# Supplementary material for: Functional dissection of human cardiac enhancers and noncoding de novo variants in congenital heart disease
Source: Nat Genet. Author manuscript; Available in PMC 2024 Jul 2. (PMC11218660; doi:10.1038/s41588-024-01669-y)
Supplement: Supplemental Data. 1 [file NIHMS2001652-supplement-Supplemental_Data__1.xlsx]

## Sheet: 3750_MPRA_ATAC_regions
type	name	chr:start-end (hg19)	ATAC_chr	ATAC_start	ATAC_end	ATAC	location	gene
d8_d17_noncoding_HHE	chr10-429	chr10:101210643-101211043	chr10	101210768	101210918	243.5	DistalIntergenic	GOT1
d8_d17_noncoding_HHE	chr10-1938	chr10:102118755-102119155	chr10	102118880	102119030	97	Intron(uc001kqy.3/6319,intron5of5)	SCD
d0_noncoding	chr10-1592	chr10:103326339-103326739	chr10	103326464	103326614	46	DistalIntergenic	POLL
d8_d17_noncoding_HHE	chr10-3614	chr10:104040345-104040745	chr10	104040470	104040620	58	Intron(uc001kuw.3/8729,intron3of9)	GBF1
d8_d17_noncoding_HHE	chr10-1700	chr10:104073024-104073424	chr10	104073149	104073299	107	Intron(uc001kuw.3/8729,intron3of9)	GBF1
d0_noncoding	chr10-1080	chr10:104102221-104102621	chr10	104102346	104102496	58	Intron(uc001kuw.3/8729,intron3of9)	NFKB2
d0_noncoding	chr10-1703	chr10:104325550-104325950	chr10	104325675	104325825	44	Intron(uc001kvw.2/51684,intron3of9)	SUFU
d8_d17_noncoding_HHE	chr10-2086	chr10:104518379-104518779	chr10	104518504	104518654	91.5	Intron(uc001kwf.4/54838,intron1of3)	WBP1L
d8_d17_noncoding_HHE	chr10-419	chr10:105480264-105480664	chr10	105480389	105480539	245	Intron(uc010qqu.1/9644,intron3of11)	SH3PXD2A
d8_d17_noncoding_HHE	chr10-2511	chr10:110342148-110342548	chr10	110342273	110342423	79.5	DistalIntergenic	XPNPEP1
d8_d17_noncoding_HHE	chr10-6576	chr10:110357746-110358146	chr10	110357871	110358021	33	DistalIntergenic	XPNPEP1
d8_d17_noncoding_HHE	chr10-5081	chr10:110358631-110359031	chr10	110358756	110358906	42	DistalIntergenic	XPNPEP1
d8_d17_noncoding_HHE	chr10-1453	chr10:110636948-110637348	chr10	110637073	110637223	118	DistalIntergenic	XPNPEP1
d8_d17_noncoding_HHE	chr10-4246	chr10:111042295-111042695	chr10	111042420	111042570	50	DistalIntergenic	XPNPEP1
d8_d17_noncoding_HHE	chr10-1693	chr10:111066161-111066561	chr10	111066286	111066436	107.5	DistalIntergenic	XPNPEP1
d8_d17_noncoding_HHE	chr10-1331	chr10:111066904-111067304	chr10	111067029	111067179	125	DistalIntergenic	XPNPEP1
d8_d17_noncoding_HHE	chr10-6469	chr10:111171653-111172053	chr10	111171778	111171928	33.5	DistalIntergenic	XPNPEP1
d8_d17_noncoding_HHE	chr10-1605	chr10:111192688-111193088	chr10	111192813	111192963	111	DistalIntergenic	XPNPEP1
d8_d17_noncoding_HHE	chr10-2328	chr10:111582054-111582454	chr10	111582179	111582329	84.5	DistalIntergenic	XPNPEP1
d8_d17_noncoding_HHE	chr10-1715	chr10:111606600-111607000	chr10	111606725	111606875	106	DistalIntergenic	XPNPEP1
d8_d17_noncoding_HHE	chr10-1386	chr10:111727086-111727486	chr10	111727211	111727361	122	Intron(uc001kyr.2/100505933,intron1of4)	ADD3
d8_d17_noncoding_HHE	chr10-5680	chr10:111737251-111737651	chr10	111737376	111737526	38	Intron(uc001kyr.2/100505933,intron1of4)	ADD3
d8_d17_noncoding_HHE	chr10-3286	chr10:11183455-11183855	chr10	11183580	11183730	63	Intron(uc010qbi.2/10659,intron1of7)	CELF2
d8_d17_noncoding_HHE	chr10-5600	chr10:111841631-111842031	chr10	111841756	111841906	38.5	Intron(uc001kyt.4/120,intron2of15)	ADD3
d8_d17_noncoding_HHE	chr10-2238	chr10:11187433-11187833	chr10	11187558	11187708	86.5	Intron(uc010qbi.2/10659,intron1of7)	CELF2
d8_d17_noncoding_HHE	chr10-1094	chr10:11231544-11231944	chr10	11231669	11231819	142	Intron(uc010qbi.2/10659,intron2of7)	CELF2
d8_d17_noncoding_HHE	chr10-1216	chr10:112389543-112389943	chr10	112389668	112389818	132.5	DistalIntergenic	RBM20
d8_d17_noncoding_HHE	chr10-1907	chr10:112444998-112445398	chr10	112445123	112445273	98	Intron(uc001kzf.2/282996,intron1of13)	RBM20
d8_d17_noncoding_HHE	chr10-1068	chr10:112477558-112477958	chr10	112477683	112477833	144.5	Intron(uc001kzf.2/282996,intron1of13)	RBM20
d0_noncoding	chr10-2481	chr10:113104551-113104951	chr10	113104676	113104826	33.5	DistalIntergenic	ADRA2A
d0_noncoding	chr10-1628	chr10:113266031-113266431	chr10	113266156	113266306	45.5	DistalIntergenic	ADRA2A
d0_noncoding	chr10-2112	chr10:113266405-113266805	chr10	113266530	113266680	38	DistalIntergenic	ADRA2A
d8_d17_noncoding_HHE	chr10-663	chr10:11377109-11377509	chr10	11377234	11377384	197	3'UTR	CELF2
d8_d17_noncoding_HHE	chr10-5013	chr10:114723493-114723893	chr10	114723618	114723768	42.5	Intron(uc001lac.4/6934,intron3of13)	TCF7L2
d8_d17_noncoding_HHE	chr10-461	chr10:114729322-114729722	chr10	114729447	114729597	235.5	Intron(uc001lac.4/6934,intron3of13)	TCF7L2
d8_d17_noncoding_HHE	chr10-690	chr10:114779519-114779919	chr10	114779644	114779794	194	Intron(uc001lac.4/6934,intron3of13)	TCF7L2
d8_d17_noncoding_HHE	chr10-2380	chr10:114787481-114787881	chr10	114787606	114787756	83	Intron(uc001lac.4/6934,intron3of13)	TCF7L2
d8_d17_noncoding_HHE	chr10-4797	chr10:114898719-114899119	chr10	114898844	114898994	44.5	Intron(uc001lac.4/6934,intron4of13)	TCF7L2
d0_noncoding	chr10-2598	chr10:11511551-11511951	chr10	11511676	11511826	32	Intron(uc001iks.1/9712,intron13of13)	USP6NL
d8_d17_noncoding_HHE	chr10-5763	chr10:116239119-116239519	chr10	116239244	116239394	37.5	Intron(uc021pyu.1/3983,intron3of16)	ABLIM1
d8_d17_noncoding_HHE	chr10-2136	chr10:116363710-116364110	chr10	116363835	116363985	90	Intron(uc021pyw.1/3983,intron1of21)	ABLIM1
d8_d17_noncoding_HHE	chr10-6023	chr10:116408094-116408494	chr10	116408219	116408369	36	Intron(uc021pyw.1/3983,intron1of21)	ABLIM1
d8_d17_noncoding_HHE	chr10-2330	chr10:116474179-116474579	chr10	116474304	116474454	84.5	Intron(uc001lbz.1/3983,intron1of1)	ABLIM1
d8_d17_noncoding_HHE	chr10-3334	chr10:120458001-120458401	chr10	120458126	120458276	62.5	Intron(uc010qst.1/143384,intron5of9)	CACUL1
d8_d17_noncoding_HHE	chr10-2938	chr10:120630391-120630791	chr10	120630516	120630666	70	DistalIntergenic	CACUL1
d8_d17_noncoding_HHE	chr10-1908	chr10:120949831-120950231	chr10	120949956	120950106	98	DistalIntergenic	PRDX3
d8_d17_noncoding_HHE	chr10-1626	chr10:121427307-121427707	chr10	121427432	121427582	110	Intron(uc001lel.3/9531,intron1of3)	BAG3
d8_d17_noncoding_HHE	chr10-999	chr10:121447605-121448005	chr10	121447730	121447880	152	DistalIntergenic	BAG3
d8_d17_noncoding_HHE	chr10-5608	chr10:122448445-122448845	chr10	122448570	122448720	38.5	DistalIntergenic	WDR11
d8_d17_noncoding_HHE	chr10-569	chr10:122741167-122741567	chr10	122741292	122741442	212	DistalIntergenic	WDR11
d8_d17_noncoding_HHE	chr10-677	chr10:122823246-122823646	chr10	122823371	122823521	196	DistalIntergenic	WDR11
d8_d17_noncoding_HHE	chr10-1767	chr10:122838304-122838704	chr10	122838429	122838579	104	DistalIntergenic	WDR11
d8_d17_noncoding_HHE	chr10-2449	chr10:122856358-122856758	chr10	122856483	122856633	81	DistalIntergenic	WDR11
d8_d17_noncoding_HHE	chr10-401	chr10:122859076-122859476	chr10	122859201	122859351	251	DistalIntergenic	WDR11
d8_d17_noncoding_HHE	chr10-3448	chr10:122872927-122873327	chr10	122873052	122873202	60.5	DistalIntergenic	WDR11
d8_d17_noncoding_HHE	chr10-4300	chr10:122873415-122873815	chr10	122873540	122873690	49.5	DistalIntergenic	WDR11
d8_d17_noncoding_HHE	chr10-2068	chr10:122918374-122918774	chr10	122918499	122918649	92	DistalIntergenic	WDR11
d8_d17_noncoding_HHE	chr10-7055	chr10:123540615-123541015	chr10	123540740	123540890	31	Intron(uc001lfp.3/11101,intron11of11)	ATE1
d8_d17_noncoding_HHE	chr10-5610	chr10:123551786-123552186	chr10	123551911	123552061	38.5	Intron(uc001lfp.3/11101,intron10of11)	ATE1
d8_d17_noncoding_HHE	chr10-885	chr10:123680984-123681384	chr10	123681109	123681259	166.5	Intron(uc001lfp.3/11101,intron3of11)	ATE1
d8_d17_noncoding_HHE	chr10-1426	chr10:123899236-123899636	chr10	123899361	123899511	119.5	Intron(uc001lfv.3/10579,intron6of22)	TACC2
d0_noncoding	chr10-2682	chr10:126333425-126333825	chr10	126333550	126333700	31.5	Intron(uc001lhu.1/9679,intron8of8)	LHPP
d8_d17_noncoding_HHE	chr10-1020	chr10:126920062-126920462	chr10	126920187	126920337	149.5	DistalIntergenic	CTBP2
d8_d17_noncoding_HHE	chr10-2451	chr10:127033184-127033584	chr10	127033309	127033459	81	DistalIntergenic	CTBP2
d8_d17_noncoding_HHE	chr10-2961	chr10:128492994-128493394	chr10	128493119	128493269	69.5	DistalIntergenic	DOCK1
d8_d17_noncoding_HHE	chr10-3281	chr10:128771280-128771680	chr10	128771405	128771555	63.5	Intron(uc001ljt.3/1793,intron2of51)	DOCK1
d8_d17_noncoding_HHE	chr10-1813	chr10:129206437-129206837	chr10	129206562	129206712	102	Intron(uc001ljt.3/1793,intron40of51)	DOCK1
d0_noncoding	chr10-1861	chr10:129493705-129494105	chr10	129493830	129493980	41.5	DistalIntergenic	FOXI2
d8_d17_noncoding_HHE	chr10-3839	chr10:129955270-129955670	chr10	129955395	129955545	55	DistalIntergenic	MKI67
d8_d17_noncoding_HHE	chr10-3313	chr10:130215989-130216389	chr10	130216114	130216264	63	DistalIntergenic	MKI67
d8_d17_noncoding_HHE	chr10-5534	chr10:130316407-130316807	chr10	130316532	130316682	39	DistalIntergenic	MKI67
d8_d17_noncoding_HHE	chr10-4505	chr10:130334412-130334812	chr10	130334537	130334687	47.5	DistalIntergenic	MKI67
d8_d17_noncoding_HHE	chr10-5026	chr10:130386645-130387045	chr10	130386770	130386920	42.5	DistalIntergenic	MKI67
d8_d17_noncoding_HHE	chr10-873	chr10:130397834-130398234	chr10	130397959	130398109	168.5	DistalIntergenic	MKI67
d0_noncoding	chr10-2744	chr10:130730714-130731114	chr10	130730839	130730989	31	DistalIntergenic	MGMT
d8_d17_noncoding_HHE	chr10-995	chr10:132160508-132160908	chr10	132160633	132160783	152.5	DistalIntergenic	GLRX3
d0_exon_nonHHE	chr10-1180	chr10:134218476-134218876	chr10	134218601	134218751	55	Exon(uc001lll.4/170394,exon2of3)	PWWP2B
d0_noncoding	chr10-2796	chr10:134940994-134941394	chr10	134941119	134941269	30.5	Intron(uc001llw.3/84435,intron15of15)	KNDC1
d8_d17_noncoding_HHE	chr10-340	chr10:13972155-13972555	chr10	13972280	13972430	267	Intron(uc001ims.3/55691,intron2of24)	FRMD4A
d8_d17_noncoding_HHE	chr10-532	chr10:13987744-13988144	chr10	13987869	13988019	218.5	Intron(uc001ims.3/55691,intron2of24)	FRMD4A
d8_d17_noncoding_HHE	chr10-6719	chr10:14003158-14003558	chr10	14003283	14003433	32	Intron(uc001ims.3/55691,intron2of24)	FRMD4A
d8_d17_noncoding_HHE	chr10-604	chr10:14032342-14032742	chr10	14032467	14032617	205	Intron(uc001ims.3/55691,intron2of24)	FRMD4A
d8_d17_noncoding_HHE	chr10-4004	chr10:14098831-14099231	chr10	14098956	14099106	52.5	Intron(uc001ims.3/55691,intron2of24)	FRMD4A
d8_d17_noncoding_HHE	chr10-774	chr10:14338125-14338525	chr10	14338250	14338400	181	Intron(uc001ims.3/55691,intron2of24)	FRMD4A
d0_noncoding	chr10-1277	chr10:15126463-15126863	chr10	15126588	15126738	52.5	Intron(uc010qby.1/414149,intron1of7)	ACBD7
d0_noncoding	chr10-1549	chr10:16237877-16238277	chr10	16238002	16238152	46.5	DistalIntergenic	PTER
d8_d17_noncoding_HHE	chr10-4007	chr10:17299670-17300070	chr10	17299795	17299945	52.5	DistalIntergenic	VIM
d8_d17_noncoding_HHE	chr10-2966	chr10:18571039-18571439	chr10	18571164	18571314	69	Intron(uc001ipr.2/783,intron2of13)	CACNB2
d8_d17_noncoding_HHE	chr10-4923	chr10:21095397-21095797	chr10	21095522	21095672	43	Intron(uc001iqi.3/10529,intron26of27)	NEBL
d8_d17_noncoding_HHE	chr10-1630	chr10:21178929-21179329	chr10	21179054	21179204	109.5	Intron(uc001iqi.3/10529,intron2of27)	NEBL
d8_d17_noncoding_HHE	chr10-1100	chr10:21180302-21180702	chr10	21180427	21180577	141.5	Intron(uc001iqi.3/10529,intron2of27)	NEBL
d8_d17_noncoding_HHE	chr10-1102	chr10:21212572-21212972	chr10	21212697	21212847	141	Intron(uc001iqk.3/10529,intron4of6)	NEBL
d8_d17_noncoding_HHE	chr10-2055	chr10:21244186-21244586	chr10	21244311	21244461	92	Intron(uc001iqk.3/10529,intron4of6)	NEBL
d8_d17_noncoding_HHE	chr10-1485	chr10:22004712-22005112	chr10	22004837	22004987	116	Intron(uc001iqs.3/8028,intron15of23)	MLLT10
d8_d17_noncoding_HHE	chr10-2026	chr10:22015832-22016232	chr10	22015957	22016107	93	Intron(uc001iqs.3/8028,intron16of23)	MLLT10
d8_d17_noncoding_HHE	chr10-5476	chr10:22109871-22110271	chr10	22109996	22110146	39	Intron(uc001irc.3/64215,intron8of11)	MLLT10
d8_d17_noncoding_HHE	chr10-3786	chr10:24907295-24907695	chr10	24907420	24907570	55.5	Intron(uc010qdb.1/57584,intron2of19)	ARHGAP21
d8_d17_noncoding_HHE	chr10-4081	chr10:24995387-24995787	chr10	24995512	24995662	51.5	Intron(uc001isb.2/57584,intron2of25)	ARHGAP21
d0_noncoding	chr10-2056	chr10:27361365-27361765	chr10	27361490	27361640	38.5	Intron(uc001itg.2/22852,intron4of27)	ANKRD26
d8_d17_noncoding_HHE	chr10-2655	chr10:29010847-29011247	chr10	29010972	29011122	76	DistalIntergenic	BAMBI
d8_d17_noncoding_HHE	chr10-1654	chr10:29023934-29024334	chr10	29024059	29024209	108.5	DistalIntergenic	BAMBI
d8_d17_noncoding_HHE	chr10-3539	chr10:29947935-29948335	chr10	29948060	29948210	59	Intron(uc001iuu.1/6840,intron2of35)	SVIL
d8_d17_noncoding_HHE	chr10-2140	chr10:2999951-3000351	chr10	3000076	3000226	89.5	DistalIntergenic	PFKP
d8_d17_noncoding_HHE	chr10-632	chr10:30014173-30014573	chr10	30014298	30014448	200.5	Intron(uc001iuu.1/6840,intron1of35)	SVIL
d8_d17_noncoding_HHE	chr10-1428	chr10:30125293-30125693	chr10	30125418	30125568	119	DistalIntergenic	SVIL
d8_d17_noncoding_HHE	chr10-925	chr10:30130892-30131292	chr10	30131017	30131167	161	DistalIntergenic	SVIL
d8_d17_noncoding_HHE	chr10-1952	chr10:30154547-30154947	chr10	30154672	30154822	96	DistalIntergenic	SVIL
d8_d17_noncoding_HHE	chr10-6852	chr10:30164829-30165229	chr10	30164954	30165104	31.5	DistalIntergenic	SVIL
d8_d17_noncoding_HHE	chr10-5540	chr10:3027907-3028307	chr10	3028032	3028182	38.5	DistalIntergenic	PFKP
d8_d17_noncoding_HHE	chr10-4116	chr10:3053051-3053451	chr10	3053176	3053326	51	DistalIntergenic	PFKP
d8_d17_noncoding_HHE	chr10-2546	chr10:32533738-32534138	chr10	32533863	32534013	78.5	DistalIntergenic	EPC1
d8_d17_noncoding_HHE	chr10-1746	chr10:32542214-32542614	chr10	32542339	32542489	104.5	DistalIntergenic	EPC1
d8_d17_noncoding_HHE	chr10-3806	chr10:3269152-3269552	chr10	3269277	3269427	55	DistalIntergenic	PITRM1
d8_d17_noncoding_HHE	chr10-2118	chr10:33484694-33485094	chr10	33484819	33484969	90	Intron(uc001iwv.4/8829,intron12of15)	NRP1
d8_d17_noncoding_HHE	chr10-2607	chr10:33526881-33527281	chr10	33527006	33527156	77	Intron(uc001iwv.4/8829,intron6of15)	NRP1
d8_d17_noncoding_HHE	chr10-2349	chr10:33547852-33548252	chr10	33547977	33548127	83.5	Intron(uc001iwv.4/8829,intron4of15)	NRP1
d8_d17_noncoding_HHE	chr10-3322	chr10:33553134-33553534	chr10	33553259	33553409	62.5	Intron(uc001iwv.4/8829,intron3of15)	NRP1
d8_d17_noncoding_HHE	chr10-6710	chr10:3355974-3356374	chr10	3356099	3356249	32	DistalIntergenic	PITRM1
d8_d17_noncoding_HHE	chr10-1049	chr10:33610599-33610999	chr10	33610724	33610874	146	Intron(uc001iwv.4/8829,intron2of15)	NRP1
d8_d17_noncoding_HHE	chr10-1038	chr10:33675811-33676211	chr10	33675936	33676086	147.5	DistalIntergenic	NRP1
d8_d17_noncoding_HHE	chr10-6425	chr10:33710724-33711124	chr10	33710849	33710999	33.5	DistalIntergenic	NRP1
d8_d17_noncoding_HHE	chr10-2702	chr10:33749328-33749728	chr10	33749453	33749603	75	DistalIntergenic	NRP1
d8_d17_noncoding_HHE	chr10-4614	chr10:33787228-33787628	chr10	33787353	33787503	46	DistalIntergenic	NRP1
d8_d17_noncoding_HHE	chr10-2825	chr10:33798139-33798539	chr10	33798264	33798414	72.5	DistalIntergenic	NRP1
d8_d17_noncoding_HHE	chr10-2703	chr10:34413679-34414079	chr10	34413804	34413954	75	Intron(uc010qej.2/56288,intron23of24)	PARD3
d8_d17_noncoding_HHE	chr10-1246	chr10:34470869-34471269	chr10	34470994	34471144	129.5	Intron(uc010qej.2/56288,intron22of24)	PARD3
d8_d17_noncoding_HHE	chr10-3975	chr10:34489327-34489727	chr10	34489452	34489602	53	Intron(uc010qej.2/56288,intron22of24)	PARD3
d8_d17_noncoding_HHE	chr10-1476	chr10:34502383-34502783	chr10	34502508	34502658	116.5	Intron(uc010qej.2/56288,intron22of24)	PARD3
d8_d17_noncoding_HHE	chr10-3017	chr10:34505274-34505674	chr10	34505399	34505549	68	Intron(uc010qej.2/56288,intron22of24)	PARD3
d8_d17_noncoding_HHE	chr10-6975	chr10:34616142-34616542	chr10	34616267	34616417	31	Intron(uc010qej.2/56288,intron19of24)	PARD3
d8_d17_noncoding_HHE	chr10-935	chr10:34793462-34793862	chr10	34793587	34793737	159.5	Intron(uc010qej.2/56288,intron3of24)	PARD3
d8_d17_noncoding_HHE	chr10-5396	chr10:34917303-34917703	chr10	34917428	34917578	39.5	Intron(uc010qej.2/56288,intron2of24)	PARD3
d8_d17_noncoding_HHE	chr10-1841	chr10:34940320-34940720	chr10	34940445	34940595	100.5	Intron(uc010qej.2/56288,intron2of24)	PARD3
d8_d17_noncoding_HHE	chr10-4361	chr10:34996572-34996972	chr10	34996697	34996847	48.5	Intron(uc010qej.2/56288,intron1of24)	PARD3
d8_d17_noncoding_HHE	chr10-6736	chr10:35047312-35047712	chr10	35047437	35047587	32	Intron(uc010qej.2/56288,intron1of24)	PARD3
d8_d17_noncoding_HHE	chr10-1167	chr10:3524490-3524890	chr10	3524615	3524765	136.5	Intron(uc001igy.1/uc001igy.1,intron1of1)	KLF6
d8_d17_noncoding_HHE	chr10-1930	chr10:35289849-35290249	chr10	35289974	35290124	97	DistalIntergenic	CUL2
d8_d17_noncoding_HHE	chr10-1629	chr10:3542555-3542955	chr10	3542680	3542830	109.5	Intron(uc001igy.1/uc001igy.1,intron1of1)	KLF6
d8_d17_noncoding_HHE	chr10-2240	chr10:35647974-35648374	chr10	35648099	35648249	86.5	Intron(uc001iyu.4/219771,intron3of11)	CCNY
d8_d17_noncoding_HHE	chr10-2146	chr10:35661229-35661629	chr10	35661354	35661504	89.5	Intron(uc001iyu.4/219771,intron3of11)	CCNY
d8_d17_noncoding_HHE	chr10-4514	chr10:3568000-3568400	chr10	3568125	3568275	47	Intron(uc001igy.1/uc001igy.1,intron1of1)	KLF6
d8_d17_noncoding_HHE	chr10-2367	chr10:35710427-35710827	chr10	35710552	35710702	83	Intron(uc001iyu.4/219771,intron3of11)	CCNY
d8_d17_noncoding_HHE	chr10-1842	chr10:35759465-35759865	chr10	35759590	35759740	100.5	Intron(uc001iyu.4/219771,intron3of11)	CCNY
d8_d17_noncoding_HHE	chr10-5159	chr10:3581259-3581659	chr10	3581384	3581534	41	Intron(uc001igy.1/uc001igy.1,intron1of1)	KLF6
d8_d17_noncoding_HHE	chr10-3919	chr10:3782539-3782939	chr10	3782664	3782814	53.5	Intron(uc001igy.1/uc001igy.1,intron1of1)	KLF6
d8_d17_noncoding_HHE	chr10-3688	chr10:3790208-3790608	chr10	3790333	3790483	56.5	Intron(uc001igy.1/uc001igy.1,intron1of1)	KLF6
d8_d17_noncoding_HHE	chr10-425	chr10:3797880-3798280	chr10	3798005	3798155	243.5	DistalIntergenic	KLF6
d8_d17_noncoding_HHE	chr10-6408	chr10:3848211-3848611	chr10	3848336	3848486	33.5	DistalIntergenic	KLF6
d8_d17_noncoding_HHE	chr10-373	chr10:3867408-3867808	chr10	3867533	3867683	259	DistalIntergenic	KLF6
d8_d17_noncoding_HHE	chr10-1913	chr10:3894516-3894916	chr10	3894641	3894791	97.5	DistalIntergenic	KLF6
d8_d17_noncoding_HHE	chr10-1987	chr10:3936329-3936729	chr10	3936454	3936604	94.5	DistalIntergenic	KLF6
d8_d17_noncoding_HHE	chr10-3030	chr10:3953930-3954330	chr10	3954055	3954205	67.5	DistalIntergenic	KLF6
d8_d17_noncoding_HHE	chr10-2089	chr10:3997712-3998112	chr10	3997837	3997987	91	DistalIntergenic	KLF6
d8_d17_noncoding_HHE	chr10-4607	chr10:4111673-4112073	chr10	4111798	4111948	46	Intron(uc001ihc.1/uc001ihc.1,intron1of3)	KLF6
d8_d17_noncoding_HHE	chr10-3781	chr10:4116962-4117362	chr10	4117087	4117237	55.5	Intron(uc001ihc.1/uc001ihc.1,intron1of3)	KLF6
d8_d17_noncoding_HHE	chr10-1928	chr10:4125620-4126020	chr10	4125745	4125895	97	Intron(uc001ihc.1/uc001ihc.1,intron1of3)	KLF6
d8_d17_noncoding_HHE	chr10-5541	chr10:4239024-4239424	chr10	4239149	4239299	38.5	DistalIntergenic	KLF6
d8_d17_noncoding_HHE	chr10-2993	chr10:43885357-43885757	chr10	43885482	43885632	68.5	Intron(uc009xmh.1/3185,intron2of2)	HNRNPF
d0_noncoding	chr10-2374	chr10:47033743-47034143	chr10	47033868	47034018	34.5	Intron(uc001jed.5/653145,intron3of3)	GPRIN2
d0_noncoding	chr10-1504	chr10:49674538-49674938	chr10	49674663	49674813	47.5	Intron(uc001jgs.4/58504,intron2of7)	ARHGAP22
d0_noncoding	chr10-2604	chr10:49743819-49744219	chr10	49743944	49744094	32	Intron(uc001jgt.4/58504,intron3of9)	ARHGAP22
d0_noncoding	chr10-2200	chr10:49744995-49745395	chr10	49745120	49745270	36.5	Intron(uc001jgt.4/58504,intron3of9)	ARHGAP22
d0_noncoding	chr10-2702	chr10:52558053-52558453	chr10	33749453	33749603	75	DistalIntergenic	NRP1
d0_noncoding	chr10-465	chr10:53669886-53670286	chr10	53670011	53670161	88	Intron(uc001jjm.3/5592,intron5of17)	PRKG1
d0_noncoding	chr10-2505	chr10:53780498-53780898	chr10	53780623	53780773	33	Intron(uc001jjm.3/5592,intron5of17)	PRKG1
d0_noncoding	chr10-1474	chr10:53930526-53930926	chr10	53930651	53930801	48	Intron(uc001jjm.3/5592,intron9of17)	PRKG1
d8_d17_noncoding_HHE	chr10-3453	chr10:5475173-5475573	chr10	5475298	5475448	60	Intron(uc001iia.4/10276,intron3of11)	NET1
d8_d17_noncoding_HHE	chr10-644	chr10:5508306-5508706	chr10	5508431	5508581	199	DistalIntergenic	NET1
d8_d17_noncoding_HHE	chr10-1050	chr10:57855235-57855635	chr10	57855360	57855510	146	DistalIntergenic	ZWINT
d0_noncoding	chr10-1358	chr10:59658030-59658430	chr10	59658155	59658305	50.5	DistalIntergenic	IPMK
d0_noncoding	chr10-596	chr10:59810299-59810699	chr10	59810424	59810574	78	DistalIntergenic	IPMK
d8_d17_noncoding_HHE	chr10-3744	chr10:6170759-6171159	chr10	6170884	6171034	56	DistalIntergenic	RBM17
d8_d17_noncoding_HHE	chr10-6438	chr10:61914822-61915222	chr10	61914947	61915097	33.5	Intron(uc001jkx.3/288,intron3of22)	ANK3
d8_d17_noncoding_HHE	chr10-4782	chr10:61956449-61956849	chr10	61956574	61956724	44.5	Intron(uc001jky.3/288,intron14of43)	ANK3
d8_d17_noncoding_HHE	chr10-2972	chr10:61956934-61957334	chr10	61957059	61957209	69	Intron(uc001jky.3/288,intron14of43)	ANK3
d8_d17_noncoding_HHE	chr10-3105	chr10:62006144-62006544	chr10	62006269	62006419	66	Intron(uc001jky.3/288,intron7of43)	ANK3
d8_d17_noncoding_HHE	chr10-1095	chr10:62050328-62050728	chr10	62050453	62050603	142	Intron(uc001jky.3/288,intron1of43)	ANK3
d8_d17_noncoding_HHE	chr10-2426	chr10:62113465-62113865	chr10	62113590	62113740	81.5	Intron(uc001jky.3/288,intron1of43)	ANK3
d8_d17_noncoding_HHE	chr10-6439	chr10:62176682-62177082	chr10	62176807	62176957	33.5	Intron(uc010qih.2/288,intron1of43)	ANK3
d8_d17_noncoding_HHE	chr10-7107	chr10:62205872-62206272	chr10	62205997	62206147	30.5	Intron(uc010qih.2/288,intron1of43)	ANK3
d8_d17_noncoding_HHE	chr10-5725	chr10:62366273-62366673	chr10	62366398	62366548	37.5	Intron(uc001jkz.4/288,intron2of43)	ANK3
d8_d17_noncoding_HHE	chr10-1732	chr10:62423004-62423404	chr10	62423129	62423279	105	Intron(uc001jkz.4/288,intron1of43)	ANK3
d8_d17_noncoding_HHE	chr10-5337	chr10:62587776-62588176	chr10	62587901	62588051	40	DistalIntergenic	CDK1
d8_d17_noncoding_HHE	chr10-3327	chr10:62750497-62750897	chr10	62750622	62750772	62.5	Intron(uc001jlj.3/9886,intron1of11)	RHOBTB1
d8_d17_noncoding_HHE	chr10-3853	chr10:62835396-62835796	chr10	62835521	62835671	54.5	DistalIntergenic	RHOBTB1
d0_noncoding	chr10-2382	chr10:64863791-64864191	chr10	64863916	64864066	34.5	DistalIntergenic	NRBF2
d8_d17_noncoding_HHE	chr10-1478	chr10:70631081-70631481	chr10	70631206	70631356	116.5	Intron(uc001joq.3/219736,intron1of3)	DDX50
d8_d17_noncoding_HHE	chr10-1487	chr10:70636296-70636696	chr10	70636421	70636571	116	Intron(uc001joq.3/219736,intron1of3)	DDX50
d8_d17_noncoding_HHE	chr10-450	chr10:71092957-71093357	chr10	71093082	71093232	238	Intron(uc009xqc.2/3098,intron4of5)	HK1
d0_noncoding	chr10-374	chr10:72215031-72215431	chr10	72215156	72215306	96	DistalIntergenic	NODAL
d0_noncoding	chr10-2066	chr10:73104283-73104683	chr10	73104408	73104558	38.5	Intron(uc001jrr.4/55315,intron3of5)	SLC29A3
d8_d17_noncoding_HHE	chr10-2081	chr10:75473660-75474060	chr10	75473785	75473935	91.5	Intron(uc001juu.4/729092,intron9of18)	AGAP5
d8_d17_noncoding_HHE	chr10-4676	chr10:75816270-75816670	chr10	75816395	75816545	45.5	Intron(uc009xrr.3/7414,intron4of22)	VCL
d8_d17_noncoding_HHE	chr10-4186	chr10:76123930-76124330	chr10	76124055	76124205	50.5	Intron(uc001jwi.3/132,intron4of10)	ADK
d8_d17_noncoding_HHE	chr10-4482	chr10:76345841-76346241	chr10	76345966	76346116	47.5	Intron(uc001jwi.3/132,intron7of10)	KAT6B
d8_d17_noncoding_HHE	chr10-3079	chr10:76681461-76681861	chr10	76681586	76681736	66.5	Intron(uc001jwm.2/23522,intron3of17)	KAT6B
d8_d17_noncoding_HHE	chr10-550	chr10:76951787-76952187	chr10	76951912	76952062	216	DistalIntergenic	VDAC2
d8_d17_noncoding_HHE	chr10-573	chr10:7837613-7838013	chr10	7837738	7837888	210.5	Intron(uc010qbb.2/509,intron1of3)	ATP5C1
d8_d17_noncoding_HHE	chr10-658	chr10:79608845-79609245	chr10	79608970	79609120	198	Intron(uc001jzj.3/9231,intron1of26)	DLG5
d8_d17_noncoding_HHE	chr10-2442	chr10:79679437-79679837	chr10	79679562	79679712	81	Intron(uc001jzk.3/9231,intron1of31)	DLG5
d8_d17_noncoding_HHE	chr10-961	chr10:80911479-80911879	chr10	80911604	80911754	156	Intron(uc001kaf.2/57178,intron3of24)	ZMIZ1
d8_d17_noncoding_HHE	chr10-2504	chr10:80943881-80944281	chr10	80944006	80944156	79.5	Intron(uc001kaf.2/57178,intron4of24)	ZMIZ1
d8_d17_noncoding_HHE	chr10-1901	chr10:81184275-81184675	chr10	81184400	81184550	98	Intron(uc010qlr.2/219654,intron2of3)	ZCCHC24
d8_d17_noncoding_HHE	chr10-718	chr10:81192977-81193377	chr10	81193102	81193252	189.5	Intron(uc010qlr.2/219654,intron1of3)	ZCCHC24
d8_d17_noncoding_HHE	chr10-3436	chr10:81248039-81248439	chr10	81248164	81248314	60.5	DistalIntergenic	EIF5AL1
d0_noncoding	chr10-1202	chr10:834925-835325	chr10	835050	835200	54	DistalIntergenic	DIP2C
d8_d17_noncoding_HHE	chr10-600	chr10:85305680-85306080	chr10	85305805	85305955	205.5	DistalIntergenic	GHITM
d8_d17_noncoding_HHE	chr10-3902	chr10:85385459-85385859	chr10	85385584	85385734	54	DistalIntergenic	GHITM
d8_d17_noncoding_HHE	chr10-3262	chr10:85437571-85437971	chr10	85437696	85437846	63.5	DistalIntergenic	GHITM
d8_d17_noncoding_HHE	chr10-2878	chr10:86392565-86392965	chr10	86392690	86392840	71.5	DistalIntergenic	CCSER2
d8_d17_noncoding_HHE	chr10-4445	chr10:86466613-86467013	chr10	86466738	86466888	48	DistalIntergenic	CCSER2
d8_d17_noncoding_HHE	chr10-1565	chr10:86561732-86562132	chr10	86561857	86562007	113	DistalIntergenic	CCSER2
d8_d17_noncoding_HHE	chr10-5913	chr10:86585114-86585514	chr10	86585239	86585389	36.5	DistalIntergenic	CCSER2
d8_d17_noncoding_HHE	chr10-3553	chr10:86586500-86586900	chr10	86586625	86586775	59	DistalIntergenic	CCSER2
d8_d17_noncoding_HHE	chr10-1958	chr10:86596777-86597177	chr10	86596902	86597052	96	DistalIntergenic	CCSER2
d8_d17_noncoding_HHE	chr10-4627	chr10:86602366-86602766	chr10	86602491	86602641	46	DistalIntergenic	CCSER2
d8_d17_noncoding_HHE	chr10-4888	chr10:86662254-86662654	chr10	86662379	86662529	43.5	DistalIntergenic	CCSER2
d8_d17_noncoding_HHE	chr10-283	chr10:88432174-88432574	chr10	88432299	88432449	291	Intron(uc010qml.1/11155,intron2of8)	LDB3
d8_d17_noncoding_HHE	chr10-5354	chr10:88534943-88535343	chr10	88535068	88535218	40	Intron(uc001kdy.3/657,intron1of12)	BMPR1A
d8_d17_noncoding_HHE	chr10-1779	chr10:88600275-88600675	chr10	88600400	88600550	103.5	Intron(uc001kdy.3/657,intron2of12)	BMPR1A
d8_d17_noncoding_HHE	chr10-3386	chr10:88660721-88661121	chr10	88660846	88660996	61.5	Intron(uc001kdy.3/657,intron7of12)	MMRN2
d8_d17_noncoding_HHE	chr10-2834	chr10:89494955-89495355	chr10	89495080	89495230	72.5	Intron(uc001kew.3/9060,intron9of12)	ATAD1
d8_d17_noncoding_HHE	chr10-943	chr10:89509655-89510055	chr10	89509780	89509930	159	Downstream(2-3kb)	ATAD1
d8_d17_noncoding_HHE	chr10-2755	chr10:89822587-89822987	chr10	89822712	89822862	74	DistalIntergenic	PTEN
d8_d17_noncoding_HHE	chr10-2048	chr10:89839892-89840292	chr10	89840017	89840167	92.5	DistalIntergenic	PTEN
d0_noncoding	chr10-1621	chr10:92154044-92154444	chr10	92154169	92154319	45.5	DistalIntergenic	HTR7
d0_noncoding	chr10-1622	chr10:92418556-92418956	chr10	92418681	92418831	45.5	DistalIntergenic	HTR7
d0_noncoding	chr10-2295	chr10:92483204-92483604	chr10	92483329	92483479	35.5	DistalIntergenic	HTR7
d8_d17_noncoding_HHE	chr10-955	chr10:93412202-93412602	chr10	93412327	93412477	157	DistalIntergenic	PPP1R3C
d8_d17_noncoding_HHE	chr10-2639	chr10:94253117-94253517	chr10	94253242	94253392	76.5	Intron(uc001khz.3/3416,intron1of14)	IDE
d8_d17_noncoding_HHE	chr10-448	chr10:97020257-97020657	chr10	97020382	97020532	238.5	Intron(uc001kkh.4/9124,intron4of6)	PDLIM1
d8_d17_noncoding_HHE	chr10-581	chr10:97028221-97028621	chr10	97028346	97028496	208.5	Intron(uc001kkh.4/9124,intron3of6)	PDLIM1
d8_d17_noncoding_HHE	chr10-1997	chr10:97268513-97268913	chr10	97268638	97268788	94.5	Intron(uc001kku.3/10580,intron1of25)	SORBS1
d8_d17_noncoding_HHE	chr10-2616	chr10:97277225-97277625	chr10	97277350	97277500	77	Intron(uc001kku.3/10580,intron1of25)	SORBS1
d8_d17_noncoding_HHE	chr10-2319	chr10:97364892-97365292	chr10	97365017	97365167	85	Downstream(<1kb)	SORBS1
d0_noncoding	chr1-4180	chr1:100791019-100791419	chr1	100791144	100791294	42.5	DistalIntergenic	CDC14A
d8_d17_noncoding_HHE	chr1-10924	chr1:101669574-101669974	chr1	101669699	101669849	38.5	DistalIntergenic	S1PR1
d0_noncoding	chr1-5372	chr1:10601336-10601736	chr1	10601461	10601611	34.5	Intron(uc001arm.1/5195,intron2of3)	PEX14
d0_noncoding	chr1-4865	chr1:10616196-10616596	chr1	10616321	10616471	37.5	Intron(uc001arm.1/5195,intron2of3)	PEX14
d8_d17_noncoding_HHE	chr1-3986	chr1:109986035-109986435	chr1	109986160	109986310	100	DistalIntergenic	PSMA5
d0_noncoding	chr1-1783	chr1:110040903-110041303	chr1	110041028	110041178	73	3'UTR	CYB561D1
d8_d17_noncoding_HHE	chr11-6782	chr11:10043136-10043536	chr11	10043261	10043411	36	Intron(uc001mib.2/81846,intron6of39)	SBF2
d8_d17_noncoding_HHE	chr11-5951	chr11:10072090-10072490	chr11	10072215	10072365	41	Intron(uc001mib.2/81846,intron2of39)	SBF2
d8_d17_noncoding_HHE	chr11-4635	chr11:102039231-102039631	chr11	102039356	102039506	53	Intron(uc001pgt.3/10413,intron3of8)	YAP1
d8_d17_noncoding_HHE	chr11-2172	chr11:102063425-102063825	chr11	102063550	102063700	107	Intron(uc001pgt.3/10413,intron4of8)	YAP1
d8_d17_noncoding_HHE	chr11-3833	chr11:102340090-102340490	chr11	102340215	102340365	64	DistalIntergenic	TMEM123
d8_d17_noncoding_HHE	chr11-1980	chr11:102347562-102347962	chr11	102347687	102347837	114.5	DistalIntergenic	TMEM123
d8_d17_noncoding_HHE	chr1-3966	chr1:110274660-110275060	chr1	110274785	110274935	100.5	Downstream(1-2kb)	GSTM3
d8_d17_noncoding_HHE	chr1-3130	chr1:110496843-110497243	chr1	110496968	110497118	121	DistalIntergenic	AHCYL1
d0_noncoding	chr1-5586	chr1:110602707-110603107	chr1	110602832	110602982	33.5	Downstream(<1kb)	ALX3
d0_noncoding	chr11-3160	chr11:107787686-107788086	chr11	107787811	107787961	33.5	DistalIntergenic	RAB39A
d8_d17_noncoding_HHE	chr11-1768	chr11:107896427-107896827	chr11	107896552	107896702	124.5	Intron(uc001pju.3/8065,intron1of19)	CUL5
d8_d17_noncoding_HHE	chr11-3700	chr11:107906403-107906803	chr11	107906528	107906678	66.5	Intron(uc001pju.3/8065,intron2of19)	CUL5
d8_d17_noncoding_HHE	chr11-619	chr11:111597044-111597444	chr11	111597169	111597319	248	3'UTR	PPP2R1B
d8_d17_noncoding_HHE	chr11-1828	chr11:112604921-112605321	chr11	112605046	112605196	121.5	DistalIntergenic	NCAM1
d8_d17_noncoding_HHE	chr11-440	chr11:112648103-112648503	chr11	112648228	112648378	292	DistalIntergenic	NCAM1
d8_d17_noncoding_HHE	chr11-754	chr11:112705158-112705558	chr11	112705283	112705433	222.5	DistalIntergenic	NCAM1
d8_d17_noncoding_HHE	chr11-2431	chr11:112965919-112966319	chr11	112966044	112966194	98	Intron(uc001pno.3/4684,intron1of8)	NCAM1
d8_d17_noncoding_HHE	chr11-6474	chr11:112977207-112977607	chr11	112977332	112977482	38	Intron(uc001pno.3/4684,intron1of8)	NCAM1
d8_d17_noncoding_HHE	chr11-7038	chr11:112989777-112990177	chr11	112989902	112990052	35	Intron(uc001pno.3/4684,intron1of8)	NCAM1
d8_d17_noncoding_HHE	chr11-4133	chr11:113050074-113050474	chr11	113050199	113050349	59.5	Intron(uc001pno.3/4684,intron1of8)	NCAM1
d8_d17_noncoding_HHE	chr11-6475	chr11:113055224-113055624	chr11	113055349	113055499	38	Intron(uc001pno.3/4684,intron1of8)	NCAM1
d8_d17_noncoding_HHE	chr11-2216	chr11:113062982-113063382	chr11	113063107	113063257	105.5	Intron(uc001pno.3/4684,intron1of8)	NCAM1
d0_noncoding	chr11-1886	chr11:114266496-114266896	chr11	114266621	114266771	49.5	Intron(uc001pot.2/54494,intron1of1)	C11orf71
d0_noncoding	chr1-3786	chr1:111470094-111470494	chr1	111470219	111470369	45.5	DistalIntergenic	LRIF1
d0_noncoding	chr1-4693	chr1:111585386-111585786	chr1	111585511	111585661	39	DistalIntergenic	LRIF1
d0_noncoding	chr11-839	chr11:116316491-116316891	chr11	116316616	116316766	78.5	DistalIntergenic	BUD13
d0_noncoding	chr11-3454	chr11:116370936-116371336	chr11	116371061	116371211	31	DistalIntergenic	BUD13
d0_noncoding	chr11-3162	chr11:116404151-116404551	chr11	116404276	116404426	33.5	DistalIntergenic	BUD13
d0_noncoding	chr11-2664	chr11:116450011-116450411	chr11	116450136	116450286	38.5	DistalIntergenic	BUD13
d0_noncoding	chr11-3315	chr11:116580595-116580995	chr11	116580720	116580870	32	DistalIntergenic	BUD13
d0_noncoding	chr11-2956	chr11:116602893-116603293	chr11	116603018	116603168	35.5	DistalIntergenic	BUD13
d8_d17_noncoding_HHE	chr11-4969	chr11:116831683-116832083	chr11	116831808	116831958	49.5	Intron(uc001ppy.3/23387,intron1of23)	SIK3
d8_d17_noncoding_HHE	chr11-5012	chr11:116860886-116861286	chr11	116861011	116861161	49	Intron(uc001ppy.3/23387,intron1of23)	SIK3
d8_d17_noncoding_HHE	chr11-6220	chr11:116943223-116943623	chr11	116943348	116943498	39.5	Intron(uc001ppy.3/23387,intron1of23)	SIK3
d8_d17_noncoding_HHE	chr11-4101	chr11:11893022-11893422	chr11	11893147	11893297	59.5	Intron(uc001mjq.1/55031,intron1of20)	USP47
d0_noncoding	chr11-2548	chr11:119287701-119288101	chr11	119287826	119287976	40	Intron(uc001pwo.3/100499227,intron2of3)	THY1
d0_noncoding	chr11-3521	chr11:119355997-119356397	chr11	119356122	119356272	30.5	Intron(uc001pwo.3/100499227,intron3of3)	THY1
d8_d17_noncoding_HHE	chr11-1845	chr11:12015371-12015771	chr11	12015496	12015646	120.5	Intron(uc010rcf.2/27122,intron2of5)	DKK3
d0_noncoding	chr11-2101	chr11:120827853-120828253	chr11	120827978	120828128	46	Intron(uc001pxn.2/2900,intron16of20)	TBCEL
d8_d17_noncoding_HHE	chr11-3846	chr11:12087730-12088130	chr11	12087855	12088005	63.5	DistalIntergenic	MICAL2
d8_d17_noncoding_HHE	chr11-1883	chr11:12138850-12139250	chr11	12138975	12139125	118.5	Intron(uc010rch.1/9645,intron1of22)	MICAL2
d8_d17_noncoding_HHE	chr11-3968	chr11:12197462-12197862	chr11	12197587	12197737	61.5	Intron(uc010rch.1/9645,intron3of22)	MICAL2
d8_d17_noncoding_HHE	chr11-4611	chr11:12595172-12595572	chr11	12595297	12595447	53	DistalIntergenic	TEAD1
d8_d17_noncoding_HHE	chr11-2084	chr11:12714142-12714542	chr11	12714267	12714417	110	Intron(uc021qdx.1/7003,intron2of12)	TEAD1
d8_d17_noncoding_HHE	chr11-1347	chr11:12766359-12766759	chr11	12766484	12766634	150.5	Intron(uc021qdx.1/7003,intron2of12)	TEAD1
d8_d17_noncoding_HHE	chr11-6317	chr11:127676361-127676761	chr11	127676486	127676636	39	DistalIntergenic	ETS1
d8_d17_noncoding_HHE	chr11-1703	chr11:128003365-128003765	chr11	128003490	128003640	128	DistalIntergenic	ETS1
d8_d17_noncoding_HHE	chr11-855	chr11:12806449-12806849	chr11	12806574	12806724	209	Intron(uc021qdx.1/7003,intron3of12)	TEAD1
d8_d17_noncoding_HHE	chr11-1667	chr11:128105836-128106236	chr11	128105961	128106111	129.5	DistalIntergenic	ETS1
d8_d17_noncoding_HHE	chr11-2518	chr11:128116213-128116613	chr11	128116338	128116488	95.5	DistalIntergenic	ETS1
d8_d17_noncoding_HHE	chr11-1572	chr11:128206059-128206459	chr11	128206184	128206334	136	DistalIntergenic	ETS1
d8_d17_noncoding_HHE	chr11-1343	chr11:128231265-128231665	chr11	128231390	128231540	151.5	DistalIntergenic	ETS1
d8_d17_noncoding_HHE	chr11-1068	chr11:12824206-12824606	chr11	12824331	12824481	177	Intron(uc021qdx.1/7003,intron3of12)	TEAD1
d8_d17_noncoding_HHE	chr11-1567	chr11:128259298-128259698	chr11	128259423	128259573	136.5	DistalIntergenic	ETS1
d8_d17_noncoding_HHE	chr11-2631	chr11:128261665-128262065	chr11	128261790	128261940	92	DistalIntergenic	ETS1
d8_d17_noncoding_HHE	chr11-4417	chr11:128291494-128291894	chr11	128291619	128291769	55.5	DistalIntergenic	ETS1
d8_d17_noncoding_HHE	chr11-810	chr11:128325601-128326001	chr11	128325726	128325876	214	Downstream(2-3kb)	ETS1
d8_d17_noncoding_HHE	chr11-2930	chr11:12836391-12836791	chr11	12836516	12836666	82.5	Intron(uc021qdx.1/7003,intron3of12)	TEAD1
d8_d17_noncoding_HHE	chr11-1306	chr11:128485930-128486330	chr11	128486055	128486205	154.5	DistalIntergenic	ETS1
d8_d17_noncoding_HHE	chr11-3142	chr11:12867516-12867916	chr11	12867641	12867791	77.5	Intron(uc021qdx.1/7003,intron3of12)	TEAD1
d8_d17_noncoding_HHE	chr11-2702	chr11:12875153-12875553	chr11	12875278	12875428	89.5	Intron(uc021qdx.1/7003,intron3of12)	TEAD1
d8_d17_noncoding_HHE	chr11-820	chr11:128764502-128764902	chr11	128764627	128764777	213	Intron(uc001qet.3/3762,intron1of2)	KCNJ5
d8_d17_noncoding_HHE	chr1-10518	chr1:112879570-112879970	chr1	112879695	112879845	40	DistalIntergenic	CTTNBP2NL
d0_noncoding	chr11-2915	chr11:129805601-129806001	chr11	129805726	129805876	36	Intron(uc001qfj.3/56980,intron4of17)	PRDM10
d0_noncoding	chr11-1033	chr11:130248134-130248534	chr11	130248259	130248409	69.5	Intron(uc001qgd.2/uc001qgd.2,intron4of5)	ADAMTS8
d0_noncoding	chr11-1145	chr11:130273882-130274282	chr11	130274007	130274157	66	Downstream(<1kb)	ADAMTS8
d0_noncoding	chr11-2401	chr11:131541658-131542058	chr11	131541783	131541933	42	Intron(uc001qgm.3/50863,intron1of7)	NTM
d0_noncoding	chr11-2145	chr11:131631861-131632261	chr11	131631986	131632136	45.5	Intron(uc001qgm.3/50863,intron1of7)	NTM
d0_noncoding	chr11-2106	chr11:131715143-131715543	chr11	131715268	131715418	46	Intron(uc001qgm.3/50863,intron1of7)	NTM
d0_noncoding	chr11-3394	chr11:131848259-131848659	chr11	131848384	131848534	31.5	Intron(uc001qgm.3/50863,intron2of7)	NTM
d0_noncoding	chr11-496	chr11:131851971-131852371	chr11	131852096	131852246	98.5	Intron(uc001qgm.3/50863,intron2of7)	NTM
d0_noncoding	chr11-3256	chr11:131898526-131898926	chr11	131898651	131898801	32.5	Intron(uc001qgm.3/50863,intron2of7)	NTM
d0_noncoding	chr11-2515	chr11:131969542-131969942	chr11	131969667	131969817	40.5	Intron(uc001qgm.3/50863,intron2of7)	NTM
d8_d17_noncoding_HHE	chr11-3088	chr11:1320370-1320770	chr11	1320495	1320645	78.5	Intron(uc001ltd.3/54472,intron1of5)	TOLLIP
d0_noncoding	chr1-3787	chr1:113391933-113392333	chr1	113392058	113392208	45.5	Intron(uc001ecw.1/uc001ecw.1,intron1of6)	AKR7A2P1
d0_exon_nonHHE	chr1-4614	chr1:113392548-113392948	chr1	113392673	113392823	39.5	Exon(uc021orw.1/uc021orw.1,exon1of2)	AKR7A2P1
d0_noncoding	chr1-5230	chr1:113396930-113397330	chr1	113397055	113397205	35.5	Intron(uc021orw.1/uc021orw.1,intron1of1)	AKR7A2P1
d8_d17_noncoding_HHE	chr1-1771	chr1:113540428-113540828	chr1	113540553	113540703	186	Intron(uc001edc.1/uc001edc.1,intron2of2)	SLC16A1
d8_d17_noncoding_HHE	chr11-829	chr11:13628218-13628618	chr11	13628343	13628493	212	DistalIntergenic	FAR1
d8_d17_noncoding_HHE	chr11-4613	chr11:13708844-13709244	chr11	13708969	13709119	53	Intron(uc009ygp.3/84188,intron1of7)	FAR1
d8_d17_noncoding_HHE	chr11-512	chr11:13897314-13897714	chr11	13897439	13897589	273	DistalIntergenic	SPON1
d8_d17_noncoding_HHE	chr1-5511	chr1:113976707-113977107	chr1	113976832	113976982	76	Intron(uc001edh.3/260425,intron1of21)	MAGI3
d8_d17_noncoding_HHE	chr11-5209	chr11:14006475-14006875	chr11	14006600	14006750	47	Intron(uc001mle.3/10418,intron2of16)	SPON1
d8_d17_noncoding_HHE	chr11-1622	chr11:14013710-14014110	chr11	14013835	14013985	132	Intron(uc001mle.3/10418,intron2of16)	SPON1
d8_d17_noncoding_HHE	chr1-7625	chr1:114050933-114051333	chr1	114051058	114051208	56	Intron(uc001edh.3/260425,intron1of21)	MAGI3
d8_d17_noncoding_HHE	chr11-6032	chr11:14103862-14104262	chr11	14103987	14104137	40.5	Intron(uc001mle.3/10418,intron6of16)	SPON1
d0_noncoding	chr1-1004	chr1:11416216-11416616	chr1	11416341	11416491	94.5	DistalIntergenic	UBIAD1
d0_noncoding	chr1-5543	chr1:11424188-11424588	chr1	11424313	11424463	33.5	DistalIntergenic	UBIAD1
d8_d17_noncoding_HHE	chr11-594	chr11:14279801-14280201	chr11	14279926	14280076	253.5	Intron(uc001mle.3/10418,intron12of16)	RRAS2
d8_d17_noncoding_HHE	chr11-2179	chr11:14402735-14403135	chr11	14402860	14403010	106.5	DistalIntergenic	RRAS2
d8_d17_noncoding_HHE	chr11-3740	chr11:14606141-14606541	chr11	14606266	14606416	65.5	Intron(uc001mll.3/5682,intron2of10)	PSMA1
d0_noncoding	chr11-2780	chr11:14795309-14795709	chr11	14795434	14795584	37	3'UTR	CYP2R1
d0_noncoding	chr11-1098	chr11:1567322-1567722	chr11	1567447	1567597	67	Intron(uc001ltq.2/81532,intron1of4)	DUSP8
d0_noncoding	chr11-1313	chr11:1569495-1569895	chr11	1569620	1569770	61	Intron(uc001ltq.2/81532,intron1of4)	DUSP8
d8_d17_noncoding_HHE	chr1-4647	chr1:115722105-115722505	chr1	115722230	115722380	88	DistalIntergenic	TSPAN2
d8_d17_noncoding_HHE	chr1-6826	chr1:116270390-116270790	chr1	116270515	116270665	62	Intron(uc001efx.4/845,intron5of10)	CASQ2
d8_d17_noncoding_HHE	chr1-3213	chr1:116325558-116325958	chr1	116325683	116325833	118.5	DistalIntergenic	CASQ2
d0_noncoding	chr1-3529	chr1:11650471-11650871	chr1	11650596	11650746	47.5	DistalIntergenic	FBXO2
d8_d17_noncoding_HHE	chr1-6647	chr1:116859019-116859419	chr1	116859144	116859294	63.5	DistalIntergenic	ATP1A1
d8_d17_noncoding_HHE	chr11-2539	chr11:16945472-16945872	chr11	16945597	16945747	94.5	Intron(uc010rcu.1/144100,intron3of26)	PLEKHA7
d8_d17_noncoding_HHE	chr11-668	chr11:16955358-16955758	chr11	16955483	16955633	236.5	Intron(uc010rcu.1/144100,intron3of26)	PLEKHA7
d8_d17_noncoding_HHE	chr11-1227	chr11:16958224-16958624	chr11	16958349	16958499	162	Intron(uc010rcu.1/144100,intron3of26)	PLEKHA7
d8_d17_noncoding_HHE	chr11-4659	chr11:17003209-17003609	chr11	17003334	17003484	52.5	Intron(uc010rcu.1/144100,intron3of26)	PLEKHA7
d0_noncoding	chr1-3140	chr1:11708799-11709199	chr1	11708924	11709074	51.5	Intron(uc001asj.3/26232,intron5of5)	FBXO2
d8_d17_noncoding_HHE	chr1-1543	chr1:117190874-117191274	chr1	117190999	117191149	202	Intron(uc031pnr.1/3321,intron1of10)	IGSF3
d8_d17_noncoding_HHE	chr1-9098	chr1:117385254-117385654	chr1	117385379	117385529	46.5	DistalIntergenic	PTGFRN
d8_d17_noncoding_HHE	chr1-2337	chr1:117842800-117843200	chr1	117842925	117843075	151.5	DistalIntergenic	MAN1A2
d8_d17_noncoding_HHE	chr1-3059	chr1:117864552-117864952	chr1	117864677	117864827	123	DistalIntergenic	MAN1A2
d8_d17_noncoding_HHE	chr1-9289	chr1:117931927-117932327	chr1	117932052	117932202	45.5	Intron(uc009whg.1/10905,intron1of8)	MAN1A2
d0_noncoding	chr11-3272	chr11:17953064-17953464	chr11	17953189	17953339	32	Intron(uc001mnm.3/26297,intron9of10)	SERGEF
d0_noncoding	chr11-2978	chr11:17954038-17954438	chr11	17954163	17954313	35	Intron(uc001mnm.3/26297,intron9of10)	SERGEF
d8_d17_noncoding_HHE	chr1-849	chr1:11942879-11943279	chr1	11943004	11943154	277	DistalIntergenic	NPPB
d8_d17_noncoding_HHE	chr11-4560	chr11:19681673-19682073	chr11	19681798	19681948	53.5	Intron(uc001mpp.3/89797,intron1of37)	NAV2
d0_noncoding	chr1-4464	chr1:119715543-119715943	chr1	119715668	119715818	40.5	Intron(uc009whk.2/uc009whk.2,intron2of3)	WARS2
d8_d17_noncoding_HHE	chr11-1161	chr11:19952750-19953150	chr11	19952875	19953025	168	Intron(uc001mpp.3/89797,intron6of37)	NAV2
d8_d17_noncoding_HHE	chr11-6423	chr11:20002749-20003149	chr11	20002874	20003024	38	Intron(uc001mpp.3/89797,intron10of37)	NAV2
d8_d17_noncoding_HHE	chr11-1417	chr11:20008983-20009383	chr11	20009108	20009258	145.5	Intron(uc001mpp.3/89797,intron11of37)	NAV2
d8_d17_noncoding_HHE	chr11-6608	chr11:20016599-20016999	chr11	20016724	20016874	37	Intron(uc001mpp.3/89797,intron11of37)	NAV2
d8_d17_noncoding_HHE	chr11-485	chr11:20024329-20024729	chr11	20024454	20024604	281	Intron(uc001mpp.3/89797,intron11of37)	NAV2
d8_d17_noncoding_HHE	chr11-1847	chr11:20053291-20053691	chr11	20053416	20053566	120.5	Intron(uc001mpp.3/89797,intron11of37)	NAV2
d0_noncoding	chr1-2414	chr1:120174026-120174426	chr1	120174151	120174301	61	Intron(uc001ehy.1/90874,intron1of2)	ZNF697
d0_noncoding	chr1-5588	chr1:120217399-120217799	chr1	120217524	120217674	33.5	DistalIntergenic	ZNF697
d8_d17_noncoding_HHE	chr1-5982	chr1:120557155-120557555	chr1	120557280	120557430	70	Intron(uc001eik.3/4853,intron2of33)	NOTCH2
d8_d17_noncoding_HHE	chr1-4713	chr1:120633414-120633814	chr1	120633539	120633689	87	DistalIntergenic	NOTCH2
d8_d17_noncoding_HHE	chr1-7953	chr1:120659915-120660315	chr1	120660040	120660190	53.5	DistalIntergenic	NOTCH2
d0_noncoding	chr1-5747	chr1:12138844-12139244	chr1	12138969	12139119	32.5	Intron(uc001atq.3/943,intron1of14)	TNFRSF8
d0_noncoding	chr11-1230	chr11:22256288-22256688	chr11	22256413	22256563	63.5	Intron(uc001mqi.2/203859,intron7of21)	ANO5
d8_d17_noncoding_HHE	chr11-3650	chr11:27231078-27231478	chr11	27231203	27231353	67	DistalIntergenic	CCDC34
d8_d17_noncoding_HHE	chr11-4427	chr11:27234872-27235272	chr11	27234997	27235147	55	DistalIntergenic	CCDC34
d8_d17_noncoding_HHE	chr11-4390	chr11:27255788-27256188	chr11	27255913	27256063	55.5	DistalIntergenic	CCDC34
d8_d17_noncoding_HHE	chr11-4005	chr11:27259284-27259684	chr11	27259409	27259559	61	DistalIntergenic	CCDC34
d8_d17_noncoding_HHE	chr11-3295	chr11:27353532-27353932	chr11	27353657	27353807	74	DistalIntergenic	CCDC34
d8_d17_noncoding_HHE	chr11-7202	chr11:27361621-27362021	chr11	27361746	27361896	34	Intron(uc001mrh.1/91057,intron5of5)	CCDC34
d8_d17_noncoding_HHE	chr11-1116	chr11:27414266-27414666	chr11	27414391	27414541	172	Intron(uc001mrj.4/55366,intron2of17)	CCDC34
d8_d17_noncoding_HHE	chr11-653	chr11:27417057-27417457	chr11	27417182	27417332	239.5	Intron(uc001mrj.4/55366,intron2of17)	CCDC34
d8_d17_noncoding_HHE	chr11-3742	chr11:27442603-27443003	chr11	27442728	27442878	65.5	Intron(uc001mrj.4/55366,intron1of17)	LGR4
d0_noncoding	chr11-3140	chr11:27827696-27828096	chr11	27827821	27827971	33.5	DistalIntergenic	BDNF
d8_d17_noncoding_HHE	chr11-4893	chr11:30403405-30403805	chr11	30403530	30403680	50	Downstream(2-3kb)	ARL14EP
d8_d17_noncoding_HHE	chr11-3343	chr11:30435304-30435704	chr11	30435429	30435579	73	Intron(uc001msq.3/744,intron6of6)	ARL14EP
d8_d17_noncoding_HHE	chr11-2113	chr11:33312919-33313319	chr11	33313044	33313194	109	Intron(uc031pzm.1/10114,intron2of15)	HIPK3
d8_d17_noncoding_HHE	chr11-3744	chr11:33397959-33398359	chr11	33398084	33398234	65.5	DistalIntergenic	HIPK3
d8_d17_noncoding_HHE	chr11-3444	chr11:33823667-33824067	chr11	33823792	33823942	71	DistalIntergenic	FBXO3
d8_d17_noncoding_HHE	chr11-1510	chr11:34449034-34449434	chr11	34449159	34449309	139	DistalIntergenic	CAT
d8_d17_noncoding_HHE	chr11-1071	chr11:35662722-35663122	chr11	35662847	35662997	176.5	DistalIntergenic	TRIM44
d8_d17_noncoding_HHE	chr11-3183	chr11:35802819-35803219	chr11	35802944	35803094	76.5	Intron(uc001mwi.2/54765,intron4of4)	TRIM44
d0_noncoding	chr11-3280	chr11:36092100-36092500	chr11	36092225	36092375	32	Intron(uc001mwk.1/143458,intron2of5)	LDLRAD3
d0_noncoding	chr11-2984	chr11:36131440-36131840	chr11	36131565	36131715	35	Intron(uc001mwk.1/143458,intron4of5)	LDLRAD3
d0_noncoding	chr1-4509	chr1:13897394-13897794	chr1	13897519	13897669	40	DistalIntergenic	PDPN
d8_d17_noncoding_HHE	chr11-5894	chr11:44131767-44132167	chr11	44131892	44132042	41.5	Intron(uc010rfo.2/2132,intron3of13)	EXT2
d8_d17_noncoding_HHE	chr11-809	chr11:44722864-44723264	chr11	44722989	44723139	214	DistalIntergenic	TSPAN18
d8_d17_noncoding_HHE	chr11-1603	chr11:44724491-44724891	chr11	44724616	44724766	133.5	DistalIntergenic	TSPAN18
d8_d17_noncoding_HHE	chr11-6518	chr11:44763916-44764316	chr11	44764041	44764191	37.5	DistalIntergenic	TSPAN18
d8_d17_noncoding_HHE	chr11-1042	chr11:44802475-44802875	chr11	44802600	44802750	181.5	Intron(uc001mye.4/90139,intron1of8)	TSPAN18
d0_noncoding	chr11-2083	chr11:45838166-45838566	chr11	45838291	45838441	46	DistalIntergenic	SLC35C1
d8_d17_noncoding_HHE	chr11-1096	chr11:46071704-46072104	chr11	46071829	46071979	173.5	Intron(uc001ncb.4/51317,intron5of17)	PHF21A
d0_noncoding	chr11-1964	chr11:46223721-46224121	chr11	46223846	46223996	48	DistalIntergenic	CREB3L1
d0_noncoding	chr11-2569	chr11:46269135-46269535	chr11	46269260	46269410	39.5	DistalIntergenic	CREB3L1
d8_d17_noncoding_HHE	chr11-506	chr11:47026190-47026590	chr11	47026315	47026465	275	Intron(uc001ndp.4/79096,intron2of8)	C11orf49
d8_d17_noncoding_HHE	chr1-2860	chr1:147051374-147051774	chr1	147051499	147051649	129.5	Intron(uc001epq.3/607,intron1of9)	BCL9
d8_d17_noncoding_HHE	chr11-3148	chr11:47164841-47165241	chr11	47164966	47165116	77.5	Intron(uc001ndp.4/79096,intron4of8)	ARFGAP2
d8_d17_noncoding_HHE	chr1-6715	chr1:147206527-147206927	chr1	147206652	147206802	63	DistalIntergenic	GJA5
d8_d17_noncoding_HHE	chr1-3215	chr1:147221077-147221477	chr1	147221202	147221352	118.5	DistalIntergenic	GJA5
d8_d17_noncoding_HHE	chr11-3973	chr11:47540076-47540476	chr11	47540201	47540351	61.5	Intron(uc001nfk.2/10658,intron1of15)	CELF1
d8_d17_noncoding_HHE	chr1-13168	chr1:149974153-149974553	chr1	149974278	149974428	32	Intron(uc001etn.3/56957,intron1of11)	OTUD7B
d8_d17_noncoding_HHE	chr1-6245	chr1:150583891-150584291	chr1	150584016	150584166	67.5	DistalIntergenic	ENSA
d8_d17_noncoding_HHE	chr1-8410	chr1:151284016-151284416	chr1	151284141	151284291	50.5	Intron(uc001exr.3/5298,intron3of12)	PI4KB
d8_d17_noncoding_HHE	chr1-2765	chr1:151568926-151569326	chr1	151569051	151569201	133.5	DistalIntergenic	SNX27
d8_d17_noncoding_HHE	chr1-7413	chr1:151592137-151592537	chr1	151592262	151592412	57.5	Intron(uc031ppc.1/81609,intron1of11)	SNX27
d8_d17_noncoding_HHE	chr1-10043	chr1:151593832-151594232	chr1	151593957	151594107	42	Intron(uc031ppc.1/81609,intron1of11)	SNX27
d8_d17_noncoding_HHE	chr1-2702	chr1:151960993-151961393	chr1	151961118	151961268	136.5	Intron(uc001ezl.3/6281,intron1of2)	S100A10
d0_exon_nonHHE	chr1-5908	chr1:156142499-156142899	chr1	156142624	156142774	32	Exon(uc001fnl.3/64218,exon11of15)	SEMA4A
d8_d17_noncoding_HHE	chr1-1888	chr1:156742914-156743314	chr1	156743039	156743189	176	Intron(uc001fqa.3/5546,intron1of6)	PRCC
d8_d17_noncoding_HHE	chr11-650	chr11:57060431-57060831	chr11	57060556	57060706	240.5	DistalIntergenic	TNKS1BP1
d0_noncoding	chr1-3899	chr1:157132055-157132455	chr1	157132180	157132330	44.5	DistalIntergenic	ETV3
d0_noncoding	chr1-2945	chr1:157133077-157133477	chr1	157133202	157133352	54	DistalIntergenic	ETV3
d0_exon_nonHHE	chr11-3040	chr11:57235344-57235744	chr11	57235469	57235619	34.5	Exon(uc010rjt.2/349667,exon2of3)	RTN4RL2
d8_d17_noncoding_HHE	chr11-1809	chr11:57566495-57566895	chr11	57566620	57566770	122.5	Intron(uc001nlf.2/100528016,intron7of20)	CTNND1
d0_noncoding	chr11-2055	chr11:58862637-58863037	chr11	58862762	58862912	46.5	DistalIntergenic	FAM111B
d0_noncoding	chr1-4255	chr1:159111643-159112043	chr1	159111768	159111918	42	DistalIntergenic	CADM3
d8_d17_noncoding_HHE	chr11-1348	chr11:59448627-59449027	chr11	59448752	59448902	150.5	DistalIntergenic	PATL1
d0_noncoding	chr1-1303	chr1:160951268-160951668	chr1	160951393	160951543	85.5	DistalIntergenic	ITLN2
d8_d17_noncoding_HHE	chr1-3042	chr1:160978688-160979088	chr1	160978813	160978963	123.5	Intron(uc010pjv.2/50848,intron1of8)	F11R
d0_noncoding	chr1-4625	chr1:161160628-161161028	chr1	161160753	161160903	39.5	3'UTR	ADAMTS4
d0_noncoding	chr11-882	chr11:61335001-61335401	chr11	61335126	61335276	75.5	Intron(uc001nrv.3/9066,intron1of8)	SYT7
d8_d17_noncoding_HHE	chr11-6181	chr11:61792976-61793376	chr11	61793101	61793251	39.5	DistalIntergenic	FTH1
d0_noncoding	chr1-4656	chr1:16276044-16276444	chr1	16276169	16276319	39	Intron(uc001axl.4/7709,intron2of15)	ZBTB17
d8_d17_noncoding_HHE	chr11-2347	chr11:63466734-63467134	chr11	63466859	63467009	101	Intron(uc001nxm.3/10313,intron1of7)	RTN3
d8_d17_noncoding_HHE	chr11-3658	chr11:63477923-63478323	chr11	63478048	63478198	67	Intron(uc001nxm.3/10313,intron2of7)	RTN3
d8_d17_noncoding_HHE	chr1-11726	chr1:164135700-164136100	chr1	164135825	164135975	36	DistalIntergenic	PBX1
d8_d17_noncoding_HHE	chr1-7056	chr1:164157751-164158151	chr1	164157876	164158026	60	DistalIntergenic	PBX1
d8_d17_noncoding_HHE	chr1-11257	chr1:164351628-164352028	chr1	164351753	164351903	37.5	DistalIntergenic	PBX1
d8_d17_noncoding_HHE	chr1-13188	chr1:164442732-164443132	chr1	164442857	164443007	32	DistalIntergenic	PBX1
d8_d17_noncoding_HHE	chr1-8657	chr1:164617834-164618234	chr1	164617959	164618109	49	Intron(uc001gcs.3/5087,intron2of7)	PBX1
d8_d17_noncoding_HHE	chr11-7116	chr11:64918137-64918537	chr11	64918262	64918412	34.5	DistalIntergenic	SYVN1
d8_d17_noncoding_HHE	chr1-2126	chr1:165716753-165717153	chr1	165716878	165717028	162	Intron(uc001gdj.5/54499,intron5of6)	TMCO1
d8_d17_noncoding_HHE	chr1-4033	chr1:165823275-165823675	chr1	165823400	165823550	99	Intron(uc001gdp.3/7371,intron1of6)	TMCO1
d8_d17_noncoding_HHE	chr11-1629	chr11:65886764-65887164	chr11	65886889	65887039	132	Intron(uc001ogz.1/55690,intron1of6)	PACS1
d8_d17_noncoding_HHE	chr11-5100	chr11:65959947-65960347	chr11	65960072	65960222	48	Intron(uc001ogz.1/55690,intron1of6)	PACS1
d0_exon_nonHHE	chr11-374	chr11:66475118-66475518	chr11	66475243	66475393	109	Exon(uc001ojd.3/6712,exon12of37)	SPTBN2
d8_d17_noncoding_HHE	chr1-9401	chr1:167619446-167619846	chr1	167619571	167619721	45	Intron(uc001gem.3/92241,intron1of6)	RCSD1
d8_d17_noncoding_HHE	chr1-2928	chr1:167632381-167632781	chr1	167632506	167632656	127.5	Intron(uc001gem.3/92241,intron1of6)	RCSD1
d0_noncoding	chr11-1974	chr11:67759259-67759659	chr11	67759384	67759534	48	Intron(uc001omw.1/81622,intron11of11)	UNC93B1
d8_d17_noncoding_HHE	chr1-2474	chr1:167895763-167896163	chr1	167895888	167896038	145.5	Intron(uc001ges.3/25874,intron1of4)	MPC2
d8_d17_noncoding_HHE	chr11-4529	chr11:68270701-68271101	chr11	68270826	68270976	54	Intron(uc010rqb.1/55291,intron1of6)	PPP6R3
d8_d17_noncoding_HHE	chr11-682	chr11:68358377-68358777	chr11	68358502	68358652	235	Intron(uc001onu.3/55291,intron16of22)	PPP6R3
d0_noncoding	chr11-3050	chr11:68723582-68723982	chr11	68723707	68723857	34.5	DistalIntergenic	IGHMBP2
d8_d17_noncoding_HHE	chr1-11401	chr1:168952850-168953250	chr1	168952975	168953125	37	DistalIntergenic	ATP1B1
d8_d17_noncoding_HHE	chr1-2942	chr1:168997345-168997745	chr1	168997470	168997620	127	DistalIntergenic	ATP1B1
d8_d17_noncoding_HHE	chr1-3722	chr1:169000782-169001182	chr1	169000907	169001057	105.5	DistalIntergenic	ATP1B1
d8_d17_noncoding_HHE	chr1-5130	chr1:169056285-169056685	chr1	169056410	169056560	81	DistalIntergenic	ATP1B1
d8_d17_noncoding_HHE	chr1-10950	chr1:169089234-169089634	chr1	169089359	169089509	38.5	Intron(uc001gfr.1/481,intron2of5)	ATP1B1
d8_d17_noncoding_HHE	chr1-1763	chr1:169956433-169956833	chr1	169956558	169956708	186.5	Intron(uc010plx.2/22920,intron4of12)	KIFAP3
d0_noncoding	chr11-3434	chr11:70309943-70310343	chr11	70310068	70310218	31	DistalIntergenic	SHANK2
d0_noncoding	chr1-5253	chr1:170460403-170460803	chr1	170460528	170460678	35.5	Intron(uc001ggy.1/uc001ggy.1,intron2of2)	GORAB
d0_noncoding	chr1-5514	chr1:170472853-170473253	chr1	170472978	170473128	34	Intron(uc001ggy.1/uc001ggy.1,intron2of2)	GORAB
d0_noncoding	chr1-2423	chr1:170482280-170482680	chr1	170482405	170482555	61	Intron(uc001ggy.1/uc001ggy.1,intron2of2)	GORAB
d0_noncoding	chr11-2799	chr11:70493312-70493712	chr11	70493437	70493587	37	Intron(uc009ysn.1/uc009ysn.1,intron1of1)	SHANK2
d0_noncoding	chr1-5333	chr1:170532104-170532504	chr1	170532229	170532379	35	DistalIntergenic	GORAB
d0_noncoding	chr11-1285	chr11:70956880-70957280	chr11	70957005	70957155	62	DistalIntergenic	SHANK2
d0_noncoding	chr11-688	chr11:70957544-70957944	chr11	70957669	70957819	85.5	DistalIntergenic	SHANK2
d0_noncoding	chr11-1478	chr11:70963416-70963816	chr11	70963541	70963691	57.5	DistalIntergenic	SHANK2
d8_d17_noncoding_HHE	chr1-6485	chr1:171478332-171478732	chr1	171478457	171478607	65	Intron(uc001ghq.1/23215,intron1of4)	PRRC2C
d8_d17_noncoding_HHE	chr11-3323	chr11:72482499-72482899	chr11	72482624	72482774	73.5	Intron(uc001osv.3/116985,intron1of33)	STARD10
d8_d17_noncoding_HHE	chr11-1924	chr11:72484309-72484709	chr11	72484434	72484584	117	Intron(uc001osv.3/116985,intron1of33)	STARD10
d8_d17_noncoding_HHE	chr11-1281	chr11:73045560-73045960	chr11	73045685	73045835	157.5	Intron(uc001otu.3/9828,intron1of20)	ARHGEF17
d8_d17_noncoding_HHE	chr1-2658	chr1:173472533-173472933	chr1	173472658	173472808	138.5	Intron(uc009wwe.2/284525,intron19of20)	PRDX6
d8_d17_noncoding_HHE	chr1-10164	chr1:173476236-173476636	chr1	173476361	173476511	41.5	Intron(uc009wwe.2/284525,intron17of20)	PRDX6
d0_noncoding	chr1-1732	chr1:173990759-173991159	chr1	173990884	173991034	74	DistalIntergenic	RC3H1
d8_d17_noncoding_HHE	chr1-3481	chr1:174781832-174782232	chr1	174781957	174782107	111.5	Intron(uc001gjx.3/9910,intron19of20)	RABGAP1L
d8_d17_noncoding_HHE	chr1-2239	chr1:174922839-174923239	chr1	174922964	174923114	156.5	Intron(uc001gjx.3/9910,intron19of20)	RABGAP1L
d8_d17_noncoding_HHE	chr11-5107	chr11:75091664-75092064	chr11	75091789	75091939	48	DistalIntergenic	RPS3
d8_d17_noncoding_HHE	chr11-2847	chr11:75098000-75098400	chr11	75098125	75098275	85.5	DistalIntergenic	RPS3
d0_noncoding	chr11-2394	chr11:77464265-77464665	chr11	77464390	77464540	42	Intron(uc001oyn.3/51773,intron2of15)	RSF1
d0_noncoding	chr11-2504	chr11:77500809-77501209	chr11	77500934	77501084	40.5	Intron(uc001oyn.3/51773,intron1of15)	RSF1
d8_d17_noncoding_HHE	chr1-10747	chr1:17750238-17750638	chr1	17750363	17750513	39	Intron(uc001bal.3/55920,intron3of11)	RCC2
d8_d17_noncoding_HHE	chr11-2743	chr11:77801561-77801961	chr11	77801686	77801836	88.5	DistalIntergenic	NDUFC2
d0_noncoding	chr1-3286	chr1:17877099-17877499	chr1	17877224	17877374	50	Intron(uc031pli.1/55160,intron1of1)	ARHGEF10L
d8_d17_noncoding_HHE	chr1-1508	chr1:179016418-179016818	chr1	179016543	179016693	204.5	Intron(uc001gmc.3/9917,intron2of7)	FAM20B
d8_d17_noncoding_HHE	chr11-5267	chr11:7996191-7996591	chr11	7996316	7996466	46.5	DistalIntergenic	NLRP10
d0_noncoding	chr1-3735	chr1:180024579-180024979	chr1	180024704	180024854	46	Intron(uc001gnt.3/9857,intron25of37)	CEP350
d0_noncoding	chr1-4044	chr1:180218443-180218843	chr1	180218568	180218718	43.5	Intron(uc001goe.2/89884,intron2of5)	LHX4
d8_d17_noncoding_HHE	chr1-3567	chr1:180567769-180568169	chr1	180567894	180568044	109.5	DistalIntergenic	XPR1
d8_d17_noncoding_HHE	chr1-1547	chr1:180572395-180572795	chr1	180572520	180572670	202	DistalIntergenic	XPR1
d8_d17_noncoding_HHE	chr1-7129	chr1:180609548-180609948	chr1	180609673	180609823	59.5	Intron(uc009wxm.2/9213,intron1of10)	XPR1
d8_d17_noncoding_HHE	chr1-5782	chr1:181033339-181033739	chr1	181033464	181033614	72.5	DistalIntergenic	IER5
d8_d17_noncoding_HHE	chr1-1399	chr1:181086793-181087193	chr1	181086918	181087068	213	DistalIntergenic	IER5
d8_d17_noncoding_HHE	chr1-7774	chr1:1814861-1815261	chr1	1814986	1815136	54.5	Intron(uc001aif.3/2782,intron1of11)	GNB1
d0_noncoding	chr11-3469	chr11:8202005-8202405	chr11	8202130	8202280	30.5	DistalIntergenic	RIC3
d8_d17_noncoding_HHE	chr1-8261	chr1:182205404-182205804	chr1	182205529	182205679	51.5	DistalIntergenic	GLUL
d0_noncoding	chr11-3338	chr11:8227742-8228142	chr11	8227867	8228017	31.5	DistalIntergenic	RIC3
d8_d17_noncoding_HHE	chr1-2603	chr1:182278743-182279143	chr1	182278868	182279018	140.5	DistalIntergenic	GLUL
d8_d17_noncoding_HHE	chr1-8349	chr1:182318224-182318624	chr1	182318349	182318499	51	DistalIntergenic	GLUL
d8_d17_noncoding_HHE	chr1-3063	chr1:182331896-182332296	chr1	182332021	182332171	123	DistalIntergenic	GLUL
d0_noncoding	chr1-4711	chr1:182568476-182568876	chr1	182568601	182568751	39	3'UTR	RGS16
d8_d17_noncoding_HHE	chr1-4974	chr1:183006216-183006616	chr1	183006341	183006491	83	Intron(uc001gpx.3/3915,intron1of1)	LAMC1
d8_d17_noncoding_HHE	chr1-9023	chr1:183009632-183010032	chr1	183009757	183009907	47	Intron(uc001gpx.3/3915,intron1of1)	LAMC1
d8_d17_noncoding_HHE	chr11-3933	chr11:83029919-83030319	chr11	83030044	83030194	62.5	Intron(uc001pag.3/uc001pag.3,intron2of4)	CCDC90B
d8_d17_noncoding_HHE	chr1-10065	chr1:183042469-183042869	chr1	183042594	183042744	42	Intron(uc001gpx.3/3915,intron1of1)	LAMC1
d8_d17_noncoding_HHE	chr1-12069	chr1:183056116-183056516	chr1	183056241	183056391	35	Intron(uc001gpx.3/3915,intron1of1)	LAMC1
d8_d17_noncoding_HHE	chr11-1905	chr11:83154886-83155286	chr11	83155011	83155161	118	DistalIntergenic	CCDC90B
d0_noncoding	chr1-3044	chr1:183290281-183290681	chr1	183290406	183290556	53	Intron(uc001gqc.2/23057,intron1of10)	NMNAT2
d0_noncoding	chr1-3694	chr1:183372668-183373068	chr1	183372793	183372943	46.5	Intron(uc001gqc.2/23057,intron1of10)	NMNAT2
d8_d17_noncoding_HHE	chr1-3701	chr1:183705601-183706001	chr1	183705726	183705876	106	Intron(uc010pof.1/23179,intron1of11)	RGL1
d8_d17_noncoding_HHE	chr1-2710	chr1:184265513-184265913	chr1	184265638	184265788	136	DistalIntergenic	C1orf21
d8_d17_noncoding_HHE	chr1-7485	chr1:184267835-184268235	chr1	184267960	184268110	57	DistalIntergenic	C1orf21
d8_d17_noncoding_HHE	chr1-5664	chr1:184280687-184281087	chr1	184280812	184280962	74	DistalIntergenic	C1orf21
d8_d17_noncoding_HHE	chr1-10270	chr1:185227806-185228206	chr1	185227931	185228081	41	Intron(uc001grg.4/54823,intron16of18)	IVNS1ABP
d8_d17_noncoding_HHE	chr1-839	chr1:185253834-185254234	chr1	185253959	185254109	279	Intron(uc001grg.4/54823,intron18of18)	IVNS1ABP
d8_d17_noncoding_HHE	chr1-7891	chr1:185534456-185534856	chr1	185534581	185534731	54	Intron(uc001gro.3/uc001gro.3,intron2of3)	HMCN1
d8_d17_noncoding_HHE	chr1-2754	chr1:185563670-185564070	chr1	185563795	185563945	134	Intron(uc001gro.3/uc001gro.3,intron2of3)	HMCN1
d8_d17_noncoding_HHE	chr1-10067	chr1:185601188-185601588	chr1	185601313	185601463	42	DistalIntergenic	HMCN1
d8_d17_noncoding_HHE	chr1-4300	chr1:185623721-185624121	chr1	185623846	185623996	94	DistalIntergenic	HMCN1
d8_d17_noncoding_HHE	chr11-3175	chr11:85666621-85667021	chr11	85666746	85666896	77	Downstream(1-2kb)	PICALM
d8_d17_noncoding_HHE	chr11-1678	chr11:85680028-85680428	chr11	85680153	85680303	129	Intron(uc001pbk.3/8301,intron2of2)	PICALM
d8_d17_noncoding_HHE	chr1-2536	chr1:185758782-185759182	chr1	185758907	185759057	143	Intron(uc001grq.1/83872,intron1of106)	HMCN1
d8_d17_noncoding_HHE	chr11-1065	chr11:85862387-85862787	chr11	85862512	85862662	178.5	DistalIntergenic	PICALM
d8_d17_noncoding_HHE	chr11-4724	chr11:85873277-85873677	chr11	85873402	85873552	52	DistalIntergenic	EED
d8_d17_noncoding_HHE	chr11-4404	chr11:85885091-85885491	chr11	85885216	85885366	55.5	DistalIntergenic	EED
d0_noncoding	chr1-4150	chr1:18609860-18610260	chr1	18609985	18610135	42.5	Intron(uc001bau.2/84966,intron2of9)	IGSF21
d0_noncoding	chr1-1169	chr1:18621212-18621612	chr1	18621337	18621487	89	Intron(uc001bau.2/84966,intron3of9)	IGSF21
d0_noncoding	chr1-2122	chr1:18745535-18745935	chr1	18745660	18745810	65.5	DistalIntergenic	IGSF21
d0_noncoding	chr11-3503	chr11:87678287-87678687	chr11	87678412	87678562	30.5	DistalIntergenic	RAB38
d8_d17_noncoding_HHE	chr11-5269	chr11:8822418-8822818	chr11	8822543	8822693	46.5	Intron(uc001mgt.3/6764,intron1of19)	ST5
d0_noncoding	chr11-2506	chr11:91950085-91950485	chr11	91950210	91950360	40.5	DistalIntergenic	FAT3
d0_noncoding	chr11-852	chr11:92044818-92045218	chr11	92044943	92045093	77.5	DistalIntergenic	FAT3
d0_noncoding	chr11-2313	chr11:92244976-92245376	chr11	92245101	92245251	43	Intron(uc001pdj.4/120114,intron1of24)	FAT3
d8_d17_noncoding_HHE	chr11-763	chr11:94479908-94480308	chr11	94480033	94480183	221.5	DistalIntergenic	AMOTL1
d8_d17_noncoding_HHE	chr11-1827	chr11:94480315-94480715	chr11	94480440	94480590	121.5	DistalIntergenic	AMOTL1
d8_d17_noncoding_HHE	chr11-1552	chr11:94509625-94510025	chr11	94509750	94509900	137	Intron(uc001pfb.3/154810,intron1of12)	AMOTL1
d8_d17_noncoding_HHE	chr11-5997	chr11:94527396-94527796	chr11	94527521	94527671	41	Intron(uc001pfb.3/154810,intron1of12)	AMOTL1
d8_d17_noncoding_HHE	chr11-3244	chr11:94609853-94610253	chr11	94609978	94610128	75.5	DistalIntergenic	CWC15
d8_d17_noncoding_HHE	chr11-492	chr11:952474-952874	chr11	952599	952749	279	Intron(uc009yco.2/161,intron1of15)	AP2A2
d0_noncoding	chr1-5341	chr1:195306047-195306447	chr1	195306172	195306322	35	DistalIntergenic	KCNT2
d0_noncoding	chr1-4554	chr1:195450424-195450824	chr1	224642171	224642321	89.5	DistalIntergenic	WDR26
d0_noncoding	chr11-1979	chr11:95914129-95914529	chr11	95914254	95914404	48	Intron(uc001pfw.1/84441,intron1of4)	MIR1260B
d0_noncoding	chr1-4631	chr1:196078378-196078778	chr1	196078503	196078653	39.5	DistalIntergenic	KCNT2
d0_noncoding	chr1-5084	chr1:196281890-196282290	chr1	196282015	196282165	36.5	Intron(uc009wyt.1/343450,intron14of20)	KCNT2
d0_noncoding	chr1-3999	chr1:19644009-19644409	chr1	19644134	19644284	43.5	5'UTR	PQLC2
d0_noncoding	chr11-2566	chr11:9697254-9697654	chr11	9697379	9697529	39.5	Intron(uc001mhv.3/23075,intron1of8)	SWAP70
d8_d17_noncoding_HHE	chr1-1868	chr1:19734171-19734571	chr1	19734296	19734446	177	Intron(uc010ocz.2/832,intron2of8)	CAPZB
d8_d17_noncoding_HHE	chr11-4002	chr11:9796105-9796505	chr11	9796230	9796380	61	Intron(uc001mhz.1/283104,intron1of2)	SBF2
d8_d17_noncoding_HHE	chr11-3887	chr11:9806060-9806460	chr11	9806185	9806335	63	Intron(uc001mhz.1/283104,intron1of2)	SBF2
d8_d17_noncoding_HHE	chr1-10273	chr1:198222759-198223159	chr1	198222884	198223034	41	Intron(uc001gun.4/140609,intron3of9)	NEK7
d8_d17_noncoding_HHE	chr1-2146	chr1:198234087-198234487	chr1	198234212	198234362	161	Intron(uc001gun.4/140609,intron5of9)	NEK7
d8_d17_noncoding_HHE	chr1-3160	chr1:19856035-19856435	chr1	19856160	19856310	120	DistalIntergenic	CAPZB
d8_d17_noncoding_HHE	chr1-6441	chr1:202520855-202521255	chr1	202520980	202521130	65.5	Intron(uc001gya.2/4660,intron18of23)	PPP1R12B
d8_d17_noncoding_HHE	chr1-2518	chr1:202522798-202523198	chr1	202522923	202523073	143.5	Intron(uc001gya.2/4660,intron18of23)	PPP1R12B
d8_d17_noncoding_HHE	chr1-1425	chr1:202558304-202558704	chr1	202558429	202558579	211	Downstream(1-2kb)	PPP1R12B
d0_noncoding	chr1-5443	chr1:202636287-202636687	chr1	202636412	202636562	34.5	Intron(uc009xaf.3/127833,intron1of6)	SYT2
d8_d17_noncoding_HHE	chr1-8935	chr1:203661751-203662151	chr1	203661876	203662026	47.5	Intron(uc001gzv.3/493,intron2of21)	ATP2B4
d8_d17_noncoding_HHE	chr1-813	chr1:204258399-204258799	chr1	204258524	204258674	282.5	Intron(uc001hau.4/22874,intron1of22)	PLEKHA6
d8_d17_noncoding_HHE	chr1-2011	chr1:204265686-204266086	chr1	204265811	204265961	169	Intron(uc001hau.4/22874,intron1of22)	PLEKHA6
d8_d17_noncoding_HHE	chr1-2549	chr1:204317886-204318286	chr1	204318011	204318161	142.5	Intron(uc001hau.4/22874,intron1of22)	PLEKHA6
d0_noncoding	chr1-4326	chr1:205243430-205243830	chr1	205243555	205243705	41.5	DistalIntergenic	TMCC2
d0_noncoding	chr1-3052	chr1:2063643-2064043	chr1	2063768	2063918	52.5	Intron(uc001aiq.3/5590,intron4of17)	PRKCZ
d8_d17_noncoding_HHE	chr1-1964	chr1:206589699-206590099	chr1	206589824	206589974	171.5	Intron(uc010prt.1/23380,intron8of17)	SRGAP2
d8_d17_noncoding_HHE	chr1-3781	chr1:206890756-206891156	chr1	206890881	206891031	104.5	Intron(uc001hel.2/9261,intron1of9)	MAPKAPK2
d0_noncoding	chr1-2261	chr1:207807151-207807551	chr1	207807276	207807426	63.5	Intron(uc001hfx.3/1378,intron46of46)	CR1L
d0_noncoding	chr1-5519	chr1:209404782-209405182	chr1	209404907	209405057	34	DistalIntergenic	MIR205HG
d0_noncoding	chr1-5267	chr1:210031796-210032196	chr1	210031921	210032071	35.5	DistalIntergenic	DIEXF
d0_noncoding	chr1-5348	chr1:210100808-210101208	chr1	210100933	210101083	35	DistalIntergenic	SYT14
d0_noncoding	chr1-4203	chr1:210382271-210382671	chr1	210382396	210382546	42.5	DistalIntergenic	SERTAD4
d0_noncoding	chr12-2381	chr12:106291265-106291665	chr12	106291390	106291540	36.5	DistalIntergenic	NUAK1
d0_noncoding	chr12-1199	chr12:106526848-106527248	chr12	106526973	106527123	59	Intron(uc001tlj.1/9891,intron1of6)	NUAK1
d8_d17_noncoding_HHE	chr12-2525	chr12:106631975-106632375	chr12	106632100	106632250	79.5	3'UTR	CKAP4
d0_noncoding	chr12-1875	chr12:107528335-107528735	chr12	107528460	107528610	43.5	DistalIntergenic	CRY1
d0_noncoding	chr12-2560	chr12:107619407-107619807	chr12	107619532	107619682	34.5	DistalIntergenic	BTBD11
d0_exon_nonHHE	chr12-1696	chr12:108003980-108004380	chr12	108004105	108004255	46.5	Exon(uc009zut.1/121551,exon5of10)	BTBD11
d0_noncoding	chr12-1156	chr12:108835812-108836212	chr12	108835937	108836087	60	DistalIntergenic	FICD
d8_d17_noncoding_HHE	chr12-1989	chr12:110671351-110671751	chr12	110671476	110671626	96	DistalIntergenic	ATP2A2
d8_d17_noncoding_HHE	chr12-1208	chr12:110685377-110685777	chr12	110685502	110685652	141.5	DistalIntergenic	ATP2A2
d8_d17_noncoding_HHE	chr12-1755	chr12:110707871-110708271	chr12	110707996	110708146	106.5	DistalIntergenic	ATP2A2
d8_d17_noncoding_HHE	chr12-1079	chr12:110869188-110869588	chr12	110869313	110869463	153	DistalIntergenic	ARPC3
d8_d17_noncoding_HHE	chr12-4679	chr12:1112928-1113328	chr12	1113053	1113203	43.5	Intron(uc001qiz.2/23085,intron1of19)	ERC1
d0_noncoding	chr12-1898	chr12:111735881-111736281	chr12	111736006	111736156	43	Intron(uc001tsa.2/23316,intron8of21)	FAM109A
d8_d17_noncoding_HHE	chr12-895	chr12:113669380-113669780	chr12	113669505	113669655	174	Intron(uc001tuw.3/53373,intron2of27)	TPCN1
d8_d17_noncoding_HHE	chr12-2418	chr12:114676601-114677001	chr12	114676726	114676876	82	DistalIntergenic	TBX5
d8_d17_noncoding_HHE	chr12-764	chr12:114682656-114683056	chr12	114682781	114682931	193.5	DistalIntergenic	TBX5
d8_d17_noncoding_HHE	chr12-1425	chr12:114799315-114799715	chr12	114799440	114799590	126	Intron(uc001tvo.4/6910,intron8of8)	TBX5
d8_d17_noncoding_HHE	chr12-1080	chr12:117036106-117036506	chr12	117036231	117036381	153	DistalIntergenic	MAP1LC3B2
d8_d17_noncoding_HHE	chr12-2653	chr12:117354633-117355033	chr12	117354758	117354908	76.5	Intron(uc001twf.1/26259,intron1of10)	FBXW8
d8_d17_noncoding_HHE	chr12-2756	chr12:11760055-11760455	chr12	11760180	11760330	73.5	DistalIntergenic	ETV6
d8_d17_noncoding_HHE	chr12-2531	chr12:11760621-11761021	chr12	11760746	11760896	79	DistalIntergenic	ETV6
d8_d17_noncoding_HHE	chr12-1921	chr12:11776296-11776696	chr12	11776421	11776571	98.5	DistalIntergenic	ETV6
d8_d17_noncoding_HHE	chr12-3436	chr12:118558653-118559053	chr12	118558778	118558928	59	DistalIntergenic	PEBP1
d8_d17_noncoding_HHE	chr12-1170	chr12:11871825-11872225	chr12	11871950	11872100	144.5	Intron(uc001qzz.3/2120,intron1of7)	ETV6
d8_d17_noncoding_HHE	chr12-893	chr12:118935979-118936379	chr12	118936104	118936254	174.5	DistalIntergenic	SUDS3
d8_d17_noncoding_HHE	chr1-2189	chr1:211927011-211927411	chr1	211927136	211927286	159	Intron(uc001hiu.3/9926,intron6of7)	LPGAT1
d8_d17_noncoding_HHE	chr12-1692	chr12:12038079-12038479	chr12	12038204	12038354	110	Intron(uc001qzz.3/2120,intron6of7)	ETV6
d8_d17_noncoding_HHE	chr1-1889	chr1:212068714-212069114	chr1	212068839	212068989	176	DistalIntergenic	LPGAT1
d8_d17_noncoding_HHE	chr12-3198	chr12:12080230-12080630	chr12	12080355	12080505	63	Intron(uc001raa.1/2120,intron1of1)	ETV6
d8_d17_noncoding_HHE	chr12-3225	chr12:121199312-121199712	chr12	121199437	121199587	63	Downstream(<1kb)	SPPL3
d8_d17_noncoding_HHE	chr12-2671	chr12:121268365-121268765	chr12	121268490	121268640	76	Intron(uc001tzd.3/121665,intron1of10)	SPPL3
d8_d17_noncoding_HHE	chr12-1070	chr12:122478535-122478935	chr12	122478660	122478810	154.5	Intron(uc001ubo.3/605,intron3of5)	BCL7A
d8_d17_noncoding_HHE	chr12-1096	chr12:122501186-122501586	chr12	122501311	122501461	151.5	DistalIntergenic	MLXIP
d8_d17_noncoding_HHE	chr12-6544	chr12:123611088-123611488	chr12	123611213	123611363	31.5	Intron(uc001uek.1/57605,intron1of25)	PITPNM2
d8_d17_noncoding_HHE	chr12-5825	chr12:1239431-1239831	chr12	1239556	1239706	35	Intron(uc001qiz.2/23085,intron6of19)	ERC1
d8_d17_noncoding_HHE	chr12-956	chr12:124483182-124483582	chr12	124483307	124483457	167	Intron(uc001uga.3/144348,intron3of4)	ZNF664
d8_d17_noncoding_HHE	chr12-1562	chr12:124515107-124515507	chr12	124515232	124515382	118	Intron(uc021rfy.1/100533183,intron2of4)	ZNF664
d8_d17_noncoding_HHE	chr12-414	chr12:124994156-124994556	chr12	124994281	124994431	267	Intron(uc010tbb.2/9612,intron2of48)	NCOR2
d8_d17_noncoding_HHE	chr12-2025	chr12:125116961-125117361	chr12	125117086	125117236	94.5	DistalIntergenic	NCOR2
d8_d17_noncoding_HHE	chr12-2282	chr12:125185703-125186103	chr12	125185828	125185978	86	DistalIntergenic	NCOR2
d8_d17_noncoding_HHE	chr12-851	chr12:125313200-125313600	chr12	125313325	125313475	180.5	Intron(uc001ugm.4/949,intron1of12)	SCARB1
d8_d17_noncoding_HHE	chr12-2425	chr12:12659437-12659837	chr12	12659562	12659712	81.5	Intron(uc001ran.2/80824,intron2of4)	DUSP16
d8_d17_noncoding_HHE	chr12-1922	chr12:12687041-12687441	chr12	12687166	12687316	98.5	Intron(uc001rao.2/80824,intron1of6)	DUSP16
d0_noncoding	chr1-3095	chr1:212687963-212688363	chr1	212688088	212688238	52.5	DistalIntergenic	ATF3
d8_d17_noncoding_HHE	chr12-6363	chr12:1280781-1281181	chr12	1280906	1281056	32	Intron(uc001qiz.2/23085,intron7of19)	ERC1
d8_d17_noncoding_HHE	chr12-3751	chr12:12972898-12973298	chr12	12973023	12973173	53.5	Intron(uc001rav.3/51202,intron5of14)	DDX47
d0_exon_nonHHE	chr12-2961	chr12:132281732-132282132	chr12	132281857	132282007	30.5	Exon(uc001uja.2/6433,exon16of18)	MMP17
d0_noncoding	chr12-2198	chr12:132344962-132345362	chr12	132345087	132345237	39	DistalIntergenic	MMP17
d0_noncoding	chr12-2160	chr12:133079082-133079482	chr12	133079207	133079357	39.5	Intron(uc001ukf.3/57666,intron1of16)	FBRSL1
d0_noncoding	chr12-1252	chr12:133126486-133126886	chr12	133126611	133126761	57.5	Intron(uc001ukf.3/57666,intron5of16)	FBRSL1
d8_d17_noncoding_HHE	chr12-6191	chr12:13403354-13403754	chr12	13403479	13403629	33	DistalIntergenic	EMP1
d8_d17_noncoding_HHE	chr1-11166	chr1:21348733-21349133	chr1	21348858	21349008	37.5	Intron(uc009vpz.3/8672,intron1of29)	EIF4G3
d8_d17_noncoding_HHE	chr12-2915	chr12:14360920-14361320	chr12	14361045	14361195	69.5	DistalIntergenic	ATF7IP
d8_d17_noncoding_HHE	chr1-8596	chr1:214603394-214603794	chr1	214603519	214603669	49.5	Intron(uc021piy.1/5784,intron2of16)	PTPN14
d0_noncoding	chr12-2078	chr12:14742505-14742905	chr12	14742630	14742780	40	DistalIntergenic	PLBD1
d0_noncoding	chr12-2624	chr12:14809778-14810178	chr12	14809903	14810053	33.5	Intron(uc001rcd.3/2984,intron11of26)	GUCY2C
d0_noncoding	chr12-1682	chr12:14863309-14863709	chr12	14863434	14863584	46.5	DistalIntergenic	GUCY2C
d8_d17_noncoding_HHE	chr1-7207	chr1:214965365-214965765	chr1	214965490	214965640	59	DistalIntergenic	CENPF
d8_d17_noncoding_HHE	chr1-1326	chr1:21647559-21647959	chr1	21647684	21647834	219	Intron(uc001bem.2/1889,intron1of18)	ECE1
d0_exon_nonHHE	chr1-3912	chr1:217671489-217671889	chr1	217671614	217671764	44.5	Exon(uc001hlf.1/55105,exon7of10)	GPATCH2
d8_d17_noncoding_HHE	chr12-5018	chr12:1830823-1831223	chr12	1830948	1831098	40.5	Intron(uc001qjm.3/79602,intron1of7)	ADIPOR2
d0_noncoding	chr1-5647	chr1:21922017-21922417	chr1	21922142	21922292	33	Downstream(<1kb)	RAP1GAP
d8_d17_noncoding_HHE	chr12-6112	chr12:19604085-19604485	chr12	19604210	19604360	33.5	Intron(uc001ree.2/121536,intron1of7)	AEBP2
d8_d17_noncoding_HHE	chr12-2589	chr12:19659529-19659929	chr12	19659654	19659804	77.5	Intron(uc001ree.2/121536,intron5of7)	AEBP2
d8_d17_noncoding_HHE	chr12-2359	chr12:19698912-19699312	chr12	19699037	19699187	83.5	DistalIntergenic	AEBP2
d8_d17_noncoding_HHE	chr12-6014	chr12:19728687-19729087	chr12	19728812	19728962	34	DistalIntergenic	AEBP2
d8_d17_noncoding_HHE	chr12-4533	chr12:19777551-19777951	chr12	19777676	19777826	45	DistalIntergenic	AEBP2
d0_noncoding	chr1-4057	chr1:220418780-220419180	chr1	220418905	220419055	43.5	Intron(uc001hmf.2/25782,intron1of34)	AURKAPS1
d8_d17_noncoding_HHE	chr1-4918	chr1:220828217-220828617	chr1	220828342	220828492	84	Intron(uc001hmm.4/4139,intron15of15)	C1orf115
d8_d17_noncoding_HHE	chr12-398	chr12:22854116-22854516	chr12	22854241	22854391	270	DistalIntergenic	ETNK1
d8_d17_noncoding_HHE	chr12-1456	chr12:23012007-23012407	chr12	23012132	23012282	124	DistalIntergenic	ETNK1
d8_d17_noncoding_HHE	chr12-1608	chr12:23075876-23076276	chr12	23076001	23076151	115	DistalIntergenic	ETNK1
d8_d17_noncoding_HHE	chr1-9755	chr1:223952965-223953365	chr1	223953090	223953240	43.5	Intron(uc010puy.2/824,intron15of20)	CAPN2
d8_d17_noncoding_HHE	chr1-4554	chr1:224642046-224642446	chr1	224642171	224642321	89.5	DistalIntergenic	WDR26
d8_d17_noncoding_HHE	chr1-2030	chr1:225815037-225815437	chr1	225815162	225815312	168	Intron(uc001hpc.1/55740,intron1of14)	ENAH
d8_d17_noncoding_HHE	chr1-744	chr1:225881801-225882201	chr1	225881926	225882076	297	DistalIntergenic	ENAH
d8_d17_noncoding_HHE	chr12-4050	chr12:26190697-26191097	chr12	26190822	26190972	50	Intron(uc001rgw.2/11228,intron2of2)	RASSF8
d8_d17_noncoding_HHE	chr12-4581	chr12:26399359-26399759	chr12	26399484	26399634	44.5	Intron(uc001rhf.3/8082,intron1of1)	SSPN
d8_d17_noncoding_HHE	chr12-3009	chr12:26471478-26471878	chr12	26471603	26471753	67.5	DistalIntergenic	SSPN
d8_d17_noncoding_HHE	chr12-5223	chr12:26472425-26472825	chr12	26472550	26472700	39	DistalIntergenic	SSPN
d0_noncoding	chr1-5099	chr1:226492246-226492646	chr1	226492371	226492521	36.5	Intron(uc001hqa.3/286826,intron1of14)	LIN9
d0_noncoding	chr12-2708	chr12:26832136-26832536	chr12	26832261	26832411	32.5	Intron(uc001rhg.3/3709,intron13of56)	ITPR2
d8_d17_noncoding_HHE	chr1-7142	chr1:227328074-227328474	chr1	227328199	227328349	59.5	Intron(uc001hqr.3/8476,intron9of35)	CDC42BPA
d8_d17_noncoding_HHE	chr12-3418	chr12:27702632-27703032	chr12	27702757	27702907	59	Intron(uc001rhy.1/8496,intron1of3)	PPFIBP1
d0_noncoding	chr1-3418	chr1:227729429-227729829	chr1	227729554	227729704	49	DistalIntergenic	ZNF678
d8_d17_noncoding_HHE	chr12-4693	chr12:27768178-27768578	chr12	27768303	27768453	43.5	Intron(uc001rhy.1/8496,intron2of3)	PPFIBP1
d0_noncoding	chr1-5356	chr1:227774392-227774792	chr1	227774517	227774667	35	Intron(uc001hqw.2/339500,intron1of3)	ZNF678
d0_noncoding	chr12-1829	chr12:28912211-28912611	chr12	28912336	28912486	44	DistalIntergenic	FAR2
d0_noncoding	chr12-2168	chr12:28983362-28983762	chr12	28983487	28983637	39	DistalIntergenic	FAR2
d0_noncoding	chr12-1915	chr12:29306169-29306569	chr12	29306294	29306444	42.5	Intron(uc001ris.5/55711,intron1of11)	FAR2
d8_d17_noncoding_HHE	chr1-5209	chr1:229546806-229547206	chr1	229546931	229547081	80	DistalIntergenic	ACTA1
d0_noncoding	chr12-1741	chr12:29844199-29844599	chr12	29844324	29844474	45.5	Intron(uc001rja.3/83857,intron1of15)	TMTC1
d8_d17_noncoding_HHE	chr1-6317	chr1:230220355-230220755	chr1	230220480	230220630	67	Intron(uc010pvy.1/2590,intron1of15)	GALNT2
d0_noncoding	chr12-2169	chr12:30323001-30323401	chr12	30323126	30323276	39	DistalIntergenic	TMTC1
d8_d17_noncoding_HHE	chr1-9425	chr1:231053479-231053879	chr1	231053604	231053754	45	Intron(uc001huf.4/79573,intron17of22)	C1orf198
d8_d17_noncoding_HHE	chr1-10719	chr1:231531440-231531840	chr1	231531565	231531715	39.5	Intron(uc001huu.3/54583,intron1of4)	EGLN1
d8_d17_noncoding_HHE	chr1-7705	chr1:231543814-231544214	chr1	231543939	231544089	55.5	Intron(uc001huu.3/54583,intron1of4)	EGLN1
d0_noncoding	chr12-2268	chr12:31902139-31902539	chr12	31902264	31902414	37.5	DistalIntergenic	AMN1
d8_d17_noncoding_HHE	chr1-6403	chr1:232366082-232366482	chr1	232366207	232366357	66	DistalIntergenic	SIPA1L2
d8_d17_noncoding_HHE	chr1-6263	chr1:232454859-232455259	chr1	232454984	232455134	67.5	DistalIntergenic	SIPA1L2
d8_d17_noncoding_HHE	chr1-8440	chr1:232464227-232464627	chr1	232464352	232464502	50.5	DistalIntergenic	SIPA1L2
d0_noncoding	chr12-1270	chr12:32543806-32544206	chr12	32543931	32544081	56.5	DistalIntergenic	BICD1
d8_d17_noncoding_HHE	chr1-6961	chr1:232549408-232549808	chr1	232549533	232549683	61	Intron(uc001hvf.3/57568,intron11of13)	SIPA1L2
d0_noncoding	chr12-2408	chr12:32607782-32608182	chr12	32607907	32608057	36	DistalIntergenic	FGD4
d8_d17_noncoding_HHE	chr1-13698	chr1:232644081-232644481	chr1	232644206	232644356	31	Intron(uc001hvg.3/57568,intron1of20)	SIPA1L2
d8_d17_noncoding_HHE	chr1-4443	chr1:232645335-232645735	chr1	232645460	232645610	91.5	Intron(uc001hvg.3/57568,intron1of20)	SIPA1L2
d8_d17_noncoding_HHE	chr1-2881	chr1:232691628-232692028	chr1	232691753	232691903	129	DistalIntergenic	SIPA1L2
d8_d17_noncoding_HHE	chr1-2694	chr1:232725586-232725986	chr1	232725711	232725861	137	DistalIntergenic	SIPA1L2
d8_d17_noncoding_HHE	chr1-1878	chr1:232784082-232784482	chr1	232784207	232784357	177	DistalIntergenic	SIPA1L2
d8_d17_noncoding_HHE	chr1-8051	chr1:232790857-232791257	chr1	232790982	232791132	53	DistalIntergenic	SIPA1L2
d8_d17_noncoding_HHE	chr12-994	chr12:32979891-32980291	chr12	32980016	32980166	162.5	Intron(uc001rlj.4/5318,intron7of13)	PKP2
d8_d17_noncoding_HHE	chr12-2289	chr12:32981476-32981876	chr12	32981601	32981751	85.5	Intron(uc001rlj.4/5318,intron7of13)	PKP2
d8_d17_noncoding_HHE	chr12-2151	chr12:33007028-33007428	chr12	33007153	33007303	90	Intron(uc001rlj.4/5318,intron4of13)	PKP2
d8_d17_noncoding_HHE	chr12-2660	chr12:33013177-33013577	chr12	33013302	33013452	76	Intron(uc001rlj.4/5318,intron4of13)	PKP2
d8_d17_noncoding_HHE	chr12-4085	chr12:33034576-33034976	chr12	33034701	33034851	49.5	Intron(uc001rlj.4/5318,intron1of13)	PKP2
d8_d17_noncoding_HHE	chr12-1581	chr12:3308794-3309194	chr12	3308919	3309069	116.5	Intron(uc001qlp.3/10867,intron2of8)	TSPAN9
d8_d17_noncoding_HHE	chr12-2269	chr12:33100195-33100595	chr12	33100320	33100470	86	DistalIntergenic	PKP2
d8_d17_noncoding_HHE	chr12-470	chr12:33136295-33136695	chr12	33136420	33136570	254	DistalIntergenic	PKP2
d0_noncoding	chr1-1113	chr1:233866508-233866908	chr1	233866633	233866783	91.5	DistalIntergenic	KCNK1
d0_noncoding	chr1-4413	chr1:233874579-233874979	chr1	233874704	233874854	41	DistalIntergenic	KCNK1
d0_noncoding	chr1-2267	chr1:235106440-235106840	chr1	235106565	235106715	63.5	DistalIntergenic	SNORA14B
d0_noncoding	chr1-5274	chr1:236511444-236511844	chr1	236511569	236511719	35.5	DistalIntergenic	EDARADD
d8_d17_noncoding_HHE	chr1-8283	chr1:236869045-236869445	chr1	236869170	236869320	51.5	Intron(uc001hyf.2/88,intron1of20)	ACTN2
d8_d17_noncoding_HHE	chr1-4985	chr1:236917348-236917748	chr1	236917473	236917623	83	Intron(uc001hyf.2/88,intron16of20)	ACTN2
d8_d17_noncoding_HHE	chr1-2309	chr1:237309552-237309952	chr1	237309677	237309827	153	Intron(uc001hyl.1/6262,intron1of104)	RYR2
d8_d17_noncoding_HHE	chr1-11138	chr1:237530992-237531392	chr1	237531117	237531267	38	Intron(uc001hyl.1/6262,intron5of104)	RYR2
d0_noncoding	chr12-2791	chr12:4073607-4074007	chr12	4073732	4073882	31.5	DistalIntergenic	PARP11
d8_d17_noncoding_HHE	chr12-2072	chr12:43060474-43060874	chr12	43060599	43060749	92.5	DistalIntergenic	PRICKLE1
d8_d17_noncoding_HHE	chr12-2202	chr12:43129861-43130261	chr12	43129986	43130136	88.5	DistalIntergenic	PRICKLE1
d8_d17_noncoding_HHE	chr12-2700	chr12:43183832-43184232	chr12	43183957	43184107	75	DistalIntergenic	PRICKLE1
d8_d17_noncoding_HHE	chr12-481	chr12:43184549-43184949	chr12	43184674	43184824	249.5	DistalIntergenic	PRICKLE1
d8_d17_noncoding_HHE	chr12-1432	chr12:43312161-43312561	chr12	43312286	43312436	125	DistalIntergenic	PRICKLE1
d8_d17_noncoding_HHE	chr12-986	chr12:43315914-43316314	chr12	43316039	43316189	163.5	DistalIntergenic	PRICKLE1
d8_d17_noncoding_HHE	chr1-4110	chr1:243368246-243368646	chr1	243368371	243368521	97.5	Intron(uc021plo.1/9859,intron4of19)	CEP170
d0_noncoding	chr12-1646	chr12:43666065-43666465	chr12	45885349	45885499	113	DistalIntergenic	ANO6
d0_noncoding	chr12-1423	chr12:44975632-44976032	chr12	44975757	44975907	52.5	Intron(uc001rof.3/4753,intron15of19)	NELL2
d8_d17_noncoding_HHE	chr1-2932	chr1:245255154-245255554	chr1	245255279	245255429	127.5	Intron(uc001ibd.2/84288,intron7of7)	KIF26B
d8_d17_noncoding_HHE	chr1-1366	chr1:245454140-245454540	chr1	245454265	245454415	217	Intron(uc010pyq.1/55083,intron2of9)	KIF26B
d8_d17_noncoding_HHE	chr1-2882	chr1:245474309-245474709	chr1	245474434	245474584	129	Intron(uc010pyq.1/55083,intron2of9)	KIF26B
d8_d17_noncoding_HHE	chr1-3950	chr1:245491185-245491585	chr1	245491310	245491460	101	Intron(uc010pyq.1/55083,intron2of9)	KIF26B
d8_d17_noncoding_HHE	chr1-2228	chr1:245501059-245501459	chr1	245501184	245501334	157	Intron(uc010pyq.1/55083,intron2of9)	KIF26B
d8_d17_noncoding_HHE	chr1-8682	chr1:245543514-245543914	chr1	245543639	245543789	49	Intron(uc010pyq.1/55083,intron3of9)	KIF26B
d8_d17_noncoding_HHE	chr1-4223	chr1:245546562-245546962	chr1	245546687	245546837	95.5	Intron(uc010pyq.1/55083,intron3of9)	KIF26B
d8_d17_noncoding_HHE	chr1-2569	chr1:245561501-245561901	chr1	245561626	245561776	142	Intron(uc010pyq.1/55083,intron3of9)	KIF26B
d8_d17_noncoding_HHE	chr12-1596	chr12:45654001-45654401	chr12	45654126	45654276	115.5	Intron(uc031qha.1/196527,intron1of17)	ANO6
d8_d17_noncoding_HHE	chr12-2921	chr12:45657355-45657755	chr12	45657480	45657630	69.5	Intron(uc031qha.1/196527,intron1of17)	ANO6
d8_d17_noncoding_HHE	chr12-1100	chr12:45667508-45667908	chr12	45667633	45667783	151	Intron(uc031qha.1/196527,intron1of17)	ANO6
d8_d17_noncoding_HHE	chr12-4087	chr12:45737055-45737455	chr12	45737180	45737330	49.5	Intron(uc031qha.1/196527,intron2of17)	ANO6
d8_d17_noncoding_HHE	chr1-10727	chr1:245739652-245740052	chr1	245739777	245739927	39.5	Intron(uc010pyq.1/55083,intron5of9)	KIF26B
d8_d17_noncoding_HHE	chr1-9770	chr1:245748592-245748992	chr1	245748717	245748867	43.5	Intron(uc010pyq.1/55083,intron5of9)	KIF26B
d8_d17_noncoding_HHE	chr12-4913	chr12:45749437-45749837	chr12	45749562	45749712	41.5	Intron(uc031qha.1/196527,intron6of17)	ANO6
d8_d17_noncoding_HHE	chr1-10728	chr1:245762575-245762975	chr1	245762700	245762850	39.5	Intron(uc010pyq.1/55083,intron5of9)	KIF26B
d8_d17_noncoding_HHE	chr12-1646	chr12:45885224-45885624	chr12	45885349	45885499	113	DistalIntergenic	ANO6
d8_d17_noncoding_HHE	chr1-2524	chr1:245915398-245915798	chr1	245915523	245915673	143.5	Intron(uc001ibj.3/64754,intron6of6)	KIF26B
d0_noncoding	chr1-1842	chr1:24613208-24613608	chr1	24613333	24613483	71.5	DistalIntergenic	GRHL3
d8_d17_noncoding_HHE	chr12-4134	chr12:46360269-46360669	chr12	46360394	46360544	49	Intron(uc001rox.3/9169,intron1of14)	SCAF11
d8_d17_noncoding_HHE	chr12-2057	chr12:46430909-46431309	chr12	46431034	46431184	93	DistalIntergenic	SCAF11
d8_d17_noncoding_HHE	chr12-3205	chr12:46527566-46527966	chr12	46527691	46527841	63	DistalIntergenic	SLC38A1
d8_d17_noncoding_HHE	chr12-1739	chr12:46527995-46528395	chr12	46528120	46528270	107	DistalIntergenic	SLC38A1
d8_d17_noncoding_HHE	chr12-4756	chr12:46548030-46548430	chr12	46548155	46548305	43	DistalIntergenic	SLC38A1
d8_d17_noncoding_HHE	chr12-1566	chr12:46554515-46554915	chr12	46554640	46554790	117.5	DistalIntergenic	SLC38A1
d8_d17_noncoding_HHE	chr12-1840	chr12:46654213-46654613	chr12	46654338	46654488	102	Intron(uc001rpa.3/81539,intron1of16)	SLC38A1
d8_d17_noncoding_HHE	chr12-3691	chr12:46849525-46849925	chr12	46849650	46849800	54.5	DistalIntergenic	SLC38A2
d8_d17_noncoding_HHE	chr12-2824	chr12:46867377-46867777	chr12	46867502	46867652	71.5	DistalIntergenic	SLC38A2
d8_d17_noncoding_HHE	chr12-1012	chr12:46918611-46919011	chr12	46918736	46918886	160.5	DistalIntergenic	SLC38A2
d8_d17_noncoding_HHE	chr12-6022	chr12:47058697-47059097	chr12	47058822	47058972	34	DistalIntergenic	SLC38A4
d8_d17_noncoding_HHE	chr12-2533	chr12:47164201-47164601	chr12	47164326	47164476	79	Intron(uc001rpi.2/55089,intron14of16)	SLC38A4
d8_d17_noncoding_HHE	chr12-1158	chr12:48244498-48244898	chr12	48244623	48244773	146	Intron(uc001rql.3/7421,intron7of9)	HDAC7
d8_d17_noncoding_HHE	chr12-1191	chr12:48246020-48246420	chr12	48246145	48246295	143	Intron(uc001rql.3/7421,intron7of9)	HDAC7
d8_d17_noncoding_HHE	chr12-4543	chr12:48808020-48808420	chr12	48808145	48808295	45	DistalIntergenic	ANP32D
d8_d17_noncoding_HHE	chr12-4089	chr12:48834889-48835289	chr12	48835014	48835164	49.5	DistalIntergenic	ANP32D
d0_noncoding	chr12-2410	chr12:49217814-49218214	chr12	49217939	49218089	36	5'UTR	CACNB3
d8_d17_noncoding_HHE	chr1-8699	chr1:25010146-25010546	chr1	25010271	25010421	48.5	DistalIntergenic	SRRM1
d8_d17_noncoding_HHE	chr1-2500	chr1:25020758-25021158	chr1	25020883	25021033	144	DistalIntergenic	SRRM1
d8_d17_noncoding_HHE	chr12-1584	chr12:50909324-50909724	chr12	50909449	50909599	116.5	Intron(uc001rwu.3/57609,intron1of7)	DIP2B
d8_d17_noncoding_HHE	chr12-4645	chr12:50949131-50949531	chr12	50949256	50949406	44	Intron(uc001rwu.3/57609,intron1of7)	DIP2B
d8_d17_noncoding_HHE	chr12-1574	chr12:51013005-51013405	chr12	51013130	51013280	117	Intron(uc001rwu.3/57609,intron1of7)	DIP2B
d8_d17_noncoding_HHE	chr12-1747	chr12:51083247-51083647	chr12	51083372	51083522	106.5	Intron(uc001rwv.3/57609,intron12of37)	DIP2B
d0_noncoding	chr12-2719	chr12:51656518-51656918	chr12	51656643	51656793	32.5	Intron(uc001ryd.1/57228,intron2of3)	SMAGP
d0_noncoding	chr12-1368	chr12:52241081-52241481	chr12	52241206	52241356	54	DistalIntergenic	FIGNL2
d8_d17_noncoding_HHE	chr12-1371	chr12:54219065-54219465	chr12	54219190	54219340	129.5	DistalIntergenic	CALCOCO1
d8_d17_noncoding_HHE	chr12-565	chr12:54679689-54680089	chr12	54679814	54679964	230.5	Intron(uc001sfo.3/3178,intron9of10)	HNRNPA1
d8_d17_noncoding_HHE	chr12-3696	chr12:56964888-56965288	chr12	56965013	56965163	54.5	Intron(uc001sln.2/5939,intron4of13)	BAZ2A
d8_d17_noncoding_HHE	chr12-1019	chr12:56987541-56987941	chr12	56987666	56987816	160	3'UTR	BAZ2A
d0_noncoding	chr1-5382	chr1:25844440-25844840	chr1	25844565	25844715	34.5	DistalIntergenic	LDLRAP1
d8_d17_noncoding_HHE	chr12-6140	chr12:62686516-62686916	chr12	62686641	62686791	33.5	Intron(uc010ssj.2/9958,intron1of2)	USP15
d0_noncoding	chr12-1169	chr12:63307694-63308094	chr12	63307819	63307969	59.5	Intron(uc001srk.3/57460,intron1of9)	PPM1H
d8_d17_noncoding_HHE	chr12-1751	chr12:65050202-65050602	chr12	65050327	65050477	106.5	Intron(uc001ssd.3/283349,intron1of4)	RASSF3
d8_d17_noncoding_HHE	chr12-2172	chr12:65065029-65065429	chr12	65065154	65065304	89.5	Intron(uc001ssd.3/283349,intron1of4)	RASSF3
d8_d17_noncoding_HHE	chr12-589	chr12:65718948-65719348	chr12	65719073	65719223	225	Intron(uc001ssm.3/253827,intron2of6)	MSRB3
d8_d17_noncoding_HHE	chr12-3664	chr12:65728948-65729348	chr12	65729073	65729223	55	Intron(uc001ssm.3/253827,intron4of6)	MSRB3
d8_d17_noncoding_HHE	chr12-2727	chr12:65840691-65841091	chr12	65840816	65840966	74.5	Intron(uc001ssm.3/253827,intron5of6)	MSRB3
d8_d17_noncoding_HHE	chr12-466	chr12:65899127-65899527	chr12	65899252	65899402	254.5	DistalIntergenic	MSRB3
d8_d17_noncoding_HHE	chr12-4388	chr12:65917251-65917651	chr12	65917376	65917526	46.5	DistalIntergenic	MSRB3
d8_d17_noncoding_HHE	chr12-4870	chr12:65928366-65928766	chr12	65928491	65928641	42	DistalIntergenic	MSRB3
d8_d17_noncoding_HHE	chr12-4817	chr12:65930791-65931191	chr12	65930916	65931066	42.5	DistalIntergenic	MSRB3
d8_d17_noncoding_HHE	chr12-1057	chr12:65940670-65941070	chr12	65940795	65940945	155.5	Intron(uc010ssu.2/uc010ssu.2,intron2of2)	MSRB3
d0_noncoding	chr12-1033	chr12:66291207-66291607	chr12	66291332	66291482	63.5	Intron(uc001ssu.1/8091,intron3of3)	HMGA2
d0_noncoding	chr12-1469	chr12:66891327-66891727	chr12	66891452	66891602	51.5	Intron(uc001stk.3/23426,intron7of23)	GRIP1
d8_d17_noncoding_HHE	chr12-837	chr12:67436398-67436798	chr12	67436523	67436673	182	DistalIntergenic	CAND1
d8_d17_noncoding_HHE	chr12-1578	chr12:67532372-67532772	chr12	67532497	67532647	117	DistalIntergenic	CAND1
d8_d17_noncoding_HHE	chr12-461	chr12:69810158-69810558	chr12	69810283	69810433	255	DistalIntergenic	FRS2
d8_d17_noncoding_HHE	chr12-2869	chr12:69853158-69853558	chr12	69853283	69853433	70.5	DistalIntergenic	FRS2
d0_noncoding	chr12-2503	chr12:72609022-72609422	chr12	72609147	72609297	35	DistalIntergenic	TRHDE
d0_noncoding	chr1-2617	chr1:27376052-27376452	chr1	27376177	27376327	58	Intron(uc021ojq.1/uc021ojq.1,intron1of1)	FAM46B
d0_noncoding	chr1-4080	chr1:27383886-27384286	chr1	27384011	27384161	43	Intron(uc021ojq.1/uc021ojq.1,intron1of1)	FAM46B
d8_d17_noncoding_HHE	chr12-4100	chr12:76531407-76531807	chr12	76531532	76531682	49.5	DistalIntergenic	NAP1L1
d8_d17_noncoding_HHE	chr12-4393	chr12:76796033-76796433	chr12	76796158	76796308	46.5	Intron(uc001sye.1/114882,intron6of23)	OSBPL8
d8_d17_noncoding_HHE	chr12-2127	chr12:76942218-76942618	chr12	76942343	76942493	91	Intron(uc001sye.1/114882,intron1of23)	OSBPL8
d8_d17_noncoding_HHE	chr12-2247	chr12:77008136-77008536	chr12	77008261	77008411	87	DistalIntergenic	OSBPL8
d8_d17_noncoding_HHE	chr12-1540	chr12:77286087-77286487	chr12	77286212	77286362	119	DistalIntergenic	CSRP2
d8_d17_noncoding_HHE	chr12-3315	chr12:77310002-77310402	chr12	77310127	77310277	61	DistalIntergenic	CSRP2
d0_noncoding	chr1-2967	chr1:27756349-27756749	chr1	27756474	27756624	53.5	Intron(uc001bof.2/10163,intron1of8)	GPR3
d0_noncoding	chr12-1576	chr12:77719238-77719638	chr12	77719363	77719513	49.5	DistalIntergenic	E2F7
d8_d17_noncoding_HHE	chr1-3292	chr1:27868867-27869267	chr1	27868992	27869142	116	Intron(uc009vsy.3/27245,intron6of6)	WASF2
d0_noncoding	chr12-2018	chr12:79212226-79212626	chr12	79212351	79212501	41	DistalIntergenic	SYT1
d0_noncoding	chr12-1347	chr12:79234514-79234914	chr12	79234639	79234789	54.5	DistalIntergenic	SYT1
d8_d17_noncoding_HHE	chr12-4603	chr12:80378009-80378409	chr12	80378134	80378284	44.5	DistalIntergenic	PPP1R12A
d0_noncoding	chr12-1973	chr12:8058921-8059321	chr12	8059046	8059196	41.5	DistalIntergenic	SLC2A14
d8_d17_noncoding_HHE	chr1-6229	chr1:28112295-28112695	chr1	28112420	28112570	67.5	Intron(uc001bou.4/23673,intron1of8)	STX12
d0_noncoding	chr12-2058	chr12:82463727-82464127	chr12	82463852	82464002	40.5	DistalIntergenic	CCDC59
d8_d17_noncoding_HHE	chr12-1520	chr12:883379-883779	chr12	883504	883654	119.5	Intron(uc001qin.3/65125,intron1of2)	WNK1
d8_d17_noncoding_HHE	chr12-1267	chr12:89599793-89600193	chr12	89599918	89600068	137	DistalIntergenic	DUSP6
d0_noncoding	chr12-1091	chr12:8962739-8963139	chr12	8962864	8963014	61.5	DistalIntergenic	A2ML1
d8_d17_noncoding_HHE	chr12-780	chr12:89710461-89710861	chr12	89710586	89710736	190.5	DistalIntergenic	DUSP6
d8_d17_noncoding_HHE	chr12-3517	chr12:89729295-89729695	chr12	89729420	89729570	57.5	DistalIntergenic	DUSP6
d8_d17_noncoding_HHE	chr12-5482	chr12:89764775-89765175	chr12	89764900	89765050	37.5	DistalIntergenic	DUSP6
d8_d17_noncoding_HHE	chr12-3458	chr12:89787382-89787782	chr12	89787507	89787657	58.5	DistalIntergenic	DUSP6
d8_d17_noncoding_HHE	chr12-4251	chr12:91565239-91565639	chr12	91565364	91565514	48	Intron(uc001tbo.3/1634,intron1of4)	DCN
d8_d17_noncoding_HHE	chr12-1819	chr12:91668685-91669085	chr12	91668810	91668960	103	DistalIntergenic	DCN
d8_d17_noncoding_HHE	chr1-5430	chr1:29198409-29198809	chr1	29198534	29198684	76.5	DistalIntergenic	EPB41
d8_d17_noncoding_HHE	chr12-4879	chr12:92003146-92003546	chr12	92003271	92003421	42	DistalIntergenic	DCN
d8_d17_noncoding_HHE	chr12-1257	chr12:92618566-92618966	chr12	92618691	92618841	137.5	DistalIntergenic	BTG1
d8_d17_noncoding_HHE	chr12-5959	chr12:93293155-93293555	chr12	93293280	93293430	34.5	Intron(uc001tck.3/8411,intron1of28)	EEA1
d8_d17_noncoding_HHE	chr12-706	chr12:93399596-93399996	chr12	93399721	93399871	202.5	Intron(uc021rbu.1/643339,intron3of4)	EEA1
d8_d17_noncoding_HHE	chr12-712	chr12:93409695-93410095	chr12	93409820	93409970	201.5	Intron(uc021rbu.1/643339,intron3of4)	EEA1
d8_d17_noncoding_HHE	chr12-1795	chr12:93414447-93414847	chr12	93414572	93414722	104	Intron(uc021rbu.1/643339,intron3of4)	EEA1
d8_d17_noncoding_HHE	chr12-2175	chr12:93481003-93481403	chr12	93481128	93481278	89.5	Intron(uc021rbu.1/643339,intron3of4)	EEA1
d8_d17_noncoding_HHE	chr12-3163	chr12:95366945-95367345	chr12	95367070	95367220	64	Intron(uc001tdl.4/55967,intron3of3)	NDUFA12
d8_d17_noncoding_HHE	chr12-5724	chr12:96535307-96535707	chr12	96535432	96535582	36	DistalIntergenic	ELK3
d0_noncoding	chr12-1476	chr12:97628854-97629254	chr12	97628979	97629129	51.5	DistalIntergenic	RMST
d0_noncoding	chr12-1372	chr12:97706542-97706942	chr12	97706667	97706817	54	DistalIntergenic	RMST
d0_noncoding	chr12-2731	chr12:97820506-97820906	chr12	97820631	97820781	32.5	DistalIntergenic	RMST
d8_d17_noncoding_HHE	chr13-992	chr13:100178923-100179323	chr13	100179048	100179198	91	Intron(uc001voj.2/9375,intron3of16)	TM9SF2
d0_noncoding	chr13-539	chr13:100544398-100544798	chr13	100544523	100544673	54.5	Intron(uc001vok.3/171425,intron8of8)	ZIC5
d0_noncoding	chr13-763	chr13:100611876-100612276	chr13	100612001	100612151	45.5	DistalIntergenic	ZIC5
d8_d17_noncoding_HHE	chr13-504	chr13:107119040-107119440	chr13	107119165	107119315	140	DistalIntergenic	EFNB2
d0_noncoding	chr13-655	chr13:108469960-108470360	chr13	108470085	108470235	49.5	Intron(uc001vql.3/728215,intron1of2)	FAM155A
d8_d17_noncoding_HHE	chr13-3555	chr13:110746873-110747273	chr13	110746998	110747148	31.5	DistalIntergenic	COL4A1
d8_d17_noncoding_HHE	chr13-1227	chr13:110839983-110840383	chr13	110840108	110840258	77	Intron(uc001vqw.4/1282,intron24of51)	COL4A1
d8_d17_noncoding_HHE	chr13-1422	chr13:110891144-110891544	chr13	110891269	110891419	68.5	Intron(uc001vqw.4/1282,intron2of51)	COL4A1
d8_d17_noncoding_HHE	chr13-2963	chr13:110906491-110906891	chr13	110906616	110906766	37.5	Intron(uc001vqw.4/1282,intron1of51)	COL4A1
d8_d17_noncoding_HHE	chr13-420	chr13:110964859-110965259	chr13	110964984	110965134	159	Intron(uc001vqx.3/1284,intron3of47)	COL4A2
d8_d17_noncoding_HHE	chr13-475	chr13:111012306-111012706	chr13	111012431	111012581	146.5	Intron(uc001vqx.3/1284,intron4of47)	COL4A2
d8_d17_noncoding_HHE	chr13-925	chr13:111607562-111607962	chr13	111607687	111607837	95	DistalIntergenic	ANKRD10
d8_d17_noncoding_HHE	chr13-3616	chr13:111659084-111659484	chr13	111659209	111659359	31	DistalIntergenic	ANKRD10
d8_d17_noncoding_HHE	chr13-563	chr13:111864514-111864914	chr13	111864639	111864789	131.5	Intron(uc001vrr.2/8874,intron4of18)	ARHGEF7
d8_d17_noncoding_HHE	chr13-1447	chr13:113329308-113329708	chr13	113329433	113329583	67.5	Intron(uc001vsh.1/400165,intron1of2)	ATP11A
d8_d17_noncoding_HHE	chr13-566	chr13:113383789-113384189	chr13	113383914	113384064	130.5	Intron(uc001vsi.4/23250,intron1of29)	ATP11A
d8_d17_noncoding_HHE	chr13-1737	chr13:113469450-113469850	chr13	113469575	113469725	58.5	Intron(uc001vsi.4/23250,intron5of29)	ATP11A
d8_d17_noncoding_HHE	chr13-355	chr13:113548500-113548900	chr13	113548625	113548775	175	DistalIntergenic	ATP11A
d0_noncoding	chr13-1130	chr13:113991901-113992301	chr13	113992026	113992176	35.5	Intron(uc001vtn.3/79774,intron5of7)	GRTP1
d0_noncoding	chr13-164	chr13:114031211-114031611	chr13	114031336	114031486	95	DistalIntergenic	GRTP1
d0_noncoding	chr13-740	chr13:114045406-114045806	chr13	114045531	114045681	46.5	DistalIntergenic	GRTP1
d0_noncoding	chr13-810	chr13:114813980-114814380	chr13	114814105	114814255	44	Intron(uc010tkk.2/22821,intron3of23)	RASA3
d0_noncoding	chr1-2275	chr1:31654749-31655149	chr1	31654874	31655024	63	Intron(uc010ogc.2/79570,intron3of4)	NKAIN1
d0_noncoding	chr1-4518	chr1:31656812-31657212	chr1	31656937	31657087	40	Intron(uc010ogc.2/79570,intron1of4)	NKAIN1
d8_d17_noncoding_HHE	chr13-2475	chr13:20232411-20232811	chr13	20232536	20232686	43.5	Intron(uc001umg.3/54737,intron5of12)	MPHOSPH8
d0_exon_nonHHE	chr1-3017	chr1:32149594-32149994	chr1	32149719	32149869	53	Exon(uc001btj.1/1307,exon28of65)	COL16A1
d8_d17_noncoding_HHE	chr1-3789	chr1:32420275-32420675	chr1	32420400	32420550	104	DistalIntergenic	PTP4A2
d8_d17_noncoding_HHE	chr13-183	chr13:24693720-24694120	chr13	24693845	24693995	250	Intron(uc001upd.3/221178,intron3of14)	SPATA13
d0_noncoding	chr1-4085	chr1:32526527-32526927	chr1	32526652	32526802	43	DistalIntergenic	TMEM39B
d0_noncoding	chr13-981	chr13:26206266-26206666	chr13	26206391	26206541	38.5	Intron(uc001uqk.3/51761,intron24of36)	ATP8A2
d0_noncoding	chr1-5739	chr1:3269236-3269636	chr1	3269361	3269511	32.5	Intron(uc001akc.3/63976,intron3of16)	ARHGEF16
d8_d17_noncoding_HHE	chr13-754	chr13:28949669-28950069	chr13	28949794	28949944	109	Intron(uc001usb.3/2321,intron14of29)	FLT1
d8_d17_noncoding_HHE	chr13-715	chr13:29106834-29107234	chr13	29106959	29107109	112.5	DistalIntergenic	FLT1
d8_d17_noncoding_HHE	chr13-1088	chr13:29119717-29120117	chr13	29119842	29119992	84	DistalIntergenic	FLT1
d8_d17_noncoding_HHE	chr13-635	chr13:29557784-29558184	chr13	29557909	29558059	121.5	DistalIntergenic	MTUS2
d8_d17_noncoding_HHE	chr13-417	chr13:29714390-29714790	chr13	29714515	29714665	159	Intron(uc001usl.4/23281,intron3of13)	MTUS2
d8_d17_noncoding_HHE	chr13-1412	chr13:29966305-29966705	chr13	29966430	29966580	68.5	Intron(uc001usl.4/23281,intron6of13)	MTUS2
d8_d17_noncoding_HHE	chr13-447	chr13:30009335-30009735	chr13	30009460	30009610	152	Intron(uc001usl.4/23281,intron6of13)	MTUS2
d8_d17_noncoding_HHE	chr13-229	chr13:30082735-30083135	chr13	30082860	30083010	223	Downstream(<1kb)	MTUS2
d8_d17_noncoding_HHE	chr13-2747	chr13:30180250-30180650	chr13	30180375	30180525	39.5	DistalIntergenic	SLC7A1
d8_d17_noncoding_HHE	chr13-280	chr13:30278757-30279157	chr13	30278882	30279032	199	DistalIntergenic	SLC7A1
d8_d17_noncoding_HHE	chr13-2602	chr13:31029082-31029482	chr13	31029207	31029357	41.5	DistalIntergenic	HMGB1
d8_d17_noncoding_HHE	chr13-1254	chr13:31100865-31101265	chr13	31100990	31101140	75.5	Intron(uc001usz.3/3146,intron1of4)	HMGB1
d8_d17_noncoding_HHE	chr13-936	chr13:31144060-31144460	chr13	31144185	31144335	94	Intron(uc001usz.3/3146,intron1of4)	HMGB1
d8_d17_noncoding_HHE	chr1-4360	chr1:33132512-33132912	chr1	33132637	33132787	92.5	Intron(uc001bvr.3/5928,intron3of11)	RBBP4
d8_d17_noncoding_HHE	chr13-258	chr13:32523258-32523658	chr13	32523383	32523533	210	Intron(uc001utu.3/196549,intron3of3)	FRY
d8_d17_noncoding_HHE	chr13-1425	chr13:32537040-32537440	chr13	32537165	32537315	68	DistalIntergenic	FRY
d8_d17_noncoding_HHE	chr13-1198	chr13:32572229-32572629	chr13	32572354	32572504	78	DistalIntergenic	FRY
d8_d17_noncoding_HHE	chr13-1188	chr13:32634594-32634994	chr13	32634719	32634869	78.5	Intron(uc001utx.3/10129,intron1of60)	FRY
d8_d17_noncoding_HHE	chr13-1270	chr13:32749387-32749787	chr13	32749512	32749662	74.5	Intron(uc001utx.3/10129,intron19of60)	FRY
d8_d17_noncoding_HHE	chr13-1647	chr13:32780466-32780866	chr13	32780591	32780741	60.5	Intron(uc001utx.3/10129,intron31of60)	FRY
d0_noncoding	chr1-4229	chr1:33449998-33450398	chr1	33450123	33450273	42	DistalIntergenic	RNF19B
d8_d17_noncoding_HHE	chr1-1979	chr1:33472823-33473223	chr1	33472948	33473098	170.5	Intron(uc001bwn.3/uc001bwn.3,intron1of1)	AK2
d8_d17_noncoding_HHE	chr13-2922	chr13:36086643-36087043	chr13	36086768	36086918	37.5	Intron(uc021ric.1/26960,intron40of56)	NBEA
d8_d17_noncoding_HHE	chr13-2753	chr13:36108489-36108889	chr13	36108614	36108764	39.5	Intron(uc021ric.1/26960,intron40of56)	NBEA
d8_d17_noncoding_HHE	chr13-1158	chr13:36271437-36271837	chr13	36271562	36271712	80	Intron(uc001uvc.3/100302239,intron1of1)	NBEA
d0_exon_nonHHE	chr1-3186	chr1:33630803-33631203	chr1	33630928	33631078	51	Exon(uc001bxb.3/55223,exon2of5)	TRIM62
d0_noncoding	chr13-270	chr13:37336038-37336438	chr13	37336163	37336313	76.5	DistalIntergenic	RFXAP
d0_noncoding	chr13-1035	chr13:37369566-37369966	chr13	37369691	37369841	37	DistalIntergenic	RFXAP
d0_exon_nonHHE	chr13-1219	chr13:37422736-37423136	chr13	37422861	37423011	33.5	Exon(uc010tep.2/4093,exon6of6)	RFXAP
d8_d17_noncoding_HHE	chr13-1649	chr13:38219309-38219709	chr13	38219434	38219584	60.5	Intron(uc010abv.3/7223,intron6of8)	POSTN
d8_d17_noncoding_HHE	chr13-334	chr13:38221364-38221764	chr13	38221489	38221639	182	Intron(uc010abv.3/7223,intron6of8)	POSTN
d8_d17_noncoding_HHE	chr1-2204	chr1:33909446-33909846	chr1	33909571	33909721	158	DistalIntergenic	PHC2
d8_d17_noncoding_HHE	chr13-1535	chr13:39210889-39211289	chr13	39211014	39211164	64.5	DistalIntergenic	FREM2
d8_d17_noncoding_HHE	chr13-432	chr13:39300243-39300643	chr13	39300368	39300518	155.5	Intron(uc001uwv.3/341640,intron2of23)	FREM2
d8_d17_noncoding_HHE	chr13-311	chr13:39309980-39310380	chr13	39310105	39310255	190.5	Intron(uc001uwv.3/341640,intron2of23)	FREM2
d8_d17_noncoding_HHE	chr13-986	chr13:39332360-39332760	chr13	39332485	39332635	91	Intron(uc001uwv.3/341640,intron2of23)	FREM2
d8_d17_noncoding_HHE	chr13-168	chr13:39442953-39443353	chr13	39443078	39443228	255.5	Intron(uc001uwv.3/341640,intron16of23)	FREM2
d0_noncoding	chr13-1080	chr13:41225954-41226354	chr13	41226079	41226229	36	Intron(uc001uxl.4/2308,intron1of2)	FOXO1
d0_noncoding	chr13-508	chr13:41254733-41255133	chr13	41254858	41255008	55.5	DistalIntergenic	FOXO1
d8_d17_noncoding_HHE	chr13-611	chr13:42929175-42929575	chr13	42929300	42929450	124	DistalIntergenic	AKAP11
d8_d17_noncoding_HHE	chr13-358	chr13:43687738-43688138	chr13	43687863	43688013	174	DistalIntergenic	DNAJC15
d0_noncoding	chr1-5563	chr1:34502685-34503085	chr1	34502810	34502960	33.5	Intron(uc001bxm.1/114784,intron2of70)	CSMD2
d8_d17_noncoding_HHE	chr13-3634	chr13:45097541-45097941	chr13	45097666	45097816	30.5	Intron(uc001uzn.4/8848,intron1of2)	TSC22D1
d0_noncoding	chr13-155	chr13:45491707-45492107	chr13	45491832	45491982	97.5	DistalIntergenic	NUFIP1
d8_d17_noncoding_HHE	chr13-206	chr13:47419356-47419756	chr13	47419481	47419631	235.5	Intron(uc001vbr.4/3356,intron2of2)	ESD
d8_d17_noncoding_HHE	chr13-774	chr13:48482392-48482792	chr13	48482517	48482667	107.5	DistalIntergenic	SUCLA2
d8_d17_noncoding_HHE	chr13-683	chr13:48775225-48775625	chr13	48775350	48775500	116	DistalIntergenic	ITM2B
d8_d17_noncoding_HHE	chr13-666	chr13:49066698-49067098	chr13	49066823	49066973	118	Intron(uc001vch.3/1102,intron14of14)	RCBTB2
d8_d17_noncoding_HHE	chr13-689	chr13:50385064-50385464	chr13	50385189	50385339	115	DistalIntergenic	KPNA3
d8_d17_noncoding_HHE	chr13-237	chr13:50388858-50389258	chr13	50388983	50389133	220	DistalIntergenic	KPNA3
d8_d17_noncoding_HHE	chr13-434	chr13:50410654-50411054	chr13	50410779	50410929	155.5	DistalIntergenic	KPNA3
d0_noncoding	chr13-81	chr13:51817870-51818270	chr13	51817995	51818145	120	Intron(uc001vfe.3/220108,intron2of2)	FAM124A
d0_noncoding	chr13-1246	chr13:52575283-52575683	chr13	52575408	52575558	33	Intron(uc001vfw.2/540,intron1of20)	ATP7B
d0_noncoding	chr1-1386	chr1:35384643-35385043	chr1	35384768	35384918	83	DistalIntergenic	DLGAP3
d0_noncoding	chr1-3144	chr1:35394843-35395243	chr1	35394968	35395118	51.5	DistalIntergenic	DLGAP3
d0_noncoding	chr1-4360	chr1:35586334-35586734	chr1	33132637	33132787	92.5	Intron(uc001bvr.3/5928,intron3of11)	RBBP4
d8_d17_noncoding_HHE	chr1-11183	chr1:36069089-36069489	chr1	36069214	36069364	37.5	Intron(uc001bzd.2/5690,intron5of6)	PSMB2
d0_noncoding	chr13-725	chr13:61157657-61158057	chr13	61157782	61157932	47	DistalIntergenic	TDRD3
d8_d17_noncoding_HHE	chr13-204	chr13:73037679-73038079	chr13	73037804	73037954	237.5	DistalIntergenic	MZT1
d8_d17_noncoding_HHE	chr13-2010	chr13:73178476-73178876	chr13	73178601	73178751	51.5	DistalIntergenic	MZT1
d8_d17_noncoding_HHE	chr13-437	chr13:73268516-73268916	chr13	73268641	73268791	154.5	DistalIntergenic	MZT1
d8_d17_noncoding_HHE	chr13-323	chr13:76366640-76367040	chr13	76366765	76366915	187.5	Intron(uc010thv.2/4008,intron5of29)	LMO7
d8_d17_noncoding_HHE	chr13-1277	chr13:77711032-77711432	chr13	77711157	77711307	74.5	Intron(uc010aev.3/23077,intron52of82)	MYCBP2
d0_noncoding	chr13-1148	chr13:78325656-78326056	chr13	78325781	78325931	35	Intron(uc001vkk.3/122060,intron4of6)	SLAIN1
d8_d17_noncoding_HHE	chr13-1638	chr13:78460992-78461392	chr13	78461117	78461267	61	Intron(uc001vkn.1/uc001vkn.1,intron6of6)	EDNRB
d8_d17_noncoding_HHE	chr13-834	chr13:78484006-78484406	chr13	78484131	78484281	101.5	Intron(uc001vko.2/1910,intron1of6)	EDNRB
d8_d17_noncoding_HHE	chr13-2526	chr13:79840089-79840489	chr13	79840214	79840364	43	DistalIntergenic	RBM26
d8_d17_noncoding_HHE	chr13-550	chr13:79864769-79865169	chr13	79864894	79865044	133	DistalIntergenic	RBM26
d8_d17_noncoding_HHE	chr13-1508	chr13:80596267-80596667	chr13	80596392	80596542	65.5	DistalIntergenic	SPRY2
d8_d17_noncoding_HHE	chr13-197	chr13:80707014-80707414	chr13	80707139	80707289	244.5	DistalIntergenic	SPRY2
d8_d17_noncoding_HHE	chr13-1731	chr13:80715308-80715708	chr13	80715433	80715583	58.5	DistalIntergenic	SPRY2
d8_d17_noncoding_HHE	chr13-2308	chr13:81122039-81122439	chr13	81122164	81122314	46.5	DistalIntergenic	SPRY2
d8_d17_noncoding_HHE	chr13-872	chr13:81263863-81264263	chr13	81263988	81264138	98.5	DistalIntergenic	SPRY2
d8_d17_noncoding_HHE	chr13-1656	chr13:81270129-81270529	chr13	81270254	81270404	60.5	DistalIntergenic	SPRY2
d8_d17_noncoding_HHE	chr13-1791	chr13:81758623-81759023	chr13	81758748	81758898	57	DistalIntergenic	SPRY2
d8_d17_noncoding_HHE	chr13-2952	chr13:81867730-81868130	chr13	81867855	81868005	37.5	DistalIntergenic	SPRY2
d8_d17_noncoding_HHE	chr13-419	chr13:81936868-81937268	chr13	81936993	81937143	159	DistalIntergenic	SPRY2
d8_d17_noncoding_HHE	chr13-1585	chr13:82346057-82346457	chr13	82346182	82346332	63	DistalIntergenic	SPRY2
d8_d17_noncoding_HHE	chr13-383	chr13:82448483-82448883	chr13	82448608	82448758	167.5	DistalIntergenic	SPRY2
d8_d17_noncoding_HHE	chr13-3599	chr13:82576764-82577164	chr13	82576889	82577039	31	DistalIntergenic	SPRY2
d0_noncoding	chr13-320	chr13:95202132-95202532	chr13	95202257	95202407	71.5	DistalIntergenic	TGDS
d8_d17_noncoding_HHE	chr1-2246	chr1:39571242-39571642	chr1	39571367	39571517	156	Intron(uc001cdc.2/23499,intron1of61)	MACF1
d8_d17_noncoding_HHE	chr1-6691	chr1:39630692-39631092	chr1	39630817	39630967	63	Intron(uc001cdc.2/23499,intron1of61)	MACF1
d8_d17_noncoding_HHE	chr1-4265	chr1:39644192-39644592	chr1	39644317	39644467	94.5	Intron(uc001cdc.2/23499,intron1of61)	MACF1
d8_d17_noncoding_HHE	chr1-5146	chr1:39657760-39658160	chr1	39657885	39658035	80.5	Intron(uc001cdc.2/23499,intron1of61)	MACF1
d0_noncoding	chr13-1092	chr13:96652334-96652734	chr13	96652459	96652609	36	Intron(uc001vmt.3/55757,intron5of38)	UGGT2
d8_d17_noncoding_HHE	chr1-5488	chr1:39741748-39742148	chr1	39741873	39742023	76	Intron(uc001cdc.2/23499,intron5of61)	MACF1
d8_d17_noncoding_HHE	chr13-1559	chr13:97767387-97767787	chr13	97767512	97767662	64	DistalIntergenic	MBNL2
d8_d17_noncoding_HHE	chr13-835	chr13:97777677-97778077	chr13	97777802	97777952	101.5	DistalIntergenic	MBNL2
d8_d17_noncoding_HHE	chr13-1163	chr13:98586866-98587266	chr13	98586991	98587141	80	DistalIntergenic	IPO5
d8_d17_noncoding_HHE	chr13-1267	chr13:98683208-98683608	chr13	98683333	98683483	75	DistalIntergenic	IPO5
d0_noncoding	chr13-1156	chr13:99681118-99681518	chr13	99681243	99681393	35	Intron(uc001vnt.2/23348,intron1of55)	DOCK9
d0_exon_nonHHE	chr14-545	chr14:100125552-100125952	chr14	100125677	100125827	70	Exon(uc001ygl.1/84439,exon4of8)	HHIPL1
d8_d17_noncoding_HHE	chr14-2939	chr14:100276179-100276579	chr14	100276304	100276454	48	Intron(uc010avt.1/2009,intron1of10)	EML1
d8_d17_noncoding_HHE	chr14-818	chr14:101162944-101163344	chr14	101163069	101163219	140	DistalIntergenic	DLK1
d8_d17_noncoding_HHE	chr14-1221	chr14:101175286-101175686	chr14	101175411	101175561	103.5	DistalIntergenic	DLK1
d8_d17_noncoding_HHE	chr14-2431	chr14:102438695-102439095	chr14	102438820	102438970	57	Intron(uc001yks.2/1778,intron1of77)	DYNC1H1
d0_noncoding	chr14-1574	chr14:102877546-102877946	chr14	102877671	102877821	36.5	Intron(uc010txw.2/9895,intron4of5)	TECPR2
d0_noncoding	chr14-875	chr14:103607498-103607898	chr14	103607623	103607773	53.5	DistalIntergenic	TNFAIP2
d8_d17_noncoding_HHE	chr14-2404	chr14:103911436-103911836	chr14	103911561	103911711	57.5	Intron(uc001ymw.4/4140,intron3of15)	MARK3
d0_noncoding	chr14-1920	chr14:104038354-104038754	chr14	104038479	104038629	31	Intron(uc010tyc.2/84334,intron2of4)	APOPT1
d8_d17_noncoding_HHE	chr14-2655	chr14:104064010-104064410	chr14	104064135	104064285	52.5	Intron(uc010tyd.1/3831,intron4of17)	KLC1
d8_d17_noncoding_HHE	chr1-8145	chr1:41575256-41575656	chr1	41575381	41575531	52	Intron(uc010ojr.2/22955,intron2of8)	SCMH1
d8_d17_noncoding_HHE	chr1-1393	chr1:41616651-41617051	chr1	41616776	41616926	213.5	Intron(uc010ojr.2/22955,intron1of8)	SCMH1
d8_d17_noncoding_HHE	chr14-2690	chr14:22764579-22764979	chr14	22764704	22764854	51.5	Intron(uc001wbw.2/uc001wbw.2,intron2of5)	DAD1
d8_d17_noncoding_HHE	chr14-1971	chr14:22802377-22802777	chr14	22802502	22802652	69	Intron(uc001wbw.2/uc001wbw.2,intron2of5)	DAD1
d8_d17_noncoding_HHE	chr14-3822	chr14:22802979-22803379	chr14	22803104	22803254	37	Intron(uc001wbw.2/uc001wbw.2,intron2of5)	DAD1
d8_d17_noncoding_HHE	chr14-2991	chr14:22896656-22897056	chr14	22896781	22896931	47	Intron(uc001wbw.2/uc001wbw.2,intron2of5)	DAD1
d8_d17_noncoding_HHE	chr14-772	chr14:22956937-22957337	chr14	22957062	22957212	146.5	Intron(uc001wbw.2/uc001wbw.2,intron2of5)	DAD1
d8_d17_noncoding_HHE	chr14-2201	chr14:23169285-23169685	chr14	23169410	23169560	62	DistalIntergenic	OXA1L
d0_noncoding	chr14-1492	chr14:24014367-24014767	chr14	24014492	24014642	37.5	Intron(uc031qnt.1/79178,intron4of4)	ZFHX2
d8_d17_noncoding_HHE	chr14-4282	chr14:31732808-31733208	chr14	31732933	31733083	33	DistalIntergenic	HECTD1
d0_noncoding	chr14-1929	chr14:31996407-31996807	chr14	31996532	31996682	30.5	DistalIntergenic	NUBPL
d0_noncoding	chr14-1732	chr14:32013374-32013774	chr14	32013499	32013649	33.5	DistalIntergenic	NUBPL
d8_d17_noncoding_HHE	chr14-2598	chr14:32694180-32694580	chr14	32694305	32694455	53	DistalIntergenic	AKAP6
d8_d17_noncoding_HHE	chr14-3124	chr14:32728869-32729269	chr14	32728994	32729144	45	DistalIntergenic	AKAP6
d8_d17_noncoding_HHE	chr14-2951	chr14:32851123-32851523	chr14	32851248	32851398	47.5	Intron(uc010aml.3/9472,intron1of9)	AKAP6
d8_d17_noncoding_HHE	chr14-2096	chr14:32896212-32896612	chr14	32896337	32896487	65	Intron(uc010aml.3/9472,intron1of9)	AKAP6
d8_d17_noncoding_HHE	chr14-1645	chr14:32926636-32927036	chr14	32926761	32926911	81	Intron(uc010aml.3/9472,intron2of9)	AKAP6
d8_d17_noncoding_HHE	chr14-1538	chr14:33030670-33031070	chr14	33030795	33030945	85.5	Intron(uc010aml.3/9472,intron4of9)	AKAP6
d8_d17_noncoding_HHE	chr14-3269	chr14:33062459-33062859	chr14	33062584	33062734	43	Intron(uc010aml.3/9472,intron5of9)	AKAP6
d8_d17_noncoding_HHE	chr14-2542	chr14:33076561-33076961	chr14	33076686	33076836	54	Intron(uc010aml.3/9472,intron7of9)	AKAP6
d8_d17_noncoding_HHE	chr1-2717	chr1:43457703-43458103	chr1	43457828	43457978	135.5	DistalIntergenic	SLC2A1
d8_d17_noncoding_HHE	chr1-1934	chr1:43471430-43471830	chr1	43471555	43471705	173	DistalIntergenic	SLC2A1
d8_d17_noncoding_HHE	chr1-6078	chr1:43515276-43515676	chr1	43515401	43515551	69	DistalIntergenic	SLC2A1
d8_d17_noncoding_HHE	chr14-3167	chr14:35628117-35628517	chr14	35628242	35628392	44.5	Intron(uc001wsy.2/9692,intron4of7)	KIAA0391
d0_noncoding	chr14-1323	chr14:36744961-36745361	chr14	36745086	36745236	41	DistalIntergenic	MBIP
d8_d17_noncoding_HHE	chr14-3932	chr14:39493367-39493767	chr14	39493492	39493642	36	DistalIntergenic	SEC23A
d0_noncoding	chr14-1733	chr14:39886168-39886568	chr14	39886293	39886443	33.5	Intron(uc001wvk.3/254170,intron1of3)	FBXO33
d0_noncoding	chr14-1700	chr14:40235590-40235990	chr14	40235715	40235865	34	DistalIntergenic	FBXO33
d0_noncoding	chr14-1005	chr14:40809896-40810296	chr14	40810021	40810171	49	DistalIntergenic	FBXO33
d0_noncoding	chr14-842	chr14:40817427-40817827	chr14	40817552	40817702	54.5	DistalIntergenic	FBXO33
d0_noncoding	chr14-1889	chr14:41915194-41915594	chr14	76529818	76529968	72	Intron(uc001xsf.2/112752,intron5of6)	IFT43
d8_d17_noncoding_HHE	chr14-2500	chr14:45535053-45535453	chr14	45535178	45535328	55	Intron(uc001wvv.3/23116,intron15of18)	PRPF39
d8_d17_noncoding_HHE	chr1-1486	chr1:44756178-44756578	chr1	44756303	44756453	206.5	Intron(uc010okv.2/79033,intron4of6)	ERI3
d8_d17_noncoding_HHE	chr14-1462	chr14:49383615-49384015	chr14	49383740	49383890	89	DistalIntergenic	RPS29
d8_d17_noncoding_HHE	chr14-1040	chr14:49407022-49407422	chr14	49407147	49407297	116	DistalIntergenic	RPS29
d8_d17_noncoding_HHE	chr14-1361	chr14:49432430-49432830	chr14	49432555	49432705	94.5	DistalIntergenic	RPS29
d8_d17_noncoding_HHE	chr14-1307	chr14:49442299-49442699	chr14	49442424	49442574	97.5	DistalIntergenic	RPS29
d8_d17_noncoding_HHE	chr14-235	chr14:49573423-49573823	chr14	49573548	49573698	299	DistalIntergenic	RPS29
d0_exon_nonHHE	chr14-1554	chr14:50807680-50808080	chr14	50807805	50807955	36.5	Exon(uc001wxz.3/8814,exon5of9)	ATP5S
d8_d17_noncoding_HHE	chr14-2437	chr14:52274121-52274521	chr14	52274246	52274396	56.5	DistalIntergenic	GNG2
d8_d17_noncoding_HHE	chr14-1292	chr14:52294811-52295211	chr14	52294936	52295086	98.5	DistalIntergenic	GNG2
d8_d17_noncoding_HHE	chr14-1183	chr14:52295152-52295552	chr14	52295277	52295427	106	DistalIntergenic	GNG2
d8_d17_noncoding_HHE	chr14-1260	chr14:52351071-52351471	chr14	52351196	52351346	100	Intron(uc001wzh.3/54331,intron3of6)	GNG2
d8_d17_noncoding_HHE	chr14-4596	chr14:52395851-52396251	chr14	52395976	52396126	31	Intron(uc001wzh.3/54331,intron3of6)	GNG2
d8_d17_noncoding_HHE	chr14-834	chr14:52547536-52547936	chr14	52547661	52547811	137.5	DistalIntergenic	NID2
d8_d17_noncoding_HHE	chr14-2262	chr14:54945379-54945779	chr14	54945504	54945654	60.5	Intron(uc021rtf.1/2764,intron6of6)	GMFB
d8_d17_noncoding_HHE	chr14-3842	chr14:55067391-55067791	chr14	55067516	55067666	37	Intron(uc001xba.3/23034,intron1of1)	SAMD4A
d8_d17_noncoding_HHE	chr14-2884	chr14:55091885-55092285	chr14	55092010	55092160	48.5	Intron(uc001xba.3/23034,intron1of1)	SAMD4A
d8_d17_noncoding_HHE	chr14-1250	chr14:55110043-55110443	chr14	55110168	55110318	101	Intron(uc001xba.3/23034,intron1of1)	SAMD4A
d8_d17_noncoding_HHE	chr14-2699	chr14:56146388-56146788	chr14	56146513	56146663	51.5	Intron(uc001xcb.3/3895,intron44of45)	KTN1
d0_noncoding	chr14-744	chr14:56424624-56425024	chr14	56424749	56424899	59	DistalIntergenic	PELI2
d8_d17_noncoding_HHE	chr14-1638	chr14:57526972-57527372	chr14	57527097	57527247	81.5	DistalIntergenic	EXOC5
d8_d17_noncoding_HHE	chr14-3399	chr14:57757354-57757754	chr14	57757479	57757629	41.5	DistalIntergenic	EXOC5
d8_d17_noncoding_HHE	chr14-2731	chr14:57786276-57786676	chr14	57786401	57786551	51	DistalIntergenic	EXOC5
d8_d17_noncoding_HHE	chr14-353	chr14:59430604-59431004	chr14	59430729	59430879	243.5	DistalIntergenic	DAAM1
d8_d17_noncoding_HHE	chr14-2413	chr14:59533861-59534261	chr14	59533986	59534136	57	DistalIntergenic	DAAM1
d8_d17_noncoding_HHE	chr14-417	chr14:59536249-59536649	chr14	59536374	59536524	226	DistalIntergenic	DAAM1
d8_d17_noncoding_HHE	chr14-3691	chr14:59565094-59565494	chr14	59565219	59565369	38.5	DistalIntergenic	DAAM1
d8_d17_noncoding_HHE	chr14-470	chr14:59664539-59664939	chr14	59664664	59664814	205	Intron(uc001xdy.4/23002,intron1of1)	DAAM1
d8_d17_noncoding_HHE	chr14-1780	chr14:59719093-59719493	chr14	59719218	59719368	75.5	Intron(uc001xdy.4/23002,intron1of1)	DAAM1
d8_d17_noncoding_HHE	chr14-2117	chr14:59800454-59800854	chr14	59800579	59800729	64.5	Intron(uc001xea.2/23002,intron15of24)	DAAM1
d8_d17_noncoding_HHE	chr14-1882	chr14:59827880-59828280	chr14	59828005	59828155	72	Intron(uc001xea.2/23002,intron22of24)	DAAM1
d8_d17_noncoding_HHE	chr14-1001	chr14:60771197-60771597	chr14	60771322	60771472	120.5	DistalIntergenic	PPM1A
d8_d17_noncoding_HHE	chr1-9366	chr1:46420138-46420538	chr1	46420263	46420413	45	Intron(uc001cov.3/23139,intron4of28)	MAST2
d8_d17_noncoding_HHE	chr14-2480	chr14:64326887-64327287	chr14	64327012	64327162	55.5	Intron(uc001xgk.3/23224,intron1of8)	SYNE2
d8_d17_noncoding_HHE	chr14-2609	chr14:64580932-64581332	chr14	64581057	64581207	53	Intron(uc001xgl.3/23224,intron66of115)	SYNE2
d0_exon_nonHHE	chr1-3192	chr1:46509370-46509770	chr1	46509495	46509645	51	Exon(uc010olv.2/8503,exon5of5)	PIK3R3
d8_d17_noncoding_HHE	chr14-746	chr14:65681461-65681861	chr14	65681586	65681736	150.5	Intron(uc001xil.3/uc001xil.3,intron3of3)	MAX
d0_exon_nonHHE	chr1-2849	chr1:46877608-46878008	chr1	46877733	46877883	55	Exon(uc001cpu.2/2166,exon13of15)	FAAH
d8_d17_noncoding_HHE	chr14-1935	chr14:68859438-68859838	chr14	68859563	68859713	70.5	Intron(uc001xkd.3/5890,intron8of10)	ZFP36L1
d8_d17_noncoding_HHE	chr14-1795	chr14:68864612-68865012	chr14	68864737	68864887	75	Intron(uc001xkd.3/5890,intron8of10)	ZFP36L1
d8_d17_noncoding_HHE	chr14-1282	chr14:68876201-68876601	chr14	68876326	68876476	99	Intron(uc001xkd.3/5890,intron8of10)	ZFP36L1
d8_d17_noncoding_HHE	chr14-2736	chr14:68887823-68888223	chr14	68887948	68888098	51	Intron(uc001xkd.3/5890,intron9of10)	ZFP36L1
d8_d17_noncoding_HHE	chr14-596	chr14:68936000-68936400	chr14	68936125	68936275	177	Intron(uc001xkd.3/5890,intron10of10)	ZFP36L1
d8_d17_noncoding_HHE	chr14-1507	chr14:68945969-68946369	chr14	68946094	68946244	87	Intron(uc001xke.3/5890,intron10of10)	ZFP36L1
d8_d17_noncoding_HHE	chr14-889	chr14:68951646-68952046	chr14	68951771	68951921	131	Intron(uc001xke.3/5890,intron10of10)	ZFP36L1
d8_d17_noncoding_HHE	chr14-2393	chr14:69014811-69015211	chr14	69014936	69015086	57.5	Intron(uc001xkf.2/5890,intron10of10)	ZFP36L1
d8_d17_noncoding_HHE	chr14-3109	chr14:69043160-69043560	chr14	69043285	69043435	45.5	Intron(uc001xkf.2/5890,intron10of10)	ZFP36L1
d8_d17_noncoding_HHE	chr14-443	chr14:69056095-69056495	chr14	69056220	69056370	215	Intron(uc001xkf.2/5890,intron10of10)	ZFP36L1
d8_d17_noncoding_HHE	chr14-2150	chr14:69152413-69152813	chr14	69152538	69152688	63.5	Intron(uc001xkg.2/5890,intron11of11)	ZFP36L1
d8_d17_noncoding_HHE	chr14-3753	chr14:69171459-69171859	chr14	69171584	69171734	38	Intron(uc001xkg.2/5890,intron11of11)	ZFP36L1
d8_d17_noncoding_HHE	chr14-1886	chr14:69197099-69197499	chr14	69197224	69197374	72	DistalIntergenic	ZFP36L1
d8_d17_noncoding_HHE	chr14-2167	chr14:69216245-69216645	chr14	69216370	69216520	63	DistalIntergenic	ZFP36L1
d8_d17_noncoding_HHE	chr14-1703	chr14:69310654-69311054	chr14	69310779	69310929	78.5	DistalIntergenic	ACTN1
d8_d17_noncoding_HHE	chr14-699	chr14:69391105-69391505	chr14	69391230	69391380	158	Intron(uc010ttb.2/87,intron2of20)	ACTN1
d8_d17_noncoding_HHE	chr14-1559	chr14:69545845-69546245	chr14	69545970	69546120	85	Intron(uc001xkp.3/8816,intron6of8)	DCAF5
d0_noncoding	chr14-858	chr14:71122132-71122532	chr14	71122257	71122407	54	Intron(uc001xmi.2/23508,intron1of2)	TTC9
d0_noncoding	chr14-1478	chr14:71152542-71152942	chr14	71152667	71152817	38	DistalIntergenic	TTC9
d0_noncoding	chr14-612	chr14:71175485-71175885	chr14	71175610	71175760	66	DistalIntergenic	TTC9
d8_d17_noncoding_HHE	chr14-3003	chr14:72018285-72018685	chr14	72018410	72018560	47	Intron(uc001xmr.1/26037,intron3of3)	SIPA1L1
d8_d17_noncoding_HHE	chr14-1195	chr14:72041770-72042170	chr14	72041895	72042045	105.5	Intron(uc001xms.3/26037,intron1of21)	SIPA1L1
d8_d17_noncoding_HHE	chr14-1952	chr14:72059086-72059486	chr14	72059211	72059361	70	Intron(uc001xms.3/26037,intron2of21)	SIPA1L1
d8_d17_noncoding_HHE	chr14-4071	chr14:72168710-72169110	chr14	72168835	72168985	35	Intron(uc001xms.3/26037,intron11of21)	SIPA1L1
d8_d17_noncoding_HHE	chr14-2759	chr14:72221193-72221593	chr14	72221318	72221468	50.5	DistalIntergenic	SIPA1L1
d8_d17_noncoding_HHE	chr14-4248	chr14:75354944-75355344	chr14	75355069	75355219	33.5	Intron(uc010tuu.2/1743,intron3of6)	DLST
d8_d17_noncoding_HHE	chr14-347	chr14:75663217-75663617	chr14	75663342	75663492	247	DistalIntergenic	TMED10
d0_noncoding	chr14-1089	chr14:76267156-76267556	chr14	76267281	76267431	47	Intron(uc010ask.2/23093,intron28of31)	TTLL5
d8_d17_noncoding_HHE	chr14-1889	chr14:76529693-76530093	chr14	76529818	76529968	72	Intron(uc001xsf.2/112752,intron5of6)	IFT43
d8_d17_noncoding_HHE	chr14-314	chr14:77239196-77239596	chr14	77239321	77239471	260	Intron(uc001xss.3/22846,intron3of3)	VASH1
d8_d17_noncoding_HHE	chr14-1781	chr14:77444386-77444786	chr14	77444511	77444661	75.5	DistalIntergenic	IRF2BPL
d8_d17_noncoding_HHE	chr14-4137	chr14:77460119-77460519	chr14	77460244	77460394	34.5	DistalIntergenic	IRF2BPL
d0_noncoding	chr14-1202	chr14:77804602-77805002	chr14	77804727	77804877	44	Downstream(2-3kb)	TMED8
d0_noncoding	chr14-1777	chr14:78119800-78120200	chr14	78119925	78120075	33	DistalIntergenic	SPTLC2
d0_noncoding	chr14-1621	chr14:78270924-78271324	chr14	78271049	78271199	35.5	Intron(uc010tvo.1/57143,intron1of8)	ADCK1
d0_noncoding	chr14-1136	chr14:78496099-78496499	chr14	78496224	78496374	45.5	DistalIntergenic	ADCK1
d0_noncoding	chr14-1268	chr14:81768955-81769355	chr14	81769080	81769230	42.5	Intron(uc010tvu.3/85439,intron4of5)	STON2
d8_d17_noncoding_HHE	chr14-1324	chr14:82285680-82286080	chr14	82285805	82285955	97	DistalIntergenic	SEL1L
d8_d17_noncoding_HHE	chr14-3076	chr14:82422158-82422558	chr14	82422283	82422433	46	DistalIntergenic	SEL1L
d8_d17_noncoding_HHE	chr14-934	chr14:82447278-82447678	chr14	82447403	82447553	127.5	DistalIntergenic	SEL1L
d8_d17_noncoding_HHE	chr14-3292	chr14:82690937-82691337	chr14	82691062	82691212	43	DistalIntergenic	SEL1L
d8_d17_noncoding_HHE	chr14-1284	chr14:82705552-82705952	chr14	82705677	82705827	99	DistalIntergenic	SEL1L
d8_d17_noncoding_HHE	chr14-816	chr14:82886280-82886680	chr14	82886405	82886555	140	DistalIntergenic	SEL1L
d8_d17_noncoding_HHE	chr14-2683	chr14:83321139-83321539	chr14	83321264	83321414	52	DistalIntergenic	SEL1L
d8_d17_noncoding_HHE	chr14-807	chr14:83472527-83472927	chr14	83472652	83472802	141.5	DistalIntergenic	SEL1L
d8_d17_noncoding_HHE	chr14-1196	chr14:86038426-86038826	chr14	86038551	86038701	105.5	Intron(uc001xvr.3/23768,intron1of1)	FLRT2
d8_d17_noncoding_HHE	chr14-3616	chr14:86197461-86197861	chr14	86197586	86197736	39.5	DistalIntergenic	FLRT2
d8_d17_noncoding_HHE	chr14-447	chr14:86250741-86251141	chr14	86250866	86251016	214.5	DistalIntergenic	FLRT2
d8_d17_noncoding_HHE	chr14-1068	chr14:90625505-90625905	chr14	90625630	90625780	113.5	Intron(uc001xye.1/56659,intron1of1)	PSMC1
d0_exon_nonHHE	chr14-41	chr14:91769784-91770184	chr14	91769909	91770059	175	Exon(uc010aty.3/440193,exon20of30)	CCDC88C
d0_noncoding	chr14-1595	chr14:91849701-91850101	chr14	91849826	91849976	36	Intron(uc010aty.3/440193,intron3of29)	CCDC88C
d0_noncoding	chr14-1875	chr14:91863779-91864179	chr14	91863904	91864054	31.5	Intron(uc010aty.3/440193,intron3of29)	CCDC88C
d8_d17_noncoding_HHE	chr14-4020	chr14:92639995-92640395	chr14	92640120	92640270	35.5	DistalIntergenic	CPSF2
d8_d17_noncoding_HHE	chr14-1232	chr14:93175096-93175496	chr14	93175221	93175371	102.5	Intron(uc001yat.3/5641,intron10of11)	LGMN
d8_d17_noncoding_HHE	chr14-823	chr14:93191323-93191723	chr14	93191448	93191598	139	Intron(uc001yat.3/5641,intron1of11)	LGMN
d0_noncoding	chr14-1405	chr14:93347168-93347568	chr14	93347293	93347443	39.5	DistalIntergenic	CHGA
d8_d17_noncoding_HHE	chr14-4267	chr14:94532392-94532792	chr14	94532517	94532667	33.5	Intron(uc001ycj.3/57062,intron2of8)	DDX24
d8_d17_noncoding_HHE	chr14-1011	chr14:96928240-96928640	chr14	96928365	96928515	119.5	Intron(uc001yfn.3/122481,intron12of17)	PAPOLA
d8_d17_noncoding_HHE	chr14-1332	chr14:96935091-96935491	chr14	96935216	96935366	96.5	Intron(uc001yfn.3/122481,intron12of17)	PAPOLA
d8_d17_noncoding_HHE	chr15-1132	chr15:100208793-100209193	chr15	100208918	100209068	109	Intron(uc002bve.3/4205,intron4of11)	MEF2A
d8_d17_noncoding_HHE	chr15-309	chr15:101689468-101689868	chr15	101689593	101689743	247	DistalIntergenic	CHSY1
d8_d17_noncoding_HHE	chr1-8148	chr1:52088128-52088528	chr1	52088253	52088403	52	Intron(uc001css.4/114883,intron4of25)	OSBPL9
d8_d17_noncoding_HHE	chr1-9803	chr1:52126645-52127045	chr1	52126770	52126920	43	Intron(uc001css.4/114883,intron5of25)	OSBPL9
d8_d17_noncoding_HHE	chr1-8149	chr1:52155339-52155739	chr1	52155464	52155614	52	Intron(uc001css.4/114883,intron6of25)	OSBPL9
d8_d17_noncoding_HHE	chr1-1195	chr1:52250769-52251169	chr1	52250894	52251044	234	Intron(uc001css.4/114883,intron22of25)	OSBPL9
d8_d17_noncoding_HHE	chr15-243	chr15:22980310-22980710	chr15	22980435	22980585	276.5	Intron(uc001yus.3/23191,intron23of30)	CYFIP1
d8_d17_noncoding_HHE	chr15-2721	chr15:22999512-22999912	chr15	22999637	22999787	50.5	Intron(uc001yus.3/23191,intron29of30)	CYFIP1
d8_d17_noncoding_HHE	chr15-3126	chr15:24155194-24155594	chr15	24155319	24155469	44.5	DistalIntergenic	NDN
d8_d17_noncoding_HHE	chr15-2577	chr15:25169381-25169781	chr15	25169506	25169656	53.5	Intron(uc001ywp.1/6638,intron4of12)	SNRPN
d8_d17_noncoding_HHE	chr15-3778	chr15:25842116-25842516	chr15	25842241	25842391	37	DistalIntergenic	UBE3A
d8_d17_noncoding_HHE	chr15-1740	chr15:25878944-25879344	chr15	25879069	25879219	77	DistalIntergenic	UBE3A
d0_noncoding	chr15-1122	chr15:26936418-26936818	chr15	26936543	26936693	46	Intron(uc021sgh.1/2562,intron1of6)	GABRB3
d0_noncoding	chr15-878	chr15:27012392-27012792	chr15	27012517	27012667	54.5	Intron(uc001zaz.3/2562,intron3of8)	GABRB3
d8_d17_noncoding_HHE	chr15-862	chr15:28527085-28527485	chr15	28527210	28527360	133.5	Intron(uc001zbj.4/8924,intron4of92)	HERC2
d8_d17_noncoding_HHE	chr15-909	chr15:28539623-28540023	chr15	28539748	28539898	128.5	Intron(uc001zbj.4/8924,intron3of92)	HERC2
d0_noncoding	chr15-1422	chr15:29227530-29227930	chr15	29227655	29227805	38.5	Intron(uc010uas.1/321,intron3of4)	APBA2
d0_noncoding	chr15-1662	chr15:29394383-29394783	chr15	29394508	29394658	34.5	3'UTR	APBA2
d8_d17_noncoding_HHE	chr15-1836	chr15:29990548-29990948	chr15	29990673	29990823	73.5	Downstream(1-2kb)	TJP1
d8_d17_noncoding_HHE	chr15-759	chr15:30028795-30029195	chr15	30028920	30029070	145.5	Intron(uc010azl.3/7082,intron10of26)	TJP1
d8_d17_noncoding_HHE	chr15-2236	chr15:30051711-30052111	chr15	30051836	30051986	61.5	Intron(uc010azl.3/7082,intron7of26)	TJP1
d8_d17_noncoding_HHE	chr15-1837	chr15:30133105-30133505	chr15	30133230	30133380	73.5	DistalIntergenic	TJP1
d8_d17_noncoding_HHE	chr15-788	chr15:30162748-30163148	chr15	30162873	30163023	142	DistalIntergenic	TJP1
d8_d17_noncoding_HHE	chr15-793	chr15:35105131-35105531	chr15	35105256	35105406	141.5	DistalIntergenic	ACTC1
d8_d17_noncoding_HHE	chr15-1744	chr15:35129415-35129815	chr15	35129540	35129690	77	DistalIntergenic	ACTC1
d8_d17_noncoding_HHE	chr15-1905	chr15:37234037-37234437	chr15	37234162	37234312	71.5	Intron(uc001zjl.3/4212,intron8of11)	MEIS2
d8_d17_noncoding_HHE	chr15-1145	chr15:37269845-37270245	chr15	37269970	37270120	107.5	Intron(uc001zjl.3/4212,intron7of11)	MEIS2
d8_d17_noncoding_HHE	chr15-1587	chr15:37312070-37312470	chr15	37312195	37312345	82.5	Intron(uc001zjl.3/4212,intron7of11)	MEIS2
d8_d17_noncoding_HHE	chr15-3881	chr15:37327563-37327963	chr15	37327688	37327838	36	Intron(uc001zjl.3/4212,intron7of11)	MEIS2
d8_d17_noncoding_HHE	chr15-1702	chr15:37423834-37424234	chr15	37423959	37424109	78.5	DistalIntergenic	MEIS2
d8_d17_noncoding_HHE	chr15-4492	chr15:37539078-37539478	chr15	37539203	37539353	31	DistalIntergenic	MEIS2
d8_d17_noncoding_HHE	chr15-2513	chr15:39731367-39731767	chr15	39731492	39731642	54.5	DistalIntergenic	THBS1
d8_d17_noncoding_HHE	chr15-1485	chr15:39959524-39959924	chr15	39959649	39959799	87	Intron(uc001zki.3/161835,intron10of11)	THBS1
d8_d17_noncoding_HHE	chr15-2753	chr15:40429170-40429570	chr15	40429295	40429445	50	DistalIntergenic	BUB1B
d0_noncoding	chr15-1668	chr15:41251871-41252271	chr15	41251996	41252146	34.5	DistalIntergenic	CHAC1
d8_d17_noncoding_HHE	chr15-841	chr15:42236464-42236864	chr15	42236589	42236739	135.5	Intron(uc001zot.3/30844,intron2of5)	EHD4
d8_d17_noncoding_HHE	chr15-707	chr15:42249517-42249917	chr15	42249642	42249792	152.5	Intron(uc001zot.3/30844,intron1of5)	EHD4
d8_d17_noncoding_HHE	chr1-2610	chr1:54422838-54423238	chr1	54422963	54423113	140	Intron(uc001cwj.2/115353,intron2of7)	LRRC42
d8_d17_noncoding_HHE	chr15-1308	chr15:45340971-45341371	chr15	45341096	45341246	97	Intron(uc010uel.2/6652,intron3of6)	SORD
d0_noncoding	chr15-1866	chr15:45507637-45508037	chr15	45507762	45507912	31.5	DistalIntergenic	SHF
d8_d17_noncoding_HHE	chr15-1798	chr15:46733848-46734248	chr15	46733973	46734123	75	DistalIntergenic	SEMA6D
d8_d17_noncoding_HHE	chr15-2857	chr15:46868786-46869186	chr15	46868911	46869061	48.5	DistalIntergenic	SEMA6D
d8_d17_noncoding_HHE	chr1-2611	chr1:54712031-54712431	chr1	54712156	54712306	140	Intron(uc001cxe.4/23648,intron9of17)	MRPL37
d8_d17_noncoding_HHE	chr15-1224	chr15:47253963-47254363	chr15	47254088	47254238	101.5	DistalIntergenic	SEMA6D
d8_d17_noncoding_HHE	chr15-1426	chr15:47295773-47296173	chr15	47295898	47296048	90	DistalIntergenic	SEMA6D
d8_d17_noncoding_HHE	chr15-1827	chr15:47518758-47519158	chr15	47518883	47519033	74	Intron(uc001zvw.3/80031,intron1of19)	SEMA6D
d8_d17_noncoding_HHE	chr15-2516	chr15:47624389-47624789	chr15	47624514	47624664	54.5	Intron(uc001zvw.3/80031,intron1of19)	SEMA6D
d8_d17_noncoding_HHE	chr15-1026	chr15:47632159-47632559	chr15	47632284	47632434	117	Intron(uc001zvw.3/80031,intron1of19)	SEMA6D
d8_d17_noncoding_HHE	chr15-591	chr15:47676525-47676925	chr15	47676650	47676800	174	Intron(uc001zvw.3/80031,intron1of19)	SEMA6D
d8_d17_noncoding_HHE	chr15-1146	chr15:47901985-47902385	chr15	47902110	47902260	107.5	Intron(uc001zvw.3/80031,intron4of19)	SEMA6D
d8_d17_noncoding_HHE	chr15-3739	chr15:47965773-47966173	chr15	47965898	47966048	37.5	Intron(uc001zvw.3/80031,intron4of19)	SEMA6D
d8_d17_noncoding_HHE	chr15-956	chr15:48028289-48028689	chr15	48028414	48028564	124	Intron(uc001zvw.3/80031,intron4of19)	SEMA6D
d8_d17_noncoding_HHE	chr15-775	chr15:48034516-48034916	chr15	48034641	48034791	143.5	Intron(uc001zvw.3/80031,intron4of19)	SEMA6D
d8_d17_noncoding_HHE	chr15-1965	chr15:48036055-48036455	chr15	48036180	48036330	70	Intron(uc001zvw.3/80031,intron4of19)	SEMA6D
d8_d17_noncoding_HHE	chr15-2606	chr15:48042590-48042990	chr15	48042715	48042865	53	Intron(uc001zvw.3/80031,intron4of19)	SEMA6D
d8_d17_noncoding_HHE	chr15-2549	chr15:48044358-48044758	chr15	48044483	48044633	54	Intron(uc001zvw.3/80031,intron4of19)	SEMA6D
d8_d17_noncoding_HHE	chr15-2924	chr15:48104601-48105001	chr15	48104726	48104876	47.5	DistalIntergenic	SEMA6D
d0_noncoding	chr15-1795	chr15:48298293-48298693	chr15	48298418	48298568	32.5	DistalIntergenic	SLC24A5
d8_d17_noncoding_HHE	chr15-1109	chr15:50865356-50865756	chr15	50865481	50865631	110.5	Intron(uc001zyr.3/54822,intron7of9)	TRPM7
d8_d17_noncoding_HHE	chr15-3137	chr15:50969202-50969602	chr15	50969327	50969477	44.5	Intron(uc001zyt.4/54822,intron1of38)	TRPM7
d0_exon_nonHHE	chr15-1311	chr15:51132703-51133103	chr15	51132828	51132978	41.5	Exon(uc001zyw.1/uc001zyw.1,exon2of2)	AP4E1
d8_d17_noncoding_HHE	chr15-1102	chr15:52135110-52135510	chr15	52135235	52135385	111	Intron(uc002abn.3/29766,intron1of9)	TMOD3
d0_noncoding	chr15-1208	chr15:52738100-52738500	chr15	52738225	52738375	44	Intron(uc002abx.3/4644,intron1of39)	MYO5A
d0_noncoding	chr15-861	chr15:52758654-52759054	chr15	52758779	52758929	55	Intron(uc002abx.3/4644,intron1of39)	MYO5A
d8_d17_noncoding_HHE	chr1-6929	chr1:55326615-55327015	chr1	55326740	55326890	61	Intron(uc010ooi.1/1718,intron1of3)	DHCR24
d0_noncoding	chr15-1365	chr15:53917521-53917921	chr15	53917646	53917796	40	Intron(uc002acj.2/256764,intron14of19)	WDR72
d0_noncoding	chr15-996	chr15:55640477-55640877	chr15	55640602	55640752	50.5	Intron(uc002act.3/9488,intron9of11)	CCPG1
d8_d17_noncoding_HHE	chr15-3601	chr15:56165199-56165599	chr15	56165324	56165474	39	Intron(uc002adi.3/4734,intron1of21)	NEDD4
d8_d17_noncoding_HHE	chr15-3797	chr15:56334732-56335132	chr15	56334857	56335007	37	DistalIntergenic	NEDD4
d8_d17_noncoding_HHE	chr15-3903	chr15:57410135-57410535	chr15	57410260	57410410	36	Intron(uc010ugm.1/6938,intron5of18)	TCF12
d8_d17_noncoding_HHE	chr15-3798	chr15:57687506-57687906	chr15	57687631	57687781	37	Intron(uc002aeg.3/84952,intron1of18)	CGNL1
d8_d17_noncoding_HHE	chr15-3200	chr15:57695819-57696219	chr15	57695944	57696094	44	Intron(uc002aeg.3/84952,intron1of18)	CGNL1
d8_d17_noncoding_HHE	chr15-1731	chr15:57713754-57714154	chr15	57713879	57714029	77.5	Intron(uc002aeg.3/84952,intron1of18)	CGNL1
d8_d17_noncoding_HHE	chr15-1138	chr15:57732988-57733388	chr15	57733113	57733263	108	Intron(uc002aeg.3/84952,intron3of18)	CGNL1
d8_d17_noncoding_HHE	chr15-2208	chr15:58820217-58820617	chr15	58820342	58820492	62.5	Intron(uc010bfz.1/3990,intron2of8)	ADAM10
d8_d17_noncoding_HHE	chr15-611	chr15:58841295-58841695	chr15	58841420	58841570	170	Intron(uc010bfz.1/3990,intron7of8)	ADAM10
d8_d17_noncoding_HHE	chr15-2759	chr15:58882477-58882877	chr15	58882602	58882752	50	DistalIntergenic	ADAM10
d8_d17_noncoding_HHE	chr15-4258	chr15:58904324-58904724	chr15	58904449	58904599	33	Intron(uc002afd.1/102,intron11of15)	ADAM10
d8_d17_noncoding_HHE	chr15-1506	chr15:59023934-59024334	chr15	59024059	59024209	86.5	Intron(uc002afd.1/102,intron1of15)	ADAM10
d8_d17_noncoding_HHE	chr15-629	chr15:59125798-59126198	chr15	59125923	59126073	166	Intron(uc002afi.3/54629,intron6of8)	SLTM
d0_noncoding	chr15-1209	chr15:60420874-60421274	chr15	60420999	60421149	44	DistalIntergenic	FOXB1
d8_d17_noncoding_HHE	chr15-1387	chr15:63058209-63058609	chr15	63058334	63058484	92.5	Intron(uc002alb.4/83660,intron37of55)	TLN2
d8_d17_noncoding_HHE	chr15-1456	chr15:63082808-63083208	chr15	63082933	63083083	88.5	Intron(uc002alb.4/83660,intron42of55)	TLN2
d8_d17_noncoding_HHE	chr15-2830	chr15:63268520-63268920	chr15	63268645	63268795	49	DistalIntergenic	TPM1
d8_d17_noncoding_HHE	chr15-4077	chr15:63298454-63298854	chr15	63298579	63298729	34.5	DistalIntergenic	TPM1
d8_d17_noncoding_HHE	chr15-273	chr15:63306784-63307184	chr15	63306909	63307059	260.5	DistalIntergenic	TPM1
d8_d17_noncoding_HHE	chr15-1895	chr15:64149678-64150078	chr15	64149803	64149953	72	DistalIntergenic	HERC1
d8_d17_noncoding_HHE	chr15-256	chr15:64799491-64799891	chr15	64799616	64799766	268.5	Intron(uc002ann.3/23060,intron1of8)	ZNF609
d8_d17_noncoding_HHE	chr15-691	chr15:64873577-64873977	chr15	64873702	64873852	155.5	Intron(uc002ann.3/23060,intron1of8)	ZNF609
d0_noncoding	chr15-1547	chr15:65155338-65155738	chr15	65155463	65155613	36.5	Intron(uc002anv.3/80301,intron5of5)	PLEKHO2
d0_noncoding	chr15-780	chr15:65158346-65158746	chr15	65158471	65158621	58	3'UTR	PLEKHO2
d0_noncoding	chr15-971	chr15:65186845-65187245	chr15	65186970	65187120	51.5	DistalIntergenic	ANKDD1A
d8_d17_noncoding_HHE	chr15-4142	chr15:66195659-66196059	chr15	66195784	66195934	34	Intron(uc002apl.2/84465,intron19of20)	RAB11A
d8_d17_noncoding_HHE	chr15-835	chr15:67175732-67176132	chr15	67175857	67176007	136	DistalIntergenic	SMAD6
d8_d17_noncoding_HHE	chr15-1529	chr15:67341010-67341410	chr15	67341135	67341285	85.5	DistalIntergenic	SMAD3
d8_d17_noncoding_HHE	chr15-618	chr15:67383468-67383868	chr15	67383593	67383743	169	Intron(uc002aqj.3/4088,intron1of8)	SMAD3
d8_d17_noncoding_HHE	chr15-1832	chr15:67397599-67397999	chr15	67397724	67397874	74	Intron(uc002aqj.3/4088,intron1of8)	SMAD3
d8_d17_noncoding_HHE	chr15-440	chr15:67470921-67471321	chr15	67471046	67471196	208.5	Intron(uc002aqj.3/4088,intron5of8)	SMAD3
d8_d17_noncoding_HHE	chr15-1317	chr15:68233973-68234373	chr15	68234098	68234248	96.5	DistalIntergenic	PIAS1
d8_d17_noncoding_HHE	chr15-679	chr15:70447306-70447706	chr15	70447431	70447581	157.5	DistalIntergenic	TLE3
d8_d17_noncoding_HHE	chr15-474	chr15:70463883-70464283	chr15	70464008	70464158	197.5	DistalIntergenic	TLE3
d8_d17_noncoding_HHE	chr15-2188	chr15:70563755-70564155	chr15	70563880	70564030	63	DistalIntergenic	TLE3
d8_d17_noncoding_HHE	chr15-285	chr15:70582024-70582424	chr15	70582149	70582299	257	DistalIntergenic	TLE3
d8_d17_noncoding_HHE	chr15-988	chr15:70629630-70630030	chr15	70629755	70629905	120.5	DistalIntergenic	TLE3
d8_d17_noncoding_HHE	chr15-1082	chr15:70654725-70655125	chr15	70654850	70655000	112	DistalIntergenic	TLE3
d8_d17_noncoding_HHE	chr15-989	chr15:70725446-70725846	chr15	70725571	70725721	120.5	DistalIntergenic	UACA
d8_d17_noncoding_HHE	chr15-1660	chr15:70759251-70759651	chr15	70759376	70759526	80	DistalIntergenic	UACA
d8_d17_noncoding_HHE	chr15-213	chr15:70787179-70787579	chr15	70787304	70787454	295	DistalIntergenic	UACA
d8_d17_noncoding_HHE	chr15-1083	chr15:70909379-70909779	chr15	70909504	70909654	112	DistalIntergenic	UACA
d8_d17_noncoding_HHE	chr15-1880	chr15:70909882-70910282	chr15	70910007	70910157	72.5	DistalIntergenic	UACA
d8_d17_noncoding_HHE	chr15-1951	chr15:70962331-70962731	chr15	70962456	70962606	70.5	Intron(uc002asq.3/55075,intron15of18)	UACA
d8_d17_noncoding_HHE	chr15-2409	chr15:71019094-71019494	chr15	71019219	71019369	57	Intron(uc002asr.3/55075,intron1of18)	UACA
d8_d17_noncoding_HHE	chr15-899	chr15:73260136-73260536	chr15	73260261	73260411	129.5	DistalIntergenic	NEO1
d8_d17_noncoding_HHE	chr15-1881	chr15:73418055-73418455	chr15	73418180	73418330	72.5	Intron(uc002avm.4/4756,intron3of28)	NEO1
d8_d17_noncoding_HHE	chr15-1517	chr15:73893684-73894084	chr15	73893809	73893959	86	Intron(uc002avr.3/27020,intron1of7)	NPTN
d0_noncoding	chr15-441	chr15:74078934-74079334	chr15	74079059	74079209	75.5	DistalIntergenic	C15orf59
d8_d17_noncoding_HHE	chr15-1121	chr15:75884327-75884727	chr15	75884452	75884602	110	DistalIntergenic	PTPN9
d8_d17_noncoding_HHE	chr15-2907	chr15:79194970-79195370	chr15	79195095	79195245	48	DistalIntergenic	MORF4L1
d0_noncoding	chr15-1753	chr15:80828510-80828910	chr15	80828635	80828785	33.5	Intron(uc002bfr.3/9915,intron8of18)	ARNT2
d8_d17_noncoding_HHE	chr15-635	chr15:85878762-85879162	chr15	85878887	85879037	164.5	DistalIntergenic	AKAP13
d8_d17_noncoding_HHE	chr15-1451	chr15:85889940-85890340	chr15	85890065	85890215	89	DistalIntergenic	AKAP13
d8_d17_noncoding_HHE	chr15-2716	chr15:85956667-85957067	chr15	85956792	85956942	51	Intron(uc002bls.4/11214,intron1of3)	AKAP13
d8_d17_noncoding_HHE	chr15-2139	chr15:85986974-85987374	chr15	85987099	85987249	64.5	Intron(uc002bls.4/11214,intron1of3)	AKAP13
d8_d17_noncoding_HHE	chr15-463	chr15:86251828-86252228	chr15	86251953	86252103	200.5	Intron(uc002blu.2/11214,intron18of36)	AKAP13
d0_noncoding	chr15-931	chr15:86441557-86441957	chr15	86441682	86441832	53	DistalIntergenic	KLHL25
d0_noncoding	chr1-3839	chr1:58920072-58920472	chr1	58920197	58920347	45	Intron(uc001cyt.1/1600,intron3of20)	OMA1
d8_d17_noncoding_HHE	chr15-1937	chr15:89531136-89531536	chr15	89531261	89531411	71	DistalIntergenic	MFGE8
d8_d17_noncoding_HHE	chr15-413	chr15:90578697-90579097	chr15	90578822	90578972	215	Intron(uc002bov.2/374655,intron1of4)	ZNF710
d0_noncoding	chr15-1650	chr15:90830339-90830739	chr15	90830464	90830614	35	DistalIntergenic	CIB1
d8_d17_noncoding_HHE	chr15-1283	chr15:91379536-91379936	chr15	91379661	91379811	98.5	DistalIntergenic	FURIN
d8_d17_noncoding_HHE	chr15-3037	chr15:91388370-91388770	chr15	91388495	91388645	46	DistalIntergenic	FURIN
d8_d17_noncoding_HHE	chr1-6084	chr1:59239070-59239470	chr1	59239195	59239345	69	DistalIntergenic	JUN
d0_noncoding	chr15-1023	chr15:93254501-93254901	chr15	93254626	93254776	49.5	Intron(uc002bsl.4/400451,intron1of3)	FAM174B
d8_d17_noncoding_HHE	chr15-2537	chr15:93474051-93474451	chr15	93474176	93474326	54.5	Intron(uc002bsm.2/1106,intron6of9)	CHD2
d0_noncoding	chr15-1934	chr15:93652574-93652974	chr15	93652699	93652849	31	DistalIntergenic	RGMA
d0_noncoding	chr15-491	chr15:94020423-94020823	chr15	94020548	94020698	72.5	Intron(uc002bsu.1/uc002bsu.1,intron2of3)	RGMA
d8_d17_noncoding_HHE	chr15-4290	chr15:96454826-96455226	chr15	96454951	96455101	33	DistalIntergenic	NR2F2
d8_d17_noncoding_HHE	chr15-1639	chr15:96666221-96666621	chr15	96666346	96666496	81	DistalIntergenic	NR2F2
d8_d17_noncoding_HHE	chr15-758	chr15:96714458-96714858	chr15	96714583	96714733	146	DistalIntergenic	NR2F2
d8_d17_noncoding_HHE	chr15-599	chr15:96731141-96731541	chr15	96731266	96731416	172.5	DistalIntergenic	NR2F2
d8_d17_noncoding_HHE	chr15-1499	chr15:96808175-96808575	chr15	96808300	96808450	87	Downstream(1-2kb)	NR2F2
d8_d17_noncoding_HHE	chr15-1097	chr15:96816937-96817337	chr15	96817062	96817212	111.5	Intron(uc031qud.1/644192,intron5of7)	NR2F2
d8_d17_noncoding_HHE	chr15-892	chr15:96888764-96889164	chr15	96888889	96889039	131	DistalIntergenic	NR2F2
d8_d17_noncoding_HHE	chr15-1923	chr15:96900043-96900443	chr15	96900168	96900318	71.5	DistalIntergenic	NR2F2
d8_d17_noncoding_HHE	chr15-1161	chr15:96965349-96965749	chr15	96965474	96965624	106.5	DistalIntergenic	NR2F2
d8_d17_noncoding_HHE	chr15-859	chr15:97034870-97035270	chr15	97034995	97035145	134.5	DistalIntergenic	NR2F2
d8_d17_noncoding_HHE	chr15-1385	chr15:99232807-99233207	chr15	99232932	99233082	93	Intron(uc010urq.2/3480,intron1of10)	IGF1R
d8_d17_noncoding_HHE	chr15-796	chr15:99965326-99965726	chr15	99965451	99965601	141.5	DistalIntergenic	MEF2A
d8_d17_noncoding_HHE	chr15-231	chr15:99995076-99995476	chr15	99995201	99995351	287	DistalIntergenic	MEF2A
d8_d17_noncoding_HHE	chr16-513	chr16:10695646-10696046	chr16	10695771	10695921	210.5	DistalIntergenic	EMP2
d8_d17_noncoding_HHE	chr16-3995	chr16:10703158-10703558	chr16	10703283	10703433	36.5	DistalIntergenic	EMP2
d8_d17_noncoding_HHE	chr16-306	chr16:10715898-10716298	chr16	10716023	10716173	286	DistalIntergenic	EMP2
d8_d17_noncoding_HHE	chr16-929	chr16:11085602-11086002	chr16	11085727	11085877	142.5	Intron(uc002dan.4/23274,intron9of20)	CLEC16A
d8_d17_noncoding_HHE	chr16-1401	chr16:11227098-11227498	chr16	11227223	11227373	103	Intron(uc002dao.3/23274,intron21of22)	CLEC16A
d8_d17_noncoding_HHE	chr16-1330	chr16:11242823-11243223	chr16	11242948	11243098	108	Intron(uc002dao.3/23274,intron21of22)	CLEC16A
d0_noncoding	chr16-1537	chr16:13108357-13108757	chr16	58893990	58894140	95	Intron(uc031qwk.1/uc031qwk.1,intron2of3)	GOT2
d0_noncoding	chr16-1538	chr16:13446653-13447053	chr16	13446778	13446928	41	DistalIntergenic	SHISA9
d0_noncoding	chr16-1516	chr16:13451667-13452067	chr16	13451792	13451942	41.5	DistalIntergenic	SHISA9
d8_d17_noncoding_HHE	chr1-3332	chr1:61426464-61426864	chr1	61426589	61426739	115	Intron(uc001czu.3/uc001czu.3,intron2of6)	NFIA
d8_d17_noncoding_HHE	chr16-2155	chr16:14313887-14314287	chr16	14314012	14314162	67.5	Intron(uc002dcg.3/57496,intron8of16)	MKL2
d0_noncoding	chr16-1665	chr16:15636136-15636536	chr16	66654178	66654328	88	3'UTR	CMTM3
d8_d17_noncoding_HHE	chr1-11199	chr1:61623042-61623442	chr1	61623167	61623317	37.5	Intron(uc001czy.3/4774,intron2of10)	NFIA
d8_d17_noncoding_HHE	chr1-12341	chr1:61635638-61636038	chr1	61635763	61635913	34	Intron(uc001czy.3/4774,intron2of10)	NFIA
d8_d17_noncoding_HHE	chr1-9811	chr1:61783937-61784337	chr1	61784062	61784212	43	Intron(uc001czy.3/4774,intron3of10)	NFIA
d0_noncoding	chr16-1570	chr16:17842166-17842566	chr16	17842291	17842441	40.5	DistalIntergenic	XYLT1
d8_d17_noncoding_HHE	chr1-3112	chr1:61822739-61823139	chr1	61822864	61823014	121.5	Intron(uc001czy.3/4774,intron5of10)	NFIA
d8_d17_noncoding_HHE	chr1-11049	chr1:61902493-61902893	chr1	61902618	61902768	38	Intron(uc001czy.3/4774,intron10of10)	NFIA
d0_noncoding	chr16-2053	chr16:21557070-21557470	chr16	21557195	21557345	32.5	Intron(uc021tel.1/uc021tel.1,intron2of3)	SLC7A5P2
d0_exon_nonHHE	chr16-675	chr16:2228749-2229149	chr16	2228874	2229024	70	Exon(uc010bsg.1/57524,exon19of20)	CASKIN1
d0_noncoding	chr16-1648	chr16:23877240-23877640	chr16	23877365	23877515	39	Intron(uc002dmd.3/5579,intron2of16)	PRKCB
d8_d17_noncoding_HHE	chr16-2121	chr16:24680782-24681182	chr16	24680907	24681057	68.5	Intron(uc002dml.1/uc002dml.1,intron1of2)	TNRC6A
d8_d17_noncoding_HHE	chr16-806	chr16:24697365-24697765	chr16	24697490	24697640	157.5	DistalIntergenic	TNRC6A
d8_d17_noncoding_HHE	chr16-661	chr16:29860898-29861298	chr16	29861023	29861173	178.5	Intron(uc010bzb.2/552900,intron2of4)	CDIPT
d0_noncoding	chr1-5063	chr1:63221837-63222237	chr1	63221962	63222112	36.5	DistalIntergenic	ATG4C
d0_noncoding	chr1-5778	chr1:63372073-63372473	chr1	63372198	63372348	32.5	DistalIntergenic	ATG4C
d8_d17_noncoding_HHE	chr16-873	chr16:3745802-3746202	chr16	3745927	3746077	149	Intron(uc002cvt.4/10131,intron1of17)	TRAP1
d0_noncoding	chr1-3778	chr1:63795925-63796325	chr1	63796050	63796200	45.5	DistalIntergenic	FOXD3
d8_d17_noncoding_HHE	chr16-1493	chr16:3911811-3912211	chr16	3911936	3912086	97.5	Intron(uc002cvv.3/1387,intron1of30)	CREBBP
d0_noncoding	chr1-5742	chr1:6407981-6408381	chr1	6408106	6408256	32.5	Intron(uc001amq.3/11332,intron2of8)	ACOT7
d8_d17_noncoding_HHE	chr1-1564	chr1:64109634-64110034	chr1	64109759	64109909	200.5	Intron(uc001dbh.3/5236,intron7of10)	PGM1
d8_d17_noncoding_HHE	chr16-1336	chr16:4550280-4550680	chr16	4550405	4550555	107.5	Intron(uc010bts.3/3163,intron1of5)	HMOX2
d8_d17_noncoding_HHE	chr16-452	chr16:46818998-46819398	chr16	46819123	46819273	228	DistalIntergenic	MYLK3
d8_d17_noncoding_HHE	chr16-4705	chr16:47420117-47420517	chr16	47420242	47420392	31	Intron(uc010vgg.2/81533,intron1of12)	ITFG1
d8_d17_noncoding_HHE	chr16-4553	chr16:47426135-47426535	chr16	47426260	47426410	32	Intron(uc010vgg.2/81533,intron1of12)	ITFG1
d8_d17_noncoding_HHE	chr16-466	chr16:47501947-47502347	chr16	47502072	47502222	223	Intron(uc010vgi.1/5257,intron2of7)	PHKB
d8_d17_noncoding_HHE	chr16-935	chr16:47769086-47769486	chr16	47769211	47769361	141.5	DistalIntergenic	PHKB
d8_d17_noncoding_HHE	chr16-2531	chr16:47920938-47921338	chr16	47921063	47921213	58.5	DistalIntergenic	PHKB
d8_d17_noncoding_HHE	chr16-510	chr16:48823888-48824288	chr16	48824013	48824163	211	DistalIntergenic	N4BP1
d0_noncoding	chr16-1747	chr16:50278398-50278798	chr16	50278523	50278673	37.5	DistalIntergenic	ADCY7
d0_noncoding	chr16-1222	chr16:5037737-5038137	chr16	5037862	5038012	48.5	Intron(uc002cye.2/9717,intron3of15)	SEC14L5
d8_d17_noncoding_HHE	chr16-821	chr16:51046302-51046702	chr16	51046427	51046577	156	DistalIntergenic	SALL1
d8_d17_noncoding_HHE	chr16-663	chr16:51269519-51269919	chr16	51269644	51269794	178.5	DistalIntergenic	SALL1
d8_d17_noncoding_HHE	chr16-1404	chr16:51278006-51278406	chr16	51278131	51278281	103	DistalIntergenic	SALL1
d8_d17_noncoding_HHE	chr16-1409	chr16:51362598-51362998	chr16	51362723	51362873	102.5	DistalIntergenic	SALL1
d8_d17_noncoding_HHE	chr16-2831	chr16:51465411-51465811	chr16	51465536	51465686	52	DistalIntergenic	SALL1
d8_d17_noncoding_HHE	chr16-1956	chr16:51524785-51525185	chr16	51524910	51525060	75	DistalIntergenic	SALL1
d8_d17_noncoding_HHE	chr16-930	chr16:51579874-51580274	chr16	51579999	51580149	142.5	DistalIntergenic	SALL1
d8_d17_noncoding_HHE	chr16-3080	chr16:53760489-53760889	chr16	53760614	53760764	48	Intron(uc002ehr.3/79068,intron1of8)	FTO
d8_d17_noncoding_HHE	chr16-2757	chr16:53809312-53809712	chr16	53809437	53809587	53.5	Intron(uc002ehr.3/79068,intron1of8)	FTO
d8_d17_noncoding_HHE	chr16-1993	chr16:53809900-53810300	chr16	53810025	53810175	73.5	Intron(uc002ehr.3/79068,intron1of8)	FTO
d8_d17_noncoding_HHE	chr16-1639	chr16:53846845-53847245	chr16	53846970	53847120	89.5	Intron(uc002ehr.3/79068,intron2of8)	FTO
d8_d17_noncoding_HHE	chr16-4796	chr16:53945989-53946389	chr16	53946114	53946264	30.5	Intron(uc002ehr.3/79068,intron7of8)	FTO
d8_d17_noncoding_HHE	chr16-3207	chr16:53994942-53995342	chr16	53995067	53995217	46	Intron(uc002ehr.3/79068,intron8of8)	FTO
d8_d17_noncoding_HHE	chr16-1587	chr16:54089064-54089464	chr16	54089189	54089339	92	Intron(uc002ehr.3/79068,intron8of8)	FTO
d8_d17_noncoding_HHE	chr1-2458	chr1:65468164-65468564	chr1	65468289	65468439	146	DistalIntergenic	JAK1
d8_d17_noncoding_HHE	chr16-4178	chr16:55452475-55452875	chr16	55452600	55452750	35	DistalIntergenic	MMP2
d8_d17_noncoding_HHE	chr16-664	chr16:55528963-55529363	chr16	55529088	55529238	178.5	Intron(uc002ehz.4/4313,intron9of12)	MMP2
d0_noncoding	chr16-1930	chr16:56696964-56697364	chr16	56697089	56697239	34.5	DistalIntergenic	MT1G
d8_d17_noncoding_HHE	chr16-2937	chr16:56821121-56821521	chr16	56821246	56821396	50	Intron(uc002eka.3/9688,intron3of21)	NUP93
d8_d17_noncoding_HHE	chr16-2328	chr16:56848606-56849006	chr16	56848731	56848881	63	Intron(uc002eka.3/9688,intron5of21)	NUP93
d8_d17_noncoding_HHE	chr16-1624	chr16:56946031-56946431	chr16	56946156	56946306	90.5	Intron(uc002ekd.4/6559,intron25of25)	HERPUD1
d0_noncoding	chr16-2063	chr16:57562830-57563230	chr16	57562955	57563105	32.5	5'UTR	CCDC102A
d8_d17_noncoding_HHE	chr16-2484	chr16:58097396-58097796	chr16	58097521	58097671	59.5	DistalIntergenic	MMP15
d0_noncoding	chr16-1755	chr16:58366903-58367303	chr16	58367028	58367178	37.5	DistalIntergenic	PRSS54
d8_d17_noncoding_HHE	chr16-1537	chr16:58893865-58894265	chr16	58893990	58894140	95	Intron(uc031qwk.1/uc031qwk.1,intron2of3)	GOT2
d8_d17_noncoding_HHE	chr1-13551	chr1:65900414-65900814	chr1	65900539	65900689	31	3'UTR	LEPROT
d8_d17_noncoding_HHE	chr1-9813	chr1:65901679-65902079	chr1	65901804	65901954	43	Intron(uc001dcg.3/3953,intron2of19)	LEPROT
d8_d17_noncoding_HHE	chr16-1698	chr16:59055111-59055511	chr16	59055236	59055386	86.5	Intron(uc031qwk.1/uc031qwk.1,intron2of3)	GOT2
d8_d17_noncoding_HHE	chr16-2734	chr16:59067565-59067965	chr16	59067690	59067840	54	Intron(uc031qwk.1/uc031qwk.1,intron2of3)	GOT2
d8_d17_noncoding_HHE	chr16-1633	chr16:59188188-59188588	chr16	59188313	59188463	90	DistalIntergenic	GOT2
d8_d17_noncoding_HHE	chr16-1122	chr16:64037872-64038272	chr16	64037997	64038147	122	DistalIntergenic	CDH11
d8_d17_noncoding_HHE	chr16-3247	chr16:64195259-64195659	chr16	64195384	64195534	45.5	DistalIntergenic	CDH11
d8_d17_noncoding_HHE	chr16-4133	chr16:64409071-64409471	chr16	64409196	64409346	35.5	DistalIntergenic	CDH11
d8_d17_noncoding_HHE	chr16-1151	chr16:64468466-64468866	chr16	64468591	64468741	120	DistalIntergenic	CDH11
d8_d17_noncoding_HHE	chr16-1950	chr16:64471551-64471951	chr16	64471676	64471826	75.5	DistalIntergenic	CDH11
d8_d17_noncoding_HHE	chr16-965	chr16:64541546-64541946	chr16	64541671	64541821	138.5	DistalIntergenic	CDH11
d0_noncoding	chr1-3841	chr1:66469338-66469738	chr1	66469463	66469613	45	Intron(uc001dcn.3/5142,intron3of16)	PDE4B
d8_d17_noncoding_HHE	chr16-3368	chr16:64941681-64942081	chr16	64941806	64941956	44	DistalIntergenic	CDH11
d8_d17_noncoding_HHE	chr16-2855	chr16:65058734-65059134	chr16	65058859	65059009	51.5	Intron(uc002eoi.3/1009,intron2of12)	CDH11
d8_d17_noncoding_HHE	chr16-2436	chr16:65229849-65230249	chr16	65229974	65230124	60.5	DistalIntergenic	CDH11
d0_noncoding	chr1-5066	chr1:66550131-66550531	chr1	66550256	66550406	36.5	Intron(uc001dcn.3/5142,intron3of16)	PDE4B
d8_d17_noncoding_HHE	chr16-3110	chr16:66137183-66137583	chr16	66137308	66137458	47.5	DistalIntergenic	CDH5
d8_d17_noncoding_HHE	chr16-818	chr16:66169378-66169778	chr16	66169503	66169653	156.5	DistalIntergenic	CDH5
d8_d17_noncoding_HHE	chr16-1260	chr16:66651677-66652077	chr16	66651802	66651952	113	3'UTR	CMTM3
d8_d17_noncoding_HHE	chr16-1665	chr16:66654053-66654453	chr16	66654178	66654328	88	3'UTR	CMTM3
d0_noncoding	chr1-4810	chr1:66705561-66705961	chr1	66705686	66705836	38	Intron(uc001dcn.3/5142,intron3of16)	PDE4B
d8_d17_noncoding_HHE	chr16-2067	chr16:69438331-69438731	chr16	69438456	69438606	71	DistalIntergenic	TERF2
d8_d17_noncoding_HHE	chr16-2981	chr16:69499061-69499461	chr16	69499186	69499336	49.5	3'UTR	CYB5B
d0_noncoding	chr16-1857	chr16:70642346-70642746	chr16	70642471	70642621	35.5	Intron(uc002ezh.2/146433,intron1of6)	IL34
d0_noncoding	chr16-1284	chr16:70645085-70645485	chr16	70645210	70645360	47.5	Intron(uc002ezh.2/146433,intron1of6)	IL34
d0_noncoding	chr16-1611	chr16:71741092-71741492	chr16	71741217	71741367	40	Intron(uc002fax.3/23035,intron1of17)	PHLPP2
d8_d17_noncoding_HHE	chr16-2373	chr16:72671188-72671588	chr16	72671313	72671463	62	DistalIntergenic	ZFHX3
d8_d17_noncoding_HHE	chr16-1003	chr16:72892676-72893076	chr16	72892801	72892951	135	Intron(uc002fck.3/463,intron4of9)	ZFHX3
d8_d17_noncoding_HHE	chr16-2168	chr16:72911451-72911851	chr16	72911576	72911726	67.5	Intron(uc002fck.3/463,intron4of9)	ZFHX3
d8_d17_noncoding_HHE	chr16-1362	chr16:72912325-72912725	chr16	72912450	72912600	106	Intron(uc002fck.3/463,intron4of9)	ZFHX3
d8_d17_noncoding_HHE	chr16-3088	chr16:72986890-72987290	chr16	72987015	72987165	48	Intron(uc002fck.3/463,intron2of9)	ZFHX3
d8_d17_noncoding_HHE	chr16-1054	chr16:73053702-73054102	chr16	73053827	73053977	129	Intron(uc002fck.3/463,intron1of9)	ZFHX3
d8_d17_noncoding_HHE	chr16-966	chr16:73061566-73061966	chr16	73061691	73061841	138.5	Intron(uc002fck.3/463,intron1of9)	ZFHX3
d8_d17_noncoding_HHE	chr16-1808	chr16:73071273-73071673	chr16	73071398	73071548	81.5	Intron(uc002fck.3/463,intron1of9)	ZFHX3
d8_d17_noncoding_HHE	chr1-2219	chr1:6732586-6732986	chr1	6732711	6732861	157	Intron(uc001aof.2/55735,intron3of15)	DNAJC11
d8_d17_noncoding_HHE	chr16-974	chr16:74315190-74315590	chr16	74315315	74315465	138	DistalIntergenic	PSMD7
d8_d17_noncoding_HHE	chr16-1465	chr16:75339193-75339593	chr16	75339318	75339468	99.5	Intron(uc002fdy.3/10428,intron5of6)	BCAR1
d8_d17_noncoding_HHE	chr16-978	chr16:75374567-75374967	chr16	75374692	75374842	137.5	Intron(uc002fdy.3/10428,intron5of6)	BCAR1
d8_d17_noncoding_HHE	chr16-3114	chr16:75410422-75410822	chr16	75410547	75410697	47.5	Intron(uc002fdy.3/10428,intron5of6)	CFDP1
d8_d17_noncoding_HHE	chr16-1372	chr16:75766655-75767055	chr16	75766780	75766930	105.5	DistalIntergenic	KARS
d8_d17_noncoding_HHE	chr16-702	chr16:75767659-75768059	chr16	75767784	75767934	173.5	DistalIntergenic	KARS
d0_noncoding	chr16-1719	chr16:77257052-77257452	chr16	77257177	77257327	38	DistalIntergenic	SYCE1L
d8_d17_noncoding_HHE	chr1-5761	chr1:67980947-67981347	chr1	67981072	67981222	72.5	DistalIntergenic	SERBP1
d8_d17_noncoding_HHE	chr16-994	chr16:82473968-82474368	chr16	82474093	82474243	135.5	DistalIntergenic	CDH13
d8_d17_noncoding_HHE	chr16-1031	chr16:82687579-82687979	chr16	82687704	82687854	131.5	Intron(uc010chh.3/1012,intron1of4)	CDH13
d8_d17_noncoding_HHE	chr16-1099	chr16:82715203-82715603	chr16	82715328	82715478	124.5	Intron(uc010chh.3/1012,intron1of4)	CDH13
d8_d17_noncoding_HHE	chr16-2025	chr16:82769337-82769737	chr16	82769462	82769612	72.5	Intron(uc010chh.3/1012,intron1of4)	CDH13
d8_d17_noncoding_HHE	chr16-1191	chr16:84130227-84130627	chr16	84130352	84130502	117	Intron(uc002fhi.3/8720,intron3of22)	MBTPS1
d0_noncoding	chr16-1729	chr16:847018-847418	chr16	847143	847293	37.5	Intron(uc002cke.4/63922,intron20of21)	GNG13
d8_d17_noncoding_HHE	chr16-2720	chr16:84764022-84764422	chr16	84764147	84764297	54.5	Intron(uc002fii.3/9100,intron1of13)	USP10
d8_d17_noncoding_HHE	chr16-485	chr16:85586857-85587257	chr16	85586982	85587132	217.5	DistalIntergenic	GSE1
d8_d17_noncoding_HHE	chr1-4807	chr1:68684210-68684610	chr1	68684335	68684485	85.5	Intron(uc001dee.3/79971,intron1of11)	WLS
d8_d17_noncoding_HHE	chr1-4604	chr1:68686914-68687314	chr1	68687039	68687189	88.5	Intron(uc001dee.3/79971,intron1of11)	WLS
d8_d17_noncoding_HHE	chr1-4402	chr1:68757610-68758010	chr1	68757735	68757885	92	DistalIntergenic	WLS
d0_noncoding	chr16-2073	chr16:87609765-87610165	chr16	87609890	87610040	32.5	DistalIntergenic	JPH3
d0_noncoding	chr16-1975	chr16:87691201-87691601	chr16	87691326	87691476	34	Intron(uc010vou.2/57338,intron2of5)	KLHDC4
d0_exon_nonHHE	chr16-1202	chr16:88747480-88747880	chr16	88747605	88747755	49.5	Exon(uc002flj.3/333929,exon2of3)	SNAI3
d8_d17_noncoding_HHE	chr16-4752	chr16:89497573-89497973	chr16	89497698	89497848	31	5'UTR	ANKRD11
d8_d17_noncoding_HHE	chr16-1636	chr16:89545152-89545552	chr16	89545277	89545427	90	Intron(uc002fmx.2/29123,intron1of12)	ANKRD11
d0_noncoding	chr17-1768	chr17:14417148-14417548	chr17	14417273	14417423	44.5	DistalIntergenic	MGC12916
d0_noncoding	chr17-1143	chr17:14429148-14429548	chr17	14429273	14429423	59	DistalIntergenic	MGC12916
d8_d17_noncoding_HHE	chr17-993	chr17:17572683-17573083	chr17	17572808	17572958	171	DistalIntergenic	RAI1
d8_d17_noncoding_HHE	chr17-3913	chr17:17839286-17839686	chr17	17839411	17839561	52	Intron(uc002gry.4/146691,intron1of13)	TOM1L2
d0_noncoding	chr17-1771	chr17:20105371-20105771	chr17	20105496	20105646	44.5	Intron(uc002gwq.3/92521,intron3of14)	SPECC1
d8_d17_noncoding_HHE	chr17-738	chr17:2084483-2084883	chr17	2084608	2084758	205.5	Intron(uc010vqv.1/23293,intron4of10)	SMG6
d0_noncoding	chr17-2422	chr17:21013164-21013564	chr17	21013289	21013439	35	DistalIntergenic	DHRS7B
d8_d17_noncoding_HHE	chr17-5574	chr17:2126253-2126653	chr17	2126378	2126528	35	Intron(uc010vqv.1/23293,intron2of10)	SMG6
d8_d17_noncoding_HHE	chr17-1413	chr17:27532024-27532424	chr17	27532149	27532299	136	DistalIntergenic	MYO18A
d8_d17_noncoding_HHE	chr17-1708	chr17:27994946-27995346	chr17	27995071	27995221	116.5	Intron(uc002heo.1/85464,intron8of14)	CORO6
d0_noncoding	chr17-1913	chr17:30607898-30608298	chr17	30608023	30608173	42.5	Intron(uc002hhe.1/162494,intron2of8)	RHBDL3
d8_d17_noncoding_HHE	chr1-9232	chr1:7339484-7339884	chr1	7339609	7339759	45.5	Intron(uc001aoi.3/23261,intron5of22)	CAMTA1
d0_noncoding	chr17-2011	chr17:35004033-35004433	chr17	35004158	35004308	41	DistalIntergenic	MRM1
d0_noncoding	chr17-1513	chr17:35088099-35088499	chr17	35088224	35088374	49.5	DistalIntergenic	MRM1
d8_d17_noncoding_HHE	chr17-1848	chr17:36442532-36442932	chr17	36442657	36442807	110	DistalIntergenic	MRPL45
d0_noncoding	chr17-2467	chr17:3884674-3885074	chr17	3884799	3884949	34.5	DistalIntergenic	ATP2A3
d0_noncoding	chr17-1558	chr17:3907126-3907526	chr17	3907251	3907401	48.5	Intron(uc021tnv.1/uc021tnv.1,intron1of1)	ZZEF1
d0_exon_nonHHE	chr17-1165	chr17:40481361-40481761	chr17	40481486	40481636	58.5	Exon(uc002hzk.1/6774,exon13of24)	STAT5A
d8_d17_noncoding_HHE	chr17-4715	chr17:40615897-40616297	chr17	40616022	40616172	42.5	Intron(uc002hzp.1/535,intron2of4)	ATP6V0A1
d0_noncoding	chr17-2388	chr17:41957703-41958103	chr17	41957828	41957978	35.5	Intron(uc002ien.1/4355,intron9of11)	MPP2
d8_d17_noncoding_HHE	chr17-1406	chr17:4244878-4245278	chr17	4245003	4245153	136.5	Intron(uc002fxs.3/7326,intron1of5)	UBE2G1
d0_exon_nonHHE	chr17-2015	chr17:43198556-43198956	chr17	43198681	43198831	41	Exon(uc002iib.3/113026,exon2of16)	PLCD3
d8_d17_noncoding_HHE	chr17-872	chr17:4491208-4491608	chr17	4491333	4491483	184.5	Intron(uc002fye.2/342527,intron1of7)	SMTNL2
d8_d17_noncoding_HHE	chr1-4063	chr1:7461791-7462191	chr1	7461916	7462066	98	Intron(uc001aoi.3/23261,intron5of22)	CAMTA1
d8_d17_noncoding_HHE	chr17-493	chr17:46949029-46949429	chr17	46949154	46949304	259	DistalIntergenic	ATP5G1
d8_d17_noncoding_HHE	chr17-2347	chr17:47081081-47081481	chr17	47081206	47081356	88	Intron(uc002iom.3/10642,intron2of14)	IGF2BP1
d0_noncoding	chr17-1199	chr17:47591639-47592039	chr17	47591764	47591914	57.5	3'UTR	NGFR
d8_d17_noncoding_HHE	chr1-5542	chr1:74789738-74790138	chr1	74789863	74790013	75.5	Intron(uc001dgc.2/100526835,intron7of18)	TNNI3K
d8_d17_noncoding_HHE	chr1-3391	chr1:74828739-74829139	chr1	74828864	74829014	113.5	Intron(uc001dgc.2/100526835,intron13of18)	TNNI3K
d8_d17_noncoding_HHE	chr1-8084	chr1:74858530-74858930	chr1	74858655	74858805	52.5	Intron(uc001dgd.3/100526835,intron19of23)	TNNI3K
d8_d17_noncoding_HHE	chr1-5079	chr1:74891878-74892278	chr1	74892003	74892153	81.5	Intron(uc001dgd.3/100526835,intron19of23)	TNNI3K
d8_d17_noncoding_HHE	chr17-731	chr17:52938495-52938895	chr17	52938620	52938770	207.5	DistalIntergenic	TOM1L1
d8_d17_noncoding_HHE	chr17-2348	chr17:53014511-53014911	chr17	53014636	53014786	88	Intron(uc002iud.2/10040,intron10of15)	TOM1L1
d8_d17_noncoding_HHE	chr17-2301	chr17:53461002-53461402	chr17	53461127	53461277	89.5	DistalIntergenic	MMD
d8_d17_noncoding_HHE	chr17-1308	chr17:53466172-53466572	chr17	53466297	53466447	145	DistalIntergenic	MMD
d8_d17_noncoding_HHE	chr17-866	chr17:53510455-53510855	chr17	53510580	53510730	186	DistalIntergenic	MMD
d8_d17_noncoding_HHE	chr17-4228	chr17:53608615-53609015	chr17	53608740	53608890	48	DistalIntergenic	MMD
d8_d17_noncoding_HHE	chr17-3074	chr17:53644565-53644965	chr17	53644690	53644840	68	DistalIntergenic	MMD
d0_noncoding	chr17-2082	chr17:53947401-53947801	chr17	53947526	53947676	40	DistalIntergenic	PCTP
d8_d17_noncoding_HHE	chr17-5332	chr17:55198673-55199073	chr17	55198798	55198948	37	DistalIntergenic	AKAP1
d8_d17_noncoding_HHE	chr17-4146	chr17:55370463-55370863	chr17	55370588	55370738	49	Intron(uc010wnm.1/124540,intron5of13)	MSI2
d8_d17_noncoding_HHE	chr17-2509	chr17:55595958-55596358	chr17	55596083	55596233	83	Intron(uc010wnm.1/124540,intron6of13)	MSI2
d8_d17_noncoding_HHE	chr17-1013	chr17:55700426-55700826	chr17	55700551	55700701	169.5	Intron(uc010wnm.1/124540,intron9of13)	MRPS23
d8_d17_noncoding_HHE	chr17-5899	chr17:55801448-55801848	chr17	55801573	55801723	33	DistalIntergenic	MRPS23
d8_d17_noncoding_HHE	chr17-3115	chr17:57367174-57367574	chr17	57367299	57367449	67	DistalIntergenic	YPEL2
d8_d17_noncoding_HHE	chr17-989	chr17:60167514-60167914	chr17	60167639	60167789	171.5	DistalIntergenic	MED13
d8_d17_noncoding_HHE	chr17-4958	chr17:61228537-61228937	chr17	61228662	61228812	40.5	Intron(uc002jal.4/26115,intron3of24)	TANC2
d8_d17_noncoding_HHE	chr17-2745	chr17:62321485-62321885	chr17	62321610	62321760	76	Intron(uc002jed.3/55852,intron1of11)	TEX2
d8_d17_noncoding_HHE	chr17-3709	chr17:62616031-62616431	chr17	62616156	62616306	55.5	Intron(uc002jep.1/64750,intron1of18)	SMURF2
d0_noncoding	chr17-163	chr17:63568978-63569378	chr17	63569103	63569253	127	Intron(uc010den.1/8313,intron3of6)	AXIN2
d0_noncoding	chr17-2357	chr17:64306678-64307078	chr17	64306803	64306953	36	Intron(uc002jfo.1/5578,intron2of14)	PRKCA
d0_noncoding	chr17-2399	chr17:64470373-64470773	chr17	64470498	64470648	35.5	Intron(uc002jfo.1/5578,intron2of14)	PRKCA
d8_d17_noncoding_HHE	chr17-3928	chr17:65826570-65826970	chr17	65826695	65826845	52	Intron(uc010wqm.1/2186,intron1of9)	BPTF
d8_d17_noncoding_HHE	chr17-2818	chr17:66464911-66465311	chr17	66465036	66465186	74	DistalIntergenic	WIPI1
d0_noncoding	chr17-2088	chr17:66587681-66588081	chr17	66587806	66587956	40	Intron(uc002jho.3/54757,intron1of10)	FAM20A
d0_noncoding	chr17-2501	chr17:66770387-66770787	chr17	66770512	66770662	34.5	DistalIntergenic	FAM20A
d0_noncoding	chr17-2358	chr17:67425908-67426308	chr17	67426033	67426183	36	Intron(uc002jii.3/5608,intron1of6)	MAP2K6
d0_noncoding	chr17-2666	chr17:70215252-70215652	chr17	70215377	70215527	33	DistalIntergenic	SOX9
d8_d17_noncoding_HHE	chr17-2415	chr17:72149044-72149444	chr17	72149169	72149319	85.5	DistalIntergenic	RPL38
d0_noncoding	chr17-2619	chr17:73323844-73324244	chr17	73323969	73324119	33.5	Intron(uc002jnx.4/2885,intron3of5)	SLC25A19
d8_d17_noncoding_HHE	chr17-3190	chr17:73379213-73379613	chr17	73379338	73379488	65.5	Intron(uc002jnx.4/2885,intron2of5)	GRB2
d0_noncoding	chr17-2130	chr17:7359517-7359917	chr17	7359642	7359792	39	Intron(uc002ghb.3/1140,intron10of10)	CHRNB1
d8_d17_noncoding_HHE	chr17-3859	chr17:73955527-73955927	chr17	73955652	73955802	53	Intron(uc002jqe.3/51,intron3of13)	FBF1
d8_d17_noncoding_HHE	chr17-3336	chr17:74442601-74443001	chr17	74442726	74442876	62.5	Intron(uc002jrm.4/63893,intron1of17)	UBE2O
d8_d17_noncoding_HHE	chr17-4120	chr17:75118601-75119001	chr17	75118726	75118876	49.5	Intron(uc021udv.1/6397,intron2of12)	SEC14L1
d0_noncoding	chr1-3395	chr1:77525711-77526111	chr1	77525836	77525986	49	Intron(uc001dhi.3/81849,intron4of4)	PIGK
d8_d17_noncoding_HHE	chr17-1145	chr17:75296378-75296778	chr17	75296503	75296653	157.5	Intron(uc002jts.4/10801,intron1of11)	2022-09-09
d8_d17_noncoding_HHE	chr17-1237	chr17:75302928-75303328	chr17	75303053	75303203	150.5	Intron(uc002jts.4/10801,intron1of11)	2022-09-09
d8_d17_noncoding_HHE	chr17-1184	chr17:75319105-75319505	chr17	75319230	75319380	154.5	Intron(uc002jts.4/10801,intron2of11)	2022-09-09
d8_d17_noncoding_HHE	chr17-3650	chr17:78557652-78558052	chr17	78557777	78557927	56.5	Intron(uc002jys.3/57521,intron1of8)	RPTOR
d0_noncoding	chr17-2121	chr17:79014574-79014974	chr17	79014699	79014849	39.5	Intron(uc002jyz.4/10458,intron1of12)	BAIAP2
d8_d17_noncoding_HHE	chr17-1774	chr17:80079581-80079981	chr17	80079706	80079856	113.5	Intron(uc002kdx.1/284001,intron16of16)	FASN
d8_d17_noncoding_HHE	chr17-3761	chr17:80225422-80225822	chr17	80225547	80225697	54.5	Intron(uc002kei.3/1453,intron1of9)	CSNK1D
d8_d17_noncoding_HHE	chr17-2903	chr17:8577634-8578034	chr17	8577759	8577909	71	DistalIntergenic	MYH10
d8_d17_noncoding_HHE	chr17-3603	chr17:8898997-8899397	chr17	8899122	8899272	57	DistalIntergenic	NTN1
d8_d17_noncoding_HHE	chr17-3468	chr17:9041778-9042178	chr17	9041903	9042053	59.5	Intron(uc002glw.4/9423,intron2of6)	NTN1
d8_d17_noncoding_HHE	chr17-587	chr17:9054448-9054848	chr17	9054573	9054723	236	Intron(uc002glw.4/9423,intron2of6)	NTN1
d8_d17_noncoding_HHE	chr18-938	chr18:10016197-10016597	chr18	10016322	10016472	86.5	DistalIntergenic	VAPA
d8_d17_noncoding_HHE	chr18-732	chr18:10040660-10041060	chr18	10040785	10040935	104.5	DistalIntergenic	VAPA
d8_d17_noncoding_HHE	chr18-2685	chr18:10062230-10062630	chr18	10062355	10062505	37	DistalIntergenic	VAPA
d8_d17_noncoding_HHE	chr18-295	chr18:12336894-12337294	chr18	12337019	12337169	182.5	Intron(uc002kqz.2/10939,intron16of16)	TUBB6
d8_d17_noncoding_HHE	chr18-1623	chr18:12391648-12392048	chr18	12391773	12391923	57	DistalIntergenic	AFG3L2
d8_d17_noncoding_HHE	chr18-1496	chr18:19334991-19335391	chr18	19335116	19335266	61	Intron(uc002ktp.3/57534,intron1of20)	MIB1
d8_d17_noncoding_HHE	chr18-234	chr18:19773403-19773803	chr18	19773528	19773678	209	Intron(uc002ktt.2/2627,intron6of6)	GATA6
d8_d17_noncoding_HHE	chr18-980	chr18:19791543-19791943	chr18	19791668	19791818	84	DistalIntergenic	GATA6
d0_noncoding	chr18-1112	chr18:20748912-20749312	chr18	20749037	20749187	32.5	Intron(uc002kub.2/91768,intron1of6)	CABLES1
d0_noncoding	chr18-1174	chr18:20749615-20750015	chr18	55691494	55691644	74	DistalIntergenic	NEDD4L
d0_exon_nonHHE	chr18-754	chr18:21529863-21530263	chr18	21529988	21530138	41.5	Exon(uc002kuq.3/3909,exon72of75)	TTC39C
d0_noncoding	chr18-1175	chr18:21531167-21531567	chr18	21531292	21531442	31.5	Intron(uc002kuq.3/3909,intron72of74)	TTC39C
d8_d17_noncoding_HHE	chr18-2987	chr18:21880599-21880999	chr18	21880724	21880874	33.5	Intron(uc010xbc.2/114876,intron2of15)	OSBPL1A
d0_noncoding	chr18-1071	chr18:2230690-2231090	chr18	2230815	2230965	33	DistalIntergenic	METTL4
d8_d17_noncoding_HHE	chr18-851	chr18:22691668-22692068	chr18	22691793	22691943	94	Intron(uc002kvk.2/25925,intron5of7)	ZNF521
d8_d17_noncoding_HHE	chr18-3291	chr18:22745210-22745610	chr18	22745335	22745485	30.5	Intron(uc002kvk.2/25925,intron5of7)	ZNF521
d8_d17_noncoding_HHE	chr18-1401	chr18:22813522-22813922	chr18	22813647	22813797	64	Intron(uc002kvk.2/25925,intron3of7)	ZNF521
d8_d17_noncoding_HHE	chr18-1739	chr18:22819712-22820112	chr18	22819837	22819987	53.5	Intron(uc002kvk.2/25925,intron3of7)	ZNF521
d8_d17_noncoding_HHE	chr18-782	chr18:22865931-22866331	chr18	22866056	22866206	100	Intron(uc002kvk.2/25925,intron3of7)	ZNF521
d8_d17_noncoding_HHE	chr18-1722	chr18:23185272-23185672	chr18	23185397	23185547	54	DistalIntergenic	ZNF521
d8_d17_noncoding_HHE	chr18-1608	chr18:23405046-23405446	chr18	23405171	23405321	57.5	DistalIntergenic	SS18
d8_d17_noncoding_HHE	chr18-1389	chr18:23433724-23434124	chr18	23433849	23433999	64.5	DistalIntergenic	SS18
d8_d17_noncoding_HHE	chr18-1092	chr18:23637253-23637653	chr18	23637378	23637528	77.5	Intron(uc002kvm.3/6760,intron4of10)	SS18
d8_d17_noncoding_HHE	chr18-2365	chr18:240097-240497	chr18	240222	240372	41.5	Intron(uc002kkj.4/9984,intron11of20)	THOC1
d0_noncoding	chr18-1033	chr18:24681277-24681677	chr18	24681402	24681552	34	Intron(uc010xbm.2/147429,intron2of3)	CHST9
d0_noncoding	chr18-1114	chr18:24807734-24808134	chr18	24807859	24808009	32.5	DistalIntergenic	CHST9
d8_d17_noncoding_HHE	chr18-1723	chr18:25232367-25232767	chr18	25232492	25232642	54	DistalIntergenic	CDH2
d8_d17_noncoding_HHE	chr18-296	chr18:25372971-25373371	chr18	25373096	25373246	182.5	DistalIntergenic	CDH2
d8_d17_noncoding_HHE	chr18-2468	chr18:25442020-25442420	chr18	25442145	25442295	40	DistalIntergenic	CDH2
d8_d17_noncoding_HHE	chr18-1755	chr18:25501980-25502380	chr18	25502105	25502255	53	DistalIntergenic	CDH2
d8_d17_noncoding_HHE	chr18-2284	chr18:25522642-25523042	chr18	25522767	25522917	43	DistalIntergenic	CDH2
d8_d17_noncoding_HHE	chr18-1183	chr18:25547862-25548262	chr18	25547987	25548137	73.5	Intron(uc010xbn.1/1000,intron13of14)	CDH2
d8_d17_noncoding_HHE	chr18-799	chr18:25548274-25548674	chr18	25548399	25548549	98.5	Intron(uc010xbn.1/1000,intron13of14)	CDH2
d8_d17_noncoding_HHE	chr18-3031	chr18:25573609-25574009	chr18	25573734	25573884	33	Intron(uc010xbn.1/1000,intron6of14)	CDH2
d8_d17_noncoding_HHE	chr18-1029	chr18:25658770-25659170	chr18	25658895	25659045	81	Intron(uc002kwg.2/1000,intron2of15)	CDH2
d8_d17_noncoding_HHE	chr18-1827	chr18:25708287-25708687	chr18	25708412	25708562	51.5	Intron(uc002kwg.2/1000,intron2of15)	CDH2
d8_d17_noncoding_HHE	chr18-1030	chr18:25738321-25738721	chr18	25738446	25738596	81	Intron(uc002kwg.2/1000,intron1of15)	CDH2
d8_d17_noncoding_HHE	chr18-704	chr18:26163348-26163748	chr18	26163473	26163623	107	DistalIntergenic	CDH2
d8_d17_noncoding_HHE	chr18-309	chr18:26215449-26215849	chr18	26215574	26215724	178.5	DistalIntergenic	CDH2
d8_d17_noncoding_HHE	chr18-2075	chr18:26375211-26375611	chr18	26375336	26375486	46.5	DistalIntergenic	CDH2
d8_d17_noncoding_HHE	chr18-446	chr18:2894202-2894602	chr18	2894327	2894477	141.5	Intron(uc002kln.3/84034,intron4of7)	EMILIN2
d8_d17_noncoding_HHE	chr18-341	chr18:29066121-29066521	chr18	29066246	29066396	168	DistalIntergenic	DSG2
d8_d17_noncoding_HHE	chr18-694	chr18:29092425-29092825	chr18	29092550	29092700	108.5	Intron(uc002kwu.4/1829,intron1of14)	DSG2
d8_d17_noncoding_HHE	chr18-836	chr18:29093505-29093905	chr18	29093630	29093780	95	Intron(uc002kwu.4/1829,intron1of14)	DSG2
d8_d17_noncoding_HHE	chr18-121	chr18:29401586-29401986	chr18	29401711	29401861	282.5	DistalIntergenic	SLC25A52
d8_d17_noncoding_HHE	chr18-1651	chr18:3236492-3236892	chr18	3236617	3236767	56	DistalIntergenic	MYL12A
d8_d17_noncoding_HHE	chr18-2181	chr18:32491918-32492318	chr18	32492043	32492193	44.5	DistalIntergenic	MAPRE2
d8_d17_noncoding_HHE	chr18-2212	chr18:32697831-32698231	chr18	32697956	32698106	44	Intron(uc010xcb.3/10982,intron5of7)	MAPRE2
d8_d17_noncoding_HHE	chr18-453	chr18:3296913-3297313	chr18	3297038	3297188	139.5	DistalIntergenic	MYL12B
d8_d17_noncoding_HHE	chr18-1683	chr18:33215038-33215438	chr18	33215163	33215313	55	Intron(uc002kyz.4/2589,intron1of12)	GALNT1
d8_d17_noncoding_HHE	chr18-2954	chr18:33263593-33263993	chr18	33263718	33263868	34	Intron(uc002kyz.4/2589,intron6of12)	GALNT1
d8_d17_noncoding_HHE	chr18-1588	chr18:416147-416547	chr18	416272	416422	58	Intron(uc002kkm.3/81035,intron2of9)	COLEC12
d8_d17_noncoding_HHE	chr18-1218	chr18:426986-427386	chr18	427111	427261	71.5	Intron(uc002kkm.3/81035,intron2of9)	COLEC12
d8_d17_noncoding_HHE	chr18-1407	chr18:44692599-44692999	chr18	44692724	44692874	64	Intron(uc002lcu.3/51124,intron1of2)	IER3IP1
d8_d17_noncoding_HHE	chr1-1270	chr1:8456934-8457334	chr1	8457059	8457209	226	Intron(uc001apd.3/473,intron2of12)	RERE
d8_d17_noncoding_HHE	chr18-347	chr18:457050-457450	chr18	457175	457325	165	Intron(uc002kkm.3/81035,intron2of9)	COLEC12
d0_noncoding	chr18-1187	chr18:46149429-46149829	chr18	46149554	46149704	31.5	Intron(uc002ldc.3/9811,intron2of11)	MIR4743
d8_d17_noncoding_HHE	chr18-686	chr18:47224280-47224680	chr18	47224405	47224555	109	DistalIntergenic	ACAA2
d8_d17_noncoding_HHE	chr18-1308	chr18:47250151-47250551	chr18	47250276	47250426	68	DistalIntergenic	ACAA2
d8_d17_noncoding_HHE	chr18-883	chr18:48533293-48533693	chr18	48533418	48533568	91	Intron(uc010xdo.1/4089,intron2of8)	SMAD4
d8_d17_noncoding_HHE	chr18-1660	chr18:489875-490275	chr18	490000	490150	55.5	Intron(uc002kkm.3/81035,intron1of9)	COLEC12
d8_d17_noncoding_HHE	chr18-1794	chr18:490648-491048	chr18	490773	490923	52	Intron(uc002kkm.3/81035,intron1of9)	COLEC12
d8_d17_noncoding_HHE	chr1-3069	chr1:8498960-8499360	chr1	8499085	8499235	122.5	Intron(uc001ape.3/473,intron12of23)	RERE
d8_d17_noncoding_HHE	chr18-622	chr18:51762231-51762631	chr18	51762356	51762506	115	DistalIntergenic	MBD2
d8_d17_noncoding_HHE	chr1-8687	chr1:8524460-8524860	chr1	8524585	8524735	48.5	Intron(uc001ape.3/473,intron12of23)	RERE
d8_d17_noncoding_HHE	chr18-582	chr18:52817164-52817564	chr18	52817289	52817439	120.5	DistalIntergenic	TCF4
d8_d17_noncoding_HHE	chr18-2160	chr18:52828720-52829120	chr18	52828845	52828995	45	DistalIntergenic	TCF4
d8_d17_noncoding_HHE	chr18-1534	chr18:52833420-52833820	chr18	52833545	52833695	60	DistalIntergenic	TCF4
d8_d17_noncoding_HHE	chr18-643	chr18:52866867-52867267	chr18	52866992	52867142	112.5	DistalIntergenic	TCF4
d8_d17_noncoding_HHE	chr18-1246	chr18:53402288-53402688	chr18	53402413	53402563	70.5	DistalIntergenic	TCF4
d8_d17_noncoding_HHE	chr18-3253	chr18:53403214-53403614	chr18	53403339	53403489	31	DistalIntergenic	TCF4
d8_d17_noncoding_HHE	chr18-2004	chr18:53429667-53430067	chr18	53429792	53429942	48	DistalIntergenic	TCF4
d8_d17_noncoding_HHE	chr18-1746	chr18:53542441-53542841	chr18	53542566	53542716	53.5	DistalIntergenic	TCF4
d8_d17_noncoding_HHE	chr18-2398	chr18:5477381-5477781	chr18	5477506	5477656	41	Intron(uc010wzh.1/23136,intron3of20)	EPB41L3
d8_d17_noncoding_HHE	chr18-1174	chr18:55691369-55691769	chr18	55691494	55691644	74	DistalIntergenic	NEDD4L
d8_d17_noncoding_HHE	chr18-1747	chr18:55725892-55726292	chr18	55726017	55726167	53.5	Intron(uc002lgx.3/23327,intron1of29)	NEDD4L
d8_d17_noncoding_HHE	chr18-2191	chr18:55869530-55869930	chr18	55869655	55869805	44.5	Intron(uc002lgx.3/23327,intron2of29)	NEDD4L
d8_d17_noncoding_HHE	chr18-877	chr18:56452711-56453111	chr18	56452836	56452986	91.5	DistalIntergenic	ZNF532
d8_d17_noncoding_HHE	chr18-948	chr18:56537355-56537755	chr18	56537480	56537630	86	Intron(uc002lho.3/55205,intron3of10)	ZNF532
d8_d17_noncoding_HHE	chr18-302	chr18:56620097-56620497	chr18	56620222	56620372	180.5	Intron(uc002lho.3/55205,intron7of10)	ZNF532
d0_noncoding	chr18-1044	chr18:60263469-60263869	chr18	60263594	60263744	34	DistalIntergenic	ZCCHC2
d8_d17_noncoding_HHE	chr1-3732	chr1:8631661-8632061	chr1	8631786	8631936	105	Intron(uc001ape.3/473,intron5of23)	RERE
d8_d17_noncoding_HHE	chr1-3107	chr1:8658895-8659295	chr1	8659020	8659170	121.5	Intron(uc001ape.3/473,intron5of23)	RERE
d8_d17_noncoding_HHE	chr1-754	chr1:8686505-8686905	chr1	8686630	8686780	295	Intron(uc001ape.3/473,intron3of23)	RERE
d8_d17_noncoding_HHE	chr18-283	chr18:71892441-71892841	chr18	71892566	71892716	186	DistalIntergenic	CYB5A
d8_d17_noncoding_HHE	chr18-1954	chr18:71901581-71901981	chr18	71901706	71901856	49	DistalIntergenic	CYB5A
d8_d17_noncoding_HHE	chr18-812	chr18:71923454-71923854	chr18	71923579	71923729	98	Intron(uc002llh.3/1528,intron4of5)	CYB5A
d8_d17_noncoding_HHE	chr1-4165	chr1:8720436-8720836	chr1	8720561	8720711	96	Intron(uc001ape.3/473,intron2of23)	RERE
d8_d17_noncoding_HHE	chr1-3097	chr1:87230741-87231141	chr1	87230866	87231016	122	DistalIntergenic	SH3GLB1
d8_d17_noncoding_HHE	chr1-2742	chr1:87240595-87240995	chr1	87240720	87240870	134.5	DistalIntergenic	SH3GLB1
d8_d17_noncoding_HHE	chr1-4540	chr1:87241108-87241508	chr1	87241233	87241383	89.5	DistalIntergenic	SH3GLB1
d8_d17_noncoding_HHE	chr1-1016	chr1:87245058-87245458	chr1	87245183	87245333	255	DistalIntergenic	SH3GLB1
d8_d17_noncoding_HHE	chr1-842	chr1:87258671-87259071	chr1	87258796	87258946	278.5	DistalIntergenic	SH3GLB1
d8_d17_noncoding_HHE	chr18-1882	chr18:72938519-72938919	chr18	72938644	72938794	50.5	Intron(uc002lly.4/10194,intron1of1)	TSHZ1
d8_d17_noncoding_HHE	chr1-2440	chr1:8730579-8730979	chr1	8730704	8730854	146.5	Intron(uc001ape.3/473,intron2of23)	RERE
d8_d17_noncoding_HHE	chr18-240	chr18:74014041-74014441	chr18	74014166	74014316	207.5	DistalIntergenic	ZNF516
d8_d17_noncoding_HHE	chr18-1983	chr18:74023268-74023668	chr18	74023393	74023543	48.5	DistalIntergenic	ZNF516
d8_d17_noncoding_HHE	chr18-187	chr18:7459778-7460178	chr18	7459903	7460053	232	DistalIntergenic	PTPRM
d8_d17_noncoding_HHE	chr18-797	chr18:7646008-7646408	chr18	7646133	7646283	98.5	Intron(uc002knn.4/5797,intron1of30)	PTPRM
d8_d17_noncoding_HHE	chr1-1397	chr1:8766979-8767379	chr1	8767104	8767254	213	Intron(uc001ape.3/473,intron2of23)	RERE
d0_noncoding	chr18-1198	chr18:77376827-77377227	chr18	77376952	77377102	31.5	DistalIntergenic	CTDP1
d8_d17_noncoding_HHE	chr18-337	chr18:7749442-7749842	chr18	7749567	7749717	170	Intron(uc002knn.4/5797,intron1of30)	PTPRM
d8_d17_noncoding_HHE	chr1-9701	chr1:87750551-87750951	chr1	87750676	87750826	43.5	DistalIntergenic	LMO4
d8_d17_noncoding_HHE	chr1-2788	chr1:87800863-87801263	chr1	87800988	87801138	132.5	Intron(uc001dmi.3/8543,intron2of4)	LMO4
d8_d17_noncoding_HHE	chr18-900	chr18:7804149-7804549	chr18	7804274	7804424	89.5	Intron(uc002knn.4/5797,intron2of30)	PTPRM
d8_d17_noncoding_HHE	chr18-1735	chr18:7855080-7855480	chr18	7855205	7855355	53.5	Intron(uc002knn.4/5797,intron2of30)	PTPRM
d8_d17_noncoding_HHE	chr18-2621	chr18:7902245-7902645	chr18	7902370	7902520	38	Intron(uc002knn.4/5797,intron3of30)	PTPRM
d8_d17_noncoding_HHE	chr18-1237	chr18:8125044-8125444	chr18	8125169	8125319	70.5	Intron(uc002knn.4/5797,intron13of30)	PTPRM
d8_d17_noncoding_HHE	chr1-4071	chr1:88641392-88641792	chr1	88641517	88641667	98	DistalIntergenic	PKN2
d8_d17_noncoding_HHE	chr1-12538	chr1:88764228-88764628	chr1	88764353	88764503	33.5	DistalIntergenic	PKN2
d8_d17_noncoding_HHE	chr1-10508	chr1:88793355-88793755	chr1	88793480	88793630	40	DistalIntergenic	PKN2
d8_d17_noncoding_HHE	chr1-2856	chr1:88937925-88938325	chr1	88938050	88938200	129.5	DistalIntergenic	PKN2
d8_d17_noncoding_HHE	chr18-2048	chr18:8948610-8949010	chr18	8948735	8948885	47	DistalIntergenic	NDUFV2
d8_d17_noncoding_HHE	chr18-1090	chr18:8970862-8971262	chr18	8970987	8971137	77.5	DistalIntergenic	NDUFV2
d8_d17_noncoding_HHE	chr18-1274	chr18:9575498-9575898	chr18	9575623	9575773	69	Intron(uc010wzo.2/9989,intron6of15)	PPP4R1
d0_noncoding	chr1-2983	chr1:90309333-90309733	chr1	90309458	90309608	53.5	Intron(uc001dnm.3/55144,intron2of2)	LRRC8D
d0_noncoding	chr19-1324	chr19:10181820-10182220	chr19	10181945	10182095	66.5	Intron(uc010dwx.2/388503,intron26of29)	C19orf66
d8_d17_noncoding_HHE	chr19-3441	chr19:10316872-10317272	chr19	10316997	10317147	51.5	DistalIntergenic	DNMT1
d8_d17_noncoding_HHE	chr19-1534	chr19:10992021-10992421	chr19	10992146	10992296	137.5	Intron(uc002mpz.3/10498,intron1of15)	CARM1
d0_noncoding	chr19-2437	chr19:1146331-1146731	chr19	1146456	1146606	40.5	Intron(uc002lrk.4/22904,intron4of31)	SBNO2
d0_noncoding	chr19-2660	chr19:13318134-13318534	chr19	13318259	13318409	37.5	3'UTR	CACNA1A
d0_noncoding	chr19-2963	chr19:13320309-13320709	chr19	13320434	13320584	33.5	Intron(uc002mwv.3/773,intron16of18)	CACNA1A
d0_exon_nonHHE	chr19-2802	chr19:13409353-13409753	chr19	13409478	13409628	35.5	Exon(uc010dzc.2/773,exon10of38)	CACNA1A
d0_noncoding	chr19-1743	chr19:14097053-14097453	chr19	14097178	14097328	55	Intron(uc002mxv.3/5989,intron2of20)	RFX1
d8_d17_noncoding_HHE	chr19-1148	chr19:14654879-14655279	chr19	14655004	14655154	181.5	Intron(uc002mza.3/9524,intron1of12)	TECR
d8_d17_noncoding_HHE	chr19-1380	chr19:15407125-15407525	chr19	15407250	15407400	153.5	Intron(uc002nat.3/23476,intron1of11)	BRD4
d8_d17_noncoding_HHE	chr19-654	chr19:16531633-16532033	chr19	16531758	16531908	270.5	Intron(uc002ndx.4/58513,intron10of23)	EPS15L1
d8_d17_noncoding_HHE	chr19-2648	chr19:16557724-16558124	chr19	16557849	16557999	72.5	Intron(uc002ndx.4/58513,intron1of23)	EPS15L1
d8_d17_noncoding_HHE	chr19-722	chr19:16574743-16575143	chr19	16574868	16575018	256	Intron(uc002ndx.4/58513,intron1of23)	EPS15L1
d8_d17_noncoding_HHE	chr19-2681	chr19:1665775-1666175	chr19	1665900	1666050	71.5	DistalIntergenic	TCF3
d8_d17_noncoding_HHE	chr19-3660	chr19:17218745-17219145	chr19	17218870	17219020	47.5	Intron(uc002nfi.3/4650,intron2of39)	MYO9B
d0_exon_nonHHE	chr19-3038	chr19:1826802-1827202	chr19	1826927	1827077	32.5	Exon(uc002lua.4/57455,exon2of16)	LOC100288123
d0_exon_nonHHE	chr19-3039	chr19:1827182-1827582	chr19	1827307	1827457	32.5	Exon(uc002lua.4/57455,exon2of16)	LOC100288123
d8_d17_noncoding_HHE	chr19-900	chr19:18539989-18540389	chr19	18540114	18540264	221.5	Intron(uc010ebp.3/170463,intron4of7)	ISYNA1
d8_d17_noncoding_HHE	chr19-1922	chr19:18823774-18824174	chr19	18823899	18824049	108.5	Intron(uc002nkb.4/23373,intron1of13)	CRTC1
d0_noncoding	chr19-2352	chr19:18990585-18990985	chr19	18990710	18990860	42	Intron(uc002nki.1/2657,intron4of7)	CERS1
d0_noncoding	chr19-1302	chr19:19271353-19271753	chr19	19271478	19271628	67.5	Intron(uc002nll.2/100271849,intron1of8)	MEF2B
d0_noncoding	chr19-2804	chr19:20108456-20108856	chr19	20108581	20108731	35.5	DistalIntergenic	ZNF682
d8_d17_noncoding_HHE	chr19-810	chr19:2168937-2169337	chr19	2169062	2169212	236.5	Intron(uc002lvb.4/84444,intron1of27)	DOT1L
d0_noncoding	chr19-2772	chr19:21769364-21769764	chr19	21769489	21769639	36	DistalIntergenic	ZNF429
d8_d17_noncoding_HHE	chr1-2131	chr1:92243088-92243488	chr1	92243213	92243363	161.5	Intron(uc009wde.3/7049,intron4of19)	TGFBR3
d8_d17_noncoding_HHE	chr1-7534	chr1:92255883-92256283	chr1	92256008	92256158	56.5	Intron(uc009wde.3/7049,intron2of19)	TGFBR3
d0_noncoding	chr19-2652	chr19:2603346-2603746	chr19	2603471	2603621	37.5	Intron(uc002lwd.2/2788,intron2of4)	GNG7
d8_d17_noncoding_HHE	chr19-626	chr19:30361989-30362389	chr19	30362114	30362264	278	DistalIntergenic	URI1
d8_d17_noncoding_HHE	chr19-2893	chr19:30378396-30378796	chr19	30378521	30378671	64.5	DistalIntergenic	URI1
d8_d17_noncoding_HHE	chr19-2574	chr19:30384442-30384842	chr19	30384567	30384717	76	DistalIntergenic	URI1
d8_d17_noncoding_HHE	chr19-3891	chr19:30527513-30527913	chr19	30527638	30527788	44	DistalIntergenic	URI1
d0_noncoding	chr19-2178	chr19:31908928-31909328	chr19	31909053	31909203	45	DistalIntergenic	TSHZ3
d8_d17_noncoding_HHE	chr19-4924	chr19:34587185-34587585	chr19	34587310	34587460	31.5	DistalIntergenic	LSM14A
d8_d17_noncoding_HHE	chr19-2988	chr19:34734478-34734878	chr19	34734603	34734753	61.5	DistalIntergenic	KIAA0355
d0_noncoding	chr19-2779	chr19:38480337-38480737	chr19	38480462	38480612	36	Intron(uc002ohk.3/23094,intron1of21)	SIPA1L3
d0_noncoding	chr19-1618	chr19:38702503-38702903	chr19	38702628	38702778	58	3'UTR	DPF1
d0_noncoding	chr19-1725	chr19:38735787-38736187	chr19	38735912	38736062	55.5	DistalIntergenic	PPP1R14A
d8_d17_noncoding_HHE	chr19-1400	chr19:38768658-38769058	chr19	38768783	38768933	151	Intron(uc002ohr.2/10653,intron1of6)	SPINT2
d8_d17_noncoding_HHE	chr19-1199	chr19:39161521-39161921	chr19	39161646	39161796	176	Intron(uc010egc.2/81,intron1of11)	ACTN4
d8_d17_noncoding_HHE	chr1-7944	chr1:93939842-93940242	chr1	93939967	93940117	53.5	Intron(uc001dpv.3/54874,intron1of14)	FNBP1L
d0_exon_nonHHE	chr19-1709	chr19:39798572-39798972	chr19	39798697	39798847	56	Exon(uc002okw.2/57622,exon2of2)	LRFN1
d0_exon_nonHHE	chr19-885	chr19:39799054-39799454	chr19	39799179	39799329	84	Exon(uc002okw.2/57622,exon2of2)	LRFN1
d8_d17_noncoding_HHE	chr1-13140	chr1:94018201-94018601	chr1	94018326	94018476	32	3'UTR	FNBP1L
d0_noncoding	chr19-1333	chr19:40926609-40927009	chr19	40926734	40926884	66.5	Downstream(1-2kb)	SERTAD1
d8_d17_noncoding_HHE	chr19-720	chr19:41915189-41915589	chr19	41915314	41915464	256.5	Intron(uc002oqm.4/593,intron2of9)	BCKDHA
d0_noncoding	chr19-2754	chr19:42680484-42680884	chr19	42680609	42680759	36.5	DistalIntergenic	DEDD2
d0_noncoding	chr19-1943	chr19:42683461-42683861	chr19	42683586	42683736	50	DistalIntergenic	DEDD2
d0_noncoding	chr19-2491	chr19:46119742-46120142	chr19	46119867	46120017	40	Intron(uc002pcn.3/24139,intron14of18)	OPA3
d8_d17_noncoding_HHE	chr19-762	chr19:46161129-46161529	chr19	46161254	46161404	246	DistalIntergenic	GIPR
d0_noncoding	chr19-1307	chr19:46502973-46503373	chr19	46503098	46503248	67.5	Intron(uc021uwd.2/729440,intron1of9)	CCDC61
d8_d17_noncoding_HHE	chr19-1167	chr19:46858779-46859179	chr19	46858904	46859054	180	Intron(uc002pem.3/5536,intron2of12)	PPP5C
d8_d17_noncoding_HHE	chr19-2725	chr19:47598454-47598854	chr19	47598579	47598729	70.5	Intron(uc002pga.4/23211,intron2of14)	ZC3H4
d8_d17_noncoding_HHE	chr1-6032	chr1:94765731-94766131	chr1	94765856	94766006	69.5	DistalIntergenic	ARHGAP29
d0_noncoding	chr19-202	chr19:47950580-47950980	chr19	47950705	47950855	140.5	Intron(uc010ele.3/6543,intron3of8)	SLC8A2
d0_noncoding	chr19-2030	chr19:47960686-47961086	chr19	47960811	47960961	48.5	5'UTR	SLC8A2
d8_d17_noncoding_HHE	chr1-4481	chr1:94808000-94808400	chr1	94808125	94808275	90.5	DistalIntergenic	ARHGAP29
d8_d17_noncoding_HHE	chr19-1366	chr19:4855219-4855619	chr19	4855344	4855494	155	Intron(uc002mbj.2/10226,intron4of7)	PLIN3
d0_exon_nonHHE	chr19-3029	chr19:49362491-49362891	chr19	49362616	49362766	33	Exon(uc002pkx.3/57664,exon7of20)	PLEKHA4
d0_exon_nonHHE	chr19-1363	chr19:49636792-49637192	chr19	49636917	49637067	65.5	Exon(uc002pmr.3/8541,exon10of30)	PPFIA3
d0_exon_nonHHE	chr19-1220	chr19:49982034-49982434	chr19	49982159	49982309	70.5	Exon(uc002pnu.3/2323,exon6of9)	FLT3LG
d0_noncoding	chr19-2904	chr19:50511779-50512179	chr19	50511904	50512054	34.5	Intron(uc002prg.2/51231,intron4of14)	VRK3
d0_exon_nonHHE	chr19-2615	chr19:50733631-50734031	chr19	50733756	50733906	38.5	Exon(uc002prq.1/79784,exon9of42)	MYH14
d0_exon_nonHHE	chr19-3072	chr19:50762214-50762614	chr19	50762339	50762489	32.5	Exon(uc002prq.1/79784,exon18of42)	MYH14
d0_exon_nonHHE	chr19-2136	chr19:50795484-50795884	chr19	50795609	50795759	46	Exon(uc002prq.1/79784,exon36of42)	MYH14
d0_noncoding	chr19-1542	chr19:50817427-50817827	chr19	50817552	50817702	60	3'UTR	KCNC3
d8_d17_noncoding_HHE	chr19-680	chr19:5128494-5128894	chr19	5128619	5128769	265.5	Intron(uc002mbq.4/23030,intron11of22)	KDM4B
d8_d17_noncoding_HHE	chr19-1294	chr19:5128914-5129314	chr19	5129039	5129189	164.5	Intron(uc002mbq.4/23030,intron11of22)	KDM4B
d8_d17_noncoding_HHE	chr19-4348	chr19:56074580-56074980	chr19	56074705	56074855	37.5	DistalIntergenic	ZNF579
d0_noncoding	chr19-2083	chr19:58315332-58315732	chr19	58315457	58315607	47.5	Intron(uc002qqb.2/84914,intron4of5)	ZNF552
d8_d17_noncoding_HHE	chr1-1998	chr1:97097532-97097932	chr1	97097657	97097807	169.5	DistalIntergenic	PTBP2
d8_d17_noncoding_HHE	chr19-1222	chr19:7211557-7211957	chr19	7211682	7211832	173.5	Intron(uc002mgd.1/3643,intron2of21)	INSR
d8_d17_noncoding_HHE	chr19-2347	chr19:7257150-7257550	chr19	7257275	7257425	86	Intron(uc002mgd.1/3643,intron2of21)	INSR
d0_noncoding	chr19-1396	chr19:7922958-7923358	chr19	7923083	7923233	64	3'UTR	EVI5L
d8_d17_noncoding_HHE	chr1-3491	chr1:9869244-9869644	chr1	9869369	9869519	111	Intron(uc001aqh.3/22883,intron1of18)	CLSTN1
d8_d17_noncoding_HHE	chr19-818	chr19:9982629-9983029	chr19	9982754	9982904	235	Intron(uc002mmp.3/93145,intron1of5)	PIN1
d8_d17_noncoding_HHE	chr20-2879	chr20:10539348-10539748	chr20	10539473	10539623	39.5	Intron(uc010zre.2/128710,intron3of7)	JAG1
d8_d17_noncoding_HHE	chr20-3222	chr20:10545709-10546109	chr20	10545834	10545984	35	Intron(uc010zre.2/128710,intron4of7)	JAG1
d8_d17_noncoding_HHE	chr20-1847	chr20:10699331-10699731	chr20	10699456	10699606	60	DistalIntergenic	JAG1
d8_d17_noncoding_HHE	chr20-3585	chr20:10767281-10767681	chr20	10767406	10767556	31.5	DistalIntergenic	JAG1
d8_d17_noncoding_HHE	chr20-2686	chr20:1396578-1396978	chr20	1396703	1396853	42	DistalIntergenic	FKBP1A
d8_d17_noncoding_HHE	chr20-663	chr20:17939359-17939759	chr20	17939484	17939634	136.5	Intron(uc002wqb.3/27131,intron1of13)	SNX5
d8_d17_noncoding_HHE	chr20-2038	chr20:19973513-19973913	chr20	19973638	19973788	55	Intron(uc002wro.2/54453,intron10of11)	NAA20
d0_noncoding	chr20-1644	chr20:20824631-20825031	chr20	20824756	20824906	31	DistalIntergenic	RALGAPA2
d0_noncoding	chr20-820	chr20:23336878-23337278	chr20	33643875	33644025	118	Intron(uc002xbk.3/26133,intron4of18)	TRPC4AP
d0_noncoding	chr20-689	chr20:24423998-24424398	chr20	49039796	49039946	134	DistalIntergenic	PTPN1
d8_d17_noncoding_HHE	chr20-1737	chr20:25235654-25236054	chr20	25235779	25235929	63.5	Intron(uc002wup.3/5834,intron1of19)	PYGB
d8_d17_noncoding_HHE	chr20-522	chr20:25290987-25291387	chr20	25291112	25291262	164.5	Intron(uc002wuq.3/26090,intron6of12)	PYGB
d8_d17_noncoding_HHE	chr20-536	chr20:290544-290944	chr20	290669	290819	161	DistalIntergenic	ZCCHC3
d8_d17_noncoding_HHE	chr20-3186	chr20:30111433-30111833	chr20	30111558	30111708	35.5	Intron(uc002wwb.1/81502,intron1of2)	HM13
d8_d17_noncoding_HHE	chr20-1082	chr20:32712327-32712727	chr20	32712452	32712602	95.5	DistalIntergenic	EIF2S2
d8_d17_noncoding_HHE	chr20-1895	chr20:32759379-32759779	chr20	32759504	32759654	59	DistalIntergenic	EIF2S2
d8_d17_noncoding_HHE	chr20-2811	chr20:33158592-33158992	chr20	33158717	33158867	40.5	Intron(uc002xas.3/128869,intron11of11)	MAP1LC3A
d8_d17_noncoding_HHE	chr20-1703	chr20:33170647-33171047	chr20	33170772	33170922	64.5	Intron(uc002xas.3/128869,intron9of11)	MAP1LC3A
d8_d17_noncoding_HHE	chr20-820	chr20:33643750-33644150	chr20	33643875	33644025	118	Intron(uc002xbk.3/26133,intron4of18)	TRPC4AP
d8_d17_noncoding_HHE	chr20-411	chr20:35475328-35475728	chr20	35475453	35475603	192	Intron(uc002xgd.1/140710,intron1of14)	SOGA1
d0_noncoding	chr20-542	chr20:35575395-35575795	chr20	35575520	35575670	64	Intron(uc002xgh.2/25939,intron1of15)	SAMHD1
d8_d17_noncoding_HHE	chr20-1719	chr20:35851441-35851841	chr20	35851566	35851716	64	Intron(uc010gfw.2/6185,intron7of9)	RPN2
d8_d17_noncoding_HHE	chr20-1005	chr20:36355960-36356360	chr20	36356085	36356235	101	Intron(uc021wdi.1/56259,intron2of4)	CTNNBL1
d8_d17_noncoding_HHE	chr20-2047	chr20:36424493-36424893	chr20	36424618	36424768	55	Intron(uc021wdj.1/56259,intron10of15)	CTNNBL1
d8_d17_noncoding_HHE	chr20-2931	chr20:36451774-36452174	chr20	36451899	36452049	39	Intron(uc021wdj.1/56259,intron11of15)	CTNNBL1
d8_d17_noncoding_HHE	chr20-2124	chr20:36738345-36738745	chr20	36738470	36738620	53	DistalIntergenic	TGM2
d0_exon_nonHHE	chr20-321	chr20:3730327-3730727	chr20	3730452	3730602	81	Exon(uc002wjd.3/116835,exon10of13)	HSPA12B
d8_d17_noncoding_HHE	chr20-1065	chr20:39638653-39639053	chr20	39638778	39638928	96.5	Intron(uc021wdt.1/uc021wdt.1,intron1of1)	TOP1
d8_d17_noncoding_HHE	chr20-1105	chr20:39678910-39679310	chr20	39679035	39679185	94.5	Intron(uc010gge.1/7150,intron2of8)	TOP1
d8_d17_noncoding_HHE	chr20-767	chr20:39739526-39739926	chr20	39739651	39739801	124	Intron(uc002xjl.3/7150,intron13of20)	PLCG1
d8_d17_noncoding_HHE	chr20-3006	chr20:40138389-40138789	chr20	40138514	40138664	38	Intron(uc002xka.1/84181,intron5of36)	CHD6
d8_d17_noncoding_HHE	chr20-539	chr20:40272114-40272514	chr20	40272239	40272389	160.5	DistalIntergenic	CHD6
d8_d17_noncoding_HHE	chr20-336	chr20:40321387-40321787	chr20	40321512	40321662	210.5	DistalIntergenic	CHD6
d8_d17_noncoding_HHE	chr20-2147	chr20:40501634-40502034	chr20	40501759	40501909	52.5	DistalIntergenic	CHD6
d8_d17_noncoding_HHE	chr20-2459	chr20:42782365-42782765	chr20	42782490	42782640	46	Intron(uc002xli.1/57158,intron2of5)	JPH2
d0_noncoding	chr20-1593	chr20:42900970-42901370	chr20	42901095	42901245	32	Intron(uc031rtn.1/78997,intron5of5)	GDAP1L1
d8_d17_noncoding_HHE	chr20-1121	chr20:43180604-43181004	chr20	43180729	43180879	93.5	Intron(uc002xmg.3/11142,intron1of5)	PKIG
d8_d17_noncoding_HHE	chr20-2355	chr20:43181461-43181861	chr20	43181586	43181736	48	Intron(uc002xmg.3/11142,intron1of5)	PKIG
d8_d17_noncoding_HHE	chr20-2748	chr20:43201191-43201591	chr20	43201316	43201466	41.5	Intron(uc002xmg.3/11142,intron1of5)	PKIG
d8_d17_noncoding_HHE	chr20-3302	chr20:46081818-46082218	chr20	46081943	46082093	34.5	DistalIntergenic	NCOA3
d8_d17_noncoding_HHE	chr20-1918	chr20:46438393-46438793	chr20	46438518	46438668	58.5	DistalIntergenic	SULF2
d8_d17_noncoding_HHE	chr20-375	chr20:46472978-46473378	chr20	46473103	46473253	201.5	DistalIntergenic	SULF2
d0_noncoding	chr20-382	chr20:48384625-48385025	chr20	48384750	48384900	75.5	DistalIntergenic	SLC9A8
d8_d17_noncoding_HHE	chr20-689	chr20:49039671-49040071	chr20	49039796	49039946	134	DistalIntergenic	PTPN1
d8_d17_noncoding_HHE	chr20-800	chr20:49072203-49072603	chr20	49072328	49072478	120.5	DistalIntergenic	PTPN1
d8_d17_noncoding_HHE	chr20-1099	chr20:49157407-49157807	chr20	49157532	49157682	95	Intron(uc002xvl.3/5770,intron1of9)	PTPN1
d8_d17_noncoding_HHE	chr20-3469	chr20:49530503-49530903	chr20	49530628	49530778	33	Intron(uc002xvt.1/23394,intron2of4)	ADNP
d8_d17_noncoding_HHE	chr20-509	chr20:52010949-52011349	chr20	52011074	52011224	168.5	Intron(uc002xwo.3/128553,intron2of2)	ZNF217
d8_d17_noncoding_HHE	chr20-421	chr20:52130313-52130713	chr20	52130438	52130588	191	DistalIntergenic	ZNF217
d8_d17_noncoding_HHE	chr20-1252	chr20:52187194-52187594	chr20	52187319	52187469	85.5	Intron(uc002xwq.4/7764,intron4of4)	ZNF217
d8_d17_noncoding_HHE	chr20-1216	chr20:52240294-52240694	chr20	52240419	52240569	88	DistalIntergenic	ZNF217
d8_d17_noncoding_HHE	chr20-1631	chr20:536500-536900	chr20	536625	536775	66.5	DistalIntergenic	CSNK2A1
d0_noncoding	chr20-1565	chr20:55309033-55309433	chr20	55309158	55309308	32.5	DistalIntergenic	TFAP2C
d8_d17_noncoding_HHE	chr20-1087	chr20:55646220-55646620	chr20	55646345	55646495	95.5	DistalIntergenic	BMP7
d8_d17_noncoding_HHE	chr20-1259	chr20:57024751-57025151	chr20	57024876	57025026	85	3'UTR	VAPB
d8_d17_noncoding_HHE	chr20-1411	chr20:57482820-57483220	chr20	57482945	57483095	77.5	Intron(uc002xzt.3/2778,intron6of12)	GNAS
d0_noncoding	chr20-1015	chr20:59745542-59745942	chr20	59745667	59745817	45	DistalIntergenic	CDH4
d0_noncoding	chr20-1695	chr20:60784435-60784835	chr20	60784560	60784710	30.5	DistalIntergenic	HRH3
d0_noncoding	chr20-1116	chr20:61510444-61510844	chr20	61510569	61510719	42.5	3'UTR	TCFL5
d0_noncoding	chr20-1662	chr20:62115167-62115567	chr20	62115292	62115442	31	DistalIntergenic	KCNQ2
d0_noncoding	chr20-302	chr20:62272936-62273336	chr20	62273061	62273211	83.5	Intron(uc031ruo.1/50861,intron4of4)	STMN3
d0_exon_nonHHE	chr20-361	chr20:62406953-62407353	chr20	62407078	62407228	77.5	Exon(uc002ygv.2/140685,exon3of5)	ZBTB46
d0_noncoding	chr20-283	chr20:62478974-62479374	chr20	62479099	62479249	86	DistalIntergenic	ABHD16B
d0_noncoding	chr20-1614	chr20:6250090-6250490	chr20	6250215	6250365	31.5	DistalIntergenic	FERMT1
d8_d17_noncoding_HHE	chr2-1483	chr2:102213969-102214369	chr2	102214094	102214244	159	DistalIntergenic	MAP4K4
d8_d17_noncoding_HHE	chr2-5122	chr2:102272509-102272909	chr2	102272634	102272784	63	DistalIntergenic	MAP4K4
d8_d17_noncoding_HHE	chr2-1761	chr2:102418789-102419189	chr2	102418914	102419064	141.5	Intron(uc002tbc.3/9448,intron3of31)	MAP4K4
d8_d17_noncoding_HHE	chr2-4593	chr2:102499345-102499745	chr2	102499470	102499620	69	Intron(uc002tbc.3/9448,intron27of31)	MAP4K4
d0_noncoding	chr2-3667	chr2:106781563-106781963	chr2	106781688	106781838	37	Intron(uc002tdm.3/80146,intron2of14)	UXS1
d8_d17_noncoding_HHE	chr2-2689	chr2:109187013-109187413	chr2	109187138	109187288	104.5	Intron(uc002tel.3/3987,intron1of9)	LIMS1
d8_d17_noncoding_HHE	chr2-7703	chr2:109211403-109211803	chr2	109211528	109211678	44	Intron(uc002tel.3/3987,intron1of9)	LIMS1
d8_d17_noncoding_HHE	chr2-4303	chr2:109253765-109254165	chr2	109253890	109254040	73	Intron(uc002tel.3/3987,intron1of9)	LIMS1
d8_d17_noncoding_HHE	chr2-4382	chr2:109278613-109279013	chr2	109278738	109278888	72	Intron(uc002tel.3/3987,intron2of9)	LIMS1
d8_d17_noncoding_HHE	chr2-8469	chr2:111420114-111420514	chr2	111420239	111420389	40.5	Intron(uc002tgc.3/699,intron9of24)	BUB1
d8_d17_noncoding_HHE	chr2-6393	chr2:111738106-111738506	chr2	111738231	111738381	52	Intron(uc010yxk.1/55289,intron12of17)	BCL2L11
d8_d17_noncoding_HHE	chr2-2353	chr2:111790227-111790627	chr2	111790352	111790502	115	Intron(uc010yxk.1/55289,intron15of17)	BCL2L11
d0_noncoding	chr2-4326	chr2:115467506-115467906	chr2	115467631	115467781	32.5	Intron(uc002tla.2/57628,intron1of25)	DPP10
d0_noncoding	chr2-4032	chr2:115794380-115794780	chr2	115794505	115794655	34.5	Intron(uc002tla.2/57628,intron1of25)	DPP10
d0_noncoding	chr2-4599	chr2:115971672-115972072	chr2	115971797	115971947	31	Intron(uc002tla.2/57628,intron1of25)	DPP10
d8_d17_noncoding_HHE	chr2-712	chr2:11639312-11639712	chr2	11639437	11639587	244	DistalIntergenic	E2F6
d0_noncoding	chr21-458	chr21:16739323-16739723	chr21	16739448	16739598	34.5	DistalIntergenic	NRIP1
d0_noncoding	chr2-3670	chr2:116900420-116900820	chr2	116900545	116900695	37	DistalIntergenic	DPP10
d8_d17_noncoding_HHE	chr21-304	chr21:16937190-16937590	chr21	16937315	16937465	121.5	DistalIntergenic	USP25
d8_d17_noncoding_HHE	chr21-173	chr21:17011494-17011894	chr21	17011619	17011769	173.5	DistalIntergenic	USP25
d8_d17_noncoding_HHE	chr21-434	chr21:17032080-17032480	chr21	17032205	17032355	93.5	DistalIntergenic	USP25
d8_d17_noncoding_HHE	chr21-316	chr21:17044444-17044844	chr21	17044569	17044719	119.5	DistalIntergenic	USP25
d8_d17_noncoding_HHE	chr21-227	chr21:17114398-17114798	chr21	17114523	17114673	151.5	Intron(uc002yjy.1/29761,intron1of23)	USP25
d8_d17_noncoding_HHE	chr21-1533	chr21:17209977-17210377	chr21	17210102	17210252	32	Intron(uc002yjy.1/29761,intron17of23)	USP25
d8_d17_noncoding_HHE	chr21-997	chr21:18873724-18874124	chr21	18873849	18873999	48	DistalIntergenic	CXADR
d8_d17_noncoding_HHE	chr21-1128	chr21:18899719-18900119	chr21	18899844	18899994	42.5	Intron(uc002ykh.2/1525,intron1of4)	CXADR
d8_d17_noncoding_HHE	chr2-2711	chr2:121003019-121003419	chr2	121003144	121003294	104	Intron(uc010yys.2/5899,intron1of4)	RALB
d8_d17_noncoding_HHE	chr2-9782	chr2:121020362-121020762	chr2	121020487	121020637	35.5	Intron(uc010yys.2/5899,intron1of4)	RALB
d0_noncoding	chr2-1170	chr2:121467111-121467511	chr2	121467236	121467386	73	DistalIntergenic	GLI2
d0_noncoding	chr2-4114	chr2:121641171-121641571	chr2	121641296	121641446	34	Intron(uc010yyu.1/2736,intron2of3)	GLI2
d8_d17_noncoding_HHE	chr2-8479	chr2:122536706-122537106	chr2	122536831	122536981	40.5	DistalIntergenic	TSN
d8_d17_noncoding_HHE	chr2-5086	chr2:122594172-122594572	chr2	122594297	122594447	63.5	DistalIntergenic	TSN
d8_d17_noncoding_HHE	chr2-10258	chr2:122617995-122618395	chr2	122618120	122618270	34	DistalIntergenic	TSN
d8_d17_noncoding_HHE	chr2-723	chr2:122765145-122765545	chr2	122765270	122765420	242.5	DistalIntergenic	TSN
d8_d17_noncoding_HHE	chr2-5338	chr2:122767999-122768399	chr2	122768124	122768274	61	DistalIntergenic	TSN
d8_d17_noncoding_HHE	chr2-1639	chr2:122830219-122830619	chr2	122830344	122830494	149	DistalIntergenic	TSN
d8_d17_noncoding_HHE	chr2-3289	chr2:123282881-123283281	chr2	123283006	123283156	90	DistalIntergenic	TSN
d8_d17_noncoding_HHE	chr2-1032	chr2:123601100-123601500	chr2	123601225	123601375	199	DistalIntergenic	TSN
d8_d17_noncoding_HHE	chr2-6581	chr2:12429214-12429614	chr2	12429339	12429489	50.5	Intron(uc002rbu.1/uc002rbu.1,intron3of5)	TRIB2
d0_noncoding	chr21-386	chr21:24354129-24354529	chr21	24354254	24354404	38.5	DistalIntergenic	D21S2088E
d8_d17_noncoding_HHE	chr2-9129	chr2:12465993-12466393	chr2	12466118	12466268	37.5	Intron(uc002rbu.1/uc002rbu.1,intron4of5)	TRIB2
d8_d17_noncoding_HHE	chr2-3103	chr2:12474630-12475030	chr2	12474755	12474905	93.5	Intron(uc002rbu.1/uc002rbu.1,intron4of5)	TRIB2
d0_noncoding	chr21-349	chr21:24947277-24947677	chr21	24947402	24947552	40.5	DistalIntergenic	D21S2088E
d8_d17_noncoding_HHE	chr2-1549	chr2:12553023-12553423	chr2	12553148	12553298	155	Intron(uc002rbu.1/uc002rbu.1,intron4of5)	TRIB2
d8_d17_noncoding_HHE	chr2-527	chr2:12633260-12633660	chr2	12633385	12633535	278	Intron(uc002rbu.1/uc002rbu.1,intron4of5)	TRIB2
d8_d17_noncoding_HHE	chr2-1017	chr2:12654806-12655206	chr2	12654931	12655081	201	Intron(uc002rbu.1/uc002rbu.1,intron4of5)	TRIB2
d8_d17_noncoding_HHE	chr2-5555	chr2:12696909-12697309	chr2	12697034	12697184	58.5	Intron(uc002rbu.1/uc002rbu.1,intron4of5)	TRIB2
d0_noncoding	chr21-271	chr21:27054666-27055066	chr21	27054791	27054941	46.5	Intron(uc011ace.2/58494,intron1of8)	JAM2
d8_d17_noncoding_HHE	chr2-4865	chr2:12736959-12737359	chr2	12737084	12737234	65.5	DistalIntergenic	TRIB2
d8_d17_noncoding_HHE	chr21-565	chr21:27449826-27450226	chr21	27449951	27450101	78.5	Intron(uc010glk.3/351,intron3of16)	APP
d8_d17_noncoding_HHE	chr21-951	chr21:27497170-27497570	chr21	27497295	27497445	50	Intron(uc010glk.3/351,intron1of16)	APP
d0_noncoding	chr21-378	chr21:28058623-28059023	chr21	28058748	28058898	39	DistalIntergenic	CYYR1
d8_d17_noncoding_HHE	chr21-220	chr21:28087421-28087821	chr21	28087546	28087696	154.5	DistalIntergenic	ADAMTS1
d8_d17_noncoding_HHE	chr21-1247	chr21:28168314-28168714	chr21	28168439	28168589	39	DistalIntergenic	ADAMTS1
d8_d17_noncoding_HHE	chr21-726	chr21:28183449-28183849	chr21	28183574	28183724	63	DistalIntergenic	ADAMTS1
d8_d17_noncoding_HHE	chr2-972	chr2:129131736-129132136	chr2	129131861	129132011	207.5	DistalIntergenic	HS6ST1
d8_d17_noncoding_HHE	chr2-753	chr2:129138718-129139118	chr2	129138843	129138993	237.5	DistalIntergenic	HS6ST1
d8_d17_noncoding_HHE	chr2-1967	chr2:129351598-129351998	chr2	129351723	129351873	131	DistalIntergenic	HS6ST1
d8_d17_noncoding_HHE	chr2-7709	chr2:129454004-129454404	chr2	129454129	129454279	44	DistalIntergenic	HS6ST1
d8_d17_noncoding_HHE	chr2-5630	chr2:129511695-129512095	chr2	129511820	129511970	58	DistalIntergenic	HS6ST1
d8_d17_noncoding_HHE	chr21-1143	chr21:30754378-30754778	chr21	30754503	30754653	42	DistalIntergenic	BACH1
d0_noncoding	chr2-3672	chr2:131721226-131721626	chr2	131721351	131721501	37	Intron(uc010fmw.1/50649,intron3of3)	ARHGEF4
d8_d17_noncoding_HHE	chr2-2237	chr2:131834375-131834775	chr2	131834500	131834650	119.5	Intron(uc002tsd.3/130074,intron2of6)	FAM168B
d8_d17_noncoding_HHE	chr21-1117	chr21:33227461-33227861	chr21	33227586	33227736	43	DistalIntergenic	HUNK
d8_d17_noncoding_HHE	chr21-68	chr21:33272807-33273207	chr21	33272932	33273082	283	Intron(uc002yph.3/30811,intron1of10)	HUNK
d8_d17_noncoding_HHE	chr21-124	chr21:33301871-33302271	chr21	33301996	33302146	200.5	Intron(uc002yph.3/30811,intron2of10)	HUNK
d0_noncoding	chr21-394	chr21:33933818-33934218	chr21	33933943	33934093	37.5	DistalIntergenic	TCP10L
d8_d17_noncoding_HHE	chr21-1009	chr21:34752816-34753216	chr21	34752941	34753091	47.5	DistalIntergenic	IFNGR2
d8_d17_noncoding_HHE	chr21-555	chr21:35055592-35055992	chr21	35055717	35055867	80	Intron(uc002ysw.3/6453,intron1of29)	ITSN1
d8_d17_noncoding_HHE	chr21-1603	chr21:35394956-35395356	chr21	35395081	35395231	31	DistalIntergenic	MRPS6
d8_d17_noncoding_HHE	chr21-514	chr21:35399991-35400391	chr21	35400116	35400266	84	DistalIntergenic	MRPS6
d8_d17_noncoding_HHE	chr21-399	chr21:35426626-35427026	chr21	35426751	35426901	100.5	DistalIntergenic	MRPS6
d8_d17_noncoding_HHE	chr21-581	chr21:35819201-35819601	chr21	35819326	35819476	76.5	3'UTR	KCNE1
d8_d17_noncoding_HHE	chr21-919	chr21:35861608-35862008	chr21	35861733	35861883	52	Intron(uc010gms.4/3753,intron1of2)	KCNE1
d8_d17_noncoding_HHE	chr21-812	chr21:35917789-35918189	chr21	35917914	35918064	58	Intron(uc002yuc.3/1827,intron1of3)	RCAN1
d8_d17_noncoding_HHE	chr2-733	chr2:136028540-136028940	chr2	136028665	136028815	241	Intron(uc002tuk.3/84083,intron11of21)	RAB3GAP1
d8_d17_noncoding_HHE	chr2-6404	chr2:136034100-136034500	chr2	136034225	136034375	52	Intron(uc002tuk.3/84083,intron8of21)	RAB3GAP1
d8_d17_noncoding_HHE	chr21-957	chr21:38710854-38711254	chr21	38710979	38711129	50	DistalIntergenic	DYRK1A
d8_d17_noncoding_HHE	chr21-487	chr21:38711291-38711691	chr21	38711416	38711566	87	DistalIntergenic	DYRK1A
d8_d17_noncoding_HHE	chr21-335	chr21:38936747-38937147	chr21	38936872	38937022	112.5	DistalIntergenic	DYRK1A
d8_d17_noncoding_HHE	chr21-886	chr21:38954817-38955217	chr21	38954942	38955092	53.5	DistalIntergenic	DYRK1A
d8_d17_noncoding_HHE	chr21-721	chr21:39008747-39009147	chr21	39008872	39009022	63.5	Intron(uc011aej.2/3763,intron3of3)	DYRK1A
d0_noncoding	chr2-1662	chr2:139029021-139029421	chr2	139029146	139029296	60.5	DistalIntergenic	SPOPL
d8_d17_noncoding_HHE	chr21-230	chr21:40220147-40220547	chr21	40220272	40220422	150	DistalIntergenic	ETS2
d8_d17_noncoding_HHE	chr21-101	chr21:40229176-40229576	chr21	40229301	40229451	227.5	DistalIntergenic	ETS2
d8_d17_noncoding_HHE	chr21-567	chr21:40279073-40279473	chr21	40279198	40279348	78.5	DistalIntergenic	ETS2
d8_d17_noncoding_HHE	chr21-758	chr21:40285305-40285705	chr21	40285430	40285580	61	DistalIntergenic	ETS2
d8_d17_noncoding_HHE	chr21-870	chr21:40297902-40298302	chr21	40298027	40298177	54.5	DistalIntergenic	ETS2
d8_d17_noncoding_HHE	chr21-77	chr21:40401245-40401645	chr21	40401370	40401520	264.5	DistalIntergenic	PSMG1
d0_noncoding	chr21-102	chr21:40909493-40909893	chr21	40909618	40909768	80.5	DistalIntergenic	B3GALT5
d0_noncoding	chr21-261	chr21:43182487-43182887	chr21	43182612	43182762	48	Intron(uc002yzn.1/54101,intron1of7)	RIPK4
d0_noncoding	chr21-356	chr21:44357666-44358066	chr21	44357791	44357941	40.5	DistalIntergenic	PKNOX1
d0_noncoding	chr21-170	chr21:44377194-44377594	chr21	44377319	44377469	62	DistalIntergenic	PKNOX1
d0_noncoding	chr21-188	chr21:44379865-44380265	chr21	44379990	44380140	59.5	DistalIntergenic	PKNOX1
d8_d17_noncoding_HHE	chr21-783	chr21:44832177-44832577	chr21	44832302	44832452	59.5	Downstream(1-2kb)	SIK1
d0_noncoding	chr2-1395	chr2:145025522-145025922	chr2	145025647	145025797	67	Intron(uc002tvp.3/79712,intron1of11)	GTDC1
d8_d17_noncoding_HHE	chr2-4529	chr2:145184776-145185176	chr2	145184901	145185051	70	3'UTR	ZEB2
d8_d17_noncoding_HHE	chr2-3132	chr2:145214261-145214661	chr2	145214386	145214536	93	Intron(uc002tvu.3/9839,intron2of9)	ZEB2
d8_d17_noncoding_HHE	chr2-2303	chr2:145263039-145263439	chr2	145263164	145263314	117	Intron(uc002tvu.3/9839,intron2of9)	ZEB2
d8_d17_noncoding_HHE	chr2-2828	chr2:145340393-145340793	chr2	145340518	145340668	101	DistalIntergenic	ZEB2
d0_noncoding	chr21-287	chr21:45405677-45406077	chr21	45405802	45405952	45	3'UTR	TRAPPC10
d0_noncoding	chr21-440	chr21:45619324-45619724	chr21	45619449	45619599	35.5	DistalIntergenic	ICOSLG
d0_noncoding	chr21-561	chr21:46169080-46169480	chr21	46169205	46169355	31	DistalIntergenic	TSPEAR
d8_d17_noncoding_HHE	chr21-307	chr21:46648246-46648646	chr21	46648371	46648521	121.5	DistalIntergenic	POFUT2
d8_d17_noncoding_HHE	chr21-327	chr21:47449128-47449528	chr21	47449253	47449403	116	DistalIntergenic	COL6A1
d0_noncoding	chr2-4335	chr2:148033482-148033882	chr2	148033607	148033757	32.5	DistalIntergenic	ACVR2A
d0_noncoding	chr2-1850	chr2:148207034-148207434	chr2	148207159	148207309	57	DistalIntergenic	ACVR2A
d8_d17_noncoding_HHE	chr2-3979	chr2:150383570-150383970	chr2	150383695	150383845	77.5	DistalIntergenic	MMADHC
d8_d17_noncoding_HHE	chr2-3070	chr2:150468706-150469106	chr2	150468831	150468981	94.5	DistalIntergenic	MMADHC
d8_d17_noncoding_HHE	chr2-1407	chr2:150505157-150505557	chr2	150505282	150505432	164	DistalIntergenic	MMADHC
d8_d17_noncoding_HHE	chr2-8490	chr2:150590518-150590918	chr2	150590643	150590793	40.5	DistalIntergenic	MMADHC
d8_d17_noncoding_HHE	chr2-2978	chr2:150946550-150946950	chr2	150946675	150946825	96.5	DistalIntergenic	RND3
d8_d17_noncoding_HHE	chr2-7104	chr2:151022769-151023169	chr2	151022894	151023044	47.5	DistalIntergenic	RND3
d8_d17_noncoding_HHE	chr2-4391	chr2:152708261-152708661	chr2	152708386	152708536	72	Intron(uc002txy.3/785,intron11of12)	ARL5A
d8_d17_noncoding_HHE	chr2-10775	chr2:153503258-153503658	chr2	153503383	153503533	32.5	Intron(uc002tye.3/114793,intron25of25)	PRPF40A
d8_d17_noncoding_HHE	chr2-9079	chr2:153618616-153619016	chr2	153618741	153618891	38	DistalIntergenic	ARL6IP6
d8_d17_noncoding_HHE	chr2-7615	chr2:153679251-153679651	chr2	153679376	153679526	44.5	DistalIntergenic	ARL6IP6
d0_noncoding	chr2-2986	chr2:154143637-154144037	chr2	154143762	154143912	43	DistalIntergenic	RPRM
d0_noncoding	chr2-4517	chr2:154400268-154400668	chr2	154400393	154400543	31.5	DistalIntergenic	RPRM
d0_noncoding	chr2-1044	chr2:157487304-157487704	chr2	157487429	157487579	78	DistalIntergenic	GPD2
d8_d17_noncoding_HHE	chr2-5606	chr2:15808756-15809156	chr2	15808881	15809031	58	DistalIntergenic	DDX1
d8_d17_noncoding_HHE	chr2-2966	chr2:15813951-15814351	chr2	15814076	15814226	96.5	DistalIntergenic	DDX1
d8_d17_noncoding_HHE	chr2-4965	chr2:15870559-15870959	chr2	15870684	15870834	64.5	DistalIntergenic	DDX1
d8_d17_noncoding_HHE	chr2-837	chr2:15906464-15906864	chr2	15906589	15906739	224	DistalIntergenic	MYCN
d8_d17_noncoding_HHE	chr2-7013	chr2:159320272-159320672	chr2	159320397	159320547	48	Intron(uc002tzt.1/8502,intron1of12)	PKP4
d8_d17_noncoding_HHE	chr2-8726	chr2:159455599-159455999	chr2	159455724	159455874	39.5	Intron(uc002tzt.1/8502,intron2of12)	PKP4
d8_d17_noncoding_HHE	chr2-3764	chr2:159981137-159981537	chr2	159981262	159981412	81	Intron(uc010fol.1/85461,intron4of11)	TANC1
d8_d17_noncoding_HHE	chr2-2417	chr2:160059181-160059581	chr2	160059306	160059456	113	Intron(uc002uag.3/85461,intron19of26)	TANC1
d0_noncoding	chr2-4523	chr2:161233815-161234215	chr2	161233940	161234090	31.5	Intron(uc002ubi.4/5937,intron1of14)	MIR4785
d8_d17_noncoding_HHE	chr2-5594	chr2:161316825-161317225	chr2	161316950	161317100	58.5	Intron(uc002ubi.4/5937,intron1of14)	RBMS1
d8_d17_noncoding_HHE	chr2-1454	chr2:161508311-161508711	chr2	161508436	161508586	161	DistalIntergenic	RBMS1
d8_d17_noncoding_HHE	chr2-1914	chr2:16191285-16191685	chr2	16191410	16191560	133.5	DistalIntergenic	MYCN
d8_d17_noncoding_HHE	chr2-620	chr2:16208238-16208638	chr2	16208363	16208513	259	DistalIntergenic	MYCN
d8_d17_noncoding_HHE	chr2-4202	chr2:162093816-162094216	chr2	162093941	162094091	74.5	DistalIntergenic	PSMD14
d8_d17_noncoding_HHE	chr2-6548	chr2:162136635-162137035	chr2	162136760	162136910	51	DistalIntergenic	PSMD14
d8_d17_noncoding_HHE	chr2-3884	chr2:162138102-162138502	chr2	162138227	162138377	79	DistalIntergenic	PSMD14
d8_d17_noncoding_HHE	chr2-4311	chr2:162138756-162139156	chr2	162138881	162139031	73	DistalIntergenic	PSMD14
d8_d17_noncoding_HHE	chr2-1757	chr2:16254999-16255399	chr2	16255124	16255274	141.5	DistalIntergenic	MYCN
d0_exon_nonHHE	chr2-3679	chr2:162730218-162730618	chr2	162730343	162730493	37	Exon(uc010fpa.1/57282,exon11of15)	DPP4
d0_noncoding	chr2-4618	chr2:162844974-162845374	chr2	162845099	162845249	31	DistalIntergenic	DPP4
d0_noncoding	chr2-4421	chr2:162859127-162859527	chr2	162859252	162859402	32	Intron(uc002ubz.3/1803,intron23of25)	DPP4
d8_d17_noncoding_HHE	chr2-3996	chr2:16331121-16331521	chr2	16331246	16331396	77	DistalIntergenic	MYCN
d0_noncoding	chr2-3817	chr2:163435660-163436060	chr2	163435785	163435935	36	Intron(uc002uch.2/90134,intron2of15)	GCA
d8_d17_noncoding_HHE	chr2-5014	chr2:16433099-16433499	chr2	16433224	16433374	64	DistalIntergenic	MYCN
d8_d17_noncoding_HHE	chr2-6514	chr2:16441215-16441615	chr2	16441340	16441490	51	DistalIntergenic	MYCN
d8_d17_noncoding_HHE	chr2-6477	chr2:165371073-165371473	chr2	165371198	165371348	51.5	Intron(uc010zcv.2/2888,intron5of12)	GRB14
d8_d17_noncoding_HHE	chr2-2233	chr2:16581517-16581917	chr2	16581642	16581792	119.5	DistalIntergenic	FAM49A
d8_d17_noncoding_HHE	chr2-3081	chr2:16587767-16588167	chr2	16587892	16588042	94	DistalIntergenic	FAM49A
d8_d17_noncoding_HHE	chr2-4323	chr2:16594535-16594935	chr2	16594660	16594810	72.5	DistalIntergenic	FAM49A
d8_d17_noncoding_HHE	chr2-4918	chr2:16640738-16641138	chr2	16640863	16641013	65	DistalIntergenic	FAM49A
d8_d17_noncoding_HHE	chr2-2120	chr2:16747979-16748379	chr2	16748104	16748254	124	Intron(uc010exm.2/81553,intron2of10)	FAM49A
d0_noncoding	chr2-3433	chr2:168614792-168615192	chr2	168614917	168615067	39	DistalIntergenic	B3GALT1
d0_noncoding	chr2-2276	chr2:168701423-168701823	chr2	168701548	168701698	51	Intron(uc002udz.1/8708,intron1of1)	B3GALT1
d0_noncoding	chr2-3042	chr2:168718009-168718409	chr2	168718134	168718284	42.5	Intron(uc002udz.1/8708,intron1of1)	B3GALT1
d8_d17_noncoding_HHE	chr2-4240	chr2:169203154-169203554	chr2	169203279	169203429	74	DistalIntergenic	STK39
d8_d17_noncoding_HHE	chr2-1746	chr2:170612007-170612407	chr2	170612132	170612282	142.5	DistalIntergenic	KLHL23
d8_d17_noncoding_HHE	chr2-3669	chr2:170766925-170767325	chr2	170767050	170767200	83	Intron(uc010zdi.2/130507,intron10of38)	UBR3
d8_d17_noncoding_HHE	chr2-8151	chr2:170942806-170943206	chr2	170942931	170943081	42	DistalIntergenic	UBR3
d8_d17_noncoding_HHE	chr2-7726	chr2:171877825-171878225	chr2	171877950	171878100	44	Intron(uc010zdn.1/9874,intron10of18)	TLK1
d8_d17_noncoding_HHE	chr2-3853	chr2:172128468-172128868	chr2	172128593	172128743	79.5	DistalIntergenic	TLK1
d0_noncoding	chr2-3556	chr2:172878346-172878746	chr2	172878471	172878621	38	Intron(uc002uhk.3/254042,intron1of9)	METAP1D
d8_d17_noncoding_HHE	chr2-4428	chr2:173162361-173162761	chr2	173162486	173162636	71.5	DistalIntergenic	ITGA6
d8_d17_noncoding_HHE	chr2-3135	chr2:173345052-173345452	chr2	173345177	173345327	93	Intron(uc010zdy.1/3655,intron11of25)	ITGA6
d8_d17_noncoding_HHE	chr2-1328	chr2:173425973-173426373	chr2	173426098	173426248	171	Intron(uc010zdz.1/5163,intron2of11)	PDK1
d8_d17_noncoding_HHE	chr2-2572	chr2:173443573-173443973	chr2	173443698	173443848	108	Intron(uc010zdz.1/5163,intron9of11)	PDK1
d8_d17_noncoding_HHE	chr2-678	chr2:173465356-173465756	chr2	173465481	173465631	250	Intron(uc010zea.1/5163,intron11of13)	PDK1
d8_d17_noncoding_HHE	chr2-1991	chr2:173477778-173478178	chr2	173477903	173478053	129.5	Intron(uc010zea.1/5163,intron11of13)	PDK1
d8_d17_noncoding_HHE	chr2-708	chr2:174696286-174696686	chr2	174696411	174696561	245	DistalIntergenic	SP3
d8_d17_noncoding_HHE	chr2-5141	chr2:174794223-174794623	chr2	174794348	174794498	63	Intron(uc002uie.3/6670,intron2of4)	SP3
d8_d17_noncoding_HHE	chr2-5490	chr2:174868599-174868999	chr2	174868724	174868874	59.5	DistalIntergenic	SP3
d8_d17_noncoding_HHE	chr2-3767	chr2:174875552-174875952	chr2	174875677	174875827	81	DistalIntergenic	SP3
d8_d17_noncoding_HHE	chr2-8509	chr2:174924542-174924942	chr2	174924667	174924817	40.5	DistalIntergenic	SP3
d8_d17_noncoding_HHE	chr2-5046	chr2:174927788-174928188	chr2	174927913	174928063	64	DistalIntergenic	SP3
d8_d17_noncoding_HHE	chr2-5491	chr2:175018567-175018967	chr2	175018692	175018842	59.5	Intron(uc002uih.3/29789,intron4of10)	OLA1
d0_noncoding	chr2-1663	chr2:175790118-175790518	chr2	175790243	175790393	60.5	Intron(uc002uji.3/1123,intron3of12)	CHN1
d8_d17_noncoding_HHE	chr2-1796	chr2:177941302-177941702	chr2	177941427	177941577	139.5	DistalIntergenic	HNRNPA3
d8_d17_noncoding_HHE	chr2-4799	chr2:178032993-178033393	chr2	178033118	178033268	66.5	DistalIntergenic	HNRNPA3
d0_noncoding	chr2-3750	chr2:179084006-179084406	chr2	179084131	179084281	36.5	Intron(uc002ulw.3/114880,intron1of13)	OSBPL6
d8_d17_noncoding_HHE	chr2-4205	chr2:179493356-179493756	chr2	179493481	179493631	74.5	Intron(uc021vsx.1/100302152,intron1of1)	TTN
d8_d17_noncoding_HHE	chr2-5994	chr2:181384936-181385336	chr2	181385061	181385211	55	DistalIntergenic	UBE2E3
d8_d17_noncoding_HHE	chr2-2717	chr2:181472252-181472652	chr2	181472377	181472527	104	DistalIntergenic	UBE2E3
d8_d17_noncoding_HHE	chr2-10787	chr2:181521183-181521583	chr2	181521308	181521458	32.5	DistalIntergenic	UBE2E3
d8_d17_noncoding_HHE	chr2-9245	chr2:181521761-181522161	chr2	181521886	181522036	37.5	DistalIntergenic	UBE2E3
d8_d17_noncoding_HHE	chr2-10620	chr2:181934774-181935174	chr2	181934899	181935049	33	DistalIntergenic	UBE2E3
d8_d17_noncoding_HHE	chr2-7186	chr2:183921644-183922044	chr2	183921769	183921919	47	DistalIntergenic	NCKAP1
d8_d17_noncoding_HHE	chr2-10463	chr2:187435380-187435780	chr2	187435505	187435655	33.5	DistalIntergenic	ITGAV
d8_d17_noncoding_HHE	chr2-8162	chr2:188374490-188374890	chr2	188374615	188374765	42	Intron(uc002upy.3/7035,intron1of7)	TFPI
d8_d17_noncoding_HHE	chr2-5640	chr2:188441625-188442025	chr2	188441750	188441900	58	DistalIntergenic	TFPI
d8_d17_noncoding_HHE	chr2-3496	chr2:188729743-188730143	chr2	188729868	188730018	86.5	DistalIntergenic	TFPI
d0_noncoding	chr2-2087	chr2:188853148-188853548	chr2	188853273	188853423	53.5	DistalIntergenic	GULP1
d0_noncoding	chr2-3051	chr2:189082447-189082847	chr2	189082572	189082722	42.5	DistalIntergenic	GULP1
d0_noncoding	chr2-4132	chr2:189140903-189141303	chr2	189141028	189141178	34	DistalIntergenic	GULP1
d0_noncoding	chr2-3752	chr2:189275566-189275966	chr2	189275691	189275841	36.5	Intron(uc002uqc.4/51454,intron2of6)	MIR561
d0_noncoding	chr2-1639	chr2:189320843-189321243	chr2	122830344	122830494	149	DistalIntergenic	TSN
d0_noncoding	chr2-4133	chr2:189343485-189343885	chr2	189343610	189343760	34	Intron(uc002uqc.4/51454,intron3of6)	GULP1
d0_noncoding	chr2-4629	chr2:189471305-189471705	chr2	189471430	189471580	31	DistalIntergenic	GULP1
d8_d17_noncoding_HHE	chr2-6481	chr2:189767634-189768034	chr2	189767759	189767909	51.5	DistalIntergenic	COL3A1
d8_d17_noncoding_HHE	chr2-7250	chr2:190028592-190028992	chr2	190028717	190028867	46.5	Intron(uc002uqk.3/1290,intron1of53)	COL5A2
d8_d17_noncoding_HHE	chr2-10626	chr2:190151054-190151454	chr2	190151179	190151329	33	DistalIntergenic	COL5A2
d8_d17_noncoding_HHE	chr2-6255	chr2:190167288-190167688	chr2	190167413	190167563	53	DistalIntergenic	COL5A2
d8_d17_noncoding_HHE	chr2-7628	chr2:191787125-191787525	chr2	191787250	191787400	44.5	Intron(uc002use.3/2744,intron9of14)	GLS
d0_noncoding	chr2-4049	chr2:197831892-197832292	chr2	197832017	197832167	34.5	3'UTR	PGAP1
d0_noncoding	chr2-2993	chr2:198558004-198558404	chr2	198558129	198558279	43	Intron(uc002uup.3/uc002uup.3,intron1of3)	MARS2
d0_noncoding	chr2-3831	chr2:198583028-198583428	chr2	198583153	198583303	36	Intron(uc002uup.3/uc002uup.3,intron2of3)	MARS2
d0_noncoding	chr2-4051	chr2:200468747-200469147	chr2	200468872	200469022	34.5	DistalIntergenic	SATB2
d0_noncoding	chr2-3439	chr2:201001354-201001754	chr2	201001479	201001629	39	DistalIntergenic	SPATS2L
d0_noncoding	chr2-4635	chr2:201039126-201039526	chr2	201039251	201039401	31	DistalIntergenic	SPATS2L
d8_d17_noncoding_HHE	chr2-1263	chr2:202304871-202305271	chr2	202304996	202305146	176.5	Intron(uc002uyb.4/66008,intron1of15)	TRAK2
d8_d17_noncoding_HHE	chr2-11191	chr2:20234068-20234468	chr2	20234193	20234343	31	Intron(uc002rdm.3/9741,intron5of6)	LAPTM4A
d8_d17_noncoding_HHE	chr2-4134	chr2:20299516-20299916	chr2	20299641	20299791	75	DistalIntergenic	LAPTM4A
d8_d17_noncoding_HHE	chr2-2833	chr2:203086589-203086989	chr2	203086714	203086864	101	Intron(uc002uyz.1/7341,intron1of4)	SUMO1
d8_d17_noncoding_HHE	chr2-2446	chr2:20574693-20575093	chr2	20574818	20574968	111.5	DistalIntergenic	PUM2
d0_noncoding	chr2-4359	chr2:206841857-206842257	chr2	206841982	206842132	32.5	DistalIntergenic	INO80D
d8_d17_noncoding_HHE	chr2-634	chr2:20691975-20692375	chr2	20692100	20692250	256.5	DistalIntergenic	RHOB
d0_noncoding	chr2-1621	chr2:207957913-207958313	chr2	207958038	207958188	61.5	Intron(uc010zix.2/8609,intron2of3)	MIR2355
d0_noncoding	chr2-4198	chr2:208535603-208536003	chr2	208535728	208535878	33.5	DistalIntergenic	CCNYL1
d0_noncoding	chr2-2891	chr2:208539101-208539501	chr2	208539226	208539376	44	DistalIntergenic	CCNYL1
d0_noncoding	chr2-2199	chr2:208539504-208539904	chr2	208539629	208539779	52	DistalIntergenic	CCNYL1
d8_d17_noncoding_HHE	chr2-3409	chr2:211286557-211286957	chr2	211286682	211286832	88	DistalIntergenic	LANCL1
d0_noncoding	chr2-3112	chr2:215702221-215702621	chr2	215702346	215702496	42	DistalIntergenic	BARD1
d8_d17_noncoding_HHE	chr2-9259	chr2:216214444-216214844	chr2	216214569	216214719	37.5	DistalIntergenic	FN1
d8_d17_noncoding_HHE	chr2-6719	chr2:217398217-217398617	chr2	217398342	217398492	50	DistalIntergenic	RPL37A
d8_d17_noncoding_HHE	chr2-1642	chr2:217401330-217401730	chr2	217401455	217401605	149	DistalIntergenic	RPL37A
d8_d17_noncoding_HHE	chr2-2892	chr2:217628652-217629052	chr2	217628777	217628927	99	DistalIntergenic	IGFBP5
d8_d17_noncoding_HHE	chr2-5499	chr2:217639855-217640255	chr2	217639980	217640130	59.5	DistalIntergenic	IGFBP5
d8_d17_noncoding_HHE	chr2-3412	chr2:218723305-218723705	chr2	218723430	218723580	88	Intron(uc002vgr.2/7145,intron15of30)	TNS1
d8_d17_noncoding_HHE	chr2-2152	chr2:218824441-218824841	chr2	218824566	218824716	123	Intron(uc010fvk.1/7145,intron3of18)	TNS1
d0_noncoding	chr22-105	chr22:20779214-20779614	chr22	20779339	20779489	103.5	3'UTR	SCARF2
d0_exon_nonHHE	chr22-933	chr22:20785158-20785558	chr22	20785283	20785433	34.5	Exon(uc002zsj.2/91179,exon4of11)	SCARF2
d8_d17_noncoding_HHE	chr2-9832	chr2:221814199-221814599	chr2	221814324	221814474	35.5	DistalIntergenic	EPHA4
d8_d17_noncoding_HHE	chr2-5059	chr2:221904298-221904698	chr2	221904423	221904573	64	DistalIntergenic	EPHA4
d8_d17_noncoding_HHE	chr2-6568	chr2:222266765-222267165	chr2	222266890	222267040	51	DistalIntergenic	EPHA4
d8_d17_noncoding_HHE	chr2-4243	chr2:222355308-222355708	chr2	222355433	222355583	74	Intron(uc002vmq.3/2043,intron4of17)	EPHA4
d8_d17_noncoding_HHE	chr2-1906	chr2:222366163-222366563	chr2	222366288	222366438	134.5	Intron(uc002vmq.3/2043,intron3of17)	EPHA4
d8_d17_noncoding_HHE	chr2-2402	chr2:222392675-222393075	chr2	222392800	222392950	113.5	Intron(uc002vmq.3/2043,intron3of17)	EPHA4
d8_d17_noncoding_HHE	chr2-7644	chr2:222418064-222418464	chr2	222418189	222418339	44.5	Intron(uc002vmq.3/2043,intron3of17)	EPHA4
d8_d17_noncoding_HHE	chr2-6266	chr2:222517908-222518308	chr2	222518033	222518183	53	DistalIntergenic	EPHA4
d8_d17_noncoding_HHE	chr2-1969	chr2:222596210-222596610	chr2	222596335	222596485	131	DistalIntergenic	EPHA4
d8_d17_noncoding_HHE	chr2-3630	chr2:222627170-222627570	chr2	222627295	222627445	84	DistalIntergenic	EPHA4
d8_d17_noncoding_HHE	chr2-793	chr2:222657909-222658309	chr2	222658034	222658184	231	DistalIntergenic	EPHA4
d8_d17_noncoding_HHE	chr2-1869	chr2:222658919-222659319	chr2	222659044	222659194	136	DistalIntergenic	EPHA4
d8_d17_noncoding_HHE	chr2-2539	chr2:222773311-222773711	chr2	222773436	222773586	109	DistalIntergenic	EPHA4
d8_d17_noncoding_HHE	chr2-3960	chr2:225011143-225011543	chr2	225011268	225011418	78	DistalIntergenic	SERPINE2
d0_noncoding	chr22-559	chr22:25746585-25746985	chr22	25746710	25746860	50.5	Downstream(<1kb)	LRP5L
d0_noncoding	chr22-808	chr22:25771649-25772049	chr22	25771774	25771924	38.5	5'UTR	LRP5L
d0_noncoding	chr22-601	chr22:25800754-25801154	chr22	25800879	25801029	48	DistalIntergenic	LRP5L
d0_exon_nonHHE	chr22-269	chr22:27068512-27068912	chr22	27068637	27068787	72	Exon(uc003ada.2/440823,exon5of5)	MIAT
d8_d17_noncoding_HHE	chr2-5885	chr2:227637368-227637768	chr2	227637493	227637643	56	Intron(uc002voh.4/3667,intron1of1)	IRS1
d8_d17_noncoding_HHE	chr22-795	chr22:28309106-28309506	chr22	28309231	28309381	105.5	Intron(uc011akh.2/23760,intron2of11)	PITPNB
d8_d17_noncoding_HHE	chr22-511	chr22:29209702-29210102	chr22	29209827	29209977	145	DistalIntergenic	XBP1
d8_d17_noncoding_HHE	chr22-448	chr22:29525453-29525853	chr22	29525578	29525728	158	Intron(uc003ael.3/83999,intron5of8)	KREMEN1
d0_noncoding	chr22-867	chr22:30130869-30131269	chr22	30130994	30131144	36.5	Intron(uc003agm.3/55954,intron6of6)	CABP7
d8_d17_noncoding_HHE	chr22-217	chr22:30183548-30183948	chr22	30183673	30183823	244	Downstream(<1kb)	UQCR10
d8_d17_noncoding_HHE	chr22-1439	chr22:30217262-30217662	chr22	30217387	30217537	61.5	Intron(uc003agr.3/84164,intron5of19)	ASCC2
d8_d17_noncoding_HHE	chr22-1799	chr22:30303731-30304131	chr22	30303856	30304006	48	Intron(uc003agu.4/8897,intron1of19)	MTMR3
d0_noncoding	chr22-957	chr22:30953205-30953605	chr22	30953330	30953480	34	5'UTR	GAL3ST1
d8_d17_noncoding_HHE	chr22-740	chr22:31455748-31456148	chr22	31455873	31456023	111	DistalIntergenic	SMTN
d8_d17_noncoding_HHE	chr22-703	chr22:31627161-31627561	chr22	31627286	31627436	117	Intron(uc003akh.3/3985,intron2of15)	LIMK2
d8_d17_noncoding_HHE	chr22-212	chr22:31975880-31976280	chr22	31976005	31976155	248.5	Intron(uc003ald.2/9814,intron10of18)	SFI1
d8_d17_noncoding_HHE	chr22-468	chr22:31998223-31998623	chr22	31998348	31998498	154	Intron(uc003ald.2/9814,intron15of18)	SFI1
d8_d17_noncoding_HHE	chr2-2696	chr2:232626462-232626862	chr2	232626587	232626737	104.5	Intron(uc002vse.1/5147,intron1of4)	PDE6D
d0_noncoding	chr2-4209	chr2:232918509-232918909	chr2	232918634	232918784	33.5	Intron(uc002vsm.4/129563,intron5of20)	DIS3L2
d8_d17_noncoding_HHE	chr22-1979	chr22:33024868-33025268	chr22	33024993	33025143	43.5	Intron(uc003amx.3/8224,intron5of12)	SYN3
d0_exon_nonHHE	chr2-3184	chr2:233025-233425	chr2	233150	233300	41	Exon(uc002qvv.3/26751,exon8of12)	SH3YL1
d8_d17_noncoding_HHE	chr22-1429	chr22:33096126-33096526	chr22	33096251	33096401	62	Intron(uc003amx.3/8224,intron5of12)	TIMP3
d8_d17_noncoding_HHE	chr22-169	chr22:33276942-33277342	chr22	33277067	33277217	278	Intron(uc003amx.3/8224,intron3of12)	TIMP3
d0_noncoding	chr2-1649	chr2:233288064-233288464	chr2	233288189	233288339	61	DistalIntergenic	ALPPL2
d8_d17_noncoding_HHE	chr22-1704	chr22:33345814-33346214	chr22	33345939	33346089	51	Intron(uc003amx.3/8224,intron2of12)	SYN3
d0_noncoding	chr2-3115	chr2:233368245-233368645	chr2	233368370	233368520	42	DistalIntergenic	ECEL1
d8_d17_noncoding_HHE	chr22-1084	chr22:33434179-33434579	chr22	33434304	33434454	82	Intron(uc003amz.3/8224,intron1of13)	SYN3
d8_d17_noncoding_HHE	chr2-2359	chr2:234269361-234269761	chr2	234269486	234269636	115	Intron(uc002vui.1/8527,intron1of29)	DGKD
d0_noncoding	chr2-2711	chr2:235335873-235336273	chr2	121003144	121003294	104	Intron(uc010yys.2/5899,intron1of4)	RALB
d0_noncoding	chr2-3351	chr2:235505342-235505742	chr2	235505467	235505617	40	DistalIntergenic	ARL4C
d8_d17_noncoding_HHE	chr2-3864	chr2:235732515-235732915	chr2	235732640	235732790	79.5	DistalIntergenic	SH3BP4
d8_d17_noncoding_HHE	chr2-921	chr2:235744897-235745297	chr2	235745022	235745172	214	DistalIntergenic	SH3BP4
d8_d17_noncoding_HHE	chr2-2424	chr2:235779797-235780197	chr2	235779922	235780072	113	DistalIntergenic	SH3BP4
d8_d17_noncoding_HHE	chr2-7744	chr2:235794523-235794923	chr2	235794648	235794798	44	Intron(uc002vvo.1/uc002vvo.1,intron2of3)	SH3BP4
d8_d17_noncoding_HHE	chr2-983	chr2:235909617-235910017	chr2	235909742	235909892	206	Intron(uc002vvp.3/23677,intron2of5)	SH3BP4
d8_d17_noncoding_HHE	chr22-1178	chr22:36000735-36001135	chr22	36000860	36001010	76.5	Downstream(1-2kb)	MB
d8_d17_noncoding_HHE	chr22-1720	chr22:36279064-36279464	chr22	36279189	36279339	50.5	Intron(uc010gwu.3/23543,intron1of13)	RBFOX2
d8_d17_noncoding_HHE	chr22-1630	chr22:36326976-36327376	chr22	36327101	36327251	53.5	Intron(uc010gwu.3/23543,intron1of13)	RBFOX2
d8_d17_noncoding_HHE	chr22-1908	chr22:36835802-36836202	chr22	36835927	36836077	45.5	DistalIntergenic	TXN2
d0_noncoding	chr2-3923	chr2:236923360-236923760	chr2	236923485	236923635	35.5	Intron(uc002vvs.3/116987,intron13of17)	GBX2
d8_d17_noncoding_HHE	chr2-11539	chr2:237779106-237779506	chr2	237779231	237779381	30.5	DistalIntergenic	COPS8
d8_d17_noncoding_HHE	chr2-6358	chr2:237780240-237780640	chr2	237780365	237780515	52.5	DistalIntergenic	COPS8
d8_d17_noncoding_HHE	chr2-2963	chr2:237784610-237785010	chr2	237784735	237784885	97	DistalIntergenic	COPS8
d8_d17_noncoding_HHE	chr2-1297	chr2:237855493-237855893	chr2	237855618	237855768	173.5	DistalIntergenic	COPS8
d8_d17_noncoding_HHE	chr2-1176	chr2:237881293-237881693	chr2	237881418	237881568	184.5	DistalIntergenic	COPS8
d8_d17_noncoding_HHE	chr2-5199	chr2:237897501-237897901	chr2	237897626	237897776	62.5	DistalIntergenic	COPS8
d8_d17_noncoding_HHE	chr2-5264	chr2:237905666-237906066	chr2	237905791	237905941	62	DistalIntergenic	COPS8
d8_d17_noncoding_HHE	chr2-7357	chr2:238027383-238027783	chr2	238027508	238027658	46	DistalIntergenic	COPS8
d0_noncoding	chr22-980	chr22:38520535-38520935	chr22	38520660	38520810	33.5	Intron(uc003auy.1/8398,intron10of16)	PLA2G6
d8_d17_noncoding_HHE	chr22-399	chr22:39297125-39297525	chr22	39297250	39297400	168.5	DistalIntergenic	CBX6
d0_noncoding	chr22-542	chr22:39702719-39703119	chr22	39702844	39702994	52	DistalIntergenic	SNORD43
d0_noncoding	chr22-449	chr22:39705240-39705640	chr22	39705365	39705515	57.5	DistalIntergenic	SNORD43
d0_noncoding	chr22-612	chr22:40393929-40394329	chr22	40394054	40394204	47.5	Intron(uc003ayk.1/113828,intron1of4)	FAM83F
d8_d17_noncoding_HHE	chr22-1326	chr22:40519384-40519784	chr22	40519509	40519659	67.5	Intron(uc003aym.3/23112,intron2of23)	TNRC6B
d8_d17_noncoding_HHE	chr22-749	chr22:40579222-40579622	chr22	40579347	40579497	110	Intron(uc003aym.3/23112,intron4of23)	TNRC6B
d8_d17_noncoding_HHE	chr22-294	chr22:40586510-40586910	chr22	40586635	40586785	204.5	Intron(uc003aym.3/23112,intron4of23)	TNRC6B
d8_d17_noncoding_HHE	chr22-2338	chr22:40728262-40728662	chr22	40728387	40728537	36.5	3'UTR	ADSL
d8_d17_noncoding_HHE	chr22-1123	chr22:41324714-41325114	chr22	41324839	41324989	79.5	3'UTR	RBX1
d8_d17_noncoding_HHE	chr22-1724	chr22:41397798-41398198	chr22	41397923	41398073	50.5	DistalIntergenic	RBX1
d0_noncoding	chr22-471	chr22:41580734-41581134	chr22	41580859	41581009	56	DistalIntergenic	L3MBTL2
d8_d17_noncoding_HHE	chr22-187	chr22:42241886-42242286	chr22	42242011	42242161	264.5	Intron(uc003bba.1/uc003bba.1,intron1of1)	SREBF2
d8_d17_noncoding_HHE	chr2-3532	chr2:242242448-242242848	chr2	242242573	242242723	86	Intron(uc002wba.3/3069,intron1of27)	2022-09-02
d0_noncoding	chr22-910	chr22:43138966-43139366	chr22	43139091	43139241	35.5	DistalIntergenic	A4GALT
d8_d17_noncoding_HHE	chr22-861	chr22:43336202-43336602	chr22	43336327	43336477	99.5	Intron(uc010gzg.3/11252,intron1of10)	PACSIN2
d8_d17_noncoding_HHE	chr2-9573	chr2:24526951-24527351	chr2	24527076	24527226	36	Intron(uc002rfe.2/50618,intron8of39)	ITSN2
d0_noncoding	chr22-1115	chr22:45284449-45284849	chr22	45284574	45284724	30.5	Intron(uc003bfm.3/112885,intron10of13)	ARHGAP8
d0_noncoding	chr22-732	chr22:45353077-45353477	chr22	45353202	45353352	42	Intron(uc003bfm.3/112885,intron2of13)	PHF21B
d0_noncoding	chr22-858	chr22:45427692-45428092	chr22	45427817	45427967	37	DistalIntergenic	PHF21B
d0_noncoding	chr22-1116	chr22:45604946-45605346	chr22	45605071	45605221	30.5	Intron(uc003bfv.1/23313,intron1of8)	KIAA0930
d8_d17_noncoding_HHE	chr22-584	chr22:45976868-45977268	chr22	45976993	45977143	132.5	Intron(uc003bgj.1/2192,intron16of16)	FBLN1
d8_d17_noncoding_HHE	chr22-698	chr22:46028992-46029392	chr22	46029117	46029267	117.5	DistalIntergenic	ATXN10
d8_d17_noncoding_HHE	chr22-328	chr22:46773532-46773932	chr22	46773657	46773807	192	Intron(uc003bhw.1/9620,intron23of34)	CELSR1
d8_d17_noncoding_HHE	chr22-274	chr22:46971289-46971689	chr22	46971414	46971564	214.5	DistalIntergenic	CELSR1
d0_noncoding	chr22-1010	chr22:47298995-47299395	chr22	47299120	47299270	33	Intron(uc003bib.3/25771,intron7of12)	TBC1D22A
d8_d17_noncoding_HHE	chr22-325	chr22:50936966-50937366	chr22	50937091	50937241	193.5	DistalIntergenic	LMF2
d8_d17_noncoding_HHE	chr2-5771	chr2:26052682-26053082	chr2	26052807	26052957	56.5	Intron(uc002rgs.2/55252,intron2of11)	ASXL2
d8_d17_noncoding_HHE	chr2-1093	chr2:26234840-26235240	chr2	26234965	26235115	192	DistalIntergenic	RAB10
d8_d17_noncoding_HHE	chr2-1147	chr2:28906988-28907388	chr2	28907113	28907263	187	DistalIntergenic	PPP1CB
d8_d17_noncoding_HHE	chr2-4368	chr2:28933492-28933892	chr2	28933617	28933767	72	DistalIntergenic	PPP1CB
d8_d17_noncoding_HHE	chr2-6974	chr2:29378427-29378827	chr2	29378552	29378702	48	Intron(uc002rmu.3/79745,intron9of14)	CLIP4
d8_d17_noncoding_HHE	chr2-2564	chr2:29379942-29380342	chr2	29380067	29380217	108	3'UTR	CLIP4
d8_d17_noncoding_HHE	chr2-1037	chr2:30414584-30414984	chr2	30414709	30414859	198	DistalIntergenic	LBH
d8_d17_noncoding_HHE	chr2-2725	chr2:30475777-30476177	chr2	30475902	30476052	103.5	Intron(uc002rne.2/81606,intron2of2)	LBH
[truncated: 1,751 more rows]

## Sheet: d17 enhancer activity
group	region (hg19)	active_score1	active_score2	active_score3	active_score4	active_score5	active_score6	DNA.1	DNA.2	DNA.3	DNA.4	DNA.5	DNA.6	RNA.1	RNA.2	RNA.3	RNA.4	RNA.5	RNA.6	AvgActivityScore	rank	Active enhancer
d8_d17_noncoding_HHE	chr10:101210643-101211043	1.31888	1.24985	1.10511	1.29214	1.29282	1.06063	118.496	114.559	125.676	112.054	109.97	116.189	297.109	273.818	271.5	275.859	270.883	243.438	1.21991	170	1
d8_d17_noncoding_HHE	chr10:102118755-102119155	1.01782	0.888149	0.728864	0.490318	0.960859	0.830871	131.853	124.479	137.002	135.129	116.387	125.988	268.009	231.237	227.715	190.228	227.49	224.881	0.81948	409	1
d0_noncoding	chr10:103326339-103326739	-5.71348	-5.84889	-5.74623	-6.03056	-6.35925	-5.45548	274.264	319.584	173.077	239.69	253.871	212.68	4.24589	4.56223	2.24306	2.68197	2.10453	3.86968	-5.85898	3107	0
d8_d17_noncoding_HHE	chr10:104040345-104040745	-1.1057	-0.881601	-0.80163	-1.24871	-1.22566	-1.15199	115.479	100.308	90.3559	101.07	101.179	101.09	53.1254	53.9864	51.4109	41.9536	42.6919	44.941	-1.06922	1927	0
d8_d17_noncoding_HHE	chr10:104073024-104073424	-0.553641	-0.545533	-0.643306	-0.867567	-0.599222	-0.679536	169.341	150.777	150.509	161.61	148.385	161.885	115.053	102.988	96.0029	88.1218	97.6102	100.7	-0.648134	1506	0
d0_noncoding	chr10:104102221-104102621	-1.52045	-1.57142	-1.37728	-2.04514	-2.33366	-2.11246	45.2438	35.1157	38.4243	37.1244	37.8873	42.4959	15.1195	11.1521	14.1761	8.23747	6.71446	9.05856	-1.82674	2677	0
d0_noncoding	chr10:104325550-104325950	-0.232428	-0.34199	-0.251581	-0.334861	-0.60697	-0.256353	496.066	495.005	482.569	464.65	519.786	525.65	422.103	390.324	405.186	368.196	340.934	439.912	-0.337364	1198	1
d8_d17_noncoding_HHE	chr10:104518379-104518779	-2.23266	-2.2283	-1.89529	-2.4009	-2.25628	-2.14451	260.691	245.967	209.32	255.698	254.662	242.177	54.6787	51.7053	55.5381	47.6049	52.5131	53.9996	-2.19299	2855	0
d8_d17_noncoding_HHE	chr10:105480264-105480664	-0.732643	-0.882989	-0.449869	-0.935554	-1.04873	-0.838239	626.519	604.288	492.049	581.473	608.922	589.644	376.641	327.213	359.966	303.541	293.833	329.362	-0.81467	1672	0
d8_d17_noncoding_HHE	chr10:110342148-110342548	-0.818725	-0.660108	-0.696187	-0.694906	-0.828498	-0.736553	117.849	103.379	96.5642	110.862	103.641	109.69	66.3808	65.054	59.2168	68.1028	57.9248	65.4327	-0.739163	1604	0
d8_d17_noncoding_HHE	chr10:110357746-110358146	1.198	1.07675	0.802761	0.844591	0.982989	1.03727	59.7865	62.2791	69.2141	72.2052	66.2808	60.8942	138.457	132.474	121.484	130.459	131.984	126.028	0.990395	297	1
d8_d17_noncoding_HHE	chr10:110358631-110359031	0.98985	0.811842	0.867533	0.977367	0.942035	0.90123	51.4918	58.8148	50.002	51.1737	51.161	54.3948	103.248	104.002	92.0551	101.723	99.2137	102.459	0.914976	348	1
d8_d17_noncoding_HHE	chr10:110636948-110637348	1.05462	1.22068	1.04766	1.17989	1.18468	1.09506	302.703	278.563	305.129	290.524	283.935	290.372	629.841	650.54	631.825	659.477	646.693	621.435	1.13043	210	1
d8_d17_noncoding_HHE	chr10:111066161-111066561	0.344016	0.281458	1.02248	0.293407	-0.0131444	0.0640926	76.8068	75.0341	48.8274	62.4983	63.1162	67.5935	97.759	91.4136	100.22	76.8192	62.5347	70.7096	0.332052	716	1
d8_d17_noncoding_HHE	chr10:111171653-111172053	-0.326902	-0.245448	-0.282537	-0.741689	-0.28169	-0.394101	135.085	133.691	125.173	136.492	129.837	138.887	107.493	112.619	102.732	81.2253	106.63	105.449	-0.378728	1236	1
d8_d17_noncoding_HHE	chr10:111582054-111582454	-1.61341	-2.27673	-1.42382	-2.03126	-1.68707	-1.28449	67.6503	71.806	51.5121	61.8172	58.3693	54.9947	21.4366	14.0246	18.5725	14.3677	17.4376	21.9868	-1.71946	2599	0
d8_d17_noncoding_HHE	chr10:111606600-111607000	-1.62925	-1.6829	-1.61501	-1.64111	-1.60326	-1.44707	523.32	532.797	529.467	555.418	587.561	577.945	168.489	165.254	172.177	177.393	192.715	211.337	-1.6031	2503	0
d8_d17_noncoding_HHE	chr10:111727086-111727486	0.346324	0.308909	0.282984	0.59894	0.188336	0.174275	58.9247	63.3027	62.5024	56.1974	66.3687	62.394	75.1833	78.6562	76.264	85.6314	75.7632	70.5337	0.316628	727	1
d8_d17_noncoding_HHE	chr10:111737251-111737651	-0.512135	-0.686502	-0.398568	-1.03916	-1.23839	-0.816163	35.8719	41.8081	29.5314	38.061	44.3923	41.796	24.854	25.5992	22.1614	18.0075	18.2393	23.306	-0.78182	1643	0
d8_d17_noncoding_HHE	chr10:11183455-11183855	-0.743488	-0.686515	-0.419861	-0.548594	-0.470537	-0.978813	134.87	119.992	111.246	115.205	128.694	118.489	80.1541	74.1785	82.9035	78.4475	92.5994	59.6282	-0.641302	1497	0
d8_d17_noncoding_HHE	chr10:111841631-111842031	-1.33111	-1.07348	-0.899121	-0.826615	-0.873049	-0.993595	153.937	151.879	130.71	141.6	139.594	145.286	60.5816	71.6439	69.6246	79.4054	75.7632	72.4685	-0.999494	1843	0
d8_d17_noncoding_HHE	chr10:11231544-11231944	-0.454052	-0.589793	-0.462568	-0.309332	-0.379748	-0.456917	323.817	335.173	305.884	293.759	300.725	289.972	236.113	222.366	221.704	236.875	230.897	210.985	-0.442068	1303	1
d8_d17_noncoding_HHE	chr10:112389543-112389943	-1.40639	-1.33216	-0.948727	-1.16465	-1.24548	-1.36205	238.823	242.739	219.136	226.493	230.664	225.378	89.4743	95.8068	113.05	100.478	96.7083	87.0677	-1.24324	2132	0
d8_d17_noncoding_HHE	chr10:112444998-112445398	0.0128764	0.0888796	0.56449	0.240505	0.249754	0.358168	186.792	184.554	153.11	164.675	161.922	172.684	188.476	196.345	226.908	194.73	192.715	221.627	0.252445	765	1
d8_d17_noncoding_HHE	chr10:112477558-112477958	-0.234708	-0.462088	-0.478759	-0.377563	-0.314011	-0.429759	878.377	920.959	991.398	931.344	920.547	988.706	746.344	668.282	711.139	716.66	740.294	733.744	-0.382815	1241	1
d0_noncoding	chr10:113104551-113104951	-1.65136	-1.73832	-1.21069	-1.78964	-1.99382	-2.24117	36.9491	40.3909	32.0482	34.9105	42.8979	34.4967	11.0807	11.4056	13.2789	9.38689	10.0216	6.50809	-1.77083	2638	0
d0_noncoding	chr10:113266031-113266431	-2.2605	-2.73038	-1.84477	-2.59996	-2.45022	-1.82832	35.5487	35.3519	26.7628	32.3561	33.492	31.597	6.62773	4.47774	6.72918	4.50187	5.31144	8.17909	-2.28569	2883	0
d8_d17_noncoding_HHE	chr10:11377109-11377509	1.41871	1.24096	1.34199	1.38653	1.38937	1.46659	203.705	214.788	190.695	199.416	202.71	202.581	546.27	509.027	484.949	522.984	532.647	561.631	1.37402	108	1
d8_d17_noncoding_HHE	chr10:114723493-114723893	0.168311	0.0737887	0.341939	0.153656	0.06517	0.105174	362.058	372.257	325.348	337.44	366.83	388.063	406.984	391.845	412.633	375.475	383.827	417.485	0.15134	821	1
d8_d17_noncoding_HHE	chr10:114729322-114729722	-1.17762	-1.26196	-1.16403	-1.18502	-0.936439	-0.968706	547.773	587.36	555.139	582.75	557.497	584.444	241.601	244.333	247.185	255.745	290.826	298.141	-1.11563	1983	0
d8_d17_noncoding_HHE	chr10:114787481-114787881	-1.20842	-1.13369	-1.24407	-0.922407	-0.923162	-1.0575	128.622	131.329	140.358	119.803	139.242	146.786	55.093	59.309	58.6784	62.7389	72.9571	70.006	-1.08154	1949	0
d8_d17_noncoding_HHE	chr10:114898719-114899119	-0.423002	-0.478789	-0.545826	-0.505671	-0.691663	-0.478549	733.704	749.79	785.433	712.345	712.65	708.432	546.995	537.752	537.706	501.432	440.849	508.159	-0.520583	1372	1
d0_noncoding	chr10:11511551-11511951	-1.75331	-1.42126	-1.76893	-1.8062	-1.73825	-1.22742	41.4735	38.1076	40.0183	34.6551	42.4584	37.9964	11.5985	13.6022	11.0359	9.19532	12.0259	15.6546	-1.61923	2514	0
d8_d17_noncoding_HHE	chr10:116239119-116239519	-1.00407	-1.22809	-1.017	-1.16046	-0.916732	-1.26259	467.089	441.701	467.3	428.378	429.594	452.957	232.385	187.981	230.407	191.09	227.089	188.207	-1.09816	1967	0
d8_d17_noncoding_HHE	chr10:116474179-116474579	-1.71455	-1.8825	-1.75147	-1.67055	-1.82506	-1.6716	1040.93	1005.44	933.426	1009.94	1012.06	1008	316.474	271.96	276.524	316.568	284.914	315.73	-1.75262	2626	0
d8_d17_noncoding_HHE	chr10:120458001-120458401	-1.26987	-1.39497	-0.703075	-1.01887	-1.3788	-0.891459	123.774	138.494	110.323	122.527	121.222	107.39	50.7435	52.0432	67.3815	59.9611	45.9991	57.4295	-1.10951	1978	0
d8_d17_noncoding_HHE	chr10:120630391-120630791	-1.04404	-1.04733	-1.22593	-1.1867	-1.12185	-1.47558	360.658	327.93	354.544	366.05	379.137	397.262	174.392	158.157	151.003	160.248	173.674	142.211	-1.18357	2058	0
d8_d17_noncoding_HHE	chr10:120949831-120950231	-1.31255	-1.37944	-1.33292	-1.34059	-1.41967	-1.2938	345.9	334.386	341.456	338.717	334.656	356.366	138.664	127.911	134.942	133.141	124.468	144.761	-1.3465	2260	0
d8_d17_noncoding_HHE	chr10:121427307-121427707	0.845935	0.570321	0.769223	0.789829	0.872988	0.646437	381.772	416.113	414.362	404.962	381.158	453.057	687.005	618.351	706.923	700.855	698.905	709.734	0.749122	453	1
d8_d17_noncoding_HHE	chr10:121447605-121448005	0.27112	0.100811	0.374529	0.320466	-0.323777	-0.0161997	107.185	108.339	93.9634	102.433	106.366	115.189	129.551	116.252	122.112	128.16	84.7826	113.892	0.121158	839	1
d8_d17_noncoding_HHE	chr10:122448445-122448845	-2.36018	-1.59249	-1.34211	-1.86542	-2.09248	-1.87977	65.2804	62.909	45.8911	51.8549	53.2708	53.4949	11.9092	20.1921	17.4959	13.5056	11.7253	13.8077	-1.85541	2696	0
d8_d17_noncoding_HHE	chr10:122741167-122741567	0.995433	0.616894	0.811241	0.686421	0.828534	1.02067	58.9247	70.3888	59.65	63.6053	55.2047	61.3941	118.471	108.48	105.424	102.968	98.8128	125.589	0.826532	404	1
d8_d17_noncoding_HHE	chr10:122823246-122823646	-0.442092	-0.386091	-0.73579	-0.540025	-0.680339	-0.599073	185.931	187.231	191.618	185.962	185.129	191.682	136.593	143.034	114.665	127.585	115.148	126.204	-0.563902	1406	1
d8_d17_noncoding_HHE	chr10:122838304-122838704	0.413126	0.303365	0.161786	0.464796	0.374917	0.286101	2856.07	2986.96	3309.61	3077.75	3066.76	3023.81	3803.38	3686.2	3702.48	4248.04	3977.17	3687.27	0.334015	713	1
d8_d17_noncoding_HHE	chr10:122856358-122856758	-0.257317	-0.326501	-0.446448	-0.43911	-0.382956	-0.217633	304.319	295.727	314.945	309.426	307.669	298.272	254.443	235.631	230.856	227.967	235.708	256.366	-0.344994	1204	1
d8_d17_noncoding_HHE	chr10:122872927-122873327	-0.555764	-0.856871	-0.53773	-0.801591	-0.705053	-0.551531	212.215	223.291	178.111	199.586	204.029	197.681	144.049	122.842	122.381	114.079	124.769	134.559	-0.66809	1527	0
d8_d17_noncoding_HHE	chr10:122918374-122918774	-1.24787	-1.78184	-1.64338	-1.8143	-1.55385	-1.19634	45.8902	52.9884	39.6828	45.2985	51.0731	41.1961	18.744	14.7005	12.0228	12.1646	16.736	17.4135	-1.5396	2433	0
d8_d17_noncoding_HHE	chr10:123540615-123541015	-1.06514	-1.25416	-1.14806	-0.990392	-0.689269	-0.798534	187.439	197.466	227.693	207.079	192.425	216.579	89.0601	82.2046	102.194	103.735	118.956	124.094	-0.990925	1833	0
d8_d17_noncoding_HHE	chr10:123551786-123552186	-0.816528	-1.03668	-0.748077	-1.11903	-0.959758	-0.773942	336.528	339.897	289.86	336.333	333.865	336.668	190.651	165.17	172.177	154.309	171.169	196.474	-0.909003	1756	0
d8_d17_noncoding_HHE	chr10:123680984-123681384	-0.587913	-0.629157	-0.865988	-0.599599	-0.685465	-0.417831	135.301	123.377	128.864	125.337	129.221	124.288	89.6814	79.4166	70.2526	82.3747	79.9722	92.7843	-0.630992	1483	0
d8_d17_noncoding_HHE	chr10:123899236-123899636	0.078597	0.168889	0.0721164	0.160422	0.125013	0.0756457	1103.3	1034.89	1097.78	1077.54	1088.53	1108.89	1165.13	1163.54	1154.1	1204.39	1187.16	1168.64	0.113447	849	1
d0_noncoding	chr10:126333425-126333825	0.522985	0.338232	0.264112	0.016968	0.366767	0.476829	381.879	396.823	411.426	418.5	409.2	404.861	549.169	501.93	494.281	423.463	527.937	563.83	0.330982	718	1
d8_d17_noncoding_HHE	chr10:126920062-126920462	-2.43489	-1.70662	-1.93012	-2.62161	-1.91117	-2.4023	38.565	30.9427	32.216	32.2709	31.0307	37.2964	6.31705	8.78652	7.71612	4.40609	7.51619	6.24425	-2.16779	2849	0
d8_d17_noncoding_HHE	chr10:127033184-127033584	0.56325	0.648217	0.689782	0.730314	0.649592	0.818944	616.501	618.067	629.051	605.314	617.009	585.644	911.416	969.22	1015.3	1004.88	968.486	1033.91	0.68335	495	1
d8_d17_noncoding_HHE	chr10:128492994-128493394	1.08055	0.935878	1.00784	0.814498	0.942737	0.910949	1055.26	1041.9	1084.52	1062.05	1047.83	1009.6	2232.82	1994.12	2181.87	1868.56	2015.04	1899.22	0.948741	324	1
d8_d17_noncoding_HHE	chr10:128771280-128771680	-2.3219	-2.0768	-1.62101	-2.43555	-2.57077	-2.10247	119.465	117.63	103.36	114.779	121.046	115.089	23.0935	27.1199	32.9281	20.4021	19.5421	26.0324	-2.18808	2852	0
d8_d17_noncoding_HHE	chr10:129206437-129206837	0.13222	-0.141591	0.0218189	-0.00704513	-0.0398746	0.104368	277.711	309.427	288.266	302.529	319.713	308.271	304.461	280.408	292.674	301.051	310.97	331.473	0.0116493	923	1
d0_noncoding	chr10:129493705-129494105	-1.19025	-1.63454	-1.62938	-2.06819	-1.61818	-2.0963	57.5243	65.586	57.8882	65.0528	66.984	70.5933	24.6469	20.4455	18.0342	14.7508	21.1455	15.7426	-1.70614	2587	0
d8_d17_noncoding_HHE	chr10:129955270-129955670	-1.8443	-1.98661	-1.83285	-1.64256	-1.62817	-1.74165	1477	1542.81	1586.64	1508.47	1586.34	1564.95	410.608	388.55	444.664	482.467	512.504	467.264	-1.77936	2645	0
d8_d17_noncoding_HHE	chr10:130215989-130216389	-2.46577	-2.75323	-2.54168	-2.57932	-2.57699	-2.48597	483.355	488.785	555.978	527.064	545.542	547.548	86.6782	71.6439	94.6571	87.3555	90.5951	96.9178	-2.56716	2942	0
d8_d17_noncoding_HHE	chr10:130316407-130316807	0.516642	0.514834	0.608418	0.223647	0.427193	0.584003	342.668	345.015	332.396	358.982	332.898	337.668	490.659	493.397	507.29	419.345	447.965	506.664	0.479123	620	1
d8_d17_noncoding_HHE	chr10:130334412-130334812	-1.05405	-1.03213	-1.20026	-0.95099	-1.24944	-1.07302	547.019	548.229	533.41	562.74	554.86	577.645	262.934	267.566	231.573	290.61	232.801	274.044	-1.09331	1961	0
d8_d17_noncoding_HHE	chr10:130386645-130387045	0.850174	0.464789	0.891427	0.46176	0.412443	0.288833	59.3556	62.0429	46.3105	57.7301	59.6879	67.9935	107.804	86.0065	86.7615	79.8843	79.7718	83.286	0.561571	567	1
d8_d17_noncoding_HHE	chr10:130397834-130398234	-1.97561	-2.02679	-1.95929	-2.13552	-2.00571	-2.13254	148.335	136.998	125.005	142.282	119.727	137.587	36.9703	32.865	31.4028	31.6089	29.0626	30.6056	-2.03924	2792	0
d0_noncoding	chr10:130730714-130731114	-1.09541	-0.996616	-0.934128	-1.071	-1.06713	-1.102	129.699	128.101	112.001	135.725	128.342	121.588	60.1673	63.7022	58.1401	64.0799	60.7308	56.1103	-1.04438	1903	0
d8_d17_noncoding_HHE	chr10:132160508-132160908	0.180925	0.0630475	0.33323	0.424676	0.42952	0.356632	472.906	492.879	461.427	446.173	461.24	466.155	536.224	514.941	581.58	599.228	621.539	597.162	0.298005	734	1
d8_d17_noncoding_HHE	chr10:13972155-13972555	-0.748943	-0.385824	-0.582439	-0.435279	-0.434413	-0.41036	195.949	189.514	184.152	183.749	175.459	182.083	116.192	144.809	122.65	135.631	129.579	136.758	-0.499543	1353	1
d8_d17_noncoding_HHE	chr10:13987744-13988144	0.173302	0.117854	0.171418	0.204501	0.0748416	-0.0818453	555.314	510.673	519.819	515.994	539.828	557.147	626.32	554.226	585.528	594.726	568.625	526.364	0.110012	851	1
d8_d17_noncoding_HHE	chr10:14003158-14003558	0.524197	0.556764	0.617312	0.463852	0.403585	0.551591	514.702	492.879	482.066	509.268	504.93	504.252	740.648	725.479	740.03	702.771	668.239	739.548	0.51955	595	1
d8_d17_noncoding_HHE	chr10:14032342-14032742	0.107502	-0.0839891	0.0423349	0.0823347	-0.0948497	-0.0702022	368.845	362.022	382.985	371.329	360.852	390.063	397.456	341.491	394.42	393.196	337.828	371.489	-0.00281163	932	1
d8_d17_noncoding_HHE	chr10:14338125-14338525	1.24619	1.4385	1.35579	1.03668	0.628319	0.685516	42.3353	44.8787	41.5285	43.9362	41.1398	50.0952	101.798	123.349	107.846	91.1869	64.1381	81.1753	1.06517	252	1
d0_noncoding	chr10:15126463-15126863	-1.12747	-1.13036	-0.967643	-0.980702	-1.13949	-0.876102	973.604	930.014	861.611	934.75	934.436	856.518	445.093	424.287	440.088	473.176	423.612	466.208	-1.03696	1891	0
d8_d17_noncoding_HHE	chr10:18571039-18571439	1.21411	1.21953	1.17302	1.12656	1.20085	1.33738	243.778	229.59	237.593	256.975	236.466	237.177	566.878	535.977	536.988	562.255	544.873	600.855	1.21191	173	1
d8_d17_noncoding_HHE	chr10:21095397-21095797	-0.831477	-1.00866	-0.796533	-0.444929	-0.681463	-0.493291	196.487	182.901	193.044	186.814	200.864	167.784	109.979	90.3997	110.717	136.972	124.869	118.905	-0.709393	1578	0
d8_d17_noncoding_HHE	chr10:21178929-21179329	-1.96986	-1.41391	-1.66205	-1.68766	-1.28568	-1.60395	58.4938	48.2643	53.2739	55.6014	48.3481	50.6952	14.1875	17.4885	16.15	16.5707	19.2414	16.0064	-1.60385	2504	0
d8_d17_noncoding_HHE	chr10:21244186-21244586	0.304867	0.246106	0.115557	0.0985759	0.289049	0.350804	125.39	137.471	135.576	146.198	138.188	133.987	155.13	163.226	146.965	156.608	169.064	171.145	0.23416	772	1
d8_d17_noncoding_HHE	chr10:22004712-22005112	1.61465	1.22558	1.54695	1.7399	1.67256	1.53923	47.0751	54.9568	42.1157	37.1244	42.6342	43.7958	146.224	129.855	124.983	126.34	138.097	129.194	1.55648	59	1
d8_d17_noncoding_HHE	chr10:22015832-22016232	-2.2987	-2.09662	-1.29991	-1.81158	-2.49197	-1.84344	51.815	45.1937	30.622	38.4867	37.8873	35.0966	9.73447	9.80035	11.8434	10.2489	5.91273	9.05856	-1.9737	2761	0
d8_d17_noncoding_HHE	chr10:22109871-22110271	-1.33759	-1.04113	-1.12336	-1.32115	-1.36002	-1.32045	67.2194	59.9958	59.8178	59.1776	63.8194	65.1938	25.9931	28.6407	26.9167	23.0841	24.2522	25.5047	-1.25062	2140	0
d8_d17_noncoding_HHE	chr10:24907295-24907695	-0.728532	-0.858344	-0.804941	-0.822088	-0.91121	-0.321357	94.6889	111.095	111.414	107.116	117.354	99.5905	56.7499	60.8297	63.344	60.1527	61.9334	79.5043	-0.741079	1606	0
d8_d17_noncoding_HHE	chr10:24995387-24995787	1.46606	1.33416	1.68555	1.16668	1.27622	1.2937	57.2011	59.4447	46.5622	58.5815	57.0507	63.6939	159.79	151.398	151.99	132.757	139.601	157.601	1.3704	112	1
d0_noncoding	chr10:27361365-27361765	-1.34088	-1.25117	-1.19417	-1.08307	-1.09203	-1.41056	164.17	181.168	157.724	174.212	161.57	180.983	64.2061	75.5302	68.3684	81.7042	75.2621	67.4555	-1.22865	2108	0
d8_d17_noncoding_HHE	chr10:29023934-29024334	-2.42676	-2.43079	-2.41366	-2.95235	-2.29714	-2.14155	94.5811	93.2218	86.0772	95.7059	77.7964	85.2919	16.7764	16.4747	15.3425	11.4941	15.0324	18.5569	-2.44371	2920	0
d8_d17_noncoding_HHE	chr10:29947935-29948335	-1.63096	-0.819325	-1.31169	-1.4116	-1.22618	-0.943724	65.6035	53.5396	57.3848	53.643	55.0289	55.3947	20.5045	29.9079	22.5203	19.54	22.9494	28.319	-1.22391	2101	0
d8_d17_noncoding_HHE	chr10:2999951-3000351	-1.63315	-1.56225	-1.47712	-1.28407	-1.37036	-1.42706	598.942	596.257	586.768	590.413	592.835	585.344	192.411	201.245	210.13	241.856	228.693	217.054	-1.459	2359	0
d8_d17_noncoding_HHE	chr10:30014173-30014573	-0.143441	-0.354073	-0.208056	-0.389022	-0.283852	-0.235028	272.109	265.493	267.964	268.981	265.826	271.574	246.261	207.497	231.843	205.17	218.17	230.598	-0.268912	1131	1
d8_d17_noncoding_HHE	chr10:30125293-30125693	-0.569568	-0.610835	-0.465263	-0.533935	-0.819363	-0.608877	134.654	128.259	132.052	134.278	140.825	140.687	90.4063	83.6409	95.3749	92.4321	79.3709	91.9048	-0.601307	1445	0
d8_d17_noncoding_HHE	chr10:30130892-30131292	-1.36593	-1.33555	-1.44962	-1.3446	-1.36841	-1.31726	183.345	179.987	217.878	188.602	184.514	196.981	70.5231	70.7146	79.1351	73.6583	70.8526	78.4489	-1.36356	2279	0
d8_d17_noncoding_HHE	chr10:30154547-30154947	-0.663778	-0.305779	0.395167	-0.164504	-0.554558	-0.146612	36.8414	40.2334	27.9373	38.2313	44.9197	37.2964	22.8864	32.358	37.0553	34.0035	30.2652	33.5958	-0.240011	1109	1
d8_d17_noncoding_HHE	chr10:30164829-30165229	0.067016	-0.241089	-0.0406199	0.0187026	-0.172171	-0.192069	303.349	332.89	299.676	304.914	318.218	325.769	317.82	281.506	291.329	308.905	282.308	285.037	-0.0933719	988	1
d8_d17_noncoding_HHE	chr10:3027907-3028307	0.0548871	0.0157986	0.00394221	0.126486	0.153452	0.267726	383.28	369.265	372.582	376.778	367.973	378.164	398.181	373.342	373.604	411.395	409.382	455.479	0.103715	856	1
d8_d17_noncoding_HHE	chr10:3053051-3053451	-0.925473	-1.09443	-1.17362	-0.96334	-0.970718	-0.95159	4845.94	4993.04	5920.03	5616.34	5261.85	5412.18	2550.95	2337.8	2623.84	2879.95	2684.38	2797.95	-1.0132	1858	0
d8_d17_noncoding_HHE	chr10:32533738-32534138	-5.43046	-5.09022	-3.6591	-4.59598	-5.29701	-5.20483	100.183	116.527	50.1698	76.4625	101.355	81.2922	1.34626	2.45009	3.05056	2.20304	1.60345	1.23126	-4.8796	3080	0
d8_d17_noncoding_HHE	chr10:32542214-32542614	0.878571	0.807891	0.920728	0.631886	0.435651	0.55251	235.268	244.392	225.177	238.243	261.519	251.776	433.391	428.596	427.168	369.728	354.063	369.73	0.704539	477	1
d8_d17_noncoding_HHE	chr10:33484694-33485094	-0.642809	-0.802346	-0.669174	-0.781738	-0.750506	-0.74004	372.292	353.912	327.026	350.978	361.995	355.266	238.08	202.512	205.285	203.734	214.763	212.305	-0.731102	1599	0
d8_d17_noncoding_HHE	chr10:33526881-33527281	-1.23779	-1.66801	-1.32142	-1.16254	-1.10751	-1.38791	152.536	163.532	143.21	148.327	138.275	146.386	64.1025	50.7759	56.7045	65.7082	63.6371	55.3188	-1.3142	2226	0
d8_d17_noncoding_HHE	chr10:33553134-33553534	-0.746661	-0.848941	-0.821205	-0.782926	-0.805162	-0.681658	311.536	304.388	321.154	316.494	297.736	313.77	185.266	168.549	181.329	183.523	169.966	195.243	-0.781092	1641	0
d8_d17_noncoding_HHE	chr10:3355974-3356374	-1.77365	-1.68744	-1.84492	-1.61033	-1.62029	-1.54402	3802.1	4096.48	4362.5	4379.74	4354.93	4174	1111.28	1271.17	1213.67	1433.8	1415.85	1430.73	-1.68011	2564	0
d8_d17_noncoding_HHE	chr10:33610599-33610999	-0.806619	-0.600243	-0.674223	-0.639337	-0.442766	-0.537157	290.745	297.145	328.033	319.985	299.758	310.57	165.797	195.669	205.195	205.075	220.274	213.712	-0.616724	1472	0
d8_d17_noncoding_HHE	chr10:33675811-33676211	-0.287606	-0.242352	0.277271	-0.285977	-0.426351	-0.550361	67.9735	65.7434	60.2373	53.4727	59.6	66.7936	55.5072	55.4226	73.2135	43.6778	44.095	45.2928	-0.252563	1117	1
d8_d17_noncoding_HHE	chr10:33710724-33711124	0.257762	0.263839	0.385709	0.675286	0.569495	0.952844	143.703	149.36	144.804	134.704	142.231	127.688	172.01	179.532	189.494	215.707	211.556	248.099	0.517489	598	1
d8_d17_noncoding_HHE	chr10:33749328-33749728	-0.490005	-0.43002	0.160368	-0.964031	-0.893217	-0.775172	45.7824	34.722	23.6586	40.1897	37.7115	40.2962	32.3102	25.5147	26.5578	20.1148	19.8427	23.1301	-0.565346	1407	0
d8_d17_noncoding_HHE	chr10:33787228-33787628	0.0251041	-0.278102	-0.40443	-0.355248	0.0280246	-0.116298	71.5283	78.8921	78.1071	84.211	71.7309	73.393	72.8014	64.885	58.7681	65.6124	73.1576	67.6314	-0.183492	1057	1
d8_d17_noncoding_HHE	chr10:33798139-33798539	0.799554	0.960565	1.99074	0.943962	0.8839	0.88337	43.3048	44.0127	23.407	33.9739	35.6018	33.2968	76.1153	86.5979	96.0029	66.2829	66.5433	62.2666	1.07701	246	1
d8_d17_noncoding_HHE	chr10:34413679-34414079	-0.628726	-0.70115	-0.543342	-0.515031	-0.91601	-0.673515	36.7337	37.1628	34.0617	36.0174	44.5681	42.396	23.4042	22.4732	23.0586	24.904	23.1499	26.2083	-0.662962	1522	0
d8_d17_noncoding_HHE	chr10:34470869-34471269	-2.29944	-1.87191	-1.61296	-1.85896	-1.23596	-2.10914	44.7052	44.4063	33.8939	37.7204	38.4147	42.396	8.28466	11.4056	10.4078	9.67424	15.7339	9.05856	-1.83139	2682	0
d8_d17_noncoding_HHE	chr10:34489327-34489727	-1.01502	-1.07842	-1.05189	-1.21245	-1.11969	-1.03848	997.842	982.372	949.198	1030.12	992.893	978.007	493.248	464.672	457.315	443.961	456.383	475.619	-1.08599	1954	0
d8_d17_noncoding_HHE	chr10:34502383-34502783	-2.51669	-1.68552	-1.67001	-2.09147	-2.00853	-1.44408	72.2824	64.7199	55.2874	67.3518	65.9292	58.1944	11.8056	19.4317	16.6884	15.0382	15.6337	20.7555	-1.90272	2731	0
d8_d17_noncoding_HHE	chr10:34505274-34505674	0.123032	-0.0399163	0.410599	-0.00391553	0.0645708	0.0991552	82.8393	72.987	61.244	79.5279	73.8407	73.9929	90.3028	70.968	81.7371	79.3096	77.2664	79.3284	0.108921	852	1
d8_d17_noncoding_HHE	chr10:34616142-34616542	0.351119	0.205083	0.121514	0.395442	0.496238	0.509308	842.181	911.747	891.142	898.733	861.738	899.214	1074.52	1051.17	969.54	1182.46	1215.92	1280.34	0.346451	706	1
d8_d17_noncoding_HHE	chr10:34793462-34793862	-1.63111	-1.44793	-1.02954	-1.18736	-1.30306	-1.28831	52.1381	49.2092	44.6326	43.5956	52.6554	47.1955	16.1551	17.4041	21.3539	18.5822	20.7447	18.7328	-1.31455	2227	0
d8_d17_noncoding_HHE	chr10:34917303-34917703	-1.87001	-2.18519	-2.07361	-1.45115	-1.49575	-1.8296	147.258	151.092	167.121	128.232	138.891	144.786	39.5592	32.4425	38.9395	46.2639	48.6047	40.016	-1.81755	2670	0
d8_d17_noncoding_HHE	chr10:34940320-34940720	-1.01405	-1.10567	-0.706251	-0.531058	-0.334162	-0.427873	45.567	46.0598	37.082	41.552	36.3929	38.7963	22.0579	20.868	22.3409	28.448	28.6617	28.5828	-0.686511	1550	0
d8_d17_noncoding_HHE	chr10:34996572-34996972	-1.34014	-1.48475	-0.297067	-1.61625	-1.89356	-1.46182	89.6259	89.7575	44.2131	75.1853	78.6755	72.4931	34.7956	31.4287	35.7992	23.8504	20.444	25.6806	-1.34893	2264	0
d8_d17_noncoding_HHE	chr10:35047312-35047712	1.79825	1.59408	1.86507	1.62807	1.66258	1.65717	140.364	160.382	129.787	144.07	145.66	137.987	490.659	486.215	475.439	447.41	463.298	437.361	1.70087	32	1
d8_d17_noncoding_HHE	chr10:3524490-3524890	0.790296	0.725625	0.779394	0.797713	0.895879	0.887763	4539.14	4447.17	4455.88	4630.16	4419.01	4455.87	7850.85	7354.57	7648.83	8049.54	8223.51	8245.58	0.812779	418	1
d8_d17_noncoding_HHE	chr10:35289849-35290249	0.737798	0.496053	0.977237	1.10632	0.897518	0.62136	27.7926	38.1076	32.0482	36.6135	36.6566	36.2965	47.0154	54.1554	64.0618	79.9801	69.1489	56.3742	0.806047	423	1
d8_d17_noncoding_HHE	chr10:3542555-3542955	1.86107	2.30178	1.98639	1.98218	2.22563	2.0032	496.174	435.403	497.335	520.082	478.294	526.75	1805.12	2150.75	1973.62	2057.74	2240.73	2114.69	2.06004	11	1
d8_d17_noncoding_HHE	chr10:35647974-35648374	-1.28487	-1.65058	-1.39028	-1.60968	-1.97781	-1.53666	75.6218	75.3491	77.352	78.9318	83.8619	78.1925	30.4461	23.3181	28.8906	25.1913	20.5442	26.2962	-1.57498	2465	0
d8_d17_noncoding_HHE	chr10:35661229-35661629	-1.09189	-1.04054	-1.0949	-1.21045	-1.32519	-1.23575	250.565	235.495	252.191	235.603	234.532	249.276	117.021	113.971	117.536	101.244	93.0003	105.273	-1.16645	2036	0
d8_d17_noncoding_HHE	chr10:35710427-35710827	-2.52326	-2.00029	-1.72611	-2.68437	-3.25212	-2.35694	70.2357	57.0826	45.0521	62.0726	63.9073	63.5939	11.3914	13.5177	12.92	8.81218	5.81252	11.609	-2.42385	2913	0
d8_d17_noncoding_HHE	chr10:35759465-35759865	-2.5515	-2.4156	-2.14745	-2.71057	-2.47285	-1.96995	230.097	227.464	183.9	217.467	223.192	226.178	38.4201	41.8204	40.734	32.3752	39.3848	56.9898	-2.37799	2902	0
d8_d17_noncoding_HHE	chr10:3581259-3581659	-0.519675	-0.432907	-0.433009	-0.383577	-0.458989	-0.518625	898.198	897.024	959.937	924.618	880.902	978.007	626.217	664.227	710.781	708.518	640.58	682.382	-0.457797	1314	1
d8_d17_noncoding_HHE	chr10:3782539-3782939	-1.50365	-2.55169	-1.88838	-1.96399	-1.88388	-1.17393	51.1686	49.4454	45.2199	58.5815	51.5127	46.8955	17.3978	7.60372	11.4845	14.2719	13.2285	20.2279	-1.82759	2680	0
d8_d17_noncoding_HHE	chr10:3790208-3790608	-1.61073	-1.38542	-1.17	-2.17759	-2.05052	-1.40988	81.4389	76.2151	54.9518	74.5893	79.115	69.1934	25.9931	28.5562	23.8661	15.7087	18.3395	25.4167	-1.63402	2530	0
d8_d17_noncoding_HHE	chr10:3797880-3798280	-0.152005	-0.399135	0.0616433	-0.0129003	-0.0143356	-0.131718	204.351	220.693	189.521	191.752	194.447	211.98	183.816	167.113	197.838	190.037	192.515	193.396	-0.108075	996	1
d8_d17_noncoding_HHE	chr10:3848211-3848611	-0.98039	-1.08058	-1.0399	-0.818714	-0.753477	-0.89494	357.103	396.35	327.949	363.495	370.346	382.563	180.502	186.882	158.988	205.649	219.272	205.269	-0.928	1774	0
d8_d17_noncoding_HHE	chr10:3867408-3867808	-1.46593	-1.93641	-1.42358	-1.67597	-1.93581	-1.31748	105.892	111.803	86.1611	112.991	104.432	93.991	37.6952	28.4717	31.4926	34.674	26.5572	37.1137	-1.62586	2519	0
d8_d17_noncoding_HHE	chr10:3894516-3894916	-0.777726	-0.65965	-0.637835	-0.427332	-0.954718	-0.413132	41.9044	34.8794	34.0617	35.2511	43.8649	43.8958	24.0255	21.7128	21.5334	25.9576	22.1477	32.7164	-0.645065	1501	0
d8_d17_noncoding_HHE	chr10:3953930-3954330	0.53265	0.800503	0.892081	0.947231	0.730125	0.55891	49.445	49.0517	41.6963	41.8926	45.0956	48.0954	71.973	86.1754	78.2379	81.7042	75.4625	71.3252	0.743583	459	1
d8_d17_noncoding_HHE	chr10:3997712-3998112	0.420091	0.509239	0.695954	0.254642	0.145174	0.296149	169.557	170.775	148.328	167.315	173.174	179.883	227.207	243.488	240.905	199.807	191.613	221.099	0.386875	667	1
d8_d17_noncoding_HHE	chr10:4111673-4112073	1.6015	1.60687	1.57469	1.67034	1.63354	1.57948	698.263	717.981	745.163	697.274	717.397	725.631	2120.98	2188.94	2221.62	2221.53	2228	2170.63	1.61107	44	1
d8_d17_noncoding_HHE	chr10:4116962-4117362	-1.66892	-1.4873	-1.53484	-1.559	-1.45912	-1.5608	418.074	425.561	418.641	446.173	413.947	449.257	130.794	151.145	143.825	150.765	149.923	151.621	-1.545	2442	0
d8_d17_noncoding_HHE	chr10:4125620-4126020	-0.0504851	0.0407613	0.104858	0.162803	0.0750395	0.190625	492.296	478.392	485.757	495.218	531.477	532.449	475.332	492.129	522.453	554.497	559.906	607.803	0.087267	865	1
d8_d17_noncoding_HHE	chr10:43885357-43885757	0.644851	0.828736	0.731063	0.646374	0.621553	0.659269	86.9328	83.8524	80.7918	80.2942	81.1368	80.4923	136.49	149.709	134.763	126.244	125.37	127.699	0.688641	492	1
d0_noncoding	chr10:49743819-49744219	-1.57476	-1.42285	-1.289	-1.54166	-1.71346	-1.46487	853.708	816.242	763.537	848.24	875.188	850.719	285.924	303.811	311.875	290.706	266.173	307.551	-1.5011	2395	0
d0_noncoding	chr10:52558053-52558453	-1.30319	-1.0893	-1.18227	-0.798028	-0.88611	-0.806281	108.801	92.9856	106.128	105.328	105.311	103.79	43.4945	43.1722	46.207	60.1527	56.5217	58.9246	-1.01086	1857	0
d0_noncoding	chr10:53780498-53780898	1.03678	1.04243	0.886631	1.0231	0.993157	0.97972	587.631	585.313	637.693	604.378	616.394	614.041	1206.66	1206.63	1179.85	1229.3	1227.94	1211.91	0.993636	292	1
d0_noncoding	chr10:53930526-53930926	-0.927485	-0.82986	-0.228747	-0.841805	-1.79493	-1.04729	75.945	60.5469	47.9046	50.5777	58.4572	49.5953	39.4557	33.6253	40.734	27.7775	16.1347	23.4819	-0.945018	1787	0
d8_d17_noncoding_HHE	chr10:5508306-5508706	-1.57432	-1.77945	-1.60673	-1.50483	-1.49879	-1.75543	153.398	157.312	140.861	159.226	152.78	146.686	50.8471	45.1154	45.579	55.4592	53.415	42.7423	-1.61992	2515	0
d8_d17_noncoding_HHE	chr10:57855235-57855635	-2.55321	-2.45641	-2.30566	-2.21561	-2.43628	-2.83233	294.193	310.529	325.097	316.408	315.757	344.367	49.2937	55.7606	64.959	67.3365	57.5239	47.4915	-2.46658	2922	0
d0_noncoding	chr10:59658030-59658430	0.598966	0.586518	0.608474	0.634221	0.437156	0.481538	471.29	490.674	477.619	404.111	483.744	455.756	714.345	737.307	728.725	627.772	655.311	636.738	0.557812	571	1
d0_noncoding	chr10:59810299-59810699	-0.972668	-1.26576	-0.7863	-1.06728	-1.13917	-1.29426	122.697	124.716	98.8294	108.478	108.036	118.789	62.0314	51.2828	56.884	51.2447	48.5045	47.8433	-1.08757	1956	0
d8_d17_noncoding_HHE	chr10:6170759-6171159	0.208328	0.291631	0.135192	0.517503	0.500401	0.376354	195.626	211.717	224.086	196.691	190.843	214.48	226.171	259.371	246.198	281.99	270.382	278.705	0.338235	710	1
d8_d17_noncoding_HHE	chr10:61914822-61915222	-1.77911	-1.88281	-1.72925	-1.94982	-1.71616	-1.98359	113.325	120.464	108.813	122.017	117.53	116.689	32.3102	31.9356	32.1206	30.8426	35.0755	28.7587	-1.84012	2688	0
d8_d17_noncoding_HHE	chr10:61956449-61956849	-1.07202	-1.19305	-0.859177	-1.27663	-1.30777	-1.28177	298.071	309.191	225.093	288.48	295.714	298.871	141.253	134.67	123.637	118.485	118.856	122.335	-1.16507	2034	0
d8_d17_noncoding_HHE	chr10:61956934-61957334	-1.0507	-1.05823	-0.840437	-0.724806	-0.828801	-0.831788	550.897	513.744	522.923	514.973	529.983	520.95	265.42	246.191	291.598	311.204	297.942	292.249	-0.889126	1737	0
d8_d17_noncoding_HHE	chr10:62006144-62006544	0.867872	0.891126	1.23761	0.763789	0.918541	1.01682	83.7011	69.6014	62.1669	74.5042	66.5445	67.9935	153.577	129.939	147.952	127.202	126.673	138.605	0.949292	323	1
d8_d17_noncoding_HHE	chr10:62050328-62050728	-0.159178	-0.250344	0.243351	-0.248792	-0.144902	-0.0254713	144.78	156.761	113.008	141.771	148.472	151.386	129.551	131.629	133.955	119.156	134.189	148.719	-0.097556	991	1
d8_d17_noncoding_HHE	chr10:62113465-62113865	-1.74185	-1.94546	-1.58981	-1.62731	-1.83096	-1.73962	636.538	624.051	612.105	631.199	645.403	631.44	189.615	161.283	202.683	203.638	180.689	188.383	-1.74583	2619	0
d8_d17_noncoding_HHE	chr10:62176682-62177082	-0.728956	-0.499879	-0.5942	-0.695469	-0.557946	-0.318384	85.9633	70.7824	69.0463	84.3813	75.8625	73.393	51.4684	49.7621	45.3995	51.7237	51.2103	58.6608	-0.565806	1408	0
d8_d17_noncoding_HHE	chr10:62205872-62206272	-1.47021	-1.06588	-0.62191	-0.977862	-2.17472	-1.69882	41.3658	32.045	20.974	27.7581	34.2832	30.7971	14.291	14.785	13.2789	13.6014	6.81468	8.79472	-1.3349	2250	0
d8_d17_noncoding_HHE	chr10:62366273-62366673	-0.329447	-0.250913	-0.0473773	-0.501156	-0.183506	-0.168861	72.6056	65.0348	68.4591	77.8249	69.4454	72.6931	57.5784	54.4933	66.2151	54.693	61.0314	64.5533	-0.246877	1111	1
d8_d17_noncoding_HHE	chr10:62423004-62423404	0.365259	0.330035	0.38399	0.511968	0.444155	0.552366	194.333	171.248	164.436	165.612	156.999	161.185	250.611	215.523	214.885	236.588	213.961	236.842	0.431295	649	1
d8_d17_noncoding_HHE	chr10:62587776-62588176	-0.412102	-0.416818	-0.134162	-0.95186	-0.887971	-0.862599	31.8861	29.9979	30.622	37.8055	31.8218	43.1959	23.7148	22.2197	27.8139	19.0611	16.736	23.306	-0.610919	1463	0
d8_d17_noncoding_HHE	chr10:62750497-62750897	0.391715	0.0870669	0.313252	0.313586	0.495428	0.260472	269.955	278.642	257.309	261.233	249.3	266.275	354.48	296.038	319.95	324.901	351.858	319.16	0.310253	729	1
d0_noncoding	chr10:64863791-64864191	-2.87011	-3.33949	-2.63542	-2.77339	-2.94642	-3.27436	176.666	163.059	146.818	159.737	178.976	152.485	23.3006	15.2074	22.7895	22.5094	22.3481	14.8631	-2.9732	2988	0
d8_d17_noncoding_HHE	chr10:70636296-70636696	-1.22208	-1.05367	-1.17067	-1.27535	-1.07376	-0.937765	136.378	120.858	105.877	116.652	111.64	113.789	57.889	57.7038	46.4762	47.6049	52.5131	58.9246	-1.12222	1989	0
d8_d17_noncoding_HHE	chr10:71092957-71093357	-0.826704	-0.752854	-0.31742	-0.981363	-0.31443	-0.321246	66.8962	50.9413	43.2903	51.0886	49.8425	50.7951	37.281	29.8235	34.5431	25.3829	39.8859	40.4557	-0.58567	1432	0
d0_noncoding	chr10:72215031-72215431	-0.0392804	0.0418115	0.0903282	-0.197081	0.251432	0.28596	142.626	140.069	124.669	145.858	135.55	130.888	138.768	144.217	132.789	127.106	161.548	159.8	0.072195	879	1
d0_noncoding	chr10:73104283-73104683	1.13035	1.14458	1.10402	1.15804	1.24958	1.26533	458.04	478.549	474.347	459.882	452.889	430.259	1003.89	1059.2	1020.77	1027.48	1078.22	1035.67	1.17532	186	1
d8_d17_noncoding_HHE	chr10:75816270-75816670	-0.342055	-0.449944	-0.403737	-0.323827	-0.36321	-0.20448	502.099	526.735	490.539	498.028	475.305	499.652	395.903	385.339	370.553	397.697	369.295	433.492	-0.347876	1208	1
d8_d17_noncoding_HHE	chr10:76681461-76681861	-1.53527	-1.35031	-1.82815	-1.45205	-1.48574	-1.25772	77.2377	73.0658	77.1003	74.5893	75.3351	66.7936	25.9931	28.0493	20.995	26.6281	26.2565	27.3516	-1.48487	2385	0
d8_d17_noncoding_HHE	chr10:79608845-79609245	-0.661713	-0.776628	-0.570916	-0.530972	-0.545926	-0.271556	611.977	645.939	628.632	649.676	641.886	622.741	386.479	376.637	422.862	449.325	439.346	515.722	-0.559619	1405	1
d8_d17_noncoding_HHE	chr10:79679437-79679837	-0.874732	-0.977093	-1.098	-0.708181	-0.665534	-0.795451	2540.44	2579.27	2867.23	2586.27	2525.79	2577.65	1384.99	1309.78	1338.93	1582.65	1592.03	1484.72	-0.853166	1711	0
d8_d17_noncoding_HHE	chr10:80911479-80911879	0.336015	0.390179	0.511845	0.273021	-0.00121667	0.69513	119.573	130.306	121.901	137.599	147.242	114.289	151.195	171.084	174.241	166.474	147.117	185.657	0.367496	684	1
d8_d17_noncoding_HHE	chr10:80943881-80944281	-0.610156	-0.530561	-0.668868	-0.531258	-0.63274	-0.441793	310.351	310.057	344.644	361.877	341.777	333.168	202.974	214.34	216.41	250.093	220.074	245.021	-0.569229	1411	0
d8_d17_noncoding_HHE	chr10:81184275-81184675	-0.945264	-1.02378	-0.93759	-0.827997	-0.727032	-0.759263	1055.58	1164.33	1152.98	1134.76	1101.11	1171.79	547.719	572.137	601.499	638.787	664.832	691.881	-0.870155	1726	0
d8_d17_noncoding_HHE	chr10:81192977-81193377	0.249212	-0.0178807	0.331782	0.0927909	0.392533	0.151782	172.357	200.773	161.835	168.167	156.648	177.783	205.045	198.288	203.939	179.404	205.944	197.617	0.200036	790	1
d8_d17_noncoding_HHE	chr10:81248039-81248439	-0.774495	-0.957907	-0.741003	-0.745108	-0.974835	-0.966173	117.095	123.535	107.89	118.355	127.024	123.288	68.0377	63.1108	64.1515	70.2101	64.1381	62.6184	-0.85992	1718	0
d0_noncoding	chr10:834925-835325	-0.317061	-0.500198	-1.20977	-0.929641	-1.32255	-0.418264	91.4572	106.528	100.927	101.07	109.53	107.99	73.2157	75.0233	43.0667	52.5857	43.193	80.5596	-0.782915	1644	0
d8_d17_noncoding_HHE	chr10:85305680-85306080	-0.703789	-0.586949	-0.763202	-1.11275	-1.05187	-0.985372	85.6401	76.1364	84.1476	89.405	70.6761	77.5926	52.1933	50.3535	49.1679	40.8042	33.5723	38.6968	-0.867324	1723	0
d8_d17_noncoding_HHE	chr10:85385459-85385859	0.770942	0.860178	0.987375	1.00478	1.08416	1.09447	27.6849	24.1715	24.0781	22.6493	23.295	24.0977	47.9475	44.693	48.7192	46.4555	50.5088	52.5924	0.966985	311	1
d8_d17_noncoding_HHE	chr10:85437571-85437971	1.5305	1.36341	1.63458	1.53793	1.53298	1.64347	101.691	114.087	94.1312	99.6227	104.52	100.69	295.659	295.109	294.379	291.185	304.355	316.698	1.54048	64	1
d8_d17_noncoding_HHE	chr10:86392565-86392965	-1.72804	-2.10006	-1.23402	-1.52448	-1.57948	-1.42469	44.1666	45.6661	33.6423	42.6589	34.6348	31.197	12.6341	9.88483	13.7275	14.1761	10.9235	10.9934	-1.59846	2501	0
d8_d17_noncoding_HHE	chr10:86466613-86467013	0.0204211	-0.0598338	-0.328605	0.0906578	0.164817	0.091871	277.603	284.311	317.882	315.216	275.144	301.471	281.575	272.72	252.927	335.725	308.565	321.359	-0.00344526	933	1
d8_d17_noncoding_HHE	chr10:86561732-86562132	-1.46232	-1.55485	-1.44726	-1.62216	-1.8081	-1.88818	124.744	113.142	105.709	112.65	113.047	113.389	44.6336	37.8496	38.132	35.9192	31.568	29.9021	-1.63048	2525	0
d8_d17_noncoding_HHE	chr10:86585114-86585514	2.21342	1.70771	1.93669	1.84912	1.93161	2.16997	50.9532	64.6411	50.002	57.4746	49.4908	62.894	239.944	213.411	194.249	209.672	191.613	286.532	1.96809	15	1
d8_d17_noncoding_HHE	chr10:86596777-86597177	-0.494312	-0.657037	-0.506051	-0.547953	-0.535559	-0.557118	356.349	364.935	349.678	346.636	326.13	332.768	252.682	231.068	245.929	236.779	224.684	225.848	-0.549672	1391	1
d8_d17_noncoding_HHE	chr10:86602366-86602766	0.787936	0.427923	0.937972	0.631584	0.282392	0.414931	71.3129	77.5536	56.7975	67.7775	65.5775	74.0929	123.856	104.678	109.73	105.555	79.9722	99.1165	0.580456	547	1
d8_d17_noncoding_HHE	chr10:86662254-86662654	-1.37216	-1.61499	-1.5457	-1.05854	-1.33943	-1.1743	193.794	185.026	201.518	185.622	161.043	180.883	74.2512	59.7314	68.3684	88.6007	63.0358	79.5922	-1.35085	2265	0
d8_d17_noncoding_HHE	chr10:88432174-88432574	-0.0414935	0.15228	0.590347	0.307162	0.0800432	0.414581	123.236	133.928	100.256	117.248	123.859	117.989	119.713	148.948	151.451	145.305	130.982	157.601	0.250487	766	1
d8_d17_noncoding_HHE	chr10:88534943-88535343	0.475397	0.358719	0.555605	0.714952	0.670076	0.717333	101.691	109.284	109.316	101.496	100.212	99.6905	141.771	140.415	161.141	167.24	160.045	164.549	0.582014	544	1
d8_d17_noncoding_HHE	chr10:88600275-88600675	0.513061	0.526527	0.35663	0.186586	0.380827	0.363479	104.923	96.5287	96.4803	106.094	89.6637	97.1907	150.159	139.486	123.817	120.88	117.052	125.325	0.387852	665	1
d8_d17_noncoding_HHE	chr10:88660721-88661121	-1.50645	-1.48074	-1.47273	-1.51289	-1.35556	-1.32838	3670.46	3604	3670.87	3786.68	3796.99	3712.75	1291.27	1290.69	1321.97	1326.23	1483.19	1477.86	-1.44279	2352	0
d8_d17_noncoding_HHE	chr10:89494955-89495355	-1.74221	-1.62914	-1.71981	-1.52149	-1.64661	-1.55044	329.741	297.145	291.035	296.654	310.57	304.871	97.8625	95.3844	87.6588	102.681	98.5122	103.426	-1.63495	2531	0
d8_d17_noncoding_HHE	chr10:89509655-89510055	1.16282	1.33934	1.41533	1.37318	1.05981	1.17551	90.0568	83.3013	78.191	87.0208	95.2896	97.2907	202.871	212.313	210.22	227.009	199.73	221.011	1.25433	159	1
d8_d17_noncoding_HHE	chr10:89822587-89822987	-1.37899	-1.04745	-1.08022	-1.50309	-1.34888	-1.05018	126.036	124.873	89.5169	114.779	114.629	115.989	47.8439	59.9004	41.8106	39.8464	44.3956	55.4947	-1.2348	2117	0
d8_d17_noncoding_HHE	chr10:89839892-89840292	0.283562	0.214908	0.412609	0.234611	0.027707	0.455644	34.3638	29.9979	26.5111	28.0987	30.0637	27.4974	42.0446	34.9771	35.6198	33.2372	30.666	38.0811	0.271507	752	1
d0_noncoding	chr10:92154044-92154444	-2.12958	-2.02803	-1.31129	-1.70881	-1.80619	-1.7291	74.9755	71.6485	54.029	71.7794	66.984	61.7941	16.3622	16.8127	21.1745	21.2642	18.4397	17.9412	-1.7855	2648	0
d0_noncoding	chr10:92418556-92418956	-1.86551	-1.93768	-2.21056	-1.34459	-1.92668	-1.78847	58.4938	55.5867	63.8448	66.2448	59.9516	61.3941	15.3266	13.7712	13.0097	25.4787	15.0324	17.0618	-1.84558	2692	0
d0_noncoding	chr10:92483204-92483604	-0.396739	-0.211918	-0.498656	-0.533833	-0.466254	-0.219633	140.471	129.912	139.351	128.999	142.847	141.386	106.458	112.028	98.3357	88.7923	103.122	121.279	-0.387839	1246	1
d8_d17_noncoding_HHE	chr10:93412202-93412602	-1.01245	-1.25304	-1.02464	-1.18184	-1.24411	-0.735611	64.5263	67.6331	54.7001	64.2864	69.9728	54.9947	31.4817	27.7958	26.3784	27.7775	28.9624	32.6284	-1.07528	1938	0
d8_d17_noncoding_HHE	chr10:94253117-94253517	-0.722019	-1.62007	-0.78748	-1.36583	-1.52597	-1.05715	34.4715	41.8081	27.5179	39.5936	44.3044	38.5963	20.5045	12.9263	15.522	14.7508	14.7317	18.0292	-1.17975	2055	0
d8_d17_noncoding_HHE	chr10:97020257-97020657	-1.12189	-1.10959	-1.02634	-1.00658	-1.03556	-0.996739	666.485	623.736	628.968	649.165	642.414	659.637	305.704	288.519	308.286	322.602	312.874	330.066	-1.04945	1910	0
d8_d17_noncoding_HHE	chr10:97028221-97028621	-0.340714	-0.408875	-0.48334	-0.0368432	-0.15439	-0.333501	1089.95	1110	1213.55	1122.67	1099.96	1136.49	860.465	835.817	867.795	1094.34	988.228	901.723	-0.292944	1160	1
d8_d17_noncoding_HHE	chr10:97268513-97268913	1.12856	1.32563	1.50879	1.75346	0.933948	1.49003	30.0548	26.5336	22.9036	23.5007	31.2065	24.4977	66.8986	68.011	67.0226	81.6084	60.5304	70.6216	1.35674	117	1
d8_d17_noncoding_HHE	chr10:97277225-97277625	-0.426187	-0.359608	-0.500629	-0.587387	-0.474793	-0.52031	349.886	356.274	354.964	365.624	368.764	358.166	260.138	277.451	250.595	243.005	265.071	249.418	-0.478152	1331	1
d8_d17_noncoding_HHE	chr10:97364892-97365292	-1.40319	-2.04584	-1.26563	-1.84098	-2.00404	-1.67241	44.9207	44.6425	44.5487	44.447	48.436	43.3959	16.3622	10.0538	17.9445	11.6857	11.3244	12.9282	-1.70535	2586	0
d0_noncoding	chr1:100791019-100791419	-3.80486	-4.38209	-3.47907	-4.65046	-4.14328	-4.75052	67.9735	70.9399	50.1698	69.821	69.797	56.6946	3.93521	2.45009	3.58889	1.81991	3.00648	1.14331	-4.20171	3060	0
d8_d17_noncoding_HHE	chr1:101669574-101669974	2.05902	2.15035	2.07203	2.2097	2.27985	2.16539	312.398	304.388	314.19	311.555	297.648	321.769	1304.94	1354.73	1324.3	1444.81	1449.32	1446.91	2.15606	8	1
d0_noncoding	chr1:10601336-10601736	0.00794886	-0.0945905	-0.249476	-0.112311	-0.0342772	0.220798	1152.86	1147.01	1216.32	1170.69	1164.31	1172.99	1159.23	1074.15	1023.01	1082.94	1136.95	1367.14	-0.0436514	962	1
d0_noncoding	chr1:10616196-10616596	0.29749	0.212715	0.464144	0.380402	0.444413	0.354752	292.792	335.803	306.388	299.549	308.021	310.37	360.072	389.31	423.041	390.226	419.503	397.17	0.358986	692	1
d8_d17_noncoding_HHE	chr1:109986035-109986435	-1.24099	-1.08755	-0.999845	-1.20408	-1.23218	-1.11219	142.841	135.424	113.679	126.87	130.364	123.788	59.8567	63.1953	56.3456	54.5014	54.9183	56.726	-1.14614	2013	0
d0_noncoding	chr1:110040903-110041303	0.808545	0.927216	0.850119	1.28224	1.00581	0.651828	132.607	149.517	134.737	131.894	128.606	145.286	233.006	285.224	243.686	322.219	259.258	228.839	0.920961	343	1
d8_d17_noncoding_HHE	chr11:10043136-10043536	-1.43406	-1.57596	-0.798716	-0.674598	-1.89765	-1.46714	48.1524	48.5793	37.4176	34.9957	47.9085	39.6962	17.1907	15.6299	21.0848	21.5515	12.1261	13.7198	-1.30802	2215	0
d8_d17_noncoding_HHE	chr11:102340090-102340490	-2.41556	-2.19397	-2.24352	-2.29164	-1.99969	-2.01139	196.057	164.004	138.848	169.444	161.307	173.583	35.9347	35.0616	28.5317	33.8119	39.5853	42.3026	-2.19263	2854	0
d8_d17_noncoding_HHE	chr1:110496843-110497243	-1.11847	-1.00567	-0.555176	-1.36366	-1.09652	-1.2976	109.77	105.504	84.3154	105.838	111.288	92.6911	50.0186	52.0432	57.0634	40.5169	51.5109	37.1137	-1.07285	1932	0
d0_noncoding	chr1:110602707-110603107	0.0638462	0.0445921	-0.302854	0.0319207	0.276076	0.301967	210.492	201.561	252.694	230.92	200.688	216.179	220.061	207.919	204.657	236.109	243.224	266.744	0.069258	882	1
d0_noncoding	chr11:107787686-107788086	-1.06045	-1.10696	-1.02605	-1.16703	-1.21362	-0.983514	1176.66	1219.84	1141.91	1232.6	1246.85	1196.69	563.667	565.801	560.226	548.366	537.057	604.725	-1.09294	1960	0
d8_d17_noncoding_HHE	chr11:107896427-107896827	-0.810279	-0.58232	-0.526533	-0.690263	-0.720158	-0.67443	26.1768	25.0376	23.5747	25.0334	28.2177	24.5977	14.4982	16.3902	16.0603	15.134	16.736	15.039	-0.66733	1526	0
d8_d17_noncoding_HHE	chr11:107906403-107906803	-0.406407	0.116487	0.103743	-0.243513	-0.239737	-0.0623653	122.481	91.8046	90.7754	108.137	101.355	99.5905	92.1668	99.6087	97.6179	91.1869	85.6845	95.3348	-0.121965	1006	1
d8_d17_noncoding_HHE	chr11:111597044-111597444	-1.25953	-1.64038	-1.24398	-1.31433	-1.29007	-1.3659	365.613	382.178	421.074	374.99	377.379	399.162	152.127	121.913	177.202	150.19	153.731	154.259	-1.35237	2266	0
d8_d17_noncoding_HHE	chr11:112604921-112605321	-1.94632	-1.99435	-1.7231	-2.10247	-2.01933	-1.58308	199.611	186.444	181.215	206.909	184.25	183.282	51.0542	46.0447	54.1923	47.4133	44.6963	60.5077	-1.89478	2721	0
d8_d17_noncoding_HHE	chr11:112648103-112648503	0.86147	0.930548	0.788718	1.1081	1.01635	1.10654	1646.55	1628.47	1790.51	1655.01	1746.68	1673.34	2992.42	3104.77	3093.9	3568.74	3534.21	3604.34	0.968623	309	1
d8_d17_noncoding_HHE	chr11:112705158-112705558	-1.71792	-1.60037	-1.13711	-1.43512	-1.54159	-1.44665	398.146	361.707	291.874	360.685	365.423	345.967	120.335	118.618	132.161	132.757	124.869	126.292	-1.47979	2380	0
d8_d17_noncoding_HHE	chr11:112965919-112966319	0.930081	1.01365	1.02209	1.28406	1.11484	1.08692	256.058	252.03	262.007	234.582	253.783	232.278	488.795	509.871	533.13	572.696	550.786	494.527	1.07527	248	1
d8_d17_noncoding_HHE	chr11:112989777-112990177	-0.863087	-1.02262	-0.975279	-1.19148	-0.986988	-1.10868	920.604	956.39	923.694	1005.17	1000.1	966.508	505.675	470.248	469.338	439.555	504.086	447.651	-1.02469	1874	0
d8_d17_noncoding_HHE	chr11:113055224-113055624	-1.29029	-0.916788	-0.897341	-1.08813	-1.14468	-0.38974	28.5467	30.0766	27.6018	30.6531	25.141	31.9969	11.0807	15.4609	14.3556	13.8888	10.8233	24.1855	-0.954494	1797	0
d8_d17_noncoding_HHE	chr11:113062982-113063382	-2.18577	-1.87227	-1.84975	-1.86863	-2.17636	-1.26899	81.7621	66.6882	65.0193	70.1616	77.3569	64.9938	17.1907	17.4885	17.3164	18.4864	16.3352	26.3842	-1.8703	2707	0
d0_noncoding	chr11:114266496-114266896	-2.32969	-2.57927	-2.30779	-1.67382	-2.33126	-2.05593	39.4268	43.8552	39.9345	33.9739	38.3268	38.9963	7.04196	6.5054	7.26751	9.96159	6.81468	8.61883	-2.21296	2860	0
d0_noncoding	chr1:111470094-111470494	-1.73488	-1.57491	-1.60593	-1.17417	-2.16397	-1.23132	34.0406	44.0127	34.8168	30.6531	38.0631	28.3973	9.52736	14.1091	10.7667	13.0267	7.71662	11.5211	-1.58086	2470	0
d0_noncoding	chr1:111585386-111585786	-0.56247	-0.571289	-0.40102	-0.947011	-0.721942	-0.754945	433.587	437.843	368.89	401.641	403.311	434.658	293.277	294.348	279.126	207.852	244.126	257.158	-0.659779	1518	0
d0_noncoding	chr11:116316491-116316891	-1.71881	-1.55633	-0.519435	-2.20757	-2.37998	-2.01226	68.0812	63.0665	32.9711	58.9221	58.4572	62.994	19.9867	20.7835	22.6998	11.9731	10.4224	14.8631	-1.7324	2612	0
d0_noncoding	chr11:116370936-116371336	0.599693	0.468029	0.40922	0.589142	0.253749	0.784538	160.185	202.506	189.269	180.683	193.832	183.282	243.258	280.493	251.671	272.315	231.298	316.434	0.517395	599	1
d0_noncoding	chr11:116404151-116404551	-0.9735	-0.93694	-0.836676	-1.02187	-1.00708	-0.684823	717.761	776.481	652.794	792.043	771.635	738.729	365.043	405.109	365.08	389.556	383.426	459.172	-0.910149	1759	0
d0_noncoding	chr11:116450011-116450411	-1.78921	-1.89649	-1.53548	-1.85587	-2.05341	-1.9155	797.045	857.027	714.29	852.753	825.961	837.52	229.899	229.463	245.75	234.864	198.227	221.275	-1.84099	2689	0
d0_noncoding	chr11:116580595-116580995	-0.767599	-0.338044	-0.367681	-0.874694	-0.820432	-0.533401	83.9165	78.9708	81.2112	82.6783	84.8289	72.4931	48.8795	62.266	62.7159	44.6356	47.6025	49.7781	-0.616975	1473	0
d0_noncoding	chr11:116602893-116603293	0.419176	0.305294	0.339166	0.41049	0.495953	0.476264	455.131	458.314	465.203	432.72	435.748	463.056	608.922	566.561	588.758	575.474	614.924	644.565	0.407724	659	1
d8_d17_noncoding_HHE	chr11:116831683-116832083	-2.55724	-2.12555	-1.41232	-1.85432	-2.00721	-1.95315	30.4857	33.226	29.3636	34.8254	30.4153	30.7971	4.34945	6.84334	10.4078	8.90796	6.81468	7.21167	-1.98496	2768	0
d8_d17_noncoding_HHE	chr11:116943223-116943623	0.547778	0.234048	0.56269	0.630574	0.641557	0.693155	154.26	167.941	139.938	154.628	145.66	160.085	225.964	197.697	207.169	239.94	227.791	259.444	0.551634	575	1
d0_noncoding	chr11:119287701-119288101	-1.80298	-1.87658	-1.69273	-1.8685	-1.33537	-1.4888	114.51	101.017	114.77	119.121	96.6082	108.19	32.103	26.782	34.8123	31.8963	37.6812	37.9052	-1.67749	2559	0
d0_noncoding	chr11:119355997-119356397	0.589462	0.516481	0.732363	0.367273	0.814685	0.570206	32.4247	30.4703	41.7802	37.7204	28.5693	31.897	49.2937	44.0171	70.0732	48.9459	51.0099	47.8433	0.598412	538	1
d8_d17_noncoding_HHE	chr11:12015371-12015771	-1.33023	-1.57155	-0.925499	-0.959304	-1.16475	-1.12678	133.792	149.123	111.498	125.167	133.353	124.288	52.6076	49.5086	58.2298	63.8883	58.9269	56.3742	-1.17968	2054	0
d0_noncoding	chr11:120827853-120828253	-0.803026	-0.715009	-0.795861	-0.583565	-0.474352	-0.58188	109.878	105.347	117.874	116.908	109.267	120.289	62.5492	63.7867	67.4712	77.6813	78.3688	80.032	-0.658949	1516	0
d8_d17_noncoding_HHE	chr11:12087730-12088130	-0.615748	-0.744425	-0.481912	-0.849971	-0.75519	-0.58621	301.087	303.994	268.551	279.284	288.242	274.474	196.139	181.053	192.006	154.5	170.367	182.49	-0.672243	1531	0
d8_d17_noncoding_HHE	chr11:12138850-12139250	-0.038374	0.0263615	0.124827	0.0958234	-0.0185064	0.153824	685.983	712.076	703.048	735.164	737.176	719.831	667.951	725.226	766.678	785.721	727.767	800.935	0.057326	889	1
d8_d17_noncoding_HHE	chr11:12197462-12197862	-3.59508	-4.19051	-3.37169	-3.84032	-3.66811	-3.21841	134.977	139.124	149.586	153.266	130.188	135.187	10.2523	6.67437	13.5481	9.77002	9.32007	13.6318	-3.64735	3039	0
d8_d17_noncoding_HHE	chr11:12595172-12595572	-0.345782	-0.0829295	-0.397888	-0.247365	-0.0639555	-0.290618	158.461	131.959	159.318	160.163	145.66	168.684	124.477	124.532	120.677	134.769	139.3	137.725	-0.23809	1108	1
d8_d17_noncoding_HHE	chr11:12714142-12714542	-1.42099	-1.30003	-0.791017	-1.51497	-1.42941	-1.32371	117.311	114.008	83.4764	103.965	103.992	106.29	43.1838	45.7068	47.822	35.7276	37.9818	41.8629	-1.29669	2197	0
d8_d17_noncoding_HHE	chr11:12766359-12766759	-0.509244	-0.843003	-0.226896	-0.610163	-0.824391	-0.677618	450.715	472.565	361.172	367.071	428.452	399.262	316.37	263.004	308.465	240.132	241.52	249.242	-0.615219	1469	0
d8_d17_noncoding_HHE	chr11:128003365-128003765	-1.26537	-1.21881	-1.01968	-1.03013	-1.06322	-1.33042	175.912	191.876	181.299	187.069	189.349	192.382	72.5943	81.8667	88.9149	91.0911	90.094	75.8984	-1.1546	2022	0
d8_d17_noncoding_HHE	chr11:12806449-12806849	-0.821717	-0.737624	-0.501446	-0.520047	-0.619579	-0.489548	1214.69	1214.72	1061.87	1203.39	1202.46	1215.18	686.798	728.098	749.81	838.881	782.285	865.225	-0.614994	1467	0
d8_d17_noncoding_HHE	chr11:128105836-128106236	-2.48867	-2.41368	-2.25141	-2.43512	-2.99793	-2.56372	217.924	225.811	213.096	228.706	227.148	209.78	38.0059	41.567	43.964	41.4747	27.5594	34.6512	-2.52509	2935	0
d8_d17_noncoding_HHE	chr11:128116213-128116613	-1.44935	-1.63325	-0.806924	-1.60614	-1.85099	-2.03707	63.6645	60.5469	37.1659	56.2826	55.0289	60.4942	22.6792	18.8403	20.8156	17.8159	14.5313	13.9836	-1.56395	2453	0
d8_d17_noncoding_HHE	chr11:128206059-128206459	-1.33436	-1.3045	-1.48484	-1.60448	-1.40127	-1.49258	328.987	300.924	352.363	362.048	315.845	349.767	129.862	121.237	125.252	118.39	118.956	123.654	-1.43701	2342	0
d8_d17_noncoding_HHE	chr11:128231265-128231665	0.0212268	0.427829	-0.194369	0.551682	0.254992	-0.169905	102.337	84.7185	120.978	88.5535	88.5209	96.5908	103.869	114.309	105.603	130.267	105.828	85.7485	0.148576	822	1
d8_d17_noncoding_HHE	chr11:12824206-12824606	0.498805	0.342003	0.630117	0.268692	0.247693	0.332725	434.448	463.038	374.26	401.982	424.32	407.061	614.307	587.176	579.786	484.478	503.985	512.908	0.386673	668	1
d8_d17_noncoding_HHE	chr11:128259298-128259698	-2.02488	-1.93934	-2.11479	-1.92859	-1.77079	-1.61466	144.673	176.838	149.838	155.224	165.878	149.386	34.7956	45.3688	33.8253	40.0379	47.9032	48.1071	-1.89884	2724	0
d8_d17_noncoding_HHE	chr11:128261665-128262065	1.04606	1.05836	1.32116	1.24303	1.12463	1.3815	30.378	34.3283	26.2594	27.5878	25.9321	27.0974	63.7919	72.5732	67.1123	66.666	57.7243	72.2047	1.19579	181	1
d8_d17_noncoding_HHE	chr11:128291494-128291894	0.897174	0.878224	0.731032	0.842163	0.959435	0.961461	500.698	515.161	567.724	534.812	502.204	526.85	933.37	947.761	942.982	959.57	977.505	1026.87	0.878248	369	1
d8_d17_noncoding_HHE	chr11:128325601-128326001	-1.2919	-0.675661	-0.847055	-1.30356	-0.714055	-0.879953	243.347	212.741	207.223	233.645	195.941	189.882	98.7945	132.812	114.755	94.0604	119.056	102.722	-0.952031	1793	0
d8_d17_noncoding_HHE	chr11:12836391-12836791	1.01645	1.09537	1.1708	1.0232	1.14238	1.31128	191.209	183.767	184.319	185.366	171.152	175.183	387.826	393.788	416.222	377.774	379.016	436.218	1.12658	213	1
d8_d17_noncoding_HHE	chr11:128485930-128486330	-0.0597651	-0.0983893	0.213033	-0.104955	-0.134738	-0.0308193	736.182	798.369	780.651	795.023	880.198	786.625	706.267	745.671	905.03	739.169	801.626	769.978	-0.035939	954	1
d8_d17_noncoding_HHE	chr11:12867516-12867916	-1.68174	-1.34205	-1.05187	-1.60359	-1.52215	-1.31688	181.945	172.665	137.421	159.226	169.394	153.985	56.025	67.5041	65.7665	51.7237	58.3256	61.2113	-1.41971	2322	0
d8_d17_noncoding_HHE	chr11:12875153-12875553	-1.78067	-1.59423	-1.62216	-1.65344	-1.77498	-1.78939	107.4	100.229	85.4899	93.7475	98.4542	96.0908	30.5497	32.527	27.0962	29.1185	28.0604	27.0877	-1.70248	2583	0
d8_d17_noncoding_HHE	chr11:128764502-128764902	-1.58775	-1.71254	-0.966614	-0.966029	-1.55732	-1.02049	172.896	176.995	138.596	164.675	171.24	160.885	56.8535	53.3105	70.4321	83.8115	57.5239	78.8007	-1.30179	2205	0
d8_d17_noncoding_HHE	chr1:112879570-112879970	0.483441	0.508297	0.804776	0.585237	0.425539	0.676863	215.339	208.962	173.329	192.093	209.567	208.18	301.458	297.643	303.531	288.695	281.807	333.408	0.580692	546	1
d0_noncoding	chr11:129805601-129806001	-2.18208	-2.16114	-2.00517	-2.09796	-2.04092	-2.10349	594.741	570.669	540.038	590.073	580.88	592.143	130.276	126.813	133.776	137.068	140.402	137.022	-2.09846	2817	0
d0_noncoding	chr11:130248134-130248534	-1.73405	-0.943859	-1.77354	-0.966925	-1.60037	-1.73988	36.0873	26.9272	37.082	35.5917	34.5469	37.2964	10.1487	13.5177	10.1386	17.7201	10.7231	10.4657	-1.45977	2361	0
d0_noncoding	chr11:130273882-130274282	-1.86749	-1.64836	-1.72501	-1.26551	-1.88062	-1.26433	142.087	175.342	161.584	156.842	171.328	162.384	38.213	55.2537	48.1809	64.6546	45.7986	67.0158	-1.60855	2509	0
d0_noncoding	chr11:131541658-131542058	-0.324228	-0.0927425	-0.226334	-0.250806	-0.134893	0.0567933	67.5426	63.8538	69.1302	68.4587	70.4124	58.8944	53.7467	59.8159	58.9476	57.3749	64.0379	61.2992	-0.162035	1035	1
d0_noncoding	chr11:131631861-131632261	-1.61623	-1.60236	-1.14722	-1.53807	-2.04496	-1.53097	405.902	397.61	303.871	375.756	383.18	380.064	131.726	130.277	136.647	128.734	92.0984	130.865	-1.57997	2468	0
d0_noncoding	chr11:131715143-131715543	-0.329605	-0.419624	0.00928983	-0.435865	-0.610396	-0.260442	432.186	438.237	344.812	423.269	442.077	415.16	343.71	327.382	347.046	312.641	289.223	346.424	-0.341107	1202	1
d0_noncoding	chr11:131848259-131848659	0.00508519	0.171069	-0.0952074	-0.188886	-0.543065	-0.0572693	58.817	56.7677	51.3443	47.853	58.2814	55.4947	59.0282	64.0402	48.0015	41.8578	39.6855	53.296	-0.118046	1002	1
d0_noncoding	chr11:131851971-131852371	-2.76712	-2.82366	-2.38595	-3.49944	-3.38524	-3.06816	166.54	153.218	114.434	158.715	169.658	156.385	23.6113	20.7835	21.0848	13.1225	15.333	17.7653	-2.98826	2989	0
d0_noncoding	chr11:131898526-131898926	0.94488	1.08227	1.53106	0.77669	0.231094	0.66982	46.8597	38.8949	30.4542	39.1679	39.4696	42.196	91.1312	83.4719	89.9018	67.8155	46.5001	67.7194	0.872634	370	1
d0_noncoding	chr11:131969542-131969942	-0.741291	-0.953549	-0.511246	-0.312259	-0.258116	-0.46837	34.256	26.2974	21.1418	23.671	23.2071	24.5977	20.0903	13.0953	14.535	18.8696	19.2414	17.5015	-0.540805	1385	0
d8_d17_noncoding_HHE	chr11:1320370-1320770	-1.34856	-1.59566	-1.2828	-1.65312	-1.63255	-1.41474	135.516	147.313	118.88	135.3	136.957	135.787	52.6076	48.0724	48.2706	42.3368	43.4937	50.3058	-1.4879	2388	0
d0_exon_nonHHE	chr1:113392548-113392948	-2.20111	-3.07456	-2.85102	-3.84404	-3.79654	-3.80359	35.9796	38.0288	26.9306	40.8708	36.5687	36.2965	7.04196	3.63289	2.87112	1.91569	1.70367	1.671	-3.26181	3012	0
d0_noncoding	chr1:113396930-113397330	-5.29622	-5.04622	-4.9419	-5.43234	-5.65121	-5.82865	209.199	216.284	189.689	211.762	215.457	210.78	4.34945	5.57606	5.2039	3.92717	3.30712	2.72636	-5.36609	3095	0
d8_d17_noncoding_HHE	chr1:113540428-113540828	0.191379	0.0810411	0.531866	0.340873	0.23644	0.188727	146.073	147.706	126.599	130.702	137.572	150.886	166.936	156.299	183.482	165.803	162.249	172.113	0.261721	758	1
d8_d17_noncoding_HHE	chr11:13628218-13628618	0.858896	0.931716	0.831362	0.763402	0.901718	0.81894	76.8068	70.3888	79.0299	77.9101	74.6318	75.8928	140.114	135.177	141.402	132.949	140.302	134.647	0.851006	383	1
d8_d17_noncoding_HHE	chr11:13708844-13709244	-0.884432	-0.614243	-0.508368	-1.11678	-0.74127	-0.858891	87.2559	76.0577	63.3414	74.0784	78.2359	78.4925	46.8083	49.3397	44.2331	33.6204	46.3999	42.8303	-0.78733	1651	0
d8_d17_noncoding_HHE	chr11:13897314-13897714	0.158436	0.118963	0.0267963	0.00774858	0.129486	0.0417914	254.227	248.565	258.735	278.092	243.147	262.175	283.853	270.016	263.604	279.595	266.073	269.91	0.0805368	874	1
d8_d17_noncoding_HHE	chr1:113976707-113977107	-1.26569	-0.91752	-1.03266	-0.94042	-0.838694	-0.830787	381.125	332.181	365.031	363.41	342.041	337.568	157.926	175.392	177.919	188.887	190.811	189.35	-0.970961	1816	0
d8_d17_noncoding_HHE	chr11:14006475-14006875	-1.11483	-0.410164	-0.884789	-0.190986	-0.787975	-1.02948	39.9654	43.7765	40.7734	36.4432	46.0625	40.8961	17.9156	32.696	21.6231	31.8005	26.2565	19.5243	-0.736372	1601	0
d8_d17_noncoding_HHE	chr11:14013710-14014110	-0.292196	-0.124614	-0.0143744	-0.534498	-0.578836	-0.300483	571.365	560.197	483.744	565.806	558.376	556.847	466.426	513.758	478.938	390.322	373.504	451.961	-0.3075	1174	1
d8_d17_noncoding_HHE	chr1:114050933-114051333	-1.7972	-1.88554	-1.28926	-1.91486	-1.74715	-1.79027	158.677	146.604	103.192	125.933	126.496	142.386	44.9443	38.9479	41.6312	32.6625	36.9796	40.4557	-1.73738	2613	0
d8_d17_noncoding_HHE	chr11:14103862-14104262	0.0283445	-0.0813553	0.00258318	0.105792	0.108916	0.0766447	98.7823	103.3	91.5304	101.581	100.476	99.1905	100.762	97.581	91.6963	109.386	108.434	104.657	0.0401541	895	1
d0_noncoding	chr1:11424188-11424588	-2.49016	-2.76523	-2.5426	-2.79244	-2.68271	-2.5141	3141.86	3349.84	3355.17	3391.6	3286.35	3275.79	558.386	491.876	575.031	488.693	511.001	572.624	-2.63121	2955	0
d8_d17_noncoding_HHE	chr11:14279801-14280201	-0.58953	-1.09808	-1.07848	-0.556402	-0.971854	-0.745263	88.5486	104.953	107.219	97.6643	112.607	117.289	58.5104	48.4948	50.2445	66.0913	56.9226	69.5662	-0.839935	1704	0
d8_d17_noncoding_HHE	chr11:14606141-14606541	0.639913	0.883576	0.919696	1.04279	1.12158	1.07175	181.406	170.854	164.772	159.141	141.088	144.786	283.232	316.061	312.593	328.924	308.164	305.441	0.946552	326	1
d0_noncoding	chr11:1567322-1567722	-4.4191	-5.25002	-5.56079	-5.88766	-5.37656	-5.65674	93.5039	107.788	92.7889	109.244	107.157	102.69	3.41742	1.85869	0.986946	0.862061	1.60345	1.05537	-5.35848	3094	0
d0_noncoding	chr11:1569495-1569895	-1.62954	-2.33623	-2.56201	-2.47382	-2.39993	-1.83187	422.491	428.553	432.483	437.148	422.65	444.958	135.868	84.0633	72.4059	77.8728	79.2707	124.269	-2.20557	2858	0
d8_d17_noncoding_HHE	chr1:115722105-115722505	-0.418506	-0.454675	-0.328588	-0.336447	-0.529291	-0.526295	742.214	701.683	726.539	703.66	692.08	726.731	555.072	511.73	578.35	557.083	479.232	504.289	-0.4323	1289	1
d8_d17_noncoding_HHE	chr1:116270390-116270790	-0.542713	-0.548778	-0.386918	-0.34167	-0.584173	-0.328336	455.131	491.855	417.969	444.641	473.459	456.856	312.124	335.915	319.412	350.667	315.479	363.662	-0.455432	1311	1
d8_d17_noncoding_HHE	chr1:116325558-116325958	-0.851513	-0.767264	-0.822091	-0.537766	-0.777031	-0.822804	270.817	270.611	281.219	274.942	278.573	274.874	149.642	158.58	158.629	189.079	162.149	154.963	-0.763079	1622	0
d0_noncoding	chr1:11650471-11650871	0.0684943	0.169176	-0.0504925	0.0714214	0.0360309	0.216702	2743.61	2474.31	2778.38	2515	2664.77	2518.76	2877.05	2782.28	2682.79	2642.7	2732.18	2927.15	0.085222	868	1
d8_d17_noncoding_HHE	chr1:116859019-116859419	0.452768	0.220536	0.665142	0.179578	0.028807	0.308982	113.756	123.85	94.9702	120.739	126.408	123.688	156.062	144.471	151.182	136.876	128.978	153.468	0.309302	730	1
d8_d17_noncoding_HHE	chr11:16945472-16945872	0.589689	0.196828	0.58697	0.133079	0.236451	0.248525	157.384	197.86	147.741	189.624	179.679	195.281	237.355	226.929	222.422	208.044	211.856	232.181	0.331924	717	1
d8_d17_noncoding_HHE	chr11:16955358-16955758	1.78307	1.88894	1.7423	2.33089	2.0021	1.86986	213.292	231.401	250.765	216.615	233.389	233.978	736.506	859.727	841.327	1093.86	937.92	857.837	1.93619	17	1
d8_d17_noncoding_HHE	chr11:16958224-16958624	0.0894243	0.150447	0.372164	0.463929	0.427152	0.601497	154.799	148.257	145.14	141.6	152.165	146.886	164.761	164.663	188.148	195.688	204.941	223.386	0.350769	703	1
d8_d17_noncoding_HHE	chr11:17003209-17003609	0.857411	0.782984	0.603003	0.480831	0.658674	0.771467	123.128	116.685	124.418	129.85	130.979	121.588	223.893	201.498	189.494	181.607	207.347	208.259	0.692395	491	1
d0_noncoding	chr1:11708799-11709199	-1.472	-1.97965	-2.41531	-2.91529	-2.95047	-1.74387	1110.95	1248.81	983.092	1204.58	1281.84	1143.19	399.838	315.892	183.482	158.811	164.955	340.62	-2.2461	2872	0
d8_d17_noncoding_HHE	chr1:117190874-117191274	-1.05466	-0.778653	-0.827162	-0.774632	-0.782588	-0.513961	140.256	131.014	125.257	122.953	125.705	125.888	67.0022	75.9527	70.1629	71.4553	72.6565	87.8593	-0.788609	1653	0
d8_d17_noncoding_HHE	chr1:117385254-117385654	-0.67829	-0.852092	-0.540147	-0.531415	-0.384659	-0.31347	196.811	209.434	185.326	214.061	197.084	199.481	122.613	115.576	127.137	147.796	150.725	160.328	-0.550012	1392	1
d8_d17_noncoding_HHE	chr1:117864552-117864952	-0.746753	-0.530442	-0.406059	-1.07993	-0.598771	-0.838104	47.0751	42.9104	35.9913	46.0649	43.1616	44.4958	27.65	29.401	26.9167	21.2642	28.1606	24.4493	-0.700009	1568	0
d8_d17_noncoding_HHE	chr1:117931927-117932327	0.260203	0.714535	0.721172	0.517543	0.223401	0.408895	29.8394	28.0295	25.8399	23.5859	30.4153	23.9977	35.9347	46.6361	43.2462	34.1951	35.6768	32.1887	0.474292	624	1
d0_noncoding	chr11:17953064-17953464	-0.558009	-0.685739	-0.430592	-0.494152	-0.435139	-0.684781	287.406	256.911	252.359	257.146	239.367	242.777	194.897	159.34	186.981	182.278	176.781	150.654	-0.548069	1388	1
d0_noncoding	chr11:17954038-17954438	-1.45037	-1.50311	-1.63884	-1.59878	-2.21263	-1.33559	23.8069	23.148	21.3935	24.9482	25.9321	23.4978	8.07754	7.51923	6.19084	7.56698	4.81036	8.70677	-1.62322	2518	0
d8_d17_noncoding_HHE	chr1:11942879-11943279	-0.573835	-0.620227	-0.704573	-0.505588	-0.237784	-0.33226	143.38	144.557	169.218	135.725	143.286	145.086	95.9985	93.6947	103.45	95.3056	121.361	115.035	-0.495711	1348	1
d8_d17_noncoding_HHE	chr11:19681673-19682073	0.391056	0.0609067	0.16568	0.156953	0.248101	0.0757194	211.246	230.141	208.901	212.784	208.688	200.981	277.329	240.108	234.445	237.354	248.034	211.865	0.183069	801	1
d0_noncoding	chr1:119715543-119715943	-1.04505	-1.33835	-1.31293	-1.18118	-1.319	-1.40735	143.164	155.343	148.16	136.151	149.264	145.586	68.8662	60.8297	59.0373	59.4822	59.2276	54.2634	-1.26731	2158	0
d8_d17_noncoding_HHE	chr11:19952750-19953150	-1.38309	-1.50868	-1.15868	-2.28151	-1.85225	-1.40486	22.4065	31.4151	22.0646	24.3522	31.5581	27.4974	7.97398	10.3917	9.33113	4.21452	8.01727	9.76214	-1.59818	2500	0
d8_d17_noncoding_HHE	chr11:20002749-20003149	-0.297733	-0.3587	-0.106025	-0.176831	-0.572388	-0.47138	206.829	193.766	177.272	184.089	201.216	204.38	168.075	150.892	164.641	162.738	134.991	147.136	-0.330509	1190	1
d8_d17_noncoding_HHE	chr11:20008983-20009383	0.995127	1.14904	1.5961	1.32215	1.29047	1.696	110.632	109.284	79.2816	96.4722	100.564	89.2915	221.511	243.572	241.712	242.718	247.433	291.545	1.34148	124	1
d8_d17_noncoding_HHE	chr11:20016599-20016999	0.519299	0.525112	0.487234	0.508376	0.369375	0.252914	505.546	475.242	486.68	497.262	522.423	535.149	725.011	684.334	682.608	707.752	675.154	637.881	0.443718	640	1
d8_d17_noncoding_HHE	chr11:20024329-20024729	-1.33266	-1.08395	-0.983155	-0.829059	-1.33924	-0.780023	132.715	122.905	129.032	124.145	147.33	129.688	52.0898	57.4503	64.7795	69.4438	57.6241	75.1069	-1.05801	1919	0
d8_d17_noncoding_HHE	chr11:20053291-20053691	0.20725	0.234164	0.2529	0.378948	0.339615	0.247793	246.902	245.573	242.291	233.56	231.28	233.378	285.199	289.026	288.906	304.02	292.931	277.298	0.276778	747	1
d0_noncoding	chr1:120217399-120217799	-1.79019	-1.76612	-1.91124	-1.99536	-1.9211	-1.61965	262.845	238.33	243.718	264.213	250.619	242.877	75.2868	69.3628	64.0618	65.5166	65.4409	78.361	-1.83394	2685	0
d8_d17_noncoding_HHE	chr1:120557155-120557555	0.854199	0.792736	1.03921	0.62888	0.739733	0.946892	139.502	131.644	116.448	136.662	128.87	138.987	252.993	228.787	240.366	211.875	215.865	268.855	0.833608	398	1
d8_d17_noncoding_HHE	chr1:120633414-120633814	-1.08842	-1.47957	-1.37902	-0.815128	-1.01519	-1.03937	183.237	208.411	202.525	203.162	197.7	197.181	85.6426	74.094	77.251	115.037	97.3096	95.4227	-1.13612	2003	0
d0_noncoding	chr1:12138844-12139244	-2.41356	-2.21195	-1.39003	-2.56412	-3.46279	-2.30092	35.2255	32.9898	24.6654	33.8036	40.964	29.4972	5.79926	6.33643	8.79279	4.88501	2.80604	5.18889	-2.39056	2904	0
d0_noncoding	chr11:22256288-22256688	0.187873	-0.360245	-0.0616775	-0.141499	-0.283993	-0.0629487	45.2438	46.3747	43.9615	48.7044	45.9746	45.7956	51.6756	35.9064	42.0798	44.0609	37.5809	43.7977	-0.120415	1004	1
d8_d17_noncoding_HHE	chr11:27231078-27231478	0.546582	0.608292	0.841442	0.730733	0.679197	1.00043	130.992	133.219	122.236	136.917	131.243	123.688	191.79	203.611	219.82	227.871	210.754	248.451	0.734446	463	1
d8_d17_noncoding_HHE	chr11:27234872-27235272	-2.30606	-2.19539	-1.49678	-1.91506	-2.21633	-2.50175	51.0609	46.5322	33.7262	40.7006	45.0956	48.9953	9.52736	9.37792	11.305	10.0574	8.91921	7.8273	-2.10523	2819	0
d8_d17_noncoding_HHE	chr11:27255788-27256188	0.521558	0.370938	0.811101	0.402614	0.019777	0.329999	146.719	151.407	119.384	135.981	147.769	138.187	211.052	196.091	210.22	180.075	149.823	173.96	0.409331	658	1
d8_d17_noncoding_HHE	chr11:27259284-27259684	0.976222	0.954069	0.996193	0.837605	0.829115	1.10731	52.569	50.6264	46.73	55.5162	53.095	50.6952	104.387	99.0173	94.2085	99.9991	95.1048	110.374	0.950085	322	1
d8_d17_noncoding_HHE	chr11:27353532-27353932	-2.22407	-2.04441	-1.62334	-1.9534	-2.20825	-2.13236	150.274	134.164	98.8294	139.387	118.936	123.688	31.3781	31.7666	31.4028	35.2487	24.9537	27.4395	-2.03097	2789	0
d8_d17_noncoding_HHE	chr11:27442603-27443003	-1.78656	-1.64721	-1.67512	-1.72867	-1.72384	-1.80746	181.083	179.436	183.564	180.087	187.678	205.98	51.7791	56.6054	56.7943	53.6393	56.1209	58.1331	-1.72814	2606	0
d8_d17_noncoding_HHE	chr11:30403405-30403805	0.235726	-0.326245	0.28819	-0.35903	-0.808764	-0.607818	29.8394	33.6197	25.756	32.1006	33.2283	33.8968	35.3134	26.613	31.672	24.8082	18.5399	21.8989	-0.26299	1126	1
d8_d17_noncoding_HHE	chr11:30435304-30435704	0.774972	0.496216	1.9715	0.330705	0.770136	0.469908	39.1036	42.5954	20.0511	35.5917	33.3162	32.2969	67.6235	60.4918	81.5576	45.0187	57.5239	45.1169	0.80224	426	1
d8_d17_noncoding_HHE	chr11:33823667-33824067	-0.92851	-0.668875	-1.22274	-0.980775	-1.04042	-0.855647	67.3271	66.1371	74.4157	77.9101	78.148	70.9932	34.8991	41.229	31.3131	38.9843	37.4807	38.7847	-0.949495	1791	0
d8_d17_noncoding_HHE	chr11:34449034-34449434	-5.11164	-4.99126	-4.25206	-4.8581	-5.34841	-4.71613	83.7011	87.238	48.8274	64.1161	84.6531	66.8936	1.44982	1.7742	1.615	1.2452	1.10237	1.58305	-4.8796	3079	0
d8_d17_noncoding_HHE	chr11:35662722-35663122	1.07843	1.21355	1.23378	0.608734	0.809171	0.798583	121.189	121.802	118.797	123.209	124.826	126.688	257.031	283.788	280.741	188.408	219.473	221.099	0.957042	321	1
d8_d17_noncoding_HHE	chr11:35802819-35803219	0.51564	0.46476	0.812792	0.295348	0.22135	0.370289	97.4897	92.0408	75.6741	90.5119	86.8507	88.2916	139.804	127.404	133.686	111.302	101.418	114.419	0.446696	637	1
d0_noncoding	chr11:36092100-36092500	-2.75359	-2.69773	-2.57008	-2.49462	-2.46128	-2.36039	392.652	401.783	415.201	381.972	384.763	402.462	57.3713	61.0832	69.0862	66.9534	69.0487	77.5694	-2.55628	2940	0
d0_noncoding	chr1:13897394-13897794	-0.684002	-0.462887	0.035389	-1.01487	-1.12386	-0.732793	153.506	146.053	111.162	130.702	140.737	142.286	95.17	105.692	113.947	64.1756	64.0379	85.2208	-0.663837	1524	0
d8_d17_noncoding_HHE	chr11:44131767-44132167	-1.53994	-1.78037	-1.08656	-1.16639	-1.81258	-1.84747	35.3333	38.4225	26.8467	30.4828	34.1953	37.0965	11.495	10.4762	12.1125	13.0267	9.01943	9.58625	-1.53889	2431	0
d8_d17_noncoding_HHE	chr11:44722864-44723264	0.0533229	0.231739	0.283735	0.0778879	0.120539	0.379574	84.9938	82.5926	78.6105	89.0644	85.0047	78.5925	88.2316	97.1586	95.9132	94.0604	92.4992	102.546	0.191133	795	1
d8_d17_noncoding_HHE	chr11:44763916-44764316	-0.978045	-0.837718	-0.967296	-0.909265	-1.13579	-0.978855	254.119	241.322	254.792	241.393	254.223	273.974	128.516	134.586	129.828	128.064	115.148	138.517	-0.967829	1811	0
d8_d17_noncoding_HHE	chr11:44802475-44802875	0.0820372	-0.149981	0.240004	0.153499	0.0146119	-0.138905	72.9287	63.8538	65.9422	69.3953	69.5333	64.5938	77.2544	57.4503	78.0585	77.2981	70.2513	58.5728	0.0335444	900	1
d8_d17_noncoding_HHE	chr11:46071704-46072104	-1.32038	-1.43322	-1.30874	-1.18149	-1.51994	-1.40475	238.392	232.818	226.855	242.415	235.235	232.178	94.8593	85.584	90.9785	106.321	81.3753	87.0677	-1.36142	2275	0
d0_noncoding	chr11:46223721-46224121	1.1109	0.823741	0.187628	0.451088	0.472693	0.594957	38.7804	41.8081	58.7271	52.2806	48.6118	49.7952	84.9177	74.7699	67.0226	71.8384	67.8461	75.7226	0.606834	534	1
d0_noncoding	chr11:46269135-46269535	-1.09661	-1.01502	-1.08216	-0.781084	-1.08645	-0.862527	125.821	124.637	130.29	117.419	125.617	121.388	58.3033	61.1677	61.0112	67.9112	58.6263	66.3122	-0.987309	1829	0
d8_d17_noncoding_HHE	chr11:47026190-47026590	-0.636526	-0.590648	-0.559389	-0.471192	-0.392926	-0.415507	398.038	391.862	412.6	404.707	389.158	412.061	255.685	259.878	279.665	291.664	296.138	308.695	-0.511031	1363	1
d8_d17_noncoding_HHE	chr1:147051374-147051774	-0.243192	-0.233608	-0.212424	-0.0919678	-0.138915	0.0444181	457.501	405.168	430.638	433.231	447	463.556	386.376	344.448	371.54	406.414	405.874	478.081	-0.145948	1019	1
d8_d17_noncoding_HHE	chr11:47164841-47165241	-0.0641741	-0.0912289	-0.223578	-0.126127	0.0176905	-0.0753406	632.659	620.35	652.626	643.716	649.095	637.939	605.091	582.276	558.791	589.745	657.115	605.429	-0.093793	989	1
d8_d17_noncoding_HHE	chr1:147206527-147206927	1.04861	0.823208	1.00259	1.02966	0.903333	1.03185	67.2194	78.7346	72.4022	70.7577	66.4566	67.4936	140.114	140.077	146.068	145.497	125.17	139.045	0.973208	306	1
d8_d17_noncoding_HHE	chr1:147221077-147221477	1.40294	1.35909	1.38834	1.44124	1.24222	1.39996	125.282	130.306	127.773	121.165	125.793	117.789	332.94	335.831	336.1	330.744	298.944	312.476	1.3723	110	1
d8_d17_noncoding_HHE	chr11:47540076-47540476	0.175463	0.04413	-0.0301654	0.0737866	0.0913657	0.16363	2315.84	2367.31	2413.52	2276.08	2506.89	2385.87	2615.47	2440.88	2363.56	2395.57	2670.85	2672.54	0.0863683	866	1
d8_d17_noncoding_HHE	chr1:150583891-150584291	1.02014	0.900349	1.09064	1.05177	1.17447	1.10509	171.927	177.468	161.667	168.081	163.68	163.084	349.716	332.113	345.431	349.518	370.698	351.965	1.05708	256	1
d8_d17_noncoding_HHE	chr1:151284016-151284416	1.03009	0.986277	0.882597	0.879658	1.07899	0.955206	123.02	109.362	127.773	118.185	122.101	117.589	252.268	217.635	236.418	218.293	259.058	228.927	0.968803	308	1
d8_d17_noncoding_HHE	chr1:151568926-151569326	1.24246	1.04033	1.05002	1.05974	1.0024	1.07662	1499.08	1513.75	1485.96	1527.12	1455.36	1507.86	3548.22	3114.4	3077.84	3184.45	2916.58	3181.31	1.0786	245	1
d8_d17_noncoding_HHE	chr1:151592137-151592537	-1.46118	-1.49688	-1.33081	-1.06432	-1.37033	-1.20452	250.672	268.643	231.72	251.271	242.795	233.378	90.4063	94.5395	91.5168	119.635	93.3009	100.7	-1.32134	2235	0
d0_exon_nonHHE	chr1:156142499-156142899	-2.19065	-2.24087	-2.05653	-2.44289	-2.66572	-2.3584	65.4958	62.8302	51.6799	57.5598	57.4902	56.8946	13.5661	12.5039	11.6639	9.77002	8.2177	10.2898	-2.32584	2890	0
d8_d17_noncoding_HHE	chr1:156742914-156743314	-0.986884	-0.998018	-0.787433	-1.21478	-1.24872	-0.865383	31.563	29.683	21.4774	31.3343	31.3823	26.2975	15.4302	14.3626	12.0228	12.9309	12.6272	13.9836	-1.01687	1861	0
d8_d17_noncoding_HHE	chr11:57060431-57060831	-1.15312	-0.954448	-0.860949	-0.900284	-1.26036	-0.889995	232.683	211.481	214.941	210.57	224.423	208.98	104.076	108.649	117.895	112.355	93.1005	112.309	-1.00319	1848	0
d0_noncoding	chr1:157132055-157132455	0.543991	0.625868	0.796543	0.182249	0.213984	0.43352	26.3922	25.9824	20.8062	25.5443	22.2401	22.5978	38.9379	40.6376	36.8759	29.1185	25.9559	30.8695	0.466026	630	1
d0_noncoding	chr1:157133077-157133477	0.760123	0.562447	0.740727	0.540382	0.504063	0.540157	431.217	480.754	430.218	441.15	470.822	451.057	731.017	710.441	719.573	642.044	668.139	656.35	0.607983	533	1
d0_exon_nonHHE	chr11:57235344-57235744	-1.72933	-2.45628	-1.78501	-2.92906	-2.98318	-2.53065	32.5325	29.5255	27.1823	31.4195	29.8879	24.5977	9.11312	4.56223	7.17779	3.25667	2.90626	3.42994	-2.40225	2907	0
d8_d17_noncoding_HHE	chr11:57566495-57566895	-1.22931	-0.742491	-0.86734	-0.535063	-0.937405	-0.538821	127.114	106.685	120.475	113.842	127.199	124.388	53.6432	63.3643	65.587	78.256	65.942	85.3088	-0.808405	1669	0
d0_noncoding	chr11:58862637-58863037	-0.802456	-0.44168	-0.62164	-0.150295	-0.729069	-0.685024	38.6727	36.8478	42.3674	36.7838	39.0301	45.9956	21.7472	26.8665	27.1859	33.0457	23.1499	28.2311	-0.571694	1416	0
d0_noncoding	chr1:159111643-159112043	-0.144359	0.268031	0.124895	0.391962	0.134697	0.384972	509.208	443.04	461.847	447.451	453.768	459.156	460.627	533.696	503.701	587.447	498.273	599.888	0.193366	793	1
d8_d17_noncoding_HHE	chr11:59448627-59449027	0.503591	0.466093	0.555971	0.433022	0.520711	0.607859	228.481	211.403	199.001	219.681	204.996	220.679	324.344	292.405	293.033	296.932	294.534	336.838	0.514541	603	1
d0_noncoding	chr1:160951268-160951668	-0.428126	-0.917845	-0.521883	-0.766806	-1.24469	-0.92854	94.258	116.134	93.9634	109.244	113.222	105.19	69.7982	60.9987	65.1384	63.7925	47.2017	54.7911	-0.801315	1663	0
d8_d17_noncoding_HHE	chr1:160978688-160979088	-0.619172	-0.401698	-0.735097	-0.131395	0.0287913	0.317254	64.9572	53.2246	55.623	53.8133	51.161	50.6952	41.9411	40.0462	33.0178	49.0417	52.2124	63.4099	-0.256886	1119	1
d0_noncoding	chr1:161160628-161161028	0.523433	0.533429	0.643938	0.516453	1.02207	0.603699	139.179	145.738	130.039	145.006	137.221	149.786	200.489	211.383	203.759	207.852	279.702	228.135	0.640503	515	1
d8_d17_noncoding_HHE	chr11:61792976-61793376	-0.657904	-0.736611	-0.605951	-0.541565	-0.654501	-0.530484	732.088	717.351	740.381	748.022	756.339	707.632	463.63	430.117	486.116	513.597	480.134	489.602	-0.621169	1475	0
d0_noncoding	chr1:16276044-16276444	-0.292493	-0.463148	-0.528256	-0.310954	-0.230153	-0.245803	438.434	467.763	499.265	470.781	464.845	474.155	357.794	339.041	345.88	379.307	396.153	399.72	-0.345134	1205	1
d8_d17_noncoding_HHE	chr11:63466734-63467134	-1.46146	-1.32337	-1.79939	-1.74766	-1.96476	-1.50349	65.0649	57.3188	57.1331	64.1161	61.9734	56.1946	22.9899	22.3042	15.7014	18.3906	15.1326	19.1725	-1.63335	2529	0
d8_d17_noncoding_HHE	chr1:164135700-164136100	0.276892	0.187918	0.0599033	0.29119	0.16409	0.0126861	184.961	188.412	190.611	171.402	190.403	198.581	224.307	214.763	198.735	209.96	213.46	200.344	0.165447	809	1
d8_d17_noncoding_HHE	chr1:164157751-164158151	-3.41478	-3.58364	-3.90624	-3.70597	-4.2387	-3.33346	24.0223	30.2341	22.0646	25.7997	27.3386	27.6974	1.34626	1.60523	0.538334	1.05363	0.501079	1.84689	-3.69713	3041	0
d8_d17_noncoding_HHE	chr1:164351628-164352028	-1.39129	-1.51226	-0.609755	-1.25703	-1.15775	-0.822766	169.772	150.068	142.371	154.543	150.143	157.885	64.1025	51.9587	92.9524	64.0799	66.7437	88.8267	-1.12514	1993	0
d8_d17_noncoding_HHE	chr1:164442732-164443132	0.835727	1.03661	1.40897	1.11671	1.26207	1.21436	52.2458	45.9023	41.7802	47.3421	47.469	45.5956	94.0309	95.2154	112.602	103.83	115.248	107.12	1.14574	204	1
d8_d17_noncoding_HHE	chr1:164617834-164618234	-0.754239	-0.780854	-0.235509	-0.603607	-0.672914	-0.514513	138.855	128.023	91.866	125.252	124.738	131.087	81.9146	74.094	77.879	82.0874	77.8677	91.4651	-0.593606	1438	0
d8_d17_noncoding_HHE	chr11:64918137-64918537	0.499149	0.631686	0.473043	0.89831	0.784856	0.885975	540.879	528.467	567.388	569.552	555.475	554.347	764.881	819.343	787.942	1062.44	957.763	1025.29	0.695503	484	1
d8_d17_noncoding_HHE	chr1:165716753-165717153	-0.849336	-0.817139	-0.536801	-0.363373	-0.723139	-0.331293	44.2743	38.4225	37.4176	39.5936	44.656	39.0963	24.1291	21.3749	25.4812	30.5553	26.6574	30.8695	-0.603513	1449	0
d8_d17_noncoding_HHE	chr1:165823275-165823675	0.985269	1.01374	0.921027	0.859287	0.966406	0.637007	186.254	175.736	180.208	190.049	171.328	208.78	369.703	355.854	342.111	345.591	335.723	325.229	0.897122	360	1
d8_d17_noncoding_HHE	chr11:65886764-65887164	-0.797651	-1.12024	0.018041	-0.813424	-0.495041	-0.607341	61.4023	63.0665	38.0887	58.3261	53.7982	49.6953	34.8991	28.4717	38.5806	32.7583	37.8816	32.2766	-0.635943	1492	0
d8_d17_noncoding_HHE	chr11:65959947-65960347	-0.540402	-0.544497	-0.407271	-0.764858	-0.701057	-0.448745	180.437	187.388	187.256	184.941	196.293	194.581	123.752	128.165	140.954	108.428	120.359	142.299	-0.567805	1409	0
d0_exon_nonHHE	chr11:66475118-66475518	0.459091	0.657407	0.70337	0.663801	0.622759	0.615483	371.646	379.895	397.834	381.802	415.53	406.361	511.267	599.764	648.424	605.454	640.379	623.106	0.620318	526	1
d8_d17_noncoding_HHE	chr1:167619446-167619846	0.598263	0.435454	0.537097	0.637864	0.525614	0.357244	92.9653	98.2608	99.92	96.4722	97.5752	97.8907	141.253	133.234	145.44	150.669	140.903	125.677	0.515256	601	1
d8_d17_noncoding_HHE	chr1:167632381-167632781	-0.599332	-0.699138	-0.670426	-0.524376	-0.391409	-0.538283	954.106	978.75	975.038	968.809	950.699	909.313	629.427	602.468	612.265	673.27	724.56	625.832	-0.570494	1414	1
d0_noncoding	chr11:67759259-67759659	-1.96412	-2.78649	-3.73732	-3.23709	-2.74919	-2.22601	143.918	153.375	171.483	169.188	178.888	147.686	36.1418	21.3749	11.9331	17.0496	25.7555	30.7815	-2.78337	2972	0
d8_d17_noncoding_HHE	chr1:167895763-167896163	-1.44319	-1.6495	-1.40047	-1.67884	-1.67379	-1.56358	290.638	292.106	271.655	286.181	273.65	279.073	106.251	92.4274	102.283	88.6965	85.0832	93.7517	-1.56823	2458	0
d8_d17_noncoding_HHE	chr11:68270701-68271101	-2.21509	-2.23813	-1.89045	-2.20224	-2.38609	-2.05577	1090.81	1055.2	870.252	1052.25	1064.01	1047.1	234.145	222.873	233.996	227.871	202.737	251.089	-2.16463	2847	0
d8_d17_noncoding_HHE	chr11:68358377-68358777	-0.85612	-0.803799	-0.671618	-0.53249	-0.569106	-0.820927	282.558	265.336	256.554	271.025	262.31	300.771	155.648	151.567	160.693	187.067	176.48	169.826	-0.70901	1577	0
d8_d17_noncoding_HHE	chr1:168952850-168953250	-2.52949	-2.05429	-1.5496	-2.40288	-2.39724	-1.93252	54.4003	52.2798	32.1321	47.853	45.9746	46.7955	8.59533	11.828	10.3181	8.23747	7.91705	11.5211	-2.14434	2837	0
d8_d17_noncoding_HHE	chr1:168997345-168997745	-1.08388	-1.37871	-0.892157	-0.899247	-0.86476	-1.25565	149.951	140.226	134.905	137.173	136.781	160.985	70.2125	53.3105	72.2265	73.0836	74.6608	66.8399	-1.0624	1922	0
d8_d17_noncoding_HHE	chr1:169000782-169001182	-1.67121	-1.73626	-1.40895	-1.52871	-1.94354	-1.84367	187.87	176.287	151.516	188.432	178.624	187.882	58.3033	52.2122	56.4354	64.6546	45.6984	51.625	-1.68872	2570	0
d8_d17_noncoding_HHE	chr1:169056285-169056685	-0.853977	-0.990675	-0.658898	-0.651625	-0.755801	-0.59485	87.4714	95.5051	83.3086	86.3397	81.5764	84.192	47.9475	47.5655	52.3979	54.5972	47.9032	55.4067	-0.750971	1614	0
d8_d17_noncoding_HHE	chr1:169956433-169956833	-0.706248	-0.710455	-0.610445	-0.250566	-0.0102222	-0.2447	360.012	377.218	353.118	370.307	358.303	373.964	220.268	230.139	230.945	311.108	355.766	315.467	-0.422106	1279	1
d0_noncoding	chr11:70309943-70310343	-2.36527	-3.04718	-4.03027	-4.55307	-4.1247	-3.3827	912.309	893.481	767.396	888.175	855.585	930.411	176.256	107.212	46.0276	36.877	48.1036	88.299	-3.58387	3035	0
d0_noncoding	chr1:170460403-170460803	-2.20343	-2.09861	-2.23474	-2.47109	-2.85233	-2.0079	26.5	28.9743	26.5111	30.568	28.6572	29.1972	4.97079	5.99849	4.84501	4.69344	3.10669	6.50809	-2.31135	2887	0
d0_noncoding	chr1:170482280-170482680	0.013121	-0.561129	-0.289335	0.0260876	-0.198663	-0.210281	34.4715	34.8794	38.9277	29.8017	29.3605	37.3964	34.7956	23.3181	31.672	30.3637	25.4548	32.1887	-0.203367	1070	1
d0_noncoding	chr11:70493312-70493712	-1.3044	-1.30315	-1.26494	-0.902394	-1.1957	-1.07089	55.693	45.6661	48.4079	40.6154	44.2165	45.9956	21.9543	17.911	19.5595	21.2642	18.7404	21.3712	-1.17358	2046	0
d0_noncoding	chr1:170532104-170532504	0.375164	0.301629	0.918499	-0.132478	-0.672762	0.0359442	53.1076	52.0436	31.7127	45.9797	59.8637	43.2959	69.1769	64.3781	60.8318	41.8578	37.1801	44.4133	0.137666	828	1
d0_noncoding	chr11:70956880-70957280	-0.355523	-0.193084	0.145997	-0.52271	-0.216988	-0.0817654	151.459	140.384	120.642	134.193	124.914	134.087	118.16	122.673	133.597	93.1026	107.331	126.644	-0.204012	1073	1
d0_noncoding	chr11:70957544-70957944	-1.7305	-1.89376	-1.67871	-1.72293	-1.66056	-1.4874	180.329	190.144	178.279	173.361	172.295	173.183	53.6432	50.438	54.9998	51.8194	53.8159	61.1233	-1.69564	2576	0
d8_d17_noncoding_HHE	chr11:72482499-72482899	0.206898	-0.0193702	0.302883	0.112831	0.667324	-0.0153904	87.7946	94.7178	89.8525	96.3871	79.2029	101.79	101.487	93.4412	111.076	104.309	126.372	100.7	0.209196	785	1
d8_d17_noncoding_HHE	chr11:72484309-72484709	-2.37701	-2.39199	-2.12359	-2.31585	-2.14145	-2.15912	601.851	629.956	630.897	628.73	611.823	666.136	115.053	119.209	144.004	125.478	137.897	148.367	-2.2515	2874	0
d8_d17_noncoding_HHE	chr11:73045560-73045960	0.84758	0.904085	0.865005	0.673316	1.07783	1.17613	221.695	216.284	211.669	237.477	219.764	207.08	399.735	405.616	386.345	379.307	465.001	469.198	0.923991	341	1
d8_d17_noncoding_HHE	chr1:173476236-173476636	-1.38458	-1.12098	-0.74753	-1.23094	-1.14344	-1.01462	137.886	156.446	111.246	142.537	136.254	129.488	52.1933	71.3904	65.8562	60.1527	61.1317	63.5858	-1.10702	1975	0
d0_noncoding	chr1:173990759-173991159	-4.9925	-5.55789	-5.10994	-6.02736	-6.01225	-5.01304	198.965	201.324	157.473	176.681	186.448	159.085	5.28147	3.29494	3.58889	1.72412	1.9041	3.95762	-5.45216	3099	0
d8_d17_noncoding_HHE	chr1:174781832-174782232	-3.35026	-3.39358	-2.84978	-4.47548	-3.57001	-3.68182	65.1727	58.3424	46.3105	61.732	64.4348	61.4941	5.48859	4.64672	5.56279	1.81991	4.50971	3.86968	-3.55349	3033	0
d8_d17_noncoding_HHE	chr11:75091664-75092064	0.0735277	0.0215598	0.203565	0.376772	0.235256	0.357267	339.867	371.785	356.641	356.002	357.424	339.968	357.69	377.398	410.839	462.544	420.907	435.778	0.211325	783	1
d8_d17_noncoding_HHE	chr11:75098000-75098400	-2.00619	-1.84329	-1.36499	-1.59866	-1.64897	-1.7893	165.679	150.226	124.753	151.137	140.737	149.586	40.4913	41.1446	47.822	49.2333	44.1952	42.5665	-1.70857	2591	0
d0_noncoding	chr11:77464265-77464665	-1.75865	-2.13021	-1.24617	-1.99318	-2.40991	-1.7233	75.6218	64.4049	48.4079	65.1379	67.1598	62.994	21.6437	13.9401	19.8286	15.6129	11.8255	18.381	-1.8769	2710	0
d0_noncoding	chr11:77500809-77501209	-1.90532	-1.93426	-1.85716	-1.87725	-1.76897	-1.72449	2478.07	2583.68	2721.42	2667.16	2554.45	2644.75	660.805	675.294	750.438	725.281	748.813	799.616	-1.84458	2691	0
d8_d17_noncoding_HHE	chr1:17750238-17750638	-0.466668	-0.456888	-0.45346	-0.20879	-0.189239	-0.175874	1078.42	1115.59	1191.24	1137.49	1208.35	1104.99	780.104	812.499	869.679	984.09	1059.68	978.061	-0.325153	1187	1
d8_d17_noncoding_HHE	chr11:77801561-77801961	1.38044	1.33146	1.44799	1.31781	1.37249	1.18175	114.618	112.433	105.457	116.823	111.904	118.189	300.008	284.463	289.444	292.718	291.327	269.382	1.33866	125	1
d8_d17_noncoding_HHE	chr1:179016418-179016818	0.617487	0.361821	0.456735	0.547967	0.427713	0.62291	388.451	420.679	388.774	387.336	397.597	391.363	596.495	540.878	533.938	566.757	535.153	603.23	0.505772	607	1
d8_d17_noncoding_HHE	chr11:7996191-7996591	-1.27337	-1.54741	-0.938297	-1.26583	-1.66731	-0.880207	136.593	144.163	98.7455	124.401	142.231	118.689	55.9214	48.6638	51.052	51.1489	44.095	64.0256	-1.26207	2149	0
d0_noncoding	chr1:180218443-180218843	-1.77597	-1.90217	-1.60026	-2.05046	-1.64122	-1.8348	121.943	126.842	119.552	133.682	126.848	135.587	34.8991	33.2029	38.7601	31.5131	39.9861	37.2896	-1.80081	2660	0
d8_d17_noncoding_HHE	chr1:180567769-180568169	1.08592	0.656551	0.629607	0.728061	0.895674	0.641368	103.091	102.434	100.843	100.048	87.5539	107.39	219.958	162.044	156.566	166.378	163.753	168.067	0.772863	441	1
d8_d17_noncoding_HHE	chr1:180572395-180572795	1.17784	0.942197	1.02597	1.07757	0.896227	1.05802	454.162	479.494	464.112	470.526	462.12	474.555	1028.75	922.246	946.122	994.148	860.954	989.142	1.02964	270	1
d8_d17_noncoding_HHE	chr1:181033339-181033739	-0.96138	-1.1318	-0.874028	-1.00713	-0.83024	-1.00345	238.284	239.275	214.606	217.978	206.578	231.978	121.888	108.649	116.639	107.949	115.749	115.211	-0.968004	1812	0
d8_d17_noncoding_HHE	chr1:181086793-181087193	-0.424367	-0.282784	-0.400492	-0.535573	-0.46132	-0.372136	520.519	499.729	499.265	523.743	509.237	529.249	387.618	410.601	378	361.012	369.596	408.691	-0.412779	1273	1
d8_d17_noncoding_HHE	chr1:1814861-1815261	-0.252666	-0.124496	0.0271255	-0.232472	-0.415638	-0.115298	53.8617	50.4689	51.9316	55.0905	63.0283	58.1944	45.0478	46.2137	52.9362	46.7429	47.0012	53.6478	-0.185574	1060	1
d0_noncoding	chr11:8202005-8202405	0.806622	0.692206	0.547902	0.516497	0.856281	0.495237	378.432	405.798	431.309	416.457	401.553	433.159	662.669	656.285	631.017	596.163	727.767	610.969	0.652457	508	1
d8_d17_noncoding_HHE	chr1:182205404-182205804	-0.604739	-0.742286	-0.464314	-0.399446	-0.376996	-0.227337	336.743	350.605	331.137	348.765	326.569	337.768	221.097	209.187	239.738	264.174	251.241	288.379	-0.469186	1325	1
d0_noncoding	chr11:8227742-8228142	0.185224	-0.199268	0.0820338	-0.201022	-0.0460917	0.290725	404.824	466.424	407.231	424.716	438.121	389.063	460.42	406.123	431.116	369.345	424.314	476.146	0.0186003	916	1
d8_d17_noncoding_HHE	chr1:182278743-182279143	-1.71036	-1.71382	-1.63195	-1.56938	-1.49247	-1.40405	566.517	546.025	574.939	545.2	641.623	556.747	172.424	165.761	184.828	183.044	227.39	209.754	-1.587	2481	0
d8_d17_noncoding_HHE	chr1:182318224-182318624	-0.318738	-0.331375	-0.0109993	-0.0453118	-0.109416	-0.138779	117.526	110.386	105.877	104.902	125.705	113.389	94.0309	87.5272	105.065	101.627	116.451	102.898	-0.159103	1030	1
d0_noncoding	chr1:182568476-182568876	0.221031	0.308627	0.0251218	0.310968	0.444405	0.399338	22.5142	21.0222	22.8197	21.1166	21.9764	25.6975	26.4073	26.2751	23.2381	26.4365	30.2652	34.2115	0.284915	743	1
d8_d17_noncoding_HHE	chr1:183006216-183006616	-1.15177	-1.02151	-0.989479	-0.904129	-1.08254	-1.07065	64.9572	58.6573	54.784	65.2231	58.633	68.8934	28.6856	28.3872	27.0962	34.3867	27.1585	32.2766	-1.03668	1890	0
d8_d17_noncoding_HHE	chr11:83029919-83030319	-1.4193	-1.30583	-1.37713	-1.43928	-1.34906	-1.73506	116.341	107.788	120.223	103.795	104.432	113.289	42.8731	43.0032	45.6687	37.6433	40.387	33.332	-1.43761	2343	0
d8_d17_noncoding_HHE	chr1:183042469-183042869	0.0960349	-0.391583	-0.0275196	-0.299883	-0.266844	0.0925933	67.758	84.8759	62.7541	72.6309	74.7197	70.2933	72.4908	64.4626	61.5495	58.8117	61.9334	75.019	-0.132867	1014	1
d8_d17_noncoding_HHE	chr1:183056116-183056516	0.321448	0.289111	0.664359	0.409697	0.107711	0.346998	143.918	142.116	113.931	122.187	137.484	129.988	180.088	173.872	181.149	162.642	148.219	165.605	0.356554	699	1
d8_d17_noncoding_HHE	chr11:83154886-83155286	-1.18218	-0.886188	-1.22513	-1.13468	-1.43079	-1.21811	97.3819	92.1983	91.9499	78.5912	85.1805	88.6915	42.3553	49.4242	38.7601	35.2487	30.9667	37.5535	-1.17951	2052	0
d0_noncoding	chr1:183290281-183290681	-1.15039	-0.44854	-1.19268	-0.700001	-0.91695	-0.617698	31.563	25.0376	24.6654	27.0769	26.8112	33.5968	13.6697	18.0799	10.2283	16.2834	13.7296	21.5471	-0.83771	1701	0
d0_noncoding	chr1:183372668-183373068	-1.48388	-1.55552	-1.00765	-1.30225	-1.60015	-1.45958	123.451	133.062	104.199	118.866	107.157	112.289	43.4945	44.6085	51.3212	47.6049	34.6747	40.1919	-1.40151	2305	0
d8_d17_noncoding_HHE	chr1:184265513-184265913	0.0370786	-0.295584	-0.116454	-0.422754	-0.234601	-0.542088	25.2073	27.0847	24.4976	32.6967	34.3711	29.3972	25.8896	21.8818	22.5203	24.1377	29.0626	19.8761	-0.2624	1125	1
d8_d17_noncoding_HHE	chr1:184267835-184268235	-0.946783	-0.86845	-0.657458	-0.694631	-0.748245	-0.463674	134.87	145.817	122.991	132.234	148.648	137.187	69.4876	79.4166	77.6098	81.3211	88.0897	99.2045	-0.729873	1598	0
d8_d17_noncoding_HHE	chr1:184280687-184281087	1.44372	1.32679	1.12068	1.46402	1.4574	1.20825	391.144	419.262	461.008	423.609	389.334	446.557	1065.72	1053.2	1003.63	1170.39	1070.91	1033.12	1.33681	126	1
d8_d17_noncoding_HHE	chr1:185253834-185254234	-0.368784	-0.410068	-0.073063	-0.519545	-0.272369	-0.584722	153.937	146.604	132.472	163.143	134.32	155.085	118.988	110.085	125.88	113.505	111.039	103.074	-0.371425	1230	1
d8_d17_noncoding_HHE	chr1:185534456-185534856	0.0491912	0.125939	0.0952836	0.0143603	-0.025247	-0.269231	297.424	287.854	287.595	268.47	269.87	279.173	307.775	314.202	307.299	271.166	265.171	231.477	-0.00161739	931	1
d8_d17_noncoding_HHE	chr11:85666621-85667021	-1.17068	-1.5503	-0.75692	-1.28796	-1.19243	-1.11314	104.061	110.307	88.1746	108.563	93.3557	107.89	45.6692	37.0048	51.7698	43.8693	40.2868	49.3384	-1.17857	2050	0
d8_d17_noncoding_HHE	chr11:85680028-85680428	-1.05034	-1.18133	-1.41026	-0.945564	-1.00323	-1.07289	283.743	273.918	287.343	295.718	276.815	286.573	136.49	120.223	107.487	153.064	137.596	135.703	-1.1106	1980	0
d8_d17_noncoding_HHE	chr1:185758782-185759182	-0.238345	-0.949283	-0.635438	-0.174283	-0.149629	-0.0078638	46.9674	55.7441	50.5892	54.4945	53.3587	59.6943	39.6628	28.3872	32.2103	48.1796	48.0034	59.3644	-0.35914	1218	1
d8_d17_noncoding_HHE	chr11:85862387-85862787	-1.11503	-1.00245	-1.07051	-1.09528	-1.01419	-1.10133	500.698	456.818	469.733	514.802	494.908	486.654	230.624	227.52	223.14	240.419	244.527	226.288	-1.06647	1924	0
d8_d17_noncoding_HHE	chr11:85873277-85873677	-1.56713	-1.74778	-1.27659	-1.25099	-1.69599	-1.49583	71.3129	66.767	62.5024	60.8805	68.4784	68.2935	23.4042	19.1783	25.212	24.9998	20.444	23.5699	-1.50572	2398	0
d8_d17_noncoding_HHE	chr11:85885091-85885491	1.48697	1.62887	1.40557	1.63421	1.69414	1.65891	504.253	466.975	501.53	518.208	484.711	471.055	1415.23	1446.31	1330.31	1610.71	1570.68	1489.65	1.58478	50	1
d0_noncoding	chr1:18609860-18610260	-1.06852	-1.32113	-1.31576	-0.911564	-1.1254	-1.49142	25.4227	25.3526	22.4841	20.5206	25.6684	25.7975	11.5985	9.54689	8.4339	10.4405	11.2242	8.53088	-1.20563	2078	0
d0_noncoding	chr1:18621212-18621612	-1.33558	-1.11811	-1.24096	-1.50834	-1.34391	-1.27332	173.758	157.233	156.382	168.337	175.284	171.484	68.2449	71.8974	65.587	58.5244	68.4474	70.3578	-1.30337	2211	0
d0_noncoding	chr11:87678287-87678687	-1.10833	-1.48979	-0.411099	-0.541144	-1.65205	-0.937502	38.8881	37.1628	27.7695	28.6096	34.8985	30.897	17.5013	12.5884	20.6361	19.3485	10.4224	15.6546	-1.02332	1871	0
d8_d17_noncoding_HHE	chr11:8822418-8822818	-1.03881	-1.31907	-1.19526	-1.06649	-0.879809	-1.01381	204.244	219.67	199.756	206.313	192.074	200.981	98.8981	87.4427	86.6718	97.9876	103.924	99.0286	-1.08554	1953	0
d0_noncoding	chr11:91950085-91950485	-2.13701	-2.17571	-2.59286	-3.02929	-2.66678	-2.40521	20.252	20.3135	21.8129	23.5859	26.987	23.3978	3.83165	3.71737	2.78139	2.01148	3.40734	3.60584	-2.50114	2931	0
d8_d17_noncoding_HHE	chr11:94480315-94480715	-1.37904	-2.06815	-1.2418	-1.37643	-1.70783	-1.39513	100.183	103.457	86.6645	91.6188	94.5864	89.9914	37.9023	23.9095	36.0684	34.674	28.2609	33.5958	-1.52806	2417	0
d8_d17_noncoding_HHE	chr11:94509625-94510025	0.758725	0.774281	0.717154	0.915081	1.15206	0.645214	86.5019	90.6236	102.269	104.221	78.4118	101.59	147.053	155.707	168.768	197.412	175.478	159.448	0.827086	402	1
d8_d17_noncoding_HHE	chr11:94527396-94527796	1.07205	0.504417	0.861649	0.61357	0.943658	0.485673	30.1625	36.6903	38.5082	43.851	36.305	41.796	64.5168	52.4656	70.7909	67.6239	70.7524	58.9246	0.746836	455	1
d8_d17_noncoding_HHE	chr11:94609853-94610253	0.853415	0.912891	1.30088	1.08351	1.30781	1.13529	44.4898	38.9736	34.9846	37.8907	34.9864	42.8959	81.1896	74.263	87.6588	81.4169	88.0897	95.4227	1.09897	234	1
d8_d17_noncoding_HHE	chr11:952474-952874	-0.566527	-0.464871	-0.0445512	-0.86258	-0.581203	-0.393017	172.25	168.177	158.731	163.313	159.724	159.685	115.985	121.575	153.874	89.367	106.429	121.367	-0.485458	1339	1
d0_noncoding	chr1:195306047-195306447	-0.437941	-0.703513	-0.347075	-0.644688	-0.612736	-0.163838	147.796	146.053	114.853	127.551	132.474	115.689	108.84	89.3014	90.0813	81.2253	86.2858	103.162	-0.484965	1338	1
d0_noncoding	chr1:195450424-195450824	0.294354	0.069083	0.12875	0.0443221	0.227768	0.0313947	447.375	480.911	457.904	467.375	444.099	485.754	548.859	504.549	500.741	481.988	520.22	496.462	0.132612	834	1
d0_noncoding	chr11:95914129-95914529	-3.31861	-3.61402	-3.35396	-3.34644	-3.66668	-3.56783	378.863	371.234	387.18	382.313	360.413	399.862	37.0738	29.401	36.9656	36.6855	27.4591	32.8043	-3.47792	3025	0
d0_noncoding	chr1:196078378-196078778	0.967634	0.743775	0.560097	0.497962	0.260475	0.239613	68.4044	80.6243	77.2681	70.2468	69.3575	73.293	134.729	135.684	114.396	99.6159	83.2794	86.716	0.544926	577	1
d0_noncoding	chr1:196281890-196282290	0.368897	0.237255	0.391852	0.391585	0.463114	0.492853	38.0264	43.0679	33.4745	42.4035	40.4366	41.396	49.3973	50.9449	44.2331	55.9382	56.1209	58.6608	0.390926	663	1
d0_noncoding	chr1:19644009-19644409	-0.265073	-0.142971	-0.364256	-0.286527	-0.107769	-0.0303934	439.619	435.009	524.853	466.949	419.397	439.958	365.664	393.872	407.519	382.659	389.138	430.765	-0.199498	1068	1
d0_noncoding	chr11:9697254-9697654	-1.50638	-1.50433	-1.80716	-1.5324	-0.848277	-1.66738	57.7397	54.3269	57.1331	55.0905	58.8967	54.6948	19.6761	18.5024	15.6117	18.3906	32.2695	16.5341	-1.47765	2377	0
d8_d17_noncoding_HHE	chr1:19734171-19734571	1.51478	1.55791	1.54595	1.64002	1.60665	1.65167	547.773	560.354	571.667	525.616	563.387	569.946	1567.15	1651.78	1671.17	1640.31	1717.8	1792.89	1.58616	49	1
d8_d17_noncoding_HHE	chr11:9796105-9796505	-1.19654	-1.45141	-1.40576	-1.28174	-1.17095	-1.2253	739.198	746.168	805.401	772.97	712.035	757.828	321.963	272.213	303.351	317.334	315.68	323.558	-1.28862	2185	0
d8_d17_noncoding_HHE	chr11:9806060-9806460	-0.13635	-0.13991	0.509094	0.138841	0.264847	0.0519455	26.3922	30.0766	23.1553	28.269	24.4377	24.3977	23.9219	27.2044	33.3767	31.2258	29.5637	25.3288	0.114745	846	1
d8_d17_noncoding_HHE	chr1:198222759-198223159	0.23768	0.42493	0.390986	0.319481	0.476253	0.441426	45.7824	48.8942	44.7165	48.6193	35.1622	45.3957	54.1609	65.9834	58.9476	60.919	49.3062	62.0028	0.381793	674	1
d8_d17_noncoding_HHE	chr1:198234087-198234487	-0.560689	-0.836934	-1.3576	-0.369207	-0.738291	0.0520547	41.2581	37.0053	41.109	34.3145	37.4478	33.8968	27.65	20.2766	15.4322	26.3407	22.0475	35.1789	-0.635111	1490	0
d8_d17_noncoding_HHE	chr1:19856035-19856435	-1.09435	-1.43067	-1.18359	-1.23186	-1.27193	-1.21839	192.179	240.377	193.044	210.57	194.535	210.88	89.4743	88.541	84.4287	89.0796	79.9722	90.0579	-1.23847	2126	0
d8_d17_noncoding_HHE	chr1:202520855-202521255	-1.80822	-1.81417	-1.64898	-2.31759	-1.72364	-2.08938	72.4978	75.9002	73.325	77.9952	68.8301	73.9929	19.9867	20.868	22.6998	14.8466	20.1434	16.622	-1.90033	2726	0
d8_d17_noncoding_HHE	chr1:202522798-202523198	-1.72827	-2.08967	-1.68799	-1.49425	-1.8381	-1.70062	360.873	356.038	338.436	331.565	354.435	357.866	108.218	82.8805	104.347	117.049	98.4119	109.406	-1.75648	2630	0
d8_d17_noncoding_HHE	chr1:202558304-202558704	1.55833	1.62679	1.65987	1.51085	1.44377	1.75506	1532.15	1631.62	1649.81	1678.43	1738.24	1527.15	4514.31	5040.93	5215.38	4785.01	4730.29	5157.14	1.59245	47	1
d0_noncoding	chr1:202636287-202636687	-2.48024	-2.08296	-1.89707	-2.06276	-1.97219	-2.19409	38.6727	37.2415	32.1321	39.5936	35.9534	39.7962	6.10993	8.02614	7.89557	8.71639	8.41813	7.91525	-2.11488	2823	0
d8_d17_noncoding_HHE	chr1:203661751-203662151	-1.19034	-1.47857	-1.39002	-1.70382	-1.54942	-1.64004	472.044	526.577	522	528.341	501.765	498.252	206.288	188.319	198.556	161.493	170.768	159.184	-1.49203	2393	0
d8_d17_noncoding_HHE	chr1:204258399-204258799	1.52168	1.35945	1.53199	1.30665	1.45839	1.68057	187.439	205.576	182.306	194.562	191.37	176.383	540.056	529.05	529.093	482.754	527.636	567.611	1.47646	74	1
d8_d17_noncoding_HHE	chr1:204265686-204266086	-2.11533	-2.27107	-1.60424	-1.84582	-1.79446	-1.58571	209.737	241.164	217.542	219.851	225.302	216.879	47.6368	49.1707	70.8807	60.44	64.2384	71.589	-1.86944	2705	0
d8_d17_noncoding_HHE	chr1:204317886-204318286	-0.0221459	-0.221376	-0.0834758	0.0337978	0.209113	0.308787	164.17	186.129	163.765	177.192	159.988	167.584	161.654	159.509	154.502	181.416	185.099	207.819	0.0374501	897	1
d0_noncoding	chr1:205243430-205243830	0.039608	0.128359	-0.0602812	-0.0616425	-0.0414492	-0.299019	412.257	400.759	417.466	416.201	401.025	422.76	423.76	438.143	400.341	398.751	389.639	343.434	-0.0490708	965	1
d0_noncoding	chr1:2063643-2064043	0.810171	0.713696	1.20748	0.442624	0.490113	0.815937	158.03	184.397	144.972	171.913	170.097	155.785	277.847	303.05	336.1	234.002	239.315	275.011	0.746671	456	1
d8_d17_noncoding_HHE	chr1:206589699-206590099	0.713694	0.763943	1.23444	0.761646	0.772481	0.969581	322.093	328.402	253.198	294.781	300.725	284.873	528.872	558.366	597.102	500.474	514.408	558.817	0.869298	372	1
d8_d17_noncoding_HHE	chr1:206890756-206891156	-1.93986	-2.75951	-1.52754	-2.44473	-2.54554	-1.938	51.7072	65.271	40.9412	62.328	61.0065	60.7942	12.7377	8.78652	13.5481	10.6321	9.62072	15.1269	-2.19253	2853	0
d0_noncoding	chr1:210031796-210032196	-5.4748	-4.98919	-5.50333	-5.28968	-5.84344	-5.65336	591.509	637.199	573.429	622.599	660.61	620.341	12.3234	19.0938	11.6639	14.9424	10.5227	11.3452	-5.45897	3100	0
d0_noncoding	chr1:210100808-210101208	-2.15383	-2.20196	-1.82826	-3.01798	-3.11041	-2.59655	56.4471	51.4137	31.5449	45.8946	51.7764	50.7951	11.9092	10.3917	8.16474	4.78923	5.11101	7.56346	-2.48483	2927	0
d0_noncoding	chr1:210382271-210382671	-2.07529	-2.38904	-1.28572	-2.41861	-2.78916	-2.51809	72.6056	76.3726	38.8438	73.4824	71.0277	66.6936	16.4658	13.7712	15.3425	12.9309	9.42029	10.8175	-2.24598	2871	0
d0_noncoding	chr12:106291265-106291665	-1.71779	-1.31797	-1.74191	-1.12323	-1.26138	-1.41723	222.341	174.004	203.112	183.749	186.623	190.282	66.8986	69.1938	60.0243	83.8115	77.2664	70.6216	-1.42992	2332	0
d0_noncoding	chr12:106526848-106527248	-1.50471	-1.294	-0.954112	-1.27309	-1.31246	-0.793604	249.272	229.748	210.747	237.306	228.73	206.08	87.196	93.1033	108.295	97.6044	91.4971	118.465	-1.18866	2066	0
d8_d17_noncoding_HHE	chr12:106631975-106632375	-0.970704	-0.886481	-0.475167	-1.00656	-1.09788	-1.15359	219.54	219.04	178.866	223.087	226.796	223.879	111.532	118.027	128.393	110.535	105.427	100.084	-0.93173	1780	0
d0_noncoding	chr12:107619407-107619807	-1.11863	-0.940293	-1.34219	-1.96285	-1.2642	-1.18809	58.0629	59.4447	71.1437	64.8825	62.0613	60.9942	26.2002	30.4993	27.455	15.9002	25.2544	26.2083	-1.30271	2208	0
d0_exon_nonHHE	chr12:108003980-108004380	-1.57329	-1.92728	-1.09183	-2.03336	-1.61694	-1.89881	58.0629	55.8229	46.6461	56.0271	51.2489	51.5951	18.8476	13.9401	21.3539	12.9309	16.0345	13.1041	-1.69025	2572	0
d8_d17_noncoding_HHE	chr12:110671351-110671751	1.26641	1.13799	1.35566	1.34222	1.24799	1.27382	109.662	107.866	104.534	110.011	105.75	100.09	265.213	238.588	269.077	280.457	252.544	243.438	1.27068	153	1
d8_d17_noncoding_HHE	chr12:110685377-110685777	-0.190514	-0.305294	-0.22163	-0.0148776	0.202705	0.0716036	956.907	1085.75	1083.1	1163.37	1023.92	1097.2	838.407	878.483	928.716	1151.43	1178.54	1153.08	-0.0763346	981	1
d8_d17_noncoding_HHE	chr12:110707871-110708271	-0.418427	0.0917984	0.157489	-0.00621845	0.0359759	-0.229535	83.3779	77.9473	61.9991	84.4664	83.1587	76.9926	62.1349	83.134	69.2657	84.0988	85.2837	65.5207	-0.0614862	970	1
d8_d17_noncoding_HHE	chr12:1112928-1113328	-0.759356	-0.87638	-0.512804	-0.592174	-0.791014	-0.680032	370.568	379.58	377.951	363.665	369.731	373.864	218.508	206.314	264.591	240.898	213.259	232.972	-0.70196	1571	0
d0_noncoding	chr12:111735881-111736281	-1.03389	-1.1983	-0.878554	-1.05333	-1.22486	-1.05499	227.081	222.11	205.881	222.32	218.709	232.778	110.393	96.2292	111.525	106.608	93.0003	111.517	-1.07399	1934	0
d8_d17_noncoding_HHE	chr12:113669380-113669780	-0.18272	-0.0988285	-0.110492	-0.222877	-0.219342	-0.0732822	716.899	714.832	724.525	667.642	699.377	675.336	631.498	667.437	671.034	571.929	600.593	641.839	-0.151257	1025	1
d8_d17_noncoding_HHE	chr12:114676601-114677001	1.15385	1.67787	1.43096	1.12218	1.57437	1.42183	21.9756	21.7308	24.162	29.2056	24.8773	25.7975	50.1222	71.7284	66.8432	64.7504	76.0638	70.7975	1.39684	101	1
d8_d17_noncoding_HHE	chr12:114682656-114683056	0.0119343	-0.189516	-0.277503	-0.274168	-0.3565	-0.317084	381.233	374.541	397.918	386.74	366.215	373.864	384.408	328.312	328.115	319.633	285.816	299.9	-0.233806	1104	1
d8_d17_noncoding_HHE	chr12:114799315-114799715	0.681832	0.741995	0.839721	0.623233	0.429328	0.636362	256.489	245.101	228.113	247.269	268.551	257.475	412.058	410.601	409.044	381.414	361.98	400.775	0.658745	507	1
d8_d17_noncoding_HHE	chr12:117036106-117036506	1.18231	1.2569	1.21305	1.36687	1.3881	1.30192	343.099	358.951	379.797	360.004	344.062	355.466	779.897	859.22	881.791	930.068	902.143	877.889	1.28486	144	1
d8_d17_noncoding_HHE	chr12:117354633-117355033	-1.9706	-2.36697	-1.59805	-1.48051	-1.9398	-1.9362	52.0304	43.3828	38.4243	44.0213	47.8206	41.1961	12.5305	7.60372	12.0228	15.134	11.7253	10.026	-1.88202	2713	0
d8_d17_noncoding_HHE	chr12:11760055-11760455	-1.67261	-1.64495	-1.31634	-1.25683	-1.15549	-1.2011	184.422	174.397	161.919	174.893	165.087	165.084	57.1641	55.0847	64.4207	72.6047	73.5584	71.2372	-1.37455	2288	0
d8_d17_noncoding_HHE	chr12:11760621-11761021	-1.25094	-1.93121	-0.980634	-1.80296	-1.82615	-1.78383	85.4246	104.953	65.7744	84.0407	94.938	82.3921	35.3134	26.782	32.8384	23.3714	26.0561	23.2181	-1.59595	2495	0
d8_d17_noncoding_HHE	chr12:11871825-11872225	-1.52133	-1.45238	-1.4771	-1.5764	-1.86089	-1.20827	200.15	169.358	191.115	184.515	186.096	208.18	69.0733	61.2522	68.0096	61.2063	50.5088	89.5303	-1.51606	2406	0
d8_d17_noncoding_HHE	chr12:118935979-118936379	-1.01026	-1.00659	-0.577298	-1.17267	-1.18694	-1.16269	1114.08	1131.34	949.366	1088.44	1088.01	1061.3	552.587	562.59	635.952	482.275	477.328	473.508	-1.01941	1864	0
d8_d17_noncoding_HHE	chr1:211927011-211927411	-0.456235	-0.443499	-0.320396	0.32593	-0.0573903	0.161805	142.733	124.558	129.2	123.209	133.001	126.388	103.765	91.3291	103.27	154.692	127.775	141.507	-0.131631	1012	1
d8_d17_noncoding_HHE	chr12:12038079-12038479	-0.911427	-0.652983	-0.726552	-0.839181	-0.89682	-0.742678	130.022	121.33	112.001	133.937	127.375	132.087	68.6591	76.7975	67.2918	74.4246	67.9463	78.5369	-0.79494	1656	0
d8_d17_noncoding_HHE	chr1:212068714-212069114	-0.0762667	-0.157307	-0.248036	-0.184304	-0.297824	-0.142077	125.175	137.392	137.002	127.04	136.605	125.588	118.678	123.096	115.204	111.685	110.939	113.716	-0.184302	1058	1
d8_d17_noncoding_HHE	chr12:12080230-12080630	1.14687	1.2673	1.17632	1.23007	1.46913	1.25081	335.989	337.378	357.816	348.424	317.866	367.765	745.205	813.513	809.924	818.67	881.799	876.57	1.25675	158	1
d8_d17_noncoding_HHE	chr12:121199312-121199712	0.463047	0.486917	0.473285	0.626726	0.696534	0.494898	252.827	275.335	277.108	271.11	252.289	270.874	348.888	386.269	385.088	419.153	409.482	382.131	0.540234	579	1
d8_d17_noncoding_HHE	chr12:121268365-121268765	-1.35458	-1.52813	-0.688574	-1.04924	-1.15578	-1.30477	39.4268	40.6271	33.7262	33.9739	37.6236	40.7961	14.8088	13.4332	20.5464	15.9002	16.3352	15.9184	-1.18018	2056	0
d8_d17_noncoding_HHE	chr12:122478535-122478935	-2.06632	-2.21747	-1.96098	-2.09621	-2.18928	-2.13269	92.5344	101.489	78.6944	90.5119	94.0589	92.0912	21.333	21.0369	19.4698	20.4021	19.8427	20.2279	-2.11049	2820	0
d8_d17_noncoding_HHE	chr12:122501186-122501586	-0.876242	-0.978721	-0.822005	-0.756144	-0.847404	-0.846745	836.472	880.411	884.263	835.298	831.147	865.817	455.242	446.254	499.754	494.152	461.494	480.983	-0.854544	1712	0
d8_d17_noncoding_HHE	chr12:123611088-123611488	-1.29354	-1.29009	-1.15797	-1.08359	-1.26096	-1.15888	474.629	436.347	470.32	474.102	481.019	476.454	193.033	177.842	210.22	223.178	200.131	212.832	-1.2075	2081	0
d8_d17_noncoding_HHE	chr12:124483182-124483582	-0.469002	-0.518091	-0.533514	-0.466003	-0.504409	-0.159935	295.808	271.083	287.847	275.708	266.969	256.276	213.433	188.995	198.556	199.328	187.905	229.278	-0.441825	1300	1
d8_d17_noncoding_HHE	chr12:124515107-124515507	1.80114	1.70623	1.72777	1.69475	1.71186	1.72197	853.708	881.041	864.463	888.771	862.441	906.913	2977.61	2877.16	2865.55	2879.38	2827.49	2994.07	1.72729	30	1
d8_d17_noncoding_HHE	chr12:124994156-124994556	-0.792491	-0.85906	-0.663053	-0.613714	-0.643901	-0.611199	1116.23	1181.41	1000.04	1122.08	1136.79	1110.59	644.029	650.878	631.197	732.943	727.166	726.708	-0.697236	1564	0
d8_d17_noncoding_HHE	chr12:125116961-125117361	0.756498	0.86431	0.731444	0.424325	0.832673	0.360781	251.103	205.419	246.402	230.58	221.434	254.076	424.899	374.779	409.762	309.767	395.151	326.548	0.661672	504	1
d8_d17_noncoding_HHE	chr12:125185703-125186103	0.0920545	0.158689	0.320181	0.043613	-0.0625562	0.154813	2332.97	2362.12	2146.48	2368.72	2460.21	2391.97	2486.74	2636.88	2680.1	2441.45	2355.77	2663.04	0.117799	843	1
d8_d17_noncoding_HHE	chr12:125313200-125313600	-1.48566	-1.5536	-1.75805	-1.57204	-1.50529	-1.61356	528.168	548.544	591.131	566.998	553.19	577.445	187.958	186.207	174.061	190.037	194.218	188.031	-1.58137	2472	0
d8_d17_noncoding_HHE	chr12:12659437-12659837	-0.983772	-0.810321	-0.805065	-0.577867	-0.762194	-0.763455	357.534	339.583	327.446	324.753	325.514	356.766	180.295	193.219	186.981	217.239	191.512	209.754	-0.783779	1645	0
d8_d17_noncoding_HHE	chr12:12687041-12687441	-2.07265	-2.06996	-1.72862	-2.10549	-2.31624	-2.12926	312.936	320.686	263.685	308.745	335.887	329.269	73.6299	75.6147	78.866	70.9763	66.6435	74.4913	-2.07037	2806	0
d8_d17_noncoding_HHE	chr12:1280781-1281181	-0.753198	-1.22403	-0.871019	-2.01726	-0.949422	-0.693122	28.439	32.1237	30.2025	33.2927	27.2507	29.1972	16.4658	13.1798	16.0603	7.47119	13.6294	17.6774	-1.08468	1952	0
d8_d17_noncoding_HHE	chr12:12972898-12973298	-2.36863	-2.45853	-2.93983	-2.08243	-1.96076	-2.54414	59.7865	55.1143	58.3077	53.1321	43.0737	46.8955	10.7701	9.20894	6.72918	11.7815	10.3222	7.21167	-2.39239	2906	0
d0_exon_nonHHE	chr12:132281732-132282132	-1.61739	-1.99134	-3.3724	-3.44362	-3.44817	-2.00627	255.304	241.479	250.01	231.857	254.926	248.576	82.5359	59.9849	23.2381	20.4021	22.4483	61.1233	-2.64653	2959	0
d0_noncoding	chr12:132344962-132345362	0.187348	0.342057	0.374209	-0.134805	-0.411734	0.334613	123.02	130.227	108.729	147.646	159.109	128.188	140.218	165.339	141.223	134.386	119.357	161.911	0.115281	845	1
d0_noncoding	chr12:133126486-133126886	-5.25803	-5.39048	-5.47281	-5.29893	-6.02743	-4.8786	334.481	363.439	338.268	321.177	358.391	320.769	7.76687	7.6882	6.63946	7.18384	4.50971	9.93804	-5.38771	3097	0
d8_d17_noncoding_HHE	chr12:13403354-13403754	1.30417	1.27366	1.20364	1.35299	1.35324	1.3606	847.568	862.459	875.118	871.401	873.342	840.12	2094.46	2086.63	2016.87	2227.47	2232.81	2158.93	1.30805	136	1
d8_d17_noncoding_HHE	chr1:21348733-21349133	-1.45111	-1.85303	-1.34837	-1.2818	-1.57405	-1.30996	34.5792	42.5954	34.9007	33.8036	38.6784	33.0968	12.0128	11.0676	13.0995	13.3141	12.3265	12.7523	-1.46972	2368	0
d8_d17_noncoding_HHE	chr12:14360920-14361320	1.0193	0.615101	0.67936	0.389002	0.426846	0.906598	41.7967	48.5793	39.3472	51.2589	41.4914	40.3961	85.7462	74.9388	63.6132	67.4323	56.1209	76.602	0.672702	499	1
d8_d17_noncoding_HHE	chr1:214603394-214603794	-1.19264	-1.54258	-1.37247	-1.43563	-1.28812	-1.31773	207.691	216.284	207.642	212.869	213.874	209.98	90.3028	73.5871	79.5837	78.0644	86.9873	83.6378	-1.3582	2270	0
d0_noncoding	chr12:14742505-14742905	-0.43069	-0.434929	-0.353317	-0.498869	-0.525888	-0.387089	360.335	365.486	374.511	361.537	381.95	368.465	267.077	270.101	292.944	255.553	264.971	281.519	-0.438464	1294	1
d0_noncoding	chr12:14809778-14810178	-1.1291	-0.64733	-1.02448	-1.11754	-1.39067	-0.829344	144.565	127.865	128.612	138.961	134.056	126.888	65.5524	81.2753	62.7159	63.5052	50.5088	70.9734	-1.02308	1869	0
d0_noncoding	chr12:14863309-14863709	-1.02501	-1.10485	-1.16989	-0.643597	-0.983353	-1.02008	81.1157	84.0099	95.7252	89.7456	83.5982	91.9912	39.3521	38.5255	41.9901	57.0876	41.79	44.8531	-0.991129	1834	0
d8_d17_noncoding_HHE	chr1:214965365-214965765	-2.71139	-3.17987	-2.73975	-3.03573	-3.40546	-3.28391	192.071	197.939	174.084	190.22	193.304	189.482	28.4785	20.9525	25.212	22.3178	17.3373	18.5569	-3.05935	2999	0
d8_d17_noncoding_HHE	chr1:21647559-21647959	0.244595	0.26771	0.548156	0.224541	0.185084	0.473372	730.58	770.655	627.709	723.073	710.101	678.035	865.747	927.991	918.308	845.011	807.439	941.739	0.32391	723	1
d0_exon_nonHHE	chr1:217671489-217671889	-0.543761	-0.834178	-0.537954	-0.534597	-0.952083	-0.663795	81.2234	89.0489	69.8853	84.807	89.9274	90.5913	55.4036	49.5086	47.822	58.237	45.9991	56.8139	-0.677728	1537	0
d8_d17_noncoding_HHE	chr12:1830823-1831223	0.730095	0.881497	0.818551	0.650603	0.749484	0.721011	200.258	178.806	179.202	206.909	204.117	197.981	332.836	330.255	316.81	325.38	343.841	326.988	0.75854	448	1
d0_noncoding	chr1:21922017-21922417	1.2982	1.28398	1.33064	1.28304	1.18991	1.315	2097.37	2161.82	2084.98	2162.15	2175.49	2122	5159.37	5265.66	5245.53	5263.07	4964.39	5281.05	1.28346	145	1
d8_d17_noncoding_HHE	chr12:19604085-19604485	0.310188	0.571225	0.73672	0.464966	0.281725	0.663792	64.2031	51.0201	39.7667	48.0232	55.4684	47.0955	79.8434	76.2906	66.9329	66.666	67.6457	75.1949	0.50477	608	1
d8_d17_noncoding_HHE	chr12:19659529-19659929	-1.65314	-1.6332	-1.24028	-1.74241	-2.15555	-1.68105	44.8129	40.6271	27.434	35.6768	46.7658	39.9962	13.5661	12.4194	11.0359	9.96159	9.72094	11.7849	-1.68427	2566	0
d8_d17_noncoding_HHE	chr12:19698912-19699312	-1.01311	-0.88352	-0.871569	-0.559595	-0.639414	-0.745596	229.882	197.703	201.434	209.974	206.93	235.578	113.396	106.705	109.641	142.144	132.485	140.1	-0.785468	1649	0
d8_d17_noncoding_HHE	chr12:19728687-19729087	-0.465692	-0.155726	0.104725	-0.183826	-0.392945	-0.0617146	121.512	126.605	94.6346	118.185	132.562	113.589	87.7138	113.549	101.835	103.926	100.717	108.791	-0.19253	1064	1
d8_d17_noncoding_HHE	chr12:19777551-19777951	0.745456	0.623163	0.889841	0.81831	0.62243	0.659288	98.2437	99.2057	85.8255	89.5753	101.267	103.49	165.382	153.342	159.885	158.715	156.437	164.022	0.726415	469	1
d0_noncoding	chr1:220418780-220419180	1.01495	0.931337	1.13637	0.823115	0.889157	0.955589	522.351	550.198	476.948	578.748	531.653	560.746	1056.6	1050.16	1049.66	1024.7	985.523	1088.43	0.95842	319	1
d8_d17_noncoding_HHE	chr1:220828217-220828617	-0.938642	-0.972698	-0.46922	-0.820714	-1.19608	-0.639536	89.8413	85.1909	74.164	78.4209	95.2017	77.6926	46.3941	42.9188	53.2951	43.9651	40.9883	49.5143	-0.839481	1703	0
d8_d17_noncoding_HHE	chr12:22854116-22854516	-2.02896	-1.81566	-1.65137	-2.04632	-2.02337	-1.85056	469.243	445.953	370.233	469.589	463.438	470.755	114.225	125.968	117.177	112.93	113.244	129.81	-1.90271	2730	0
d8_d17_noncoding_HHE	chr12:23012007-23012407	-1.69382	-1.65107	-1.84651	-1.26152	-1.44449	-1.12788	301.41	260.848	283.316	276.049	313.208	277.374	92.4775	82.3736	78.0585	114.558	114.446	126.38	-1.50421	2396	0
d8_d17_noncoding_HHE	chr12:23075876-23076276	-4.38677	-3.4399	-3.99122	-3.6525	-3.30878	-3.60722	100.075	85.0334	84.8188	86.2545	91.3339	75.4928	3.83165	6.92783	4.3964	5.93864	8.31791	5.27683	-3.73107	3044	0
d8_d17_noncoding_HHE	chr1:223952965-223953365	0.124093	0.357946	0.330965	0.319131	0.182453	0.226007	222.557	205.655	195.31	224.449	217.478	230.778	242.637	263.849	245.929	280.266	246.932	270.086	0.256766	762	1
d8_d17_noncoding_HHE	chr1:224642046-224642446	-2.39361	-2.67374	-3.21916	-2.69654	-2.31511	-2.53698	41.2581	38.265	50.9248	36.5283	36.3929	43.5958	7.04196	5.15363	4.57584	4.78923	6.51403	6.68399	-2.63919	2957	0
d8_d17_noncoding_HHE	chr1:225881801-225882201	-3.04789	-2.71182	-2.03858	-3.07216	-3.13939	-1.91921	50.0914	51.4925	41.4446	49.3005	49.315	43.6958	5.17791	7.01232	9.33113	4.9808	4.71014	10.8175	-2.65484	2960	0
d8_d17_noncoding_HHE	chr12:26190697-26191097	-1.19182	-1.22036	-1.06404	-0.769723	-1.14768	-0.636662	105.138	89.915	98.0743	104.732	92.9162	94.491	45.4621	38.0186	46.3865	61.0148	41.3891	60.4197	-1.00505	1852	0
d8_d17_noncoding_HHE	chr12:26399359-26399759	-0.254757	-0.479092	-0.369983	-0.254482	-0.217909	-0.00314493	1075.4	1172.6	1208.86	1179.72	1124.58	1095.4	901.164	840.971	935.176	988.784	966.782	1093.01	-0.263228	1127	1
d8_d17_noncoding_HHE	chr12:26471478-26471878	0.634395	0.749629	0.935793	0.536385	0.641063	0.56623	253.689	239.983	200.595	253.229	238.312	234.178	394.35	404.18	384.64	367.717	372.202	347.216	0.677249	497	1
d8_d17_noncoding_HHE	chr12:26472425-26472825	-1.54839	-1.93038	-1.84723	-1.82075	-2.03208	-1.74337	82.1929	89.7575	76.8486	90.1713	87.1144	85.0919	27.4429	22.8111	20.6361	24.8082	20.5442	24.7132	-1.82037	2674	0
d0_noncoding	chr1:226492246-226492646	-1.55358	-1.97055	-2.13979	-1.5966	-1.80125	-2.07344	63.3414	59.2085	60.7406	60.5399	58.3693	61.6941	20.9188	14.3626	13.0097	19.3485	16.0345	13.8957	-1.85587	2698	0
d8_d17_noncoding_HHE	chr12:27702632-27703032	-1.3545	-1.292	-1.1412	-1.24529	-1.23152	-1.11988	362.489	368.242	345.148	377.63	351.271	400.262	141.15	149.793	155.937	158.715	149.021	183.634	-1.23073	2110	0
d0_noncoding	chr1:227729429-227729829	-6.07819	-5.43013	-5.85777	-5.85233	-5.48957	-5.68506	493.373	497.445	514.869	510.545	498.688	525.55	6.31705	10.5607	7.89557	7.85433	10.1218	9.23446	-5.73218	3105	0
d8_d17_noncoding_HHE	chr12:27768178-27768578	0.947416	1.11472	1.03703	1.08866	0.839388	0.915537	72.7133	66.0584	61.6635	72.9715	65.9292	70.4933	141.15	144.217	127.585	156.32	118.756	133.856	0.990459	296	1
d0_noncoding	chr1:227774392-227774792	-1.19273	-0.870793	-1.3902	-1.01517	-1.10917	-1.00643	126.036	105.268	125.089	119.888	129.573	122.388	54.5752	57.1124	47.1042	58.8117	59.5282	60.4197	-1.09742	1966	0
d0_noncoding	chr12:28912211-28912611	-0.759331	-2.02418	-1.14396	-1.51794	-1.23859	-1.68711	35.2255	43.619	40.27	49.045	43.6891	56.5946	20.401	9.96932	17.6753	16.4749	17.9386	16.8859	-1.39519	2301	0
d0_noncoding	chr12:28983362-28983762	0.363242	0.65629	1.6428	-0.220389	-0.319441	0.201413	51.0609	52.4373	23.7425	44.0213	53.2708	39.7962	65.9666	83.2184	76.264	37.6433	42.4915	45.9084	0.387319	666	1
d0_noncoding	chr12:29306169-29306569	-1.77201	-2.4561	-1.68662	-2.55235	-2.79285	-2.35992	83.0547	66.6095	54.784	66.6706	71.9067	68.6934	23.6113	11.3211	16.3295	10.5363	9.5205	12.5765	-2.26997	2882	0
d8_d17_noncoding_HHE	chr1:230220355-230220755	0.714927	0.645558	0.445794	0.486885	0.605267	0.528857	704.403	684.125	797.514	741.636	702.893	729.83	1156.85	1070.77	1086.63	1039.74	1069.8	1053.43	0.571215	559	1
d0_noncoding	chr12:30323001-30323401	-4.92844	-5.12424	-5.4436	-5.59074	-6.12915	-5.65476	174.512	163.532	151.852	171.828	167.196	151.286	4.76368	3.71737	2.51223	2.58618	1.40302	2.02279	-5.47849	3101	0
d8_d17_noncoding_HHE	chr1:231053479-231053879	0.703516	0.803302	1.08969	0.633429	0.768203	1.0016	40.504	41.257	30.2025	34.6551	36.4808	28.7972	66.5879	72.7422	65.4076	54.3098	62.8353	58.6608	0.83329	399	1
d8_d17_noncoding_HHE	chr1:231531440-231531840	1.44722	1.0101	1.40951	1.48572	1.62059	1.41763	28.1158	30.0766	20.7223	30.9937	22.8554	26.7974	78.3936	61.5901	56.7045	88.6007	72.3558	73.26	1.39846	100	1
d8_d17_noncoding_HHE	chr1:231543814-231544214	-0.529554	-0.750185	-0.0737963	-0.726987	-0.876569	-0.697352	62.4796	57.2401	40.9412	53.1321	49.2271	57.0945	42.9767	33.6253	38.8498	31.7047	26.3568	34.8271	-0.609074	1462	0
d0_noncoding	chr12:31902139-31902539	-1.9213	-2.10253	-1.76698	-1.76891	-1.67529	-2.15006	360.119	350.527	335.248	338.632	306.263	366.465	94.3415	80.8528	97.7974	98.6581	95.205	81.7909	-1.89751	2723	0
d8_d17_noncoding_HHE	chr1:232366082-232366482	-2.51008	-2.32727	-2.08156	-2.20872	-2.07935	-2.26278	168.695	164.713	145.643	174.978	160.779	171.784	28.7892	32.0201	33.6459	37.0686	37.2803	35.003	-2.24496	2870	0
d8_d17_noncoding_HHE	chr1:232454859-232455259	0.869492	0.751861	0.819863	0.81981	0.849133	0.829003	5205.52	5457.57	5529.58	5481.97	5397.05	5355.19	9511.41	9191.03	9761.79	9677.4	9723.14	9514.04	0.823194	408	1
d8_d17_noncoding_HHE	chr1:232464227-232464627	0.593758	0.632524	0.808179	0.835396	0.790084	0.964536	132.715	127.55	114.35	103.539	108.651	110.289	200.799	198.288	200.978	185.535	188.606	216.174	0.770746	442	1
d0_noncoding	chr12:32607782-32608182	-1.53782	-1.24213	-0.793922	-1.21421	-1.78713	-1.11922	38.8881	36.1392	25.001	34.6551	33.5799	34.7967	12.7377	14.7005	13.9967	14.3677	9.01943	15.4787	-1.28241	2174	0
d8_d17_noncoding_HHE	chr1:232644081-232644481	-0.602576	-0.522566	-0.732139	-0.470815	-0.461381	-0.481127	2378.86	2265.83	2603.46	2494.57	2517.88	2517.46	1566.32	1577.01	1566.91	1799.7	1828.44	1803.27	-0.545101	1387	1
d8_d17_noncoding_HHE	chr1:232645335-232645735	-1.45395	-1.5318	-1.54807	-1.2713	-1.29826	-1.3907	1993.64	2007.5	2064.43	2009.65	2012.6	1984.11	727.082	693.628	705.308	831.985	817.761	756.082	-1.41568	2319	0
d8_d17_noncoding_HHE	chr1:232691628-232692028	-0.10186	0.0973655	0.106513	0.10372	0.417039	0.369059	246.902	231.165	226.938	225.811	217.566	228.578	230.003	247.374	244.404	242.718	290.826	295.503	0.165306	810	1
d8_d17_noncoding_HHE	chr1:232725586-232725986	1.23984	1.12207	1.33576	1.29041	1.17304	1.2207	137.24	146.998	125.089	124.486	137.221	144.486	325.483	321.13	317.258	305.936	310.669	338.069	1.2303	168	1
d8_d17_noncoding_HHE	chr1:232784082-232784482	0.596883	0.485734	0.394324	0.313689	0.268797	0.512755	410.965	489.808	487.855	456.732	461.065	442.158	622.074	686.278	641.515	567.907	555.697	631.285	0.428697	650	1
d8_d17_noncoding_HHE	chr1:232790857-232791257	1.23852	1.27164	1.26906	0.964346	1.48557	1.19087	52.3536	50.4689	54.029	58.6667	47.2053	53.2949	124.891	123.265	131.623	115.42	133.989	122.95	1.23667	165	1
d8_d17_noncoding_HHE	chr12:32979891-32980291	-1.24108	-1.44002	-0.725886	-1.28045	-1.34274	-1.39436	199.396	202.978	160.325	189.198	192.425	208.08	83.7786	74.1785	96.5413	77.2981	75.2621	78.5369	-1.23742	2124	0
d8_d17_noncoding_HHE	chr12:32981476-32981876	-1.82303	-1.89682	-0.74678	-1.88186	-2.24331	-1.98241	114.295	125.739	69.6336	105.413	112.871	109.989	31.5853	33.0339	41.0928	27.8733	23.0496	27.0877	-1.76237	2634	0
d8_d17_noncoding_HHE	chr12:33007028-33007428	0.681348	0.910432	0.788017	0.523167	0.661333	0.733096	36.9491	39.761	33.9778	38.4867	34.5469	38.5963	59.8567	75.6147	59.3962	55.7466	55.2189	64.8171	0.716232	472	1
d8_d17_noncoding_HHE	chr12:33013177-33013577	-0.30309	-0.195773	0.0546317	-0.221584	-0.443333	-0.529289	150.49	138.809	120.475	128.828	134.583	144.886	121.784	121.068	125.163	110.344	98.7126	100.084	-0.273073	1136	1
d8_d17_noncoding_HHE	chr12:33034576-33034976	-0.671403	-0.75965	-0.397445	-0.904961	-0.466167	-0.453732	51.0609	53.6183	38.8438	52.7064	49.6666	49.9952	31.6888	31.2597	29.2495	27.6817	35.6768	36.2343	-0.608893	1460	0
d8_d17_noncoding_HHE	chr12:33100195-33100595	0.406148	0.459616	0.187079	0.0905838	0.548416	0.542821	38.6727	38.1863	42.1996	37.7204	31.8218	40.4961	51.572	52.8881	48.1809	40.2295	47.0012	59.4523	0.372444	682	1
d8_d17_noncoding_HHE	chr12:33136295-33136695	1.80217	1.65357	2.71283	1.42915	1.05383	1.59282	183.453	216.835	95.9769	177.788	182.58	171.384	642.268	684.334	634.786	480.455	380.119	518.977	1.7074	31	1
d0_noncoding	chr1:233866508-233866908	-2.36616	-2.17865	-2.4105	-3.36242	-3.20369	-2.63599	35.6564	29.9192	26.2594	29.972	27.6023	33.0968	6.10993	5.82952	4.12723	2.01148	2.10453	4.48531	-2.6929	2963	0
d0_noncoding	chr1:233874579-233874979	1.09063	0.563193	1.23721	0.524861	0.461471	0.886965	31.563	39.1311	24.5815	36.4432	36.4808	33.4968	68.3484	58.2952	59.3065	52.8731	50.609	62.7943	0.794056	431	1
d0_noncoding	chr1:235106440-235106840	-1.24371	-1.41788	-1.38273	-1.20891	-1.30566	-1.07179	103.63	122.669	100.34	106.264	111.464	94.091	43.1838	45.2844	37.8628	45.4019	44.4958	44.2374	-1.27178	2165	0
d0_noncoding	chr1:236511444-236511844	0.933505	0.132873	-0.0472887	0.267234	0.419102	-0.0600635	46.9674	78.8134	69.3819	64.4567	58.8088	78.8925	90.6134	86.5134	67.1123	77.777	78.9701	75.6346	0.274227	750	1
d8_d17_noncoding_HHE	chr1:236917348-236917748	-2.96445	-2.48637	-1.94458	-2.7057	-3.4813	-2.93718	81.9775	60.4682	47.4012	59.2627	67.2478	61.8941	9.63091	9.96932	11.5742	8.23747	5.11101	7.21167	-2.75326	2971	0
d8_d17_noncoding_HHE	chr1:237530992-237531392	-2.14294	-2.03702	-1.62902	-1.30069	-1.83765	-1.80751	109.986	112.669	110.323	116.141	116.123	104.09	24.1291	26.6975	34.9917	46.5513	31.7684	29.0226	-1.79247	2653	0
d0_noncoding	chr12:4073607-4074007	-0.213268	-0.0910258	0.530625	-0.367349	-0.756601	-0.326025	38.4573	37.9501	27.5179	37.9758	43.8649	37.2964	33.0351	35.5685	40.1956	29.2143	25.555	29.5503	-0.203941	1071	1
d8_d17_noncoding_HHE	chr12:43060474-43060874	-0.42825	-0.428311	-0.615379	-0.559373	-0.331422	-0.465626	143.595	141.092	159.151	156.586	145.396	160.085	106.458	104.593	103.54	105.938	115.348	115.651	-0.471394	1328	1
d8_d17_noncoding_HHE	chr12:43129861-43130261	-2.01806	-1.74928	-1.51225	-1.85822	-2.17171	-2.37438	213.615	192.664	168.211	189.113	199.018	197.081	51.9862	56.6054	58.3195	51.4363	43.3935	37.2017	-1.94732	2756	0
d8_d17_noncoding_HHE	chr12:43183832-43184232	-2.15952	-2.38904	-1.59838	-1.09367	-1.95147	-2.08168	29.8394	25.0376	23.4909	22.3938	26.8991	25.1976	5.90282	3.97083	7.08807	9.96159	6.21338	5.18889	-1.87896	2712	0
d8_d17_noncoding_HHE	chr12:43312161-43312561	-0.693278	-0.66133	-0.00979748	-0.484095	-0.321564	-0.674249	109.124	99.993	76.4292	97.6643	87.2902	104.59	67.1057	62.8574	75.9051	69.5396	69.65	65.1689	-0.474052	1330	1
d8_d17_noncoding_HHE	chr12:43315914-43316314	0.239594	0.390464	0.170084	0.659446	0.381837	0.268777	457.178	427.214	444.145	383.505	416.321	421.76	539.953	560.309	499.843	606.316	542.769	508.335	0.3517	701	1
d8_d17_noncoding_HHE	chr1:243368246-243368646	1.77979	1.90631	1.9874	1.87419	2.02228	1.79155	87.6868	83.0651	75.5063	78.6764	81.2247	82.6921	303.529	314.118	302.364	291.089	333.017	288.731	1.89359	20	1
d0_noncoding	chr12:44975632-44976032	-1.8349	-1.61412	-0.790811	-2.09882	-1.68736	-1.45564	67.2194	56.374	38.7599	61.136	49.6666	59.3943	18.1227	17.742	21.982	13.5056	14.7317	21.0194	-1.58027	2469	0
d8_d17_noncoding_HHE	chr1:245255154-245255554	0.412012	0.389761	0.349085	0.422396	0.535469	0.534648	613.377	646.411	683.752	655.296	602.681	604.142	816.453	847.223	871.204	878.536	873.982	875.602	0.440562	644	1
d8_d17_noncoding_HHE	chr1:245454140-245454540	-3.65389	-3.38376	-3.33636	-3.28662	-3.91206	-3.30211	315.306	322.497	336.255	332.161	350.479	336.768	24.1291	29.9924	32.3898	33.1415	22.3481	33.244	-3.47913	3026	0
d8_d17_noncoding_HHE	chr1:245474309-245474709	-1.29632	-1.30272	-1.18012	-1.28115	-1.17953	-1.2605	644.94	659.245	647.173	660.916	639.337	669.536	262.002	266.637	285.048	271.358	281.707	278.881	-1.25006	2138	0
d8_d17_noncoding_HHE	chr1:245491185-245491585	-0.364992	-0.300564	0.0530967	0.19234	0.11594	0.32373	44.1666	38.1076	37.6693	35.2511	33.492	40.6961	34.0707	30.7528	39.119	40.4211	36.3783	51.1853	0.00325859	929	1
d8_d17_noncoding_HHE	chr1:245501059-245501459	-1.95878	-1.96203	-1.64322	-1.81743	-1.69357	-1.64367	206.183	203.687	171.399	200.693	202.886	198.881	52.2969	51.5363	54.1923	56.2255	62.0336	62.9702	-1.78645	2650	0
d8_d17_noncoding_HHE	chr1:245543514-245543914	0.443274	0.50026	0.449548	0.464653	0.736306	0.641753	155.337	165.815	178.111	168.252	160.34	177.483	211.569	234.955	243.596	232.565	267.777	277.473	0.539299	584	1
d8_d17_noncoding_HHE	chr1:245546562-245546962	-0.88393	-1.44242	-1.36847	-0.955671	-0.696625	-0.847584	135.193	138.337	143.126	125.593	133.968	134.687	72.8014	50.269	54.8204	64.2714	82.2772	74.4033	-1.03245	1884	0
d8_d17_noncoding_HHE	chr1:245561501-245561901	-0.0738419	-0.541165	0.281906	-0.177251	-0.16319	-0.173969	106.215	97.9459	79.4494	91.1079	101.003	93.6911	100.866	66.9972	96.8104	80.459	90.094	82.9342	-0.141252	1017	1
d8_d17_noncoding_HHE	chr12:45654001-45654401	-1.80981	-1.7872	-1.61072	-1.35557	-1.51502	-1.49687	607.021	568.149	566.801	565.806	551.783	561.046	172.424	163.902	184.918	220.496	192.414	198.145	-1.59587	2494	0
d8_d17_noncoding_HHE	chr12:45657355-45657755	-0.823738	-1.42553	-1.31791	-1.21766	-1.3861	-1.43165	54.2926	66.1371	60.9923	53.8984	57.9298	62.1941	30.239	23.9939	23.8661	22.6052	21.5464	22.4265	-1.2671	2156	0
d8_d17_noncoding_HHE	chr12:45667508-45667908	-1.41018	-1.44712	-1.03048	-1.58507	-1.86847	-1.24411	124.959	144.321	117.79	124.997	128.166	134.487	46.3941	52.2967	57.1531	40.9958	34.374	56.1983	-1.43091	2334	0
d8_d17_noncoding_HHE	chr1:245739652-245740052	0.805899	0.785018	0.645836	0.571839	0.879415	0.874557	40.504	43.8552	43.7937	45.554	42.6342	44.3958	71.5587	76.2906	69.0862	68.1986	79.2707	82.2306	0.760427	445	1
d8_d17_noncoding_HHE	chr1:245748592-245748992	1.58545	1.28494	1.6545	1.24754	1.36631	1.35239	88.2255	91.5684	74.4157	92.8109	82.807	94.491	266.766	224.563	236.418	221.741	215.063	242.822	1.41519	96	1
d8_d17_noncoding_HHE	chr12:45749437-45749837	-0.332693	-0.348373	-0.405224	-0.226494	-0.273379	-0.328366	1075.94	1098.9	1193.5	1089.12	1136.36	1087.4	854.148	862.937	900.992	930.738	940.025	865.84	-0.319088	1184	1
d8_d17_noncoding_HHE	chr1:245762575-245762975	0.203243	-0.0122161	0.578824	0.214836	-0.0853065	0.770265	38.4573	44.4851	32.4677	38.4867	43.8649	32.8969	44.4265	44.1016	48.9884	44.8272	41.2889	56.8139	0.278274	746	1
d8_d17_noncoding_HHE	chr12:45885224-45885624	-1.42217	-1.49984	-1.6387	-1.80071	-1.61101	-1.53867	581.706	578.857	595.241	609.827	609.713	629.44	216.437	204.033	190.481	174.328	198.928	215.998	-1.58518	2479	0
d8_d17_noncoding_HHE	chr1:245915398-245915798	-0.435036	-0.518001	-0.0901437	-0.38043	-0.7534	-0.313515	156.738	149.36	123.746	129.85	151.549	140.687	115.675	104.002	116.19	99.5201	89.4927	113.012	-0.415088	1274	1
d0_noncoding	chr1:24613208-24613608	-0.363574	-0.238119	0.299323	-0.479578	-0.931168	-0.276656	159.107	151.643	99.92	127.807	165.438	130.188	123.441	128.418	123.189	91.3785	86.2858	107.296	-0.331629	1191	1
d8_d17_noncoding_HHE	chr12:46430909-46431309	-0.233359	-0.386698	-0.168499	-0.649617	-0.600837	-0.21257	190.455	194.711	183.145	200.267	205.699	198.881	161.861	148.695	162.846	127.298	135.291	171.497	-0.375263	1233	1
d8_d17_noncoding_HHE	chr12:46527566-46527966	-0.375878	-0.268946	-0.449904	0.0140586	-0.133304	-0.0558027	463.103	428.474	464.364	450.175	454.384	420.46	356.655	355.431	339.689	454.593	414.192	404.469	-0.211629	1080	1
d8_d17_noncoding_HHE	chr12:46527995-46528395	-2.19865	-2.10382	-2.11824	-2.5961	-2.41029	-2.53178	57.3088	47.2408	39.1794	46.746	56.5233	46.9955	11.7021	10.2228	8.25446	6.89649	9.82115	7.29962	-2.32648	2891	0
d8_d17_noncoding_HHE	chr12:46554515-46554915	-1.51828	-1.47595	-1.23421	-1.12775	-1.5595	-1.58568	175.697	166.76	145.727	158.375	168.251	180.183	60.6851	59.309	61.3701	71.9342	56.4215	59.3644	-1.4169	2320	0
d8_d17_noncoding_HHE	chr12:46654213-46654613	-0.639213	-0.51943	-0.589589	-0.529501	-0.321296	-0.393042	99.1055	89.4426	90.0203	92.3851	90.279	87.3917	63.2741	62.097	59.4859	63.6967	72.0552	66.3122	-0.498678	1351	1
d8_d17_noncoding_HHE	chr12:46849525-46849925	1.15284	1.06812	1.37966	1.11319	1.08498	1.12235	798.661	817.738	674.523	764.37	760.295	765.127	1777.06	1715.65	1756.76	1654.68	1613.98	1666.86	1.15353	198	1
d8_d17_noncoding_HHE	chr12:46867377-46867777	-2.23962	-2.11908	-1.48715	-2.17331	-2.05627	-1.91099	88.3332	84.0886	65.4388	83.8704	74.0165	88.0916	17.9156	18.5869	22.6998	17.8159	17.0367	22.6904	-1.99774	2772	0
d8_d17_noncoding_HHE	chr12:46918611-46919011	-0.111781	-0.0936525	-0.132951	-0.222951	-0.279487	-0.578507	61.4023	66.0584	57.5526	60.1994	70.764	79.2924	56.7499	61.8436	52.3979	51.4363	58.1252	52.7683	-0.236555	1107	1
d8_d17_noncoding_HHE	chr12:48246020-48246420	1.18101	1.38704	1.47076	1.69055	1.51299	1.3083	139.933	127.786	116.448	120.739	115.332	119.189	318.545	335.831	324.526	391.95	331.013	296.646	1.42511	90	1
d8_d17_noncoding_HHE	chr12:48808020-48808420	-0.516331	-0.375814	-0.240611	-0.27758	-0.182794	-0.287358	89.3027	91.7259	84.9866	87.8723	92.3887	93.4911	62.1349	70.4611	71.7779	72.3173	81.275	76.4261	-0.313414	1178	1
d8_d17_noncoding_HHE	chr12:48834889-48835289	-1.1932	-1.14748	-0.715457	-1.64774	-1.22471	-0.910809	71.8515	63.5389	45.7233	67.8626	56.6112	61.8941	30.8603	28.1337	27.455	20.9768	23.6509	32.4525	-1.1399	2010	0
d0_noncoding	chr12:49217814-49218214	-0.942133	-1.03054	-1.07469	-0.955902	-1.09991	-1.02112	130.453	135.66	135.66	146.794	140.121	138.287	67.4164	65.8989	63.8823	75.1909	64.8396	67.6314	-1.02071	1867	0
d8_d17_noncoding_HHE	chr1:25020758-25021158	-2.35626	-2.14487	-2.15254	-2.1565	-2.25446	-1.83804	204.028	211.166	202.105	210.144	209.391	198.781	39.0414	46.9741	44.6817	46.3597	43.0928	54.8791	-2.15044	2840	0
d8_d17_noncoding_HHE	chr12:50949131-50949531	-0.269834	-0.87941	-0.139484	-0.711815	-0.48718	-1.01892	72.4978	76.5301	62.1669	60.8805	68.3905	60.1943	59.9602	41.1446	56.3456	36.7813	48.5045	29.1985	-0.584441	1431	0
d8_d17_noncoding_HHE	chr12:51013005-51013405	1.49115	1.56495	1.39933	1.66351	1.57171	1.66297	601.851	539.175	586.6	543.753	500.622	559.547	1693.69	1597.2	1548.97	1724.7	1490.11	1774.07	1.55894	57	1
d8_d17_noncoding_HHE	chr12:51083247-51083647	-1.62843	-1.76951	-1.62472	-2.23851	-2.10228	-2.04316	168.264	151.328	131.297	162.376	153.044	173.483	53.7467	43.6791	41.9003	33.6204	34.8751	41.3352	-1.9011	2729	0
d0_noncoding	chr12:51656518-51656918	0.746954	0.352257	0.86611	0.101462	-0.162364	0.178263	45.567	49.2879	38.9277	45.554	52.8312	47.9954	77.1509	63.1953	71.7779	48.9459	47.1014	54.4393	0.347114	705	1
d0_noncoding	chr12:52241081-52241481	-4.99491	-5.22078	-4.33951	-4.35597	-5.1048	-4.56644	47.3983	48.8942	26.5111	33.2076	47.2053	35.1966	0.517791	0.337943	0.358889	0.670492	0.400863	0.527683	-4.76374	3076	0
d8_d17_noncoding_HHE	chr12:54219065-54219465	1.10051	1.07429	1.42705	1.04982	1.09671	1.15793	410.211	420.443	334.241	383.079	406.299	392.563	880.763	886.424	900.454	794.15	870.074	877.185	1.15105	201	1
d8_d17_noncoding_HHE	chr12:54679689-54680089	-1.80754	-1.87452	-1.86595	-1.68953	-1.6134	-1.81573	1091.45	1059.06	1119.51	1051.74	1026.82	1058.9	311.089	288.096	306.402	325.38	334.921	300.076	-1.77778	2643	0
d8_d17_noncoding_HHE	chr12:56964888-56965288	-2.70246	-2.42407	-2.22033	-2.65879	-2.9206	-2.36526	196.272	172.586	172.993	171.658	183.371	188.582	29.307	31.3442	36.3376	26.3407	23.3503	35.7945	-2.54859	2937	0
d8_d17_noncoding_HHE	chr12:56987541-56987941	0.41829	0.259592	0.210256	0.256443	0.275359	0.338129	191.855	221.717	209.572	209.123	210.973	224.579	256.721	265.623	242.609	249.998	255.55	284.157	0.293011	739	1
d0_noncoding	chr1:25844440-25844840	-0.0397357	0.0117114	0.162715	0.0458941	0.145454	-0.192871	524.721	472.723	495.238	516.505	492.974	516.751	510.438	476.584	554.484	533.233	545.375	451.961	0.0221946	914	1
d8_d17_noncoding_HHE	chr12:62686516-62686916	-0.484144	-0.476769	-0.421796	-0.109647	-0.243415	-0.286945	332.111	314.545	320.65	304.232	328.327	334.568	237.148	225.746	239.11	281.894	277.197	274.044	-0.337119	1197	1
d0_noncoding	chr12:63307694-63308094	0.080199	0.196741	0.185871	0.190734	0.00985884	0.27595	494.343	502.17	505.557	510.545	544.839	500.652	522.658	575.686	575.21	582.849	548.581	606.396	0.156559	818	1
d8_d17_noncoding_HHE	chr12:65065029-65065429	-0.484437	-0.752818	-0.352614	-0.648108	-0.96232	-0.688592	278.573	333.677	259.993	287.118	309.076	302.671	198.832	197.612	203.401	182.853	158.141	187.416	-0.648148	1507	0
d8_d17_noncoding_HHE	chr12:65718948-65719348	0.529007	0.0827555	0.169628	0.187288	0.484246	0.532949	135.624	155.029	158.312	150.711	136.693	145.086	196.139	164.24	178.189	171.742	191.613	210.37	0.330979	719	1
d8_d17_noncoding_HHE	chr12:65728948-65729348	-1.26211	-1.30927	-1.02033	-1.52775	-1.0164	-1.20809	154.152	153.69	135.156	157.097	135.023	133.787	63.6883	61.4211	66.1254	53.8309	66.2427	57.3416	-1.22399	2102	0
d8_d17_noncoding_HHE	chr12:65840691-65841091	0.659887	0.601589	0.897595	0.711066	0.460235	0.635141	66.3576	75.2703	50.9248	55.4311	65.5775	61.5941	105.422	114.732	95.7338	91.3785	90.5951	96.2143	0.660919	505	1
d8_d17_noncoding_HHE	chr12:65899127-65899527	-0.00950807	-0.207818	0.0185173	-0.521074	-0.636352	-0.761378	126.036	129.833	130.374	130.191	127.199	131.587	125.202	112.282	132.071	90.4206	81.4755	77.2177	-0.352935	1213	1
d8_d17_noncoding_HHE	chr12:65917251-65917651	-0.933413	-0.879089	-0.49106	-0.970442	-0.871095	-0.822035	383.603	386.666	313.771	353.618	361.38	355.266	200.385	209.778	222.96	179.979	197.125	200.52	-0.827855	1690	0
d8_d17_noncoding_HHE	chr12:65928366-65928766	0.983321	1.16064	1.27388	0.981641	1.03245	1.17076	185.931	174.082	166.198	189.794	174.053	175.783	368.564	390.409	403.302	375.763	357.069	396.994	1.10045	232	1
d8_d17_noncoding_HHE	chr12:65930791-65931191	0.0928239	0.149349	0.0382852	-0.20985	0.0663136	-0.110181	134.331	123.613	137.673	143.729	130.891	132.787	143.325	137.205	141.402	124.137	137.095	122.95	0.00445683	927	1
d0_noncoding	chr12:66291207-66291607	-1.2759	-0.972094	-0.928277	-1.50928	-1.4288	-1.03347	56.3393	63.7751	60.3212	62.9241	59.1604	60.0943	22.6792	32.0201	31.2234	21.4557	21.346	28.8467	-1.1913	2067	0
d0_noncoding	chr12:66891327-66891727	0.0994813	0.278972	0.0667401	0.2336	0.148602	0.239569	425.615	408.003	477.116	424.205	432.32	403.961	456.07	495.255	499.754	498.942	479.332	477.114	0.177827	804	1
d8_d17_noncoding_HHE	chr12:67436398-67436798	0.855983	0.853415	1.01649	0.918823	0.779056	0.925845	159.754	149.281	141.197	166.974	157.615	142.386	289.963	270.523	286.663	316.568	271.184	271.405	0.891602	364	1
d8_d17_noncoding_HHE	chr12:67532372-67532772	-2.04077	-1.9935	-1.43936	-2.34055	-1.99666	-2.25046	78.9612	74.6404	66.1939	75.8665	79.3787	76.9926	18.4334	17.9955	23.7764	14.1761	19.1412	15.3908	-2.01022	2776	0
d8_d17_noncoding_HHE	chr12:69810158-69810558	-2.23381	-1.79396	-1.86919	-2.22876	-1.95302	-2.00498	206.829	169.752	170.476	179.236	177.481	163.984	43.1838	48.2414	45.9379	37.4518	45.0971	40.1039	-2.01395	2778	0
d8_d17_noncoding_HHE	chr12:69853158-69853558	-0.241309	-0.23366	-0.213297	-0.19775	0.00673137	-0.390914	233.867	206.206	206.636	217.552	208.072	216.879	197.693	175.223	178.099	189.558	209.05	165.165	-0.2117	1082	1
d0_noncoding	chr12:72609022-72609422	0.976405	1.0487	0.881397	1.19602	1.00251	0.870494	128.406	116.37	151.6	126.7	130.803	131.687	253.614	241.798	280.113	291.568	263.067	241.591	0.995921	287	1
d0_noncoding	chr1:27376052-27376452	-2.15033	-2.92814	-1.72418	-2.0649	-2.34988	-0.870516	37.9186	41.3357	33.7262	39.253	38.3268	30.897	7.76687	4.56223	9.51057	8.62061	6.71446	16.4461	-2.01466	2779	0
d0_noncoding	chr1:27383886-27384286	1.11025	1.02582	1.17519	0.173788	0.371792	0.698505	42.0121	46.296	35.3202	51.5143	48.8755	49.0953	91.8561	95.2999	81.0193	58.237	63.5368	80.2958	0.759225	447	1
d8_d17_noncoding_HHE	chr12:76531407-76531807	0.186908	0.326578	0.297356	0.422718	0.537615	0.494243	155.445	137.234	142.623	139.301	140.737	146.686	177.085	172.351	175.497	187.067	204.741	207.028	0.37757	678	1
d8_d17_noncoding_HHE	chr12:76796033-76796433	-0.544725	-1.22943	-1.15589	-1.71739	-1.6714	-0.946896	22.5142	25.1164	22.8197	32.5264	21.9764	26.6975	15.1195	10.1383	9.69002	9.19532	6.21338	13.368	-1.21096	2086	0
d8_d17_noncoding_HHE	chr12:76942218-76942618	-2.22522	-2.16494	-1.48947	-2.51418	-2.10718	-1.96731	64.2031	58.4211	41.6124	55.6014	60.3032	63.094	12.9448	12.2504	14.1761	8.90796	13.2285	15.3908	-2.07805	2811	0
d8_d17_noncoding_HHE	chr12:77286087-77286487	0.342455	0.102106	1.05349	0.578974	-0.243262	0.990786	34.256	37.7926	21.2257	23.3304	29.0088	24.1977	43.7016	40.6376	45.1303	35.3445	24.3524	49.0745	0.470758	627	1
d0_noncoding	chr1:27756349-27756749	-1.66414	-1.13413	-0.793093	-1.49224	-1.83104	-0.915596	85.5324	78.8921	51.2604	65.1379	71.7309	64.0939	26.3038	35.3995	29.1598	22.5094	19.4419	33.5079	-1.30504	2212	0
d8_d17_noncoding_HHE	chr1:27868867-27869267	0.314634	0.276212	0.133672	0.147788	0.325389	0.271101	1016.15	1087.25	1214.06	1202.62	1195.43	1192.89	1264.03	1316.88	1332.02	1332.46	1498.13	1439.7	0.244799	769	1
d0_noncoding	chr12:79212226-79212626	-1.46132	-1.93131	-1.32354	-1.89024	-1.68905	-2.20811	64.2031	69.8376	48.6596	59.5182	49.4029	59.2943	22.6792	17.573	18.8417	15.3255	14.6315	12.0488	-1.75059	2622	0
d8_d17_noncoding_HHE	chr12:80378009-80378409	-0.724085	-0.640605	-0.898432	-0.761578	-0.55773	-0.660732	274.695	232.503	265.614	263.276	241.213	245.977	165.9	148.779	142.031	154.884	163.552	155.227	-0.707194	1575	0
d0_noncoding	chr12:8058921-8059321	-1.10268	-1.33158	-1.04277	-0.964694	-1.07916	-1.20509	109.232	118.889	112.337	106.945	106.981	110.189	50.3293	46.6361	54.0129	54.3098	50.1079	47.2277	-1.121	1987	0
d0_noncoding	chr12:82463727-82464127	1.00159	1.15644	1.40757	0.918368	0.98209	0.753601	138.425	132.825	110.071	135.555	116.651	138.087	278.157	297.305	293.661	257.086	231.398	233.5	1.03661	267	1
d8_d17_noncoding_HHE	chr12:883379-883779	0.348394	-0.140366	0.151667	0.100768	0.372038	-0.191791	47.6137	65.1923	49.3308	56.0271	46.8537	56.2946	60.8922	59.0555	54.9101	60.1527	60.9312	49.1625	0.106785	855	1
d8_d17_noncoding_HHE	chr12:89599793-89600193	-0.554703	-0.750874	-1.35115	-0.491417	-0.959758	-0.881071	59.0324	63.3814	72.7377	66.926	66.6324	73.8929	39.8699	37.2582	27.9037	47.3176	33.7727	39.6642	-0.831496	1695	0
d8_d17_noncoding_HHE	chr12:89710461-89710861	-0.733292	-0.744095	-0.509308	-0.327224	-0.623933	-0.481079	88.9795	82.0415	69.1302	61.9023	75.5988	68.8934	53.1254	48.5793	48.2706	49.1375	48.7049	49.0745	-0.569822	1413	0
d8_d17_noncoding_HHE	chr12:89764775-89765175	-0.980338	-1.4308	-0.984884	-1.26732	-1.34633	-1.04815	161.154	192.113	155.291	173.871	168.954	172.384	81.1896	70.6301	77.9687	71.6468	65.8418	82.8463	-1.1763	2048	0
d8_d17_noncoding_HHE	chr12:89787382-89787782	-1.65148	-1.86628	-1.02421	-1.6957	-1.79971	-1.34357	68.8352	67.948	51.7638	56.538	61.446	53.0949	21.2294	17.911	24.9428	16.7623	16.9365	20.3158	-1.56349	2452	0
d8_d17_noncoding_HHE	chr12:91565239-91565639	-2.13688	-2.02561	-1.18671	-1.58112	-1.6036	-1.602	30.2703	25.4313	23.7425	22.0532	20.9215	26.5975	6.10993	5.49157	9.86946	6.70492	6.21338	8.09114	-1.68932	2571	0
d8_d17_noncoding_HHE	chr1:29198409-29198809	-0.699469	-0.947374	-0.706926	-0.655645	-0.834552	-0.934065	332.758	385.091	341.289	343.4	369.115	375.464	204.527	199.217	208.694	217.622	206.545	196.034	-0.796339	1660	0
d8_d17_noncoding_HHE	chr12:92003146-92003546	-1.66936	-1.35532	-1.23741	-1.44918	-1.6282	-1.29145	149.089	133.849	122.572	128.317	139.33	131.687	46.187	51.7053	51.4109	46.3597	44.3956	53.2081	-1.43849	2344	0
d8_d17_noncoding_HHE	chr12:92618566-92618966	-0.266606	-0.291621	-0.417669	-0.212814	-0.135961	-0.346973	2120.64	2142.61	2352.36	2274.29	2214.6	2302.78	1762.66	1750.29	1760.8	1962.24	2015.34	1810.31	-0.278607	1150	1
d8_d17_noncoding_HHE	chr12:93293155-93293555	-1.35372	-1.37712	-1.37444	-1.23486	-1.0732	-1.46018	486.156	456.74	498.006	488.747	464.581	522.25	189.615	175.223	191.468	207.086	220.274	189.174	-1.31225	2223	0
d8_d17_noncoding_HHE	chr12:93399596-93399996	-1.8506	-1.65895	-1.81518	-2.24873	-2.10308	-2.00018	515.026	462.645	477.703	501.775	519.961	549.747	142.082	145.822	135.032	104.788	120.259	136.67	-1.94612	2753	0
d8_d17_noncoding_HHE	chr12:93409695-93410095	-1.83861	-1.75338	-1.63725	-1.82822	-2.18396	-1.72405	200.366	183.53	178.782	188.261	182.052	193.482	55.3001	53.7329	56.7943	52.2984	39.2846	57.8693	-1.82758	2679	0
d8_d17_noncoding_HHE	chr12:93414447-93414847	-4.46851	-4.34848	-4.06117	-5.27813	-4.83764	-4.74203	213.723	203.529	208.901	197.628	190.931	206.98	8.69889	9.03997	11.5742	4.11874	5.7123	6.77194	-4.62266	3072	0
d8_d17_noncoding_HHE	chr12:93481003-93481403	-0.774125	-0.719699	-0.300009	-0.323313	-0.576874	-0.245695	73.1442	76.0577	44.9682	61.732	62.6767	63.7939	42.3553	45.7913	36.3376	49.1375	41.6898	53.6478	-0.489952	1342	0
d8_d17_noncoding_HHE	chr12:96535307-96535707	-0.472041	-0.139575	-0.30105	-0.3384	0.10183	-0.359896	100.506	105.268	94.6346	112.65	98.4542	106.49	72.1801	95.4689	76.6229	88.8881	105.728	82.7583	-0.251522	1116	1
d0_noncoding	chr12:97628854-97629254	0.744821	0.877578	1.22605	0.704768	0.604553	0.782982	35.8719	34.722	27.3501	40.1045	30.7669	30.1971	60.7887	64.6316	65.3179	65.9955	47.3019	52.6804	0.823458	407	1
d0_noncoding	chr12:97820506-97820906	-0.616474	-0.556126	-0.736408	-0.378145	-0.605827	-0.530772	416.028	421.703	432.064	415.095	428.627	415.16	271.012	286.491	258.939	319.154	281.306	287.06	-0.570625	1415	1
d8_d17_noncoding_HHE	chr13:100178923-100179323	-2.77579	-2.72604	-2.75157	-2.85867	-3.14359	-3.23053	244.855	233.684	237.761	230.665	231.016	247.776	34.8991	34.4702	34.4534	30.9384	25.2544	25.5047	-2.91437	2981	0
d0_noncoding	chr13:100544398-100544798	1.13995	1.10823	1.13299	1.14715	1.34665	1.37043	128.729	133.062	123.579	130.191	126.672	119.089	284.889	288.012	272.218	289.557	323.697	309.486	1.20757	176	1
d8_d17_noncoding_HHE	chr13:107119040-107119440	-1.95323	-1.68791	-1.55936	-1.3166	-1.66719	-1.67801	100.721	99.1269	83.3925	86.4248	95.1138	91.6912	25.2682	30.0769	27.6345	34.0993	29.263	27.9672	-1.64372	2542	0
d8_d17_noncoding_HHE	chr13:110746873-110747273	-1.54489	-1.59949	-1.59053	-1.39346	-1.52635	-1.74136	437.034	446.74	447.585	440.979	462.032	481.354	149.124	146.752	147.952	167.24	159.744	143.266	-1.56601	2456	0
d8_d17_noncoding_HHE	chr13:110839983-110840383	-1.32111	-1.43378	-1.25489	-1.17162	-1.19181	-1.08197	1876.65	1930.34	1854.18	1907.14	1916.08	1867.92	750.486	713.904	776.368	846.065	838.205	881.847	-1.24253	2131	0
d8_d17_noncoding_HHE	chr13:110891144-110891544	-1.63215	-1.09541	-0.831999	-1.43173	-1.76602	-1.11628	41.9044	37.2415	26.1755	31.9304	28.3056	27.0974	12.8412	16.8971	14.2659	11.2068	7.6164	11.9608	-1.31227	2224	0
d8_d17_noncoding_HHE	chr13:110906491-110906891	-0.504879	0.124303	-0.481352	-0.454093	-0.0637497	-0.163793	32.7479	29.6042	31.2093	29.6314	33.6678	34.9967	22.7828	32.358	22.0717	21.36	32.1693	31.1333	-0.25726	1120	1
d8_d17_noncoding_HHE	chr13:110964859-110965259	0.289592	-0.127653	0.153088	0.0654951	0.150583	0.013475	97.1665	100.702	92.3694	95.7911	90.4548	87.9916	118.988	92.0894	102.822	100.286	100.516	88.8267	0.0907634	863	1
d8_d17_noncoding_HHE	chr13:111012306-111012706	-0.393977	-0.0887192	-0.231745	-0.136668	-0.566753	-0.247772	96.5202	92.5132	80.4562	84.5516	87.466	92.2912	73.2157	86.9358	68.3684	76.8192	58.7265	77.5694	-0.277606	1147	1
d8_d17_noncoding_HHE	chr13:111607562-111607962	1.19699	1.09718	1.26535	1.08836	1.07888	1.24739	148.227	156.839	154.536	146.369	147.681	132.187	341.121	336.676	372.886	312.353	313.074	315.203	1.16236	195	1
d8_d17_noncoding_HHE	chr13:111659084-111659484	-1.34981	-1.3359	-1.58777	-2.02209	-1.59502	-1.35882	136.162	146.761	147.908	163.739	158.845	159.685	52.8147	57.5348	48.5398	39.559	51.9118	61.651	-1.54157	2437	0
d8_d17_noncoding_HHE	chr13:111864514-111864914	1.43585	1.54122	1.65124	1.77992	1.55688	1.66755	332.542	332.654	339.695	325.604	345.205	350.467	901.371	970.065	1069.13	1120.58	1017.59	1115.52	1.60544	46	1
d8_d17_noncoding_HHE	chr13:113383789-113384189	-0.391509	-0.383613	-0.34935	-0.551959	-0.48811	-0.468967	1329.95	1382.03	1443.26	1340.56	1326.76	1362.17	1013.63	1059.11	1132.66	914.072	945.637	983.865	-0.438918	1295	1
d8_d17_noncoding_HHE	chr13:113469450-113469850	1.14028	1.29365	0.798117	1.09069	1.04067	0.860283	68312.1	64296	86533.1	62437.8	68502.5	66680.4	150577	157621	150467	132978	140923	121052	1.03728	265	1
d0_noncoding	chr13:113991901-113992301	-1.78651	-1.88416	-1.80078	-1.68904	-1.89199	-1.61361	1473.98	1444.47	1524.22	1595.58	1600.23	1452.96	426.556	390.578	436.768	494.152	430.427	474.123	-1.77768	2642	0
d0_noncoding	chr13:114045406-114045806	-1.19548	-1.616	-0.800862	-1.43024	-1.04965	-1.63346	33.0711	38.58	23.407	26.9918	30.9428	28.2973	13.8768	11.9125	13.0097	9.38689	14.4311	8.44293	-1.28762	2183	0
d0_noncoding	chr13:114813980-114814380	-4.33595	-5.3841	-5.65822	-6.25094	-5.84164	-5.76036	744.907	841.673	629.471	826.528	878.177	806.423	35.9347	19.1783	11.4845	9.86581	14.3309	13.8957	-5.53854	3103	0
d0_noncoding	chr1:31654749-31655149	-5.57386	-5.35862	-5.26668	-5.97186	-5.8356	-5.98019	91.0263	112.827	78.946	97.8346	96.1687	100.99	0.932024	1.7742	1.07667	0.574707	0.701511	0.61563	-5.66447	3104	0
d0_noncoding	chr1:31656812-31657212	0.338838	0.429676	0.70112	0.0788816	-0.0949864	0.109607	264.676	264.942	239.019	267.023	282.001	266.475	335.011	357.206	389.216	282.085	263.969	287.587	0.260523	760	1
d8_d17_noncoding_HHE	chr13:20232411-20232811	-2.83746	-2.6618	-2.9007	-2.13371	-2.52384	-2.263	242.27	211.166	210.159	214.402	254.311	209.38	33.0351	32.527	27.2756	48.0838	43.3935	42.8303	-2.55342	2938	0
d0_exon_nonHHE	chr1:32149594-32149994	-2.11713	-3.14295	-4.80499	-4.12007	-4.93079	-3.51809	100.829	111.567	129.787	112.991	118.145	121.288	22.4721	11.7435	3.67862	5.5555	2.90626	9.67419	-3.77234	3045	0
d8_d17_noncoding_HHE	chr1:32420275-32420675	-2.02718	-2.08705	-2.25959	-2.22358	-1.98461	-1.7153	244.101	256.675	255.127	272.983	250.443	247.176	59.1317	59.6469	52.4876	57.6623	62.5347	74.5792	-2.04955	2798	0
d8_d17_noncoding_HHE	chr13:24693720-24694120	-0.907398	-1.86427	-1.60399	-1.75025	-2.57577	-1.581	42.443	50.6264	56.0425	51.344	50.3699	46.1956	22.1615	13.1798	17.765	14.5593	7.6164	14.7751	-1.71378	2596	0
d0_noncoding	chr1:32526527-32526927	-0.808362	-0.946686	-0.0269524	-0.74241	-1.08413	-0.672441	62.0487	58.736	41.6124	57.5598	61.8855	51.895	35.0027	29.9924	40.8237	34.0035	28.6617	32.1887	-0.713496	1580	0
d0_noncoding	chr13:26206266-26206666	0.285677	0.344628	0.351821	0.344818	0.127438	0.115205	145.857	163.926	166.198	159.907	159.549	177.583	178.017	208.426	212.373	203.351	174.376	192.429	0.261598	759	1
d0_noncoding	chr1:3269236-3269636	-2.58452	-3.20944	-3.85749	-4.3164	-3.83848	-2.93761	152.213	173.925	122.74	165.868	169.57	147.486	24.5433	17.911	7.53668	7.37541	10.9235	18.381	-3.45732	3022	0
d8_d17_noncoding_HHE	chr13:28949669-28950069	-1.50966	-1.62488	-1.61028	-1.8777	-1.33554	-1.27228	69.3739	69.0503	74.919	69.9062	66.0171	69.3934	23.7148	21.7128	23.8661	18.2948	25.555	28.1431	-1.53839	2429	0
d8_d17_noncoding_HHE	chr13:29119717-29120117	-1.11052	-1.4487	-1.75609	-1.61446	-1.70625	-1.42313	57.9552	56.8464	52.6866	61.3063	56.8749	62.2941	26.3038	20.1921	14.8939	19.3485	16.736	22.6024	-1.50986	2402	0
d8_d17_noncoding_HHE	chr13:29557784-29558184	-1.56402	-1.67947	-1.45445	-0.914625	-1.32091	-0.973427	186.9	184.869	175.091	180.002	184.514	178.483	62.5492	57.0279	63.2543	95.0183	73.2578	90.4097	-1.31782	2231	0
d8_d17_noncoding_HHE	chr13:29714390-29714790	-1.3224	-1.59007	-1.43562	-1.1183	-1.15193	-1.43393	695.57	721.839	720.33	711.493	720.738	694.834	277.536	239.095	265.668	327.2	323.797	256.542	-1.34204	2254	0
d8_d17_noncoding_HHE	chr13:29966305-29966705	-1.42392	-1.77631	-1.09067	-0.660092	-0.969192	-1.27588	39.7499	40.6271	29.028	29.0353	32.3492	30.5971	14.1875	11.1521	13.0995	18.0075	16.0345	12.0488	-1.19934	2072	0
d8_d17_noncoding_HHE	chr13:30009335-30009735	0.0759882	-0.0378324	0.271278	-0.0804765	0.0492572	-0.0627946	190.347	198.726	166.282	194.818	179.239	195.981	200.696	193.557	200.888	184.194	185.5	187.591	0.0359034	898	1
d8_d17_noncoding_HHE	chr13:30082735-30083135	0.343876	0.236854	0.262164	0.409018	0.352099	0.297855	538.402	578.778	575.526	581.047	570.419	579.945	683.588	682.222	690.414	771.832	728.369	713.164	0.316977	726	1
d8_d17_noncoding_HHE	chr13:30180250-30180650	-0.748968	-0.54242	-0.743649	-0.614846	-0.678319	-0.47113	349.455	319.269	333.738	317.515	322.789	348.567	207.531	218.903	198.914	206.99	201.334	251.177	-0.633222	1487	0
d8_d17_noncoding_HHE	chr13:30278757-30279157	-1.75424	-1.37479	-1.48175	-1.47714	-1.45718	-1.36926	204.998	222.662	218.045	216.445	213.347	212.88	60.0638	85.2461	77.4304	77.1066	77.066	81.7909	-1.48572	2386	0
d8_d17_noncoding_HHE	chr13:31100865-31101265	0.0192758	-0.161474	0.245991	0.146285	0.368926	0.630026	77.2377	73.5382	70.0531	74.2487	67.5994	63.294	78.29	65.6454	83.2624	82.2789	87.5886	98.5009	0.208172	786	1
d8_d17_noncoding_HHE	chr13:31144060-31144460	-0.609738	-1.04756	-0.357735	-0.617625	-0.832891	-0.302894	59.7865	65.5072	52.9383	65.0528	65.4017	58.4944	38.8343	31.1752	41.0928	42.0494	36.2781	47.2277	-0.628074	1479	0
d8_d17_noncoding_HHE	chr1:33132512-33132912	0.592629	0.665828	0.435428	0.469465	0.612628	0.532188	350.101	341.945	367.967	374.394	353.644	370.365	528.458	543.074	497.959	518.769	541.266	536.038	0.551361	576	1
d8_d17_noncoding_HHE	chr13:32523258-32523658	0.975602	0.975416	0.826281	1.27648	1.29457	1.28133	131.638	130.306	144.133	118.27	128.342	126.088	259.828	257.175	256.337	287.928	316.281	307.903	1.10495	228	1
d8_d17_noncoding_HHE	chr13:32537040-32537440	0.702194	0.493039	0.68725	0.564449	0.535397	0.737757	100.183	110.465	92.1177	101.496	91.8613	95.6909	163.622	155.876	148.939	150.573	133.588	160.24	0.620014	527	1
d8_d17_noncoding_HHE	chr13:32572229-32572629	-1.54989	-1.59197	-1.17196	-1.41686	-1.9444	-2.04811	32.8556	32.8323	23.4909	29.2908	28.3056	32.5969	10.5629	10.2228	9.86946	10.3447	6.61425	7.12372	-1.62053	2516	0
d8_d17_noncoding_HHE	chr13:32634594-32634994	-0.942005	-1.11044	-1.15818	-0.836411	-1.0003	-1.39999	158.892	152.745	174.839	154.202	165.79	180.583	82.2252	70.2076	77.7893	85.9187	82.3774	67.8073	-1.07456	1935	0
d8_d17_noncoding_HHE	chr13:32749387-32749787	-1.64	-1.48979	-2.06452	-1.67944	-1.90403	-1.77596	56.6625	72.0422	72.9894	72.4606	65.7534	70.4933	17.5013	25.0078	16.6884	21.9347	16.8363	19.8761	-1.75896	2631	0
d8_d17_noncoding_HHE	chr13:32780466-32780866	-2.68527	-2.61692	-2.34897	-2.65282	-2.60113	-2.55128	341.806	336.827	308.066	351.66	333.426	350.767	52.2969	54.0709	59.6654	55.0761	54.1166	59.0126	-2.57606	2944	0
d0_noncoding	chr1:33449998-33450398	-1.37801	-1.27719	-0.906446	-0.872833	-1.14588	-1.1573	163.093	152.745	131.717	138.876	140.034	141.287	62.1349	62.435	69.804	75.3824	62.7351	62.7943	-1.12294	1990	0
d8_d17_noncoding_HHE	chr1:33472823-33473223	-1.82793	-2.16086	-1.42533	-2.08046	-1.82554	-1.87898	170.203	172.35	143.378	163.654	142.495	155.685	47.2225	37.7651	52.7568	37.9307	39.485	41.599	-1.86651	2703	0
d8_d17_noncoding_HHE	chr13:36086643-36087043	-0.114948	-0.191526	-0.231039	-0.124515	-0.182985	-0.23882	910.155	900.882	891.478	838.363	878.88	915.313	840.375	788.759	759.41	768.958	774.067	775.519	-0.180639	1052	1
d8_d17_noncoding_HHE	chr13:36108489-36108889	0.239483	0.257373	0.17443	0.314615	0.230159	-0.0636952	41.689	37.7926	40.3539	39.0827	37.3599	46.0956	49.3973	45.3688	45.6687	48.8501	43.9948	44.0616	0.192061	794	1
d8_d17_noncoding_HHE	chr13:36271437-36271837	-0.0546727	0.138172	0.430695	-0.080144	0.0470702	0.233931	375.416	377.769	304.878	373.287	359.446	364.865	361.418	415.839	411.287	353.062	371.4	429.27	0.119175	842	1
d0_noncoding	chr13:37336038-37336438	-1.25312	-1.45269	-1.41655	-1.48035	-1.11014	-1.16041	169.233	149.045	154.956	169.359	157.351	153.585	70.4196	53.8174	57.4223	60.0569	72.3558	68.1591	-1.31221	2222	0
d0_noncoding	chr13:37369566-37369966	0.479153	0.269024	0.30047	0.321353	0.51374	0.592315	40.504	40.7058	38.4243	37.2095	36.4808	34.8967	56.8535	49.2552	47.5529	46.7429	52.5131	53.1201	0.412676	657	1
d0_exon_nonHHE	chr13:37422736-37423136	-0.878917	-0.555689	-0.635181	-0.667377	-0.818553	-0.437831	516.749	471.621	539.283	491.642	538.773	479.854	280.539	320.539	346.867	309.192	305.057	353.988	-0.665591	1525	0
d8_d17_noncoding_HHE	chr13:38221364-38221764	-2.15825	-2.27673	-2.04858	-2.44145	-2.44986	-2.42825	366.798	375.171	321.237	385.804	385.554	349.467	81.3968	76.6286	76.8921	70.2101	69.7502	64.1135	-2.30052	2886	0
d8_d17_noncoding_HHE	chr1:33909446-33909846	-0.523786	-0.306171	-0.643682	-0.370091	-0.396605	-0.395468	322.632	322.182	371.323	357.194	332.107	351.066	224.1	260.385	237.316	276.147	252.043	266.656	-0.439301	1296	1
d8_d17_noncoding_HHE	chr13:39300243-39300643	-1.26424	-1.73627	-1.15599	-1.95973	-2.14115	-1.40663	25.5304	31.8875	25.4205	29.7165	37.0082	30.0971	10.0451	8.871	10.8564	6.89649	7.6164	10.7296	-1.61067	2511	0
d8_d17_noncoding_HHE	chr13:39309980-39310380	-0.0356486	0.366456	0.422427	0.192659	0.197803	0.680367	38.0264	31.8875	38.8438	34.7402	36.7445	32.4969	37.0738	41.398	52.3979	39.8464	42.2911	52.6804	0.304011	731	1
d8_d17_noncoding_HHE	chr13:39332360-39332760	0.610742	0.262524	0.680133	0.458736	0.180362	0.37563	208.122	236.125	176.685	190.135	223.544	208.08	318.338	283.45	283.702	261.683	253.446	270.262	0.428021	651	1
d8_d17_noncoding_HHE	chr13:39442953-39443353	1.49237	1.22972	1.42144	1.16473	1.17986	1.3194	185.823	182.901	160.828	192.774	176.69	177.683	524.626	430.286	432.462	433.425	401.565	444.925	1.30125	138	1
d0_noncoding	chr13:41225954-41226354	-0.263627	-0.053841	-0.346696	-0.282727	-0.163242	-0.373621	117.311	102.119	106.38	107.882	105.047	126.888	97.5518	98.3414	83.4418	88.5049	93.7018	97.7094	-0.247292	1112	1
d0_noncoding	chr13:41254733-41255133	0.8639	0.729794	1.12112	0.579912	0.491484	0.384823	30.1625	34.0921	24.4976	27.9284	31.646	32.0969	55.7143	57.1968	54.4615	42.241	44.8967	42.2147	0.695173	486	1
d8_d17_noncoding_HHE	chr13:42929175-42929575	-0.949876	-1.24832	-1.02418	-1.28378	-1.30728	-1.20069	123.559	128.023	117.454	129.935	134.408	132.087	63.4812	53.3105	57.2429	52.7773	53.7157	56.9018	-1.16902	2040	0
d8_d17_noncoding_HHE	chr13:43687738-43688138	0.0335016	-0.601382	-0.445767	0.107694	-0.191459	-0.160151	47.9369	56.5315	61.8313	54.1539	61.7097	52.595	49.0866	36.9203	45.1303	58.4286	53.9161	46.9638	-0.209594	1078	1
d8_d17_noncoding_HHE	chr13:45097541-45097941	-2.37882	-2.70755	-2.20393	-3.14962	-2.99232	-2.43307	107.077	109.284	94.5507	130.276	116.211	105.09	19.7796	15.8833	19.7389	13.793	13.7296	18.6448	-2.64422	2958	0
d0_noncoding	chr13:45491707-45492107	-0.265635	-0.365977	0.109464	-0.46611	-0.42592	-0.233719	55.4775	61.8067	48.9952	58.0707	54.0619	58.2944	45.9798	47.7344	52.9362	41.7621	39.9861	49.4263	-0.27465	1140	1
d8_d17_noncoding_HHE	chr13:47419356-47419756	-0.793074	-0.674912	-1.05825	-0.491715	-0.505204	-0.800368	359.258	346.432	380.552	340.08	332.547	372.164	206.909	216.621	182.226	241.569	234.004	213.272	-0.720588	1586	0
d8_d17_noncoding_HHE	chr13:48482392-48482792	0.850379	1.01069	0.942325	0.841297	0.94649	0.977822	630.505	589.801	632.743	641.843	641.007	626.64	1137.59	1189.39	1216.81	1150.76	1236.26	1235.13	0.928167	338	1
d8_d17_noncoding_HHE	chr13:48775225-48775625	-0.852253	-0.885258	-0.789427	-0.945242	-0.748644	-0.741603	1794.46	1846.8	1773.39	1864.82	1781.85	1755.13	993.538	999.382	1025.62	967.999	1060.08	1049.3	-0.827071	1689	0
d8_d17_noncoding_HHE	chr13:49066698-49067098	-1.07629	-1.12927	-1.29705	-1.00101	-1.00265	-1.11551	764.728	836.162	881.578	839.13	818.664	805.123	362.143	381.707	358.172	418.77	408.079	371.049	-1.10363	1973	0
d8_d17_noncoding_HHE	chr13:50385064-50385464	-0.964664	-1.06429	-0.159981	-0.837481	-0.92916	-0.720485	74.1137	69.2865	50.8409	64.1161	64.259	66.2937	37.4881	32.6115	45.3995	35.4403	33.2717	39.8401	-0.779344	1639	0
d8_d17_noncoding_HHE	chr13:50388858-50389258	-1.43289	-1.46221	-1.41529	-1.04572	-1.26611	-1.27404	1705.26	1669.88	1931.87	1727.9	1733.94	1799.93	630.98	605.425	723.701	836.486	720.351	743.682	-1.31604	2228	0
d8_d17_noncoding_HHE	chr13:50410654-50411054	0.135386	0.0317665	0.0970887	-0.221147	-0.191092	-0.252349	665.731	654.285	669.154	674.88	639.689	659.537	731.328	668.874	715.805	578.826	560.207	553.54	-0.0667243	975	1
d0_noncoding	chr13:51817870-51818270	0.662871	0.703812	0.586879	0.689221	0.609972	0.57787	581.383	547.048	587.523	595.863	590.813	591.643	921.047	891.662	882.958	961.389	902.243	883.606	0.638438	516	1
d0_noncoding	chr13:52575283-52575683	0.209998	0.2682	0.924028	0.527842	0.663965	0.639067	63.3414	71.1761	46.8139	60.8805	58.8967	66.3937	73.4228	85.922	89.7224	88.2176	93.9022	103.954	0.53885	585	1
d0_noncoding	chr1:35384643-35385043	-0.76135	-1.58725	-1.25094	-1.56752	-1.29164	-1.0732	84.7783	97.7097	88.9297	87.702	84.1256	100.29	49.6044	31.8511	36.7862	28.9269	33.7727	47.1397	-1.25532	2144	0
d0_noncoding	chr1:35586334-35586734	0.466405	0.587465	0.375553	-0.112945	0.179248	0.549783	74.9755	61.9642	62.083	68.0329	68.8301	68.5934	103.972	93.6102	80.8399	62.8347	78.0681	100.875	0.340918	709	1
d8_d17_noncoding_HHE	chr1:36069089-36069489	-1.87198	-2.74919	-2.48643	-1.79735	-2.30632	-2.30535	59.1401	72.7508	68.4591	73.0566	61.446	62.1941	15.4302	9.96932	11.3947	20.3063	11.625	11.7849	-2.25277	2875	0
d0_noncoding	chr13:61157657-61158057	-1.11326	-1.78236	-1.73716	-1.55084	-1.956	-2.03084	29.8394	38.1863	28.3568	26.9066	37.0961	32.1969	13.2555	10.3917	7.80585	8.52482	8.81899	7.12372	-1.69508	2575	0
d8_d17_noncoding_HHE	chr13:73037679-73038079	-1.46453	-1.83332	-1.43902	-1.55902	-1.33966	-1.93596	78.6381	83.8524	72.9894	70.2468	71.0277	87.2917	27.8572	22.8111	26.2887	23.1799	27.4591	22.0748	-1.59525	2493	0
d8_d17_noncoding_HHE	chr13:73178476-73178876	-2.31444	-2.45374	-1.98219	-2.34927	-2.45336	-2.56447	46.2133	53.5396	34.1456	48.0232	42.8979	48.0954	8.49177	8.95549	7.89557	8.62061	7.01511	7.29962	-2.35291	2894	0
d8_d17_noncoding_HHE	chr13:73268516-73268916	-0.414121	-0.333138	-0.407889	-0.436132	-0.303051	-0.236974	148.12	144.793	144.72	149.775	139.33	142.486	110.911	114.732	108.833	110.44	112.743	120.752	-0.355217	1215	1
d8_d17_noncoding_HHE	chr13:76366640-76367040	-0.241723	-0.76733	-0.4527	-0.286193	-0.410964	-0.455473	64.9572	85.9782	76.0097	70.4171	74.2802	69.5934	54.7823	50.1	55.269	57.5665	55.6198	50.4817	-0.43573	1292	1
d0_noncoding	chr13:78325656-78326056	-2.3018	-1.96119	-2.1087	-2.26399	-2.35665	-1.99653	93.2885	80.8605	80.7079	80.6348	73.9286	78.0925	18.1227	20.0231	17.9445	15.996	13.6294	18.8207	-2.16481	2848	0
d8_d17_noncoding_HHE	chr13:78460992-78461392	-0.842799	-1.12227	-0.934756	-1.00134	-1.04103	-1.19684	213.831	219.67	187.172	197.542	231.192	200.481	118.781	100.369	97.4385	98.1792	111.841	86.8918	-1.02317	1870	0
d8_d17_noncoding_HHE	chr13:78484006-78484406	-1.70173	-1.30255	-1.60054	-1.87937	-1.56866	-1.34271	153.506	141.092	150.593	141.175	141.088	148.086	46.4976	56.6054	48.9884	37.6433	46.901	57.7813	-1.56593	2455	0
d8_d17_noncoding_HHE	chr13:79840089-79840489	0.825695	0.686861	0.624892	0.786707	0.827056	0.714908	300.764	312.104	319.476	292.908	308.9	310.97	533.843	503.028	493.204	506.03	548.782	511.061	0.744353	458	1
d8_d17_noncoding_HHE	chr13:79864769-79865169	-0.455751	-0.361086	-0.0903685	-0.160389	-0.233758	-0.268136	275.341	254.313	246.99	243.437	250.003	264.875	200.489	197.781	231.932	217.718	212.458	219.78	-0.261581	1123	1
d8_d17_noncoding_HHE	chr13:80707014-80707414	0.400413	0.51684	0.763303	0.547892	0.501969	0.587399	237.099	212.741	195.645	216.615	204.293	195.281	313.264	304.825	332.78	317.143	289.724	293.92	0.552969	574	1
d8_d17_noncoding_HHE	chr13:80715308-80715708	-0.952665	-1.21017	-1.22958	-1.57193	-1.37721	-1.08555	52.2458	54.0907	40.6895	48.9599	50.0183	50.3952	26.5109	22.8111	16.7781	15.8044	18.6401	23.2181	-1.23785	2125	0
d8_d17_noncoding_HHE	chr13:81122039-81122439	1.26492	1.05297	0.72906	0.916639	2.13543	1.55924	24.8841	26.9272	29.6992	27.8433	23.9982	20.498	61.2029	56.9434	49.8856	53.4478	108.834	62.3546	1.27638	150	1
d8_d17_noncoding_HHE	chr13:81263863-81264263	-1.17519	-1.22379	-0.742382	-1.21767	-1.13744	-0.985806	395.776	384.146	320.986	374.905	369.819	367.265	174.703	163.902	191.468	160.631	167.561	184.953	-1.08038	1948	0
d8_d17_noncoding_HHE	chr13:81758623-81759023	-0.827347	-1.712	-1.03204	-0.685764	-1.5198	-1.24206	32.7479	30.7852	27.0984	27.4175	28.3056	30.6971	18.0191	8.70203	12.7406	16.6665	9.21986	12.4006	-1.16984	2041	0
d8_d17_noncoding_HHE	chr13:81936868-81937268	0.266624	0.177592	0.610153	0.0111215	0.122128	0.0823417	296.993	324.308	264.104	326.2	329.294	310.37	357.483	366.922	403.661	328.733	358.472	328.659	0.21166	782	1
d8_d17_noncoding_HHE	chr13:82448483-82448883	0.758254	0.65508	0.810825	0.589583	0.609465	1.09291	32.1016	37.084	32.0482	33.7185	37.0961	33.8968	54.9894	58.971	56.9737	51.2447	57.123	73.4359	0.752686	450	1
d8_d17_noncoding_HHE	chr13:82576764-82577164	1.46071	1.42053	1.75462	1.23101	1.06948	1.43005	73.1442	78.341	59.7339	75.6111	87.8177	70.3933	203.078	211.383	203.939	178.83	185.399	191.373	1.3944	102	1
d0_noncoding	chr13:95202132-95202532	-2.87004	-3.54846	-4.56564	-4.63665	-4.76566	-4.00218	1655.28	1760.35	1437.72	1620.27	1637.33	1627.24	225.55	149.54	59.7551	64.1756	59.2276	100.612	-4.06477	3058	0
d8_d17_noncoding_HHE	chr1:39630692-39631092	-0.429615	-0.321721	-0.541357	-0.00376906	-0.395631	0.353611	51.815	52.2011	53.8612	45.0431	46.0625	43.6958	38.213	41.567	36.6964	44.9229	34.7749	56.1103	-0.22308	1095	1
d8_d17_noncoding_HHE	chr1:39644192-39644592	0.910728	0.887585	1.42719	0.764139	0.382615	0.767864	484.109	510.909	337.345	447.11	479.437	449.357	911.002	946.071	908.888	760.05	625.347	765.844	0.856687	380	1
d8_d17_noncoding_HHE	chr1:39657760-39658160	-0.462554	-0.39658	-0.38314	-1.21125	-0.567641	-0.59632	63.88	56.9251	49.9181	66.0745	57.666	66.9936	46.0834	43.0032	38.0423	27.9691	38.5831	43.9736	-0.602915	1447	0
d8_d17_noncoding_HHE	chr1:39741748-39742148	1.12394	0.985159	1.71479	0.974418	0.329874	0.829356	38.565	42.9104	26.0916	33.6333	39.8212	40.3961	85.2284	85.922	87.9279	67.0492	50.3083	72.5565	0.992923	294	1
d8_d17_noncoding_HHE	chr13:97767387-97767787	-0.630139	-0.638259	-0.696227	-0.590066	-0.602059	-0.613085	860.602	881.592	920.254	890.133	868.946	929.911	555.693	566.054	567.584	590.991	572.132	607.627	-0.628306	1481	0
d8_d17_noncoding_HHE	chr13:97777677-97778077	-0.204114	-0.436668	-0.158261	-0.500837	-0.559297	-0.491135	846.921	910.802	784.594	858.373	866.133	873.617	735.056	672.675	702.975	606.316	587.465	621.259	-0.391719	1251	1
d8_d17_noncoding_HHE	chr13:98586866-98587266	-0.830339	-1.04409	-0.844179	-1.07748	-0.827966	-1.09593	163.74	178.413	158.647	183.238	181.701	191.382	91.649	86.0065	87.9279	86.3019	101.92	89.0026	-0.953331	1795	0
d8_d17_noncoding_HHE	chr13:98683208-98683608	-0.953574	-1.07438	-1.24063	-1.12343	-1.20233	-1.14872	125.282	120.307	116.699	119.292	113.838	126.988	64.2061	56.6054	48.809	54.2141	48.9053	56.726	-1.12384	1991	0
d8_d17_noncoding_HHE	chr14:100276179-100276579	-0.119695	-0.166508	-0.169988	-0.257353	-0.255244	-0.105133	690.938	716.879	701.37	694.804	696.212	671.136	635.847	638.628	623.301	581.125	583.156	623.898	-0.178987	1051	1
d8_d17_noncoding_HHE	chr14:101162944-101163344	-0.128288	-0.0552943	-0.0653367	-0.0161793	0.0453559	-0.00187403	883.87	835.768	862.702	872.763	850.398	874.716	808.583	804.304	824.459	863.019	877.59	873.58	-0.0369361	956	1
d8_d17_noncoding_HHE	chr14:101175286-101175686	-0.502678	-0.853651	-1.23512	-1.67632	-0.658066	-0.648658	106.646	116.685	114.35	147.305	116.651	131.687	74.9762	64.1247	48.0015	45.4019	73.5584	83.6378	-0.929082	1775	0
d8_d17_noncoding_HHE	chr14:102438695-102439095	-1.34664	-1.27939	-1.16757	-0.925932	-1.16578	-1.02399	712.375	716.328	702.628	747.937	699.816	700.133	279.504	294.517	312.234	393.196	311.371	343.786	-1.15155	2018	0
d0_noncoding	chr14:102877546-102877946	-0.1379	-0.181482	0.118734	-0.221133	-0.396288	-0.0684944	118.603	124.401	93.6278	119.632	125.353	115.789	107.701	109.578	101.745	102.489	95.0046	110.374	-0.147761	1020	1
d0_noncoding	chr14:103607498-103607898	-2.15435	-2.37961	-2.24156	-2.57433	-2.4497	-2.42129	209.522	219.197	206.971	206.909	192.249	209.28	46.2905	41.3135	42.977	33.9077	34.374	38.257	-2.37014	2900	0
d8_d17_noncoding_HHE	chr14:103911436-103911836	0.426816	0.483542	0.322421	0.538166	0.641005	0.747596	98.3515	107.394	110.659	94.3435	99.5091	96.2908	132.555	150.554	138.621	137.451	155.735	162.351	0.526591	590	1
d0_noncoding	chr14:104038354-104038754	-0.957683	-0.558767	-0.348325	-1.00232	-1.15117	-0.758802	26.2845	23.6204	23.5747	26.9066	26.3717	25.0976	13.0483	15.7143	18.3034	12.9309	11.3244	14.4233	-0.796177	1659	0
[truncated: 2,322 more rows]

## Sheet: d24 enhancer activity
group	region (hg19)	active_score1	active_score2	active_score3	active_score4	active_score5	active_score6	DNA.1	DNA.2	DNA.3	DNA.4	DNA.5	DNA.6	RNA.1	RNA.2	RNA.3	RNA.4	RNA.5	RNA.6	AvgActivityScore	rank	Active enhancer
[truncated: 2,809 more rows]

[truncated: 4 more sheets: Motif Analysis vs rnd bkd, Motif Analysis vs ina bkd, Library_oligos, Legend]
