# Supplementary material for: Functional dissection of human cardiac enhancers and noncoding de novo variants in congenital heart disease
Source: Nat Genet. Author manuscript; Available in PMC 2024 Jul 2. (PMC11218660; doi:10.1038/s41588-024-01669-y)
Supplement: Supplemental Data.2 [file NIHMS2001652-supplement-Supplemental_Data_2.xlsx]

## Sheet: Legend
Supplementary Data 2. Cardiac enhancer mutagenesis
Active 400 bp cardiac enhancers were divided into 3 subregions, F1-F3. For each wild-type subregion (# 17), 17 mutant counterparts were created, each containing a tiled 10 bp deletion (#0-16). NGS-based levels of regions is shown on tab "raw_values_FPM". Enhancer activity of wt and mutant regions is compared on tab "Diff_Enh_analysis". Sequences were classified as active or inactive based on DESe…

## Sheet: raw_values_FPM
regions(hg19)	DNA1	DNA2	DNA3	DNA4	RNA1	RNA2	RNA3	RNA4	enhancer_activity_1	enhancer_activity_2	enhancer_activity_3	enhancer_activity_4	mean_enhancer_activity	rank_value	group	active(1 active enhancer;0 inactive enhancer)
chr1:101669574-101669745::F1_0	101.806	107.384	95.3582	105.727	101.601	116.255	95.6409	105.109	-0.00259012	0.101958	0.00411533	-0.00811729	0.0238414	2488	ALT	0
chr1:101669574-101669745::F1_1	231.435	249.667	236.488	241.009	197.082	226.539	202.717	210.217	-0.207748	-0.125461	-0.215484	-0.1901	-0.184698	4775	ALT	0
chr1:101669574-101669745::F1_10	119.195	121.574	99.8661	112.735	96.3988	116.606	112.621	102.72	-0.273185	-0.0536198	0.167277	-0.128762	-0.0720725	3517	ALT	0
chr1:101669574-101669745::F1_11	86.63	91.6596	83.2217	83.4847	111.394	125.035	129.254	114.963	0.323306	0.398689	0.612557	0.442395	0.444237	501	ALT	1
chr1:101669574-101669745::F1_12	162.194	141.516	155	154.477	164.337	159.806	153.511	157.364	0.016946	0.156485	-0.0134813	0.0257018	0.0464127	2289	ALT	0
chr1:101669574-101669745::F1_13	173.26	163.76	178.58	175.805	197.694	197.036	223.162	200.363	0.170452	0.23841	0.311523	0.181683	0.225517	1080	ALT	1
chr1:101669574-101669745::F1_14	31.6168	37.9678	35.716	31.3829	15.9134	17.9123	15.9402	13.4372	-0.853076	-0.93691	-1.08668	-1.12845	-1.00128	7041	ALT	0
chr1:101669574-101669745::F1_15	149.231	151.488	155	146.251	145.975	139.787	160.095	135.865	-0.0284624	-0.103472	0.0451413	-0.102172	-0.0472413	3228	ALT	0
chr1:101669574-101669745::F1_16	131.21	136.914	151.186	162.399	143.527	162.265	169.104	156.767	0.115712	0.218691	0.156369	-0.0489974	0.110444	1728	ALT	1
chr1:101669574-101669745::F1_17	165.672	167.595	150.839	162.704	145.669	157.348	145.541	167.815	-0.166074	-0.0812695	-0.0499018	0.0429513	-0.0635734	3405	WT	0
chr1:101669574-101669745::F1_2	255.78	248.516	241.69	252.587	190.961	206.519	208.955	200.96	-0.377911	-0.238858	-0.203551	-0.317984	-0.284576	5625	ALT	0
chr1:101669574-101669745::F1_3	328.814	326.753	302.026	307.126	364.785	308.022	326.773	350.561	0.134467	-0.0762672	0.110287	0.184215	0.0881754	1904	ALT	1
chr1:101669574-101669745::F1_4	122.357	116.204	114.777	101.766	132.204	122.577	124.056	114.664	0.0997631	0.0686128	0.108312	0.165161	0.110462	1727	ALT	1
chr1:101669574-101669745::F1_5	390.783	383.513	373.111	374.462	227.379	240.236	240.835	235.897	-0.701075	-0.6042	-0.612928	-0.643319	-0.640381	6733	ALT	0
chr1:101669574-101669745::F1_6	306.683	283.8	299.251	277.571	336.937	318.559	316.377	318.013	0.121832	0.149242	0.0779283	0.189362	0.134591	1561	ALT	1
chr1:101669574-101669745::F1_7	171.679	161.075	161.242	167.883	175.966	161.914	170.144	173.19	0.0318549	0.00668428	0.075039	0.0432194	0.0391994	2355	ALT	0
chr1:101669574-101669745::F1_8	120.46	140.366	122.405	129.797	115.679	118.362	123.016	114.067	-0.0521703	-0.219272	0.0069396	-0.178996	-0.110874	3980	ALT	0
chr1:101669574-101669745::F1_9	339.88	311.413	320.057	311.087	364.173	348.061	367.317	360.116	0.0894231	0.143757	0.192919	0.203833	0.157483	1423	ALT	1
chr1:101669689-101669860::F2_0	224.479	200.577	197.998	213.587	232.581	224.782	212.766	237.092	0.0458573	0.146965	0.100569	0.145196	0.109647	1732	ALT	1
chr1:101669689-101669860::F2_1	104.652	108.534	109.229	96.891	136.794	102.908	126.135	106.9	0.345036	-0.0683373	0.200464	0.135992	0.153289	1445	ALT	1
chr1:101669689-101669860::F2_10	34.7785	41.0359	34.6757	32.6017	34.2751	36.5271	28.4151	32.2492	-0.0184044	-0.147044	-0.271084	-0.0147301	-0.112816	4011	ALT	0
chr1:101669689-101669860::F2_11	135.636	139.599	144.945	138.024	125.777	113.796	116.086	131.386	-0.0972785	-0.262769	-0.309513	-0.0683456	-0.184477	4771	ALT	0
chr1:101669689-101669860::F2_12	111.607	115.054	114.777	116.086	108.946	106.42	104.651	109.886	-0.0310687	-0.100187	-0.128579	-0.0760015	-0.0839592	3647	ALT	0
chr1:101669689-101669860::F2_13	170.731	158.391	179.62	167.579	176.884	197.387	188.163	204.245	0.0457315	0.283644	0.064922	0.274913	0.167303	1362	ALT	1
chr1:101669689-101669860::F2_14	348.417	306.427	320.404	319.618	334.488	305.564	337.515	328.166	-0.0528411	-0.00364482	0.0728717	0.0367521	0.0132845	2607	ALT	0
chr1:101669689-101669860::F2_15	122.041	121.574	134.195	127.665	160.971	155.943	154.55	162.142	0.357094	0.320333	0.197029	0.331642	0.301525	818	ALT	1
chr1:101669689-101669860::F2_16	114.453	132.312	128.647	129.188	142.609	126.089	123.709	121.83	0.283485	-0.0619565	-0.0545475	-0.0812648	0.0214289	2512	ALT	0
chr1:101669689-101669860::F2_17	226.06	219.369	232.674	209.626	237.478	214.948	221.776	221.863	0.0637306	-0.0262664	-0.0670959	0.0788871	0.0123138	2614	WT	0
chr1:101669689-101669860::F2_2	175.157	176.416	148.759	173.977	167.091	200.899	196.48	192.002	-0.0608824	0.167537	0.388593	0.136961	0.158052	1420	ALT	1
chr1:101669689-101669860::F2_3	62.6012	68.2653	76.2866	70.3831	59.3694	55.8444	44.7017	50.4641	-0.0677432	-0.256126	-0.738083	-0.457035	-0.379747	6103	ALT	0
chr1:101669689-101669860::F2_4	214.678	231.258	217.764	251.978	199.224	196.333	212.073	214.696	-0.0965792	-0.211192	-0.0370246	-0.222708	-0.141876	4343	ALT	0
chr1:101669689-101669860::F2_5	197.289	204.412	220.884	208.407	177.496	186.148	185.737	182.746	-0.136599	-0.120685	-0.242269	-0.182614	-0.170542	4643	ALT	0
chr1:101669689-101669860::F2_6	188.12	176.033	194.878	196.829	261.348	230.051	218.311	222.46	0.42515	0.345132	0.158748	0.170184	0.274803	900	ALT	1
chr1:101669689-101669860::F2_7	147.334	153.022	148.065	147.774	153.932	168.587	172.223	169.01	0.0565306	0.124768	0.211	0.186386	0.144671	1492	ALT	1
chr1:101669689-101669860::F2_8	152.077	151.871	171.298	158.133	187.901	207.221	208.262	180.655	0.273159	0.400474	0.273044	0.184906	0.282896	871	ALT	1
chr1:101669689-101669860::F2_9	204.244	189.839	207.361	207.188	210.853	234.968	206.182	227.536	0.041168	0.275098	-0.00796775	0.130264	0.10964	1733	ALT	1
chr1:101669803-101669974::F3_0	57.2264	64.8137	63.4566	62.7659	65.1839	65.3274	86.9778	75.8454	0.166401	0.010076	0.437037	0.260631	0.218536	1109	ALT	1
chr1:101669803-101669974::F3_1	189.701	186.004	188.636	174.891	214.525	217.407	258.508	229.328	0.158964	0.201179	0.440672	0.376657	0.294368	837	ALT	1
chr1:101669803-101669974::F3_10	135.004	129.244	148.065	135.282	119.657	114.499	124.749	121.83	-0.15553	-0.155717	-0.238959	-0.145166	-0.173843	4669	ALT	0
chr1:101669803-101669974::F3_11	202.347	185.237	201.466	193.173	281.852	288.002	279.299	280.389	0.428679	0.569487	0.456976	0.518238	0.493345	433	ALT	1
chr1:101669803-101669974::F3_12	138.798	120.423	125.179	128.579	190.961	189.309	212.766	197.377	0.41191	0.582384	0.740605	0.594917	0.582454	330	ALT	1
chr1:101669803-101669974::F3_13	131.842	129.627	129.687	135.282	185.453	194.577	193.014	193.794	0.440385	0.523077	0.55509	0.498999	0.504388	417	ALT	1
chr1:101669803-101669974::F3_14	85.9976	88.208	91.1972	76.4769	61.8176	69.1908	64.4537	74.9496	-0.423013	-0.310722	-0.481281	-0.0278116	-0.310707	5773	ALT	0
chr1:101669803-101669974::F3_15	86.9461	99.3299	84.9555	86.2269	106.192	99.396	103.611	101.525	0.257064	0.000853304	0.275938	0.225736	0.189898	1220	ALT	1
chr1:101669803-101669974::F3_16	205.825	205.179	230.94	195.915	258.9	240.939	235.291	265.459	0.296719	0.20728	0.0261048	0.422492	0.238149	1026	ALT	1
chr1:101669803-101669974::F3_17	48.0575	44.871	48.1993	46.6174	52.0247	53.3858	52.6718	56.7348	0.101017	0.220671	0.122235	0.26913	0.178263	1289	WT	1
chr1:101669803-101669974::F3_2	112.872	105.85	93.6245	110.297	92.1144	101.152	94.9479	97.9421	-0.261418	-0.058268	0.019512	-0.164374	-0.116137	4050	ALT	0
chr1:101669803-101669974::F3_3	127.416	130.394	139.396	148.993	135.876	125.035	128.561	140.642	0.082884	-0.053969	-0.112836	-0.0800161	-0.0409844	3160	ALT	0
chr1:101669803-101669974::F3_4	138.798	151.104	136.969	159.352	158.522	146.811	142.768	143.031	0.171453	-0.037106	0.0578422	-0.149946	0.0105607	2632	ALT	0
chr1:101669803-101669974::F3_5	110.026	107	110.962	109.688	121.187	129.25	127.868	148.705	0.124425	0.242771	0.197555	0.421796	0.246637	996	ALT	1
chr1:101669803-101669974::F3_6	131.842	130.778	143.557	137.415	125.471	125.035	116.779	110.185	-0.0638379	-0.0577463	-0.287807	-0.306005	-0.178849	4724	ALT	0
chr1:101669803-101669974::F3_7	263.684	250.818	252.093	251.978	318.269	334.364	328.852	298.604	0.243559	0.371321	0.372129	0.236301	0.305827	804	ALT	1
chr1:101669803-101669974::F3_8	79.6743	91.2761	82.1815	86.2269	50.1886	57.2493	46.0878	50.1655	-0.59092	-0.596233	-0.79937	-0.745175	-0.682925	6791	ALT	0
chr1:101669803-101669974::F3_9	76.5126	81.6883	77.3269	84.3988	115.372	122.225	124.403	118.247	0.527856	0.517026	0.661173	0.46638	0.543109	371	ALT	1
chr1:109797708-109797879	286.764	316.015	326.645	314.134	377.332	393.018	379.098	368.179	0.355448	0.281814	0.208617	0.221106	0.266746	928	NegativeControl	1
chr1:110041017-110041188	251.986	246.982	224.005	220.595	212.995	212.49	212.42	225.745	-0.217425	-0.194103	-0.0742627	0.0320933	-0.113424	4022	NegativeControl	0
chr1:110602821-110602992	125.202	129.627	133.848	127.969	109.558	106.069	106.383	100.928	-0.171919	-0.257742	-0.319948	-0.3287	-0.269577	5516	NegativeControl	0
chr1:111470208-111470379	102.438	115.054	97.092	110.602	97.6229	92.0203	102.918	100.63	-0.0619267	-0.286725	0.0810533	-0.130757	-0.0995888	3851	NegativeControl	0
chr1:111585500-111585671	47.109	40.2689	50.2798	46.9221	53.8609	53.737	49.2066	47.7766	0.1706	0.366034	-0.0297141	0.0246909	0.132903	1576	NegativeControl	0
chr1:113392047-113392218	174.841	167.979	163.669	167.274	343.363	329.447	324.694	306.069	0.873081	0.869197	0.958129	0.840207	0.885154	145	NegativeControl	1
chr1:113397044-113397215	152.393	155.323	145.985	156.001	147.199	140.84	119.898	145.42	-0.0447425	-0.126	-0.274485	-0.0974614	-0.135672	4270	NegativeControl	0
chr1:113454255-113454426	42.0503	37.5843	42.3044	53.9299	43.762	31.61	32.5734	45.0892	0.0506475	-0.218021	-0.357562	-0.245128	-0.192516	4858	NegativeControl	0
chr1:11416330-11416501	151.128	167.595	159.162	162.704	130.98	101.503	114.007	128.101	-0.184554	-0.644901	-0.465273	-0.331712	-0.40661	6216	NegativeControl	0
chr1:11424302-11424473	61.0204	67.8818	62.7631	59.4143	51.7187	46.0101	45.0483	39.4157	-0.211078	-0.495112	-0.457254	-0.561565	-0.431252	6299	NegativeControl	0
chr1:11650585-11650756	108.762	96.6453	115.123	110.602	136.794	137.328	135.145	123.921	0.295459	0.451381	0.223462	0.157487	0.281947	875	NegativeControl	1
chr1:11708913-11709084	165.356	175.649	180.314	190.43	236.559	195.28	237.37	242.466	0.46282	0.136568	0.384356	0.335892	0.329909	751	NegativeControl	1
chr1:119715657-119715828	135.952	147.269	126.913	154.782	151.178	163.67	144.501	165.725	0.136938	0.135968	0.180988	0.0948361	0.137182	1548	NegativeControl	1
chr1:120174140-120174311	33.8299	39.1183	34.329	33.2111	32.4389	26.3417	32.5734	29.5618	-0.0529425	-0.496916	-0.0716054	-0.157569	-0.194758	4877	NegativeControl	0
chr1:120217513-120217684	124.57	138.448	133.502	135.586	136.794	147.865	149.352	145.719	0.120676	0.0846867	0.156508	0.0999617	0.115458	1689	NegativeControl	1
chr1:120557155-120557326::F1_0	69.2407	75.9356	78.3671	63.3753	63.9598	51.6297	58.9093	53.1515	-0.101529	-0.492078	-0.395117	-0.241585	-0.307577	5750	ALT	0
chr1:120557155-120557326::F1_1	139.746	151.488	131.768	148.688	127.614	116.957	131.333	140.941	-0.117099	-0.332766	-0.00460764	-0.0742339	-0.132177	4230	ALT	0
chr1:120557155-120557326::F1_10	56.2779	47.9391	49.5863	55.1487	35.8053	30.5564	23.5637	35.2353	-0.574513	-0.568691	-1.01487	-0.611802	-0.69247	6803	ALT	0
chr1:120557155-120557326::F1_11	131.842	146.502	143.557	142.899	127.002	128.547	121.63	132.58	-0.048216	-0.168215	-0.231101	-0.103943	-0.137869	4289	ALT	0
chr1:120557155-120557326::F1_12	54.697	47.1721	56.5214	47.8361	53.8609	51.9809	57.8697	58.825	-0.0196485	0.123317	0.0325485	0.283506	0.104931	1768	ALT	0
chr1:120557155-120557326::F1_13	70.1892	59.061	58.2552	67.6409	54.779	56.1956	48.86	57.0334	-0.316884	-0.063354	-0.242524	-0.234499	-0.214315	5086	ALT	0
chr1:120557155-120557326::F1_14	99.5928	104.699	87.3828	106.641	104.968	94.1276	92.5222	97.3449	0.0676152	-0.136569	0.0794034	-0.12617	-0.0289302	3025	ALT	0
chr1:120557155-120557326::F1_15	91.0563	92.0431	76.6333	96.5863	52.0247	74.8104	59.6023	64.4985	-0.716583	-0.265458	-0.347929	-0.55696	-0.471733	6417	ALT	0
chr1:120557155-120557326::F1_16	168.517	135.764	148.065	146.251	137.1	149.27	120.244	143.33	-0.266262	0.122054	-0.29021	-0.0279857	-0.115601	4045	ALT	0
chr1:120557155-120557326::F1_2	155.555	141.9	150.839	158.133	143.221	133.816	148.313	140.941	-0.106593	-0.0754727	-0.0235738	-0.159709	-0.0913372	3742	ALT	0
chr1:120557155-120557326::F1_3	94.8503	90.8926	91.5439	97.5004	79.2612	82.5373	89.0569	88.984	-0.230574	-0.123545	-0.0382694	-0.12632	-0.129677	4199	ALT	0
chr1:120557155-120557326::F1_4	40.4695	36.8173	41.9576	35.3439	36.4173	50.2248	35.3456	34.6381	-0.133569	0.393285	-0.234809	-0.027396	-0.000622114	2738	ALT	0
chr1:120557155-120557326::F1_5	110.975	127.326	124.833	123.399	171.07	158.05	199.945	170.801	0.558082	0.278179	0.657577	0.450985	0.486206	446	ALT	1
chr1:120557155-120557326::F1_6	96.115	101.247	95.3582	98.7191	92.4204	91.6691	84.5521	98.5393	-0.0503831	-0.127477	-0.167102	-0.00252141	-0.0868708	3687	ALT	0
chr1:120557155-120557326::F1_7	91.0563	99.3299	85.9958	100.852	97.3168	100.801	97.027	93.1644	0.0854675	0.0188633	0.167715	-0.109626	0.040605	2349	ALT	0
chr1:120557155-120557326::F1_8	115.717	121.957	122.752	122.485	77.7311	87.1032	70.6911	85.1021	-0.511439	-0.431995	-0.766923	-0.503702	-0.553515	6594	ALT	0
chr1:120557155-120557326::F1_9	48.3737	41.8029	40.5706	45.3986	41.0077	36.1759	39.8504	35.8325	-0.209871	-0.182666	-0.0245523	-0.322531	-0.184905	4779	ALT	0
chr1:120557270-120557441::F2_0	60.388	67.1148	58.9487	63.9846	63.0417	55.1419	53.3649	46.5822	0.0549735	-0.250533	-0.137354	-0.435403	-0.192079	4851	ALT	0
chr1:120557270-120557441::F2_1	117.614	126.559	141.477	132.844	119.351	112.04	121.284	115.56	0.0188787	-0.156609	-0.21471	-0.193154	-0.136399	4279	ALT	0
chr1:120557270-120557441::F2_10	82.5198	84.3729	91.8907	90.1879	82.9335	96.5862	89.4035	88.0882	0.00641929	0.173286	-0.0381282	-0.0325411	0.027259	2453	ALT	0
chr1:120557270-120557441::F2_11	112.556	140.366	122.752	136.805	107.11	105.718	116.432	106.004	-0.0638418	-0.364387	-0.0736376	-0.353376	-0.213811	5083	ALT	0
chr1:120557270-120557441::F2_12	103.071	84.7564	96.7453	90.4926	79.8733	87.4544	81.4334	77.3384	-0.327591	0.0401459	-0.239349	-0.216826	-0.185905	4787	ALT	0
chr1:120557270-120557441::F2_13	62.6012	65.5807	65.8839	57.5862	52.9428	57.2493	53.7114	58.2278	-0.213956	-0.173255	-0.282213	0.0152151	-0.163552	4573	ALT	0
chr1:120557270-120557441::F2_14	42.6826	39.1183	46.8122	49.6643	34.2751	32.3125	24.2568	30.4576	-0.277691	-0.24093	-0.896554	-0.665736	-0.520228	6536	ALT	0
chr1:120557270-120557441::F2_15	103.703	100.48	98.4791	81.9613	68.8563	84.2934	80.3938	78.8315	-0.52569	-0.225206	-0.281879	-0.0537197	-0.271624	5536	ALT	0
chr1:120557270-120557441::F2_16	84.4168	86.2904	76.9801	79.5238	62.4297	70.2445	68.612	65.0957	-0.386597	-0.263249	-0.159474	-0.275817	-0.271284	5530	ALT	0
chr1:120557270-120557441::F2_17	34.4623	32.2151	26.0068	30.7736	26.6244	22.8295	30.1477	31.652	-0.324451	-0.430381	0.200403	0.0380967	-0.129083	4192	WT	0
chr1:120557270-120557441::F2_2	70.5054	66.7313	56.5214	67.9456	43.762	50.576	56.8301	58.825	-0.60847	-0.35315	0.00751884	-0.198212	-0.288078	5652	ALT	0
chr1:120557270-120557441::F2_3	66.0791	64.4302	67.9644	71.6019	46.8223	38.9857	53.7114	46.2836	-0.439557	-0.638235	-0.325248	-0.599029	-0.500517	6489	ALT	0
chr1:120557270-120557441::F2_4	76.8288	76.7026	79.4074	79.8284	71.3045	66.3811	63.7606	72.5608	-0.0956389	-0.184714	-0.30402	-0.131612	-0.178996	4727	ALT	0
chr1:120557270-120557441::F2_5	162.826	151.871	167.83	176.415	144.445	149.972	120.244	134.969	-0.154592	-0.0162016	-0.465128	-0.371665	-0.251897	5409	ALT	0
chr1:120557270-120557441::F2_6	50.2707	55.9929	54.0941	54.2346	32.745	38.6345	45.7413	31.9506	-0.543355	-0.470746	-0.230977	-0.721611	-0.491672	6470	ALT	0
chr1:120557270-120557441::F2_7	40.7856	51.0072	58.2552	45.7033	18.3617	20.7221	18.3658	23.8883	-0.999265	-1.13148	-1.5711	-0.879234	-1.14527	7117	ALT	0
chr1:120557270-120557441::F2_8	127.416	112.369	116.164	115.782	219.116	245.153	235.291	211.113	0.700008	1.0048	0.985484	0.83369	0.880995	150	ALT	1
chr1:120557270-120557441::F2_9	37.624	42.57	45.772	35.0392	29.9907	36.8784	35.6921	37.0269	-0.28602	-0.181425	-0.340988	0.0749946	-0.18336	4757	ALT	0
chr1:120557384-120557555::F3_0	106.549	101.247	97.092	98.7191	102.213	98.3423	97.7201	104.511	-0.0534468	-0.0373567	0.00896604	0.0788709	-0.000741635	2741	ALT	0
chr1:120557384-120557555::F3_1	51.8515	48.7062	52.0136	52.4065	52.3308	50.576	56.1371	48.9711	0.0117259	0.0478594	0.10523	-0.092877	0.0179845	2546	ALT	0
chr1:120557384-120557555::F3_10	108.129	105.083	103.68	94.7582	141.079	137.679	114.7	136.163	0.342738	0.34726	0.140606	0.501973	0.333144	737	ALT	1
chr1:120557384-120557555::F3_11	42.9988	44.104	44.7317	39.9142	40.3957	34.4198	42.2761	45.985	-0.0792213	-0.313245	-0.0775358	0.193263	-0.0691848	3472	ALT	0
chr1:120557384-120557555::F3_12	66.0791	65.9642	59.6422	63.6799	129.45	134.869	139.996	129.296	0.863986	0.916971	1.18532	0.978327	0.986152	108	ALT	1
chr1:120557384-120557555::F3_13	75.8803	74.4015	64.4968	73.1253	85.3818	87.1032	95.6409	85.1021	0.151369	0.201764	0.546485	0.209225	0.27721	889	ALT	1
chr1:120557384-120557555::F3_14	79.9904	94.7277	89.4634	85.0082	85.6878	113.094	93.5618	98.2407	0.0883084	0.227464	0.0622463	0.199906	0.144481	1495	ALT	1
chr1:120557384-120557555::F3_15	93.2695	84.7564	85.9958	96.891	51.7187	51.6297	57.1766	56.1376	-0.754962	-0.63275	-0.565275	-0.752083	-0.676268	6781	ALT	0
chr1:120557384-120557555::F3_16	23.3964	24.1613	25.66	24.9845	24.1762	25.6392	28.0685	25.9785	0.0408702	0.0739727	0.121506	0.0524436	0.0721981	2057	ALT	0
chr1:120557384-120557555::F3_17	20.2347	24.5448	26.3535	27.7267	13.1592	20.0197	16.9797	18.5134	-0.526451	-0.25269	-0.589474	-0.540214	-0.477207	6429	WT	0
chr1:120557384-120557555::F3_2	71.4539	69.0324	55.1344	60.0237	79.5672	69.5421	72.4237	70.7691	0.137878	0.00939828	0.377198	0.226568	0.18776	1231	ALT	1
chr1:120557384-120557555::F3_3	67.9761	63.2797	59.989	61.8518	62.4297	61.8152	71.0376	68.6789	-0.108892	-0.0298688	0.2339	0.144046	0.0597962	2177	ALT	0
chr1:120557384-120557555::F3_4	32.2491	27.6129	29.4744	23.461	29.3787	23.1807	26.6824	24.7841	-0.117283	-0.218124	-0.134988	0.073586	-0.0992025	3844	ALT	0
chr1:120557384-120557555::F3_5	46.7928	42.57	41.6109	48.1408	53.2488	62.1664	56.4836	53.4501	0.164591	0.481343	0.420596	0.143315	0.302461	815	ALT	1
chr1:120557384-120557555::F3_6	55.0132	54.0753	60.3358	56.6721	48.6584	42.1467	51.9788	50.1655	-0.156425	-0.316351	-0.20577	-0.167221	-0.211442	5067	ALT	0
chr1:120557384-120557555::F3_7	73.3509	74.018	77.3269	78.9144	67.3261	72.7031	84.2056	77.0398	-0.109771	-0.0229188	0.118255	-0.0331576	-0.011898	2863	ALT	0
chr1:120557384-120557555::F3_8	30.3521	31.0646	27.0471	35.6486	36.4173	35.1223	28.4151	31.9506	0.229731	0.154429	0.0669025	-0.148581	0.0756204	2029	ALT	0
chr1:120557384-120557555::F3_9	60.388	68.6488	64.4968	64.594	47.7403	48.8199	54.751	48.6725	-0.29969	-0.434229	-0.226331	-0.388387	-0.337159	5915	ALT	0
chr1:12138958-12139129	233.648	231.642	224.352	241.313	169.539	181.582	186.084	167.218	-0.414537	-0.314024	-0.26145	-0.509828	-0.374959	6086	NegativeControl	0
chr1:13897508-13897679	68.2922	65.9642	65.5371	79.8284	38.2535	39.3369	34.306	39.1171	-0.738212	-0.656935	-0.89026	-0.978567	-0.815994	6930	NegativeControl	0
chr1:147206527-147206698::F1_0	382.247	363.954	351.959	368.064	216.668	224.782	220.043	226.64	-0.734857	-0.622342	-0.657455	-0.674988	-0.67241	6777	ALT	0
chr1:147206527-147206698::F1_1	478.362	464.818	449.397	473.182	391.104	425.682	398.157	440.441	-0.261008	-0.113733	-0.169669	-0.0999432	-0.161088	4545	ALT	0
chr1:147206527-147206698::F1_10	253.567	279.965	237.875	263.556	225.542	205.465	217.271	241.272	-0.151502	-0.399296	-0.126722	-0.122915	-0.200109	4934	ALT	0
chr1:147206527-147206698::F1_11	238.39	224.739	240.303	227.602	206.263	205.114	183.312	204.842	-0.187197	-0.11787	-0.378498	-0.146499	-0.207516	5019	ALT	0
chr1:147206527-147206698::F1_12	254.515	256.187	272.204	260.814	235.029	216.704	215.192	231.119	-0.103043	-0.215999	-0.328808	-0.16816	-0.204002	4976	ALT	0
chr1:147206527-147206698::F1_13	249.456	252.735	262.148	234.915	215.138	209.329	199.598	209.62	-0.191433	-0.243157	-0.381293	-0.158431	-0.243579	5351	ALT	0
chr1:147206527-147206698::F1_14	372.129	343.244	330.806	351.915	286.442	301.7	272.022	283.375	-0.338915	-0.166678	-0.273943	-0.301639	-0.270294	5522	ALT	0
chr1:147206527-147206698::F1_15	189.701	199.81	175.806	197.743	183.617	191.767	187.47	186.627	-0.0421178	-0.0529756	0.0897507	-0.0803972	-0.021435	2949	ALT	0
chr1:147206527-147206698::F1_16	162.194	144.968	157.081	147.774	129.756	120.469	109.502	127.504	-0.28787	-0.238109	-0.503039	-0.204603	-0.308405	5755	ALT	0
chr1:147206527-147206698::F1_17	123.938	129.627	121.018	131.93	118.433	147.513	175.688	108.99	-0.0585357	0.166312	0.520095	-0.264616	0.0908138	1883	WT	0
chr1:147206527-147206698::F1_2	366.122	365.104	350.572	379.642	302.049	297.134	338.902	286.063	-0.249147	-0.266167	-0.0474238	-0.394149	-0.239222	5314	ALT	0
chr1:147206527-147206698::F1_3	417.658	415.345	411.601	413.463	370.906	402.852	423.8	354.443	-0.153819	-0.0394822	0.0409347	-0.21459	-0.0917389	3751	ALT	0
chr1:147206527-147206698::F1_4	327.234	323.302	320.404	322.056	232.275	283.085	266.824	260.681	-0.443618	-0.17159	-0.256197	-0.294325	-0.291432	5668	ALT	0
chr1:147206527-147206698::F1_5	238.074	220.52	228.166	232.173	221.87	196.333	203.41	206.335	-0.0911704	-0.149842	-0.1606	-0.164056	-0.141417	4336	ALT	0
chr1:147206527-147206698::F1_6	134.687	138.065	126.913	136.196	142.915	154.187	153.857	131.087	0.0764703	0.142158	0.268538	-0.0530091	0.108539	1739	ALT	1
chr1:147206527-147206698::F1_7	458.759	462.133	442.462	445.455	384.983	429.194	399.89	392.664	-0.227208	-0.0956179	-0.141785	-0.175786	-0.160099	4538	ALT	0
chr1:147206527-147206698::F1_8	159.665	180.251	169.911	148.383	129.756	122.928	138.957	148.705	-0.267579	-0.492721	-0.280703	0.00300201	-0.2595	5453	ALT	0
chr1:147206527-147206698::F1_9	390.151	353.983	351.612	359.533	354.074	340.335	371.821	366.088	-0.1257	-0.0508106	0.0782943	0.0251726	-0.018261	2915	ALT	0
chr1:147206642-147206813::F2_0	223.847	202.111	208.401	215.11	186.065	174.206	179.153	185.134	-0.238969	-0.191537	-0.211348	-0.208585	-0.21261	5078	ALT	0
chr1:147206642-147206813::F2_1	75.5641	71.3334	83.2217	81.9613	75.2828	81.4836	73.4633	76.4426	-0.00478056	0.170183	-0.173001	-0.096158	-0.0259393	2995	ALT	0
chr1:147206642-147206813::F2_10	136.901	125.409	126.22	125.532	47.7403	54.7907	50.9392	47.478	-1.35099	-1.06002	-1.25852	-1.34016	-1.25242	7161	ALT	0
chr1:147206642-147206813::F2_11	307.315	269.61	273.938	290.064	279.097	273.954	246.033	257.098	-0.124684	0.0206384	-0.150354	-0.167911	-0.105578	3915	ALT	0
chr1:147206642-147206813::F2_12	223.847	225.122	224.352	244.056	214.219	210.382	194.747	204.544	-0.0568454	-0.0873603	-0.197858	-0.245613	-0.146919	4387	ALT	0
chr1:147206642-147206813::F2_13	118.247	121.574	130.381	134.368	127.308	114.85	103.264	112.872	0.0951329	-0.073118	-0.324756	-0.241549	-0.136072	4275	ALT	0
chr1:147206642-147206813::F2_14	214.362	192.14	210.482	202.009	195.246	214.597	195.44	199.766	-0.120744	0.142554	-0.10365	-0.0155169	-0.0243391	2981	ALT	0
chr1:147206642-147206813::F2_15	305.102	317.932	305.84	309.259	290.42	317.856	317.07	333.839	-0.0638473	-0.000308789	0.0504997	0.106504	0.0232119	2493	ALT	0
chr1:147206642-147206813::F2_16	134.687	137.681	125.526	129.797	68.5502	73.4055	68.612	80.9217	-0.868128	-0.806956	-0.839411	-0.653591	-0.792022	6914	ALT	0
chr1:147206642-147206813::F2_17	189.384	143.817	148.412	158.438	119.657	131.357	142.422	137.358	-0.592467	-0.116601	-0.0574837	-0.198099	-0.241163	5334	WT	0
chr1:147206642-147206813::F2_2	318.381	308.345	320.404	308.65	272.977	250.773	268.903	284.271	-0.19919	-0.266885	-0.245333	-0.114549	-0.206489	5006	ALT	0
chr1:147206642-147206813::F2_3	204.244	194.058	186.902	187.079	125.777	113.094	119.898	114.963	-0.625817	-0.695017	-0.619503	-0.675534	-0.653968	6750	ALT	0
chr1:147206642-147206813::F2_4	269.375	272.678	276.019	270.564	283.994	254.285	303.556	276.806	0.0684025	-0.090164	0.133137	0.0317465	0.0357804	2383	ALT	1
chr1:147206642-147206813::F2_5	107.181	101.247	99.5193	96.2816	89.9722	88.8593	87.6708	79.1301	-0.225053	-0.16738	-0.176194	-0.270942	-0.209892	5044	ALT	0
chr1:147206642-147206813::F2_6	256.728	245.832	239.609	254.11	191.573	218.109	209.994	238.286	-0.378565	-0.154403	-0.184517	-0.0894535	-0.201735	4955	ALT	0
chr1:147206642-147206813::F2_7	77.1449	74.018	71.0852	70.3831	68.5502	55.8444	75.5425	70.7691	-0.151354	-0.359527	0.0842857	0.0075343	-0.104765	3905	ALT	0
chr1:147206642-147206813::F2_8	148.915	145.735	146.332	140.766	84.1576	83.9422	92.1757	84.2063	-0.734668	-0.708472	-0.643698	-0.711168	-0.699502	6807	ALT	0
chr1:147206642-147206813::F2_9	173.576	171.814	162.629	164.837	175.66	173.855	176.035	185.433	0.015414	0.0152187	0.110622	0.163535	0.0761974	2024	ALT	1
chr1:147206756-147206927::F3_11	39.8371	45.2545	44.7317	34.1251	50.8006	46.7126	46.7809	47.7766	0.308915	0.0402225	0.0615804	0.458652	0.217342	1114	ALT	1
chr1:147206756-147206927::F3_12	35.727	35.6667	33.9822	34.4298	29.9907	30.9076	34.999	28.3674	-0.2206	-0.180179	0.0402523	-0.262156	-0.155671	4492	ALT	0
chr1:147206756-147206927::F3_13	23.0802	29.914	26.7003	24.9845	31.2148	26.3417	31.1873	29.8604	0.378055	-0.159146	0.210905	0.240232	0.167511	1359	ALT	0
chr1:147206756-147206927::F3_14	52.8	55.9929	49.2395	58.1955	50.1886	48.4687	47.1274	45.985	-0.0646352	-0.183497	-0.0603383	-0.322709	-0.157795	4512	ALT	0
chr1:147206756-147206927::F3_15	24.9773	27.6129	27.3938	24.0704	29.0726	27.0441	33.9595	31.652	0.190167	-0.0260234	0.292232	0.369088	0.206366	1151	ALT	0
chr1:147206756-147206927::F3_16	50.2707	38.3513	42.6511	46.6174	44.374	42.8491	33.2664	32.8464	-0.15871	0.140262	-0.340062	-0.476852	-0.208841	5035	ALT	0
chr1:147206756-147206927::F3_17	41.1018	45.2545	40.2238	41.4377	61.5116	50.2248	46.7809	45.0892	0.513444	0.132276	0.207368	0.115304	0.242098	1010	WT	1
chr1:147206756-147206927::F3_2	24.9773	25.6954	22.1925	28.6407	37.3354	20.7221	24.6033	32.5478	0.505509	-0.267184	0.138929	0.172968	0.137556	1545	ALT	0
chr1:147206756-147206927::F3_3	58.491	60.2116	50.9733	54.2346	66.102	57.2493	61.3349	52.8529	0.156384	-0.0642877	0.255389	-0.0353879	0.0780245	2004	ALT	0
chr1:147206756-147206927::F3_4	38.2563	37.2008	35.3692	35.0392	25.7063	18.6148	27.029	25.6799	-0.500389	-0.863882	-0.365941	-0.420042	-0.537564	6570	ALT	0
chr1:147206756-147206927::F3_5	56.594	49.4732	55.8279	67.0315	56.9212	55.1419	50.9392	46.8808	0.00735768	0.137948	-0.126371	-0.490671	-0.117934	4072	ALT	0
chr1:147206756-147206927::F3_6	53.1162	57.527	53.4006	56.0627	57.5332	38.9857	56.1371	59.1236	0.101921	-0.493734	0.0689463	0.0729898	-0.0624693	3397	ALT	0
chr1:147206756-147206927::F3_7	44.2635	39.8854	35.0225	39.6095	49.5765	49.8736	50.9392	45.3878	0.144171	0.283271	0.514075	0.185835	0.281838	877	ALT	1
chr1:147206756-147206927::F3_8	25.9258	24.5448	23.9262	25.5939	26.9304	27.3954	26.3359	32.2492	0.0475877	0.137105	0.129639	0.312001	0.156583	1431	ALT	0
chr1:147206756-147206927::F3_9	64.4982	64.8137	77.3269	74.3441	89.3601	64.6249	81.0869	76.144	0.417992	-0.00372262	0.0658695	0.0329796	0.12828	1599	ALT	1
chr1:147221077-147221248::F1_0	69.2407	59.4445	75.2463	64.2893	65.796	57.2493	57.5232	62.7068	-0.065321	-0.0479452	-0.371646	-0.0342752	-0.129797	4202	ALT	0
chr1:147221077-147221248::F1_1	69.5569	75.9356	66.5774	67.6409	62.7357	47.7663	64.1071	65.0957	-0.132075	-0.590889	-0.0523153	-0.0527824	-0.207015	5014	ALT	0
chr1:147221077-147221248::F1_10	357.27	360.119	366.522	368.369	302.049	291.515	313.605	298.604	-0.217439	-0.273059	-0.218405	-0.292419	-0.25033	5403	ALT	0
chr1:147221077-147221248::F1_11	174.208	179.484	179.967	167.883	129.45	148.216	140.343	158.857	-0.38319	-0.246564	-0.347176	-0.0767282	-0.263414	5473	ALT	0
chr1:147221077-147221248::F1_12	194.443	184.086	199.385	199.876	161.277	181.231	165.292	159.753	-0.241571	-0.0201503	-0.261996	-0.311254	-0.208743	5031	ALT	0
chr1:147221077-147221248::F1_13	111.923	123.108	110.616	115.172	97.3168	88.5081	89.75	92.2686	-0.17993	-0.423562	-0.290735	-0.306747	-0.300244	5714	ALT	0
chr1:147221077-147221248::F1_14	203.296	183.703	183.435	158.743	99.459	113.445	98.4131	103.914	-0.922055	-0.62034	-0.868208	-0.58729	-0.749473	6873	ALT	0
chr1:147221077-147221248::F1_15	182.113	171.43	184.822	175.501	201.672	186.148	177.074	183.343	0.131834	0.106151	-0.0598268	0.0607268	0.0597213	2179	ALT	1
chr1:147221077-147221248::F1_16	201.399	232.409	227.473	223.032	104.049	106.772	94.2548	98.2407	-0.851896	-1.00153	-1.22904	-1.13742	-1.05497	7085	ALT	0
chr1:147221077-147221248::F1_17	91.0563	100.097	84.9555	92.3207	72.5286	80.0787	79.7008	74.0538	-0.291919	-0.285976	-0.0886202	-0.304297	-0.242703	5343	WT	0
chr1:147221077-147221248::F1_2	151.128	143.434	138.356	156.61	135.57	134.869	137.224	122.129	-0.140141	-0.0792217	-0.0114603	-0.344883	-0.143926	4360	ALT	0
chr1:147221077-147221248::F1_3	230.486	218.986	222.618	239.79	207.181	204.763	211.727	197.974	-0.137842	-0.0866253	-0.0701453	-0.266458	-0.140267	4321	ALT	0
chr1:147221077-147221248::F1_4	127.416	142.667	128.3	130.102	85.3818	75.1616	83.5125	81.8175	-0.515048	-0.822498	-0.597391	-0.641649	-0.644146	6739	ALT	0
chr1:147221077-147221248::F1_5	200.45	187.154	189.676	191.954	164.643	168.938	189.203	157.962	-0.254225	-0.131971	-0.00349302	-0.270705	-0.165099	4587	ALT	0
chr1:147221077-147221248::F1_6	127.416	130.011	131.074	144.727	119.963	112.04	117.125	100.331	-0.0776646	-0.191212	-0.156804	-0.507557	-0.233309	5258	ALT	0
chr1:147221077-147221248::F1_7	294.668	277.663	278.793	280.314	273.895	261.661	260.587	259.487	-0.0946316	-0.0766479	-0.0945221	-0.107447	-0.093312	3774	ALT	0
chr1:147221077-147221248::F1_8	296.249	289.552	311.735	298.9	230.745	251.827	242.568	231.119	-0.323364	-0.180249	-0.351156	-0.357881	-0.303163	5727	ALT	0
chr1:147221077-147221248::F1_9	390.467	388.115	389.408	392.134	360.807	379.32	436.968	323.388	-0.10235	-0.029629	0.161491	-0.2685	-0.059747	3369	ALT	0
chr1:147221192-147221363::F2_0	358.534	341.327	354.039	336.681	339.691	289.759	306.328	320.701	-0.0699302	-0.211602	-0.202736	-0.0677222	-0.137997	4293	ALT	0
chr1:147221192-147221363::F2_1	631.071	647.754	659.532	647.768	560.949	550.014	556.173	547.341	-0.15275	-0.211628	-0.239063	-0.234928	-0.209592	5041	ALT	0
chr1:147221192-147221363::F2_10	379.085	391.567	388.368	382.08	298.377	304.51	276.874	302.187	-0.31006	-0.324941	-0.473937	-0.326725	-0.358916	6011	ALT	0
chr1:147221192-147221363::F2_11	344.623	347.463	385.247	346.126	278.791	309.427	302.863	316.52	-0.274484	-0.149796	-0.337024	-0.12453	-0.221459	5159	ALT	0
chr1:147221192-147221363::F2_12	421.452	438.739	399.118	410.416	728.346	744.943	710.03	664.991	0.70935	0.684898	0.807723	0.672849	0.718705	246	ALT	1
chr1:147221192-147221363::F2_13	264.632	281.499	253.48	267.821	225.849	221.621	226.974	246.348	-0.205022	-0.30871	-0.154518	-0.116292	-0.196136	4894	ALT	0
chr1:147221192-147221363::F2_14	446.429	408.825	422.004	399.142	190.961	174.558	188.163	188.121	-1.09924	-1.09871	-1.13058	-1.04689	-1.09385	7101	ALT	0
chr1:147221192-147221363::F2_15	445.164	413.427	407.787	393.658	420.788	415.496	410.286	428.795	-0.0729826	0.0064545	0.00856263	0.119142	0.0152941	2583	ALT	0
chr1:147221192-147221363::F2_16	105.284	105.083	120.672	113.344	67.9382	59.0054	53.7114	69.2761	-0.562342	-0.738444	-1.12283	-0.679986	-0.775899	6898	ALT	0
chr1:147221192-147221363::F2_17	77.4611	86.674	97.092	97.8051	78.9552	76.2153	73.4633	71.0678	0.0245033	-0.164629	-0.387174	-0.440782	-0.24202	5340	WT	0
chr1:147221192-147221363::F2_2	398.371	404.223	414.375	398.228	392.94	376.511	430.384	366.686	-0.0177883	-0.0918073	0.0531277	-0.114972	-0.0428599	3182	ALT	0
chr1:147221192-147221363::F2_3	431.885	402.305	382.473	413.767	366.009	349.115	341.327	341.006	-0.214446	-0.183296	-0.159454	-0.269449	-0.206661	5008	ALT	0
chr1:147221192-147221363::F2_4	151.444	137.298	149.799	140.462	104.662	109.23	116.432	112.574	-0.47616	-0.293983	-0.351331	-0.306726	-0.35705	6003	ALT	0
chr1:147221192-147221363::F2_5	143.224	140.366	150.839	148.993	268.692	277.466	266.824	244.557	0.813063	0.878621	0.79726	0.68859	0.794384	201	ALT	1
chr1:147221192-147221363::F2_6	303.837	290.703	312.775	309.259	218.198	217.407	222.816	229.925	-0.428414	-0.375035	-0.474632	-0.412526	-0.422652	6275	ALT	0
chr1:147221192-147221363::F2_7	368.968	423.015	419.229	403.713	375.496	356.491	365.93	342.797	0.0227219	-0.221175	-0.190537	-0.227869	-0.154215	4472	ALT	0
chr1:147221192-147221363::F2_8	177.054	158.774	148.759	148.079	314.291	333.31	289.002	295.021	0.742259	0.95685	0.928407	0.958213	0.896432	137	ALT	1
chr1:147221192-147221363::F2_9	237.442	242.38	255.213	229.126	248.495	225.485	242.221	236.196	0.0588592	-0.0932439	-0.0731077	0.0422691	-0.0163058	2900	ALT	0
chr1:147221306-147221477::F3_0	118.247	121.574	119.284	117	91.1963	90.2642	88.0174	93.4631	-0.3342	-0.382262	-0.422897	-0.310783	-0.362536	6032	ALT	0
chr1:147221306-147221477::F3_1	208.987	220.52	215.683	221.204	123.023	123.279	136.184	153.781	-0.684023	-0.74907	-0.642168	-0.505098	-0.64509	6742	ALT	0
chr1:147221306-147221477::F3_10	238.074	246.982	238.916	226.079	75.5889	68.8396	64.4537	66.5887	-1.47868	-1.64224	-1.82482	-1.69285	-1.65965	7227	ALT	0
chr1:147221306-147221477::F3_11	85.9976	77.8532	99.8661	93.2348	31.2148	36.5271	37.4247	40.0129	-1.2905	-0.962315	-1.3558	-1.16209	-1.19268	7141	ALT	0
chr1:147221306-147221477::F3_12	216.575	233.176	227.82	208.712	249.413	241.992	217.964	227.835	0.182597	0.0478965	-0.0618481	0.121903	0.0726369	2053	ALT	1
chr1:147221306-147221477::F3_13	201.399	182.936	188.289	178.548	163.113	153.484	184.698	184.836	-0.272382	-0.226146	-0.0269096	0.0480864	-0.119338	4091	ALT	0
chr1:147221306-147221477::F3_14	166.304	167.212	188.983	175.501	175.048	173.504	165.639	159.156	0.0661739	0.0475944	-0.18418	-0.135747	-0.0515395	3283	ALT	0
chr1:147221306-147221477::F3_15	72.7186	89.7421	97.092	89.2738	74.3648	70.9469	74.8494	68.3803	0.0286882	-0.300793	-0.361264	-0.367727	-0.250274	5402	ALT	0
chr1:147221306-147221477::F3_16	140.062	135.38	155.347	136.501	128.226	134.518	122.323	122.129	-0.113846	-0.00821654	-0.333327	-0.154211	-0.1524	4449	ALT	0
chr1:147221306-147221477::F3_17	157.768	160.692	145.291	162.704	118.433	129.952	149.699	128.4	-0.369811	-0.273276	0.0417009	-0.328485	-0.232468	5249	WT	0
chr1:147221306-147221477::F3_2	180.532	152.255	175.806	156.61	102.825	105.367	101.532	106.9	-0.725778	-0.473313	-0.76547	-0.52931	-0.623468	6711	ALT	0
chr1:147221306-147221477::F3_3	165.356	164.144	150.146	155.696	164.031	152.431	135.838	148.108	-0.0103864	-0.0953437	-0.13971	-0.0693411	-0.0786954	3588	ALT	0
chr1:147221306-147221477::F3_4	155.238	146.118	145.985	163.618	136.182	150.674	137.57	137.656	-0.168963	0.0395259	-0.0828159	-0.239747	-0.113	4014	ALT	0
chr1:147221306-147221477::F3_5	86.9461	95.4948	89.4634	91.1019	76.2009	80.43	82.473	71.9636	-0.169277	-0.219991	-0.11298	-0.325389	-0.206909	5010	ALT	0
chr1:147221306-147221477::F3_6	103.703	93.1937	84.6088	95.3676	91.5023	89.913	100.839	88.6854	-0.160939	-0.0459441	0.243886	-0.100384	-0.0158453	2895	ALT	0
chr1:147221306-147221477::F3_7	139.43	149.954	138.703	147.165	115.679	110.284	115.046	119.143	-0.240687	-0.395138	-0.260639	-0.292849	-0.297328	5700	ALT	0
chr1:147221306-147221477::F3_8	175.473	170.28	173.379	180.985	146.893	144.001	153.511	177.371	-0.229504	-0.215858	-0.169938	-0.0280225	-0.160831	4543	ALT	0
chr1:147221306-147221477::F3_9	297.198	318.316	300.985	319.923	522.083	524.024	537.46	475.079	0.730018	0.644457	0.812471	0.550914	0.684465	267	ALT	1
chr1:159111757-159111928	144.489	159.158	151.533	148.079	118.739	123.982	153.164	121.233	-0.253026	-0.321402	0.0149435	-0.277346	-0.209208	5039	NegativeControl	0
chr1:160951382-160951553	82.5198	81.3048	95.0115	84.3988	80.4853	83.591	79.3542	94.3589	-0.0320343	0.0355083	-0.250094	0.1541	-0.0231301	2966	NegativeControl	0
chr1:161160742-161160913	149.547	144.968	168.177	145.641	179.332	160.509	173.609	180.655	0.2345	0.131119	0.0443966	0.299109	0.177281	1298	NegativeControl	1
chr1:16276158-16276329	150.496	163.377	161.936	161.18	188.513	209.329	221.083	217.384	0.290846	0.31948	0.435074	0.415641	0.365261	661	NegativeControl	1
chr1:170460517-170460688	92.6371	93.5772	96.0518	88.9691	76.813	82.5373	90.0965	73.7552	-0.24047	-0.160865	-0.0889614	-0.258773	-0.187267	4795	NegativeControl	0
chr1:170472967-170473138	44.8958	36.4337	46.8122	51.7971	48.9644	50.576	39.5039	48.9711	0.110334	0.415351	-0.233041	-0.0768465	0.0539492	2227	NegativeControl	0
chr1:170482394-170482565	71.7701	72.1005	74.8996	78.305	60.5935	50.9273	53.7114	63.9013	-0.216606	-0.443223	-0.45986	-0.279987	-0.349919	5968	NegativeControl	0
chr1:170532218-170532389	71.1377	70.9499	77.3269	74.9534	88.7481	92.7227	99.7992	85.1021	0.283739	0.342626	0.354358	0.175191	0.288979	852	NegativeControl	1
chr1:173990873-173991044	217.523	224.739	220.538	227.298	208.711	175.962	179.5	199.169	-0.0534707	-0.3155	-0.287799	-0.183678	-0.210112	5049	NegativeControl	0
chr1:17877213-17877384	81.8874	84.3729	74.206	79.8284	70.9984	65.3274	72.7703	55.5403	-0.18295	-0.327145	-0.0270796	-0.499218	-0.259098	5451	NegativeControl	0
chr1:180024693-180024864	42.9988	52.5413	56.5214	57.8909	67.0201	72.7031	75.889	75.2482	0.565897	0.414192	0.407693	0.360831	0.437153	509	NegativeControl	1
chr1:180218557-180218728	199.502	197.126	184.475	180.985	141.997	141.543	150.045	165.725	-0.439063	-0.426724	-0.288469	-0.122338	-0.319148	5822	NegativeControl	0
chr1:18609974-18610145	225.744	223.205	220.884	219.071	432.723	419.008	444.938	407.296	0.842513	0.813524	0.980615	0.863343	0.874999	154	NegativeControl	1
chr1:18621326-18621497	86.3138	88.208	91.8907	82.266	89.3601	78.6738	85.9382	94.9561	0.0445486	-0.146487	-0.0930364	0.198152	0.000794216	2722	NegativeControl	0
chr1:195306161-195306332	101.49	90.8926	94.318	101.157	36.1113	35.1223	34.6525	41.506	-1.31958	-1.2101	-1.38152	-1.22489	-1.28402	7171	NegativeControl	0
chr1:195465253-195465424	62.6012	61.3621	55.4812	47.8361	43.1499	42.8491	53.0183	51.3599	-0.474189	-0.456457	-0.0626329	0.0973228	-0.223989	5182	NegativeControl	0
chr1:196078492-196078663	113.188	100.864	105.414	104.813	99.7651	86.4007	92.5222	79.1301	-0.162446	-0.198463	-0.181422	-0.388369	-0.232675	5252	NegativeControl	0
chr1:196282004-196282175	47.4252	42.1864	46.8122	44.4846	50.8006	38.6345	39.5039	49.5683	0.0875298	-0.111233	-0.233041	0.148004	-0.0271851	3010	NegativeControl	0
chr1:19644123-19644294	149.547	144.201	158.815	137.719	137.406	134.167	172.223	144.226	-0.109223	-0.0928037	0.11318	0.0640295	-0.00620451	2801	NegativeControl	0
chr1:19734171-19734342::F1_0	30.3521	32.9821	28.4341	29.5548	30.9088	27.3954	28.4151	25.6799	0.0228633	-0.232775	-0.000908864	-0.189434	-0.100064	3857	ALT	0
chr1:19734171-19734342::F1_1	70.1892	62.1291	58.602	66.7268	51.4127	51.2785	53.3649	56.1376	-0.397745	-0.244423	-0.129204	-0.237503	-0.252219	5410	ALT	0
chr1:19734171-19734342::F1_10	85.9976	82.4553	81.1412	88.055	59.3694	48.1175	60.9884	62.4082	-0.474653	-0.687009	-0.395452	-0.474473	-0.507897	6505	ALT	0
chr1:19734171-19734342::F1_11	42.0503	51.3908	51.3201	49.3596	46.8223	36.8784	38.8108	34.0409	0.136553	-0.42036	-0.383862	-0.506621	-0.293572	5680	ALT	0
chr1:19734171-19734342::F1_12	36.6755	36.4337	39.5303	40.5236	36.7233	40.7418	32.2268	43.2976	0.00164971	0.141175	-0.279132	0.090335	-0.0114931	2859	ALT	0
chr1:19734171-19734342::F1_13	97.6958	98.9464	105.414	94.1488	114.148	92.0203	113.66	105.407	0.200278	-0.0930742	0.104849	0.156217	0.0920677	1872	ALT	1
chr1:19734171-19734342::F1_14	32.5653	37.2008	41.6109	37.7814	36.7233	28.8002	34.306	44.7906	0.151706	-0.321849	-0.264191	0.232079	-0.0505638	3268	ALT	0
chr1:19734171-19734342::F1_15	116.35	108.534	100.213	107.25	104.355	90.6154	108.462	88.984	-0.140056	-0.231515	0.110077	-0.25817	-0.129916	4203	ALT	0
chr1:19734171-19734342::F1_16	123.305	120.423	161.242	141.376	125.165	125.035	124.403	126.011	0.0192926	0.0483153	-0.361833	-0.15952	-0.113436	4023	ALT	0
chr1:19734171-19734342::F1_2	94.8503	97.7958	93.9712	91.1019	75.2828	70.2445	75.889	72.8594	-0.296613	-0.423714	-0.296719	-0.308343	-0.331347	5882	ALT	0
chr1:19734171-19734342::F1_3	50.903	56.3764	56.8682	61.2424	51.7187	51.6297	74.1564	60.9152	0.0202559	-0.111914	0.36723	-0.00736315	0.0670524	2110	ALT	0
chr1:19734171-19734342::F1_4	176.422	181.785	180.314	187.688	257.063	252.88	237.023	274.417	0.486704	0.425804	0.382313	0.528295	0.455779	484	ALT	1
chr1:19734171-19734342::F1_5	53.1162	54.0753	57.2149	58.8049	115.679	128.899	126.828	106.303	0.998008	1.11204	1.10497	0.816586	1.0079	103	ALT	1
chr1:19734171-19734342::F1_6	61.0204	78.6202	71.432	80.7425	69.4683	69.8933	84.2056	71.665	0.165883	-0.150456	0.228173	-0.164436	0.0197908	2526	ALT	0
chr1:19734171-19734342::F1_7	28.1389	28.38	29.1276	25.5939	33.6631	33.0149	33.9595	32.5478	0.225506	0.189847	0.208966	0.32449	0.237202	1033	ALT	1
chr1:19734171-19734342::F1_8	106.865	105.466	104.374	102.071	78.0371	88.5081	81.0869	98.8379	-0.403938	-0.224854	-0.350842	-0.0445156	-0.256037	5433	ALT	0
chr1:19734171-19734342::F1_9	97.0635	92.0431	87.3828	93.2348	108.028	133.465	110.888	113.47	0.137678	0.477238	0.331292	0.271725	0.304483	805	ALT	1
chr1:19734286-19734457::F2_0	155.238	147.653	149.106	153.258	106.192	81.8348	109.502	108.095	-0.489417	-0.757857	-0.430312	-0.483906	-0.540373	6579	ALT	0
chr1:19734286-19734457::F2_1	124.254	123.875	142.17	137.719	130.062	107.123	127.521	143.031	0.0588785	-0.186681	-0.151641	0.0524931	-0.0567376	3337	ALT	0
chr1:19734286-19734457::F2_10	54.697	44.871	53.7474	56.6721	46.2102	47.415	40.5434	48.0752	-0.214746	0.0699542	-0.387723	-0.225487	-0.1895	4819	ALT	0
chr1:19734286-19734457::F2_11	55.3294	52.9248	53.4006	49.0549	44.6801	42.4979	44.0087	55.2417	-0.272211	-0.278483	-0.266246	0.162794	-0.163536	4571	ALT	0
chr1:19734286-19734457::F2_12	159.981	198.276	187.942	179.462	42.8439	47.0638	44.3552	53.1515	-1.68954	-1.84313	-2.0046	-1.6815	-1.80469	7232	ALT	0
chr1:19734286-19734457::F2_13	166.304	180.635	170.605	167.579	172.6	186.85	183.312	194.391	0.0479825	0.0436086	0.100356	0.206184	0.0995328	1810	ALT	1
chr1:19734286-19734457::F2_14	71.1377	76.7026	74.206	77.3909	94.8686	78.3226	89.4035	86.2966	0.369437	0.0267423	0.258563	0.150311	0.201263	1172	ALT	1
chr1:19734286-19734457::F2_16	88.2108	79.3872	72.819	76.4769	75.8949	97.2886	92.1757	84.5049	-0.192983	0.260567	0.327146	0.137727	0.133114	1574	ALT	1
chr1:19734286-19734457::F2_17	59.7557	59.828	50.9733	48.7502	62.7357	53.737	60.6419	57.332	0.0622011	-0.136742	0.239682	0.222297	0.0968597	1831	WT	0
chr1:19734286-19734457::F2_2	149.231	140.749	142.517	143.813	145.669	150.323	132.373	137.656	-0.03117	0.0847046	-0.102987	-0.0606879	-0.027535	3016	ALT	0
chr1:19734286-19734457::F2_3	101.174	97.7958	106.801	111.211	98.2349	105.718	125.096	106.004	-0.0379101	0.0999664	0.220211	-0.066373	0.0539735	2226	ALT	0
chr1:19734286-19734457::F2_4	145.121	137.681	148.412	137.11	52.6368	66.7323	54.751	58.825	-1.30186	-0.928738	-1.38491	-1.16869	-1.19605	7142	ALT	0
chr1:19734286-19734457::F2_5	75.8803	78.6202	80.7944	87.4457	91.5023	89.913	74.1564	85.4007	0.240295	0.171896	-0.118904	-0.0326766	0.0651526	2134	ALT	0
chr1:19734286-19734457::F2_6	63.2335	74.4015	78.7139	71.9065	59.0634	85.3471	64.1071	70.7691	-0.0871961	0.17567	-0.284354	-0.0219645	-0.0544611	3318	ALT	0
chr1:19734286-19734457::F2_7	89.1593	81.3048	90.5036	80.1331	63.0417	67.0835	66.8793	67.1859	-0.444314	-0.245845	-0.419552	-0.242857	-0.338142	5922	ALT	0
chr1:19734286-19734457::F2_8	157.135	155.323	144.251	147.165	132.204	134.518	127.175	141.538	-0.222869	-0.185092	-0.175703	-0.054079	-0.159436	4529	ALT	0
chr1:19734286-19734457::F2_9	106.549	103.549	109.229	111.821	115.372	112.742	103.958	116.157	0.102431	0.109234	-0.0688373	0.052683	0.0488777	2267	ALT	0
chr1:19734400-19734571::F3_0	360.747	350.147	388.715	341.556	340.915	348.413	330.238	339.214	-0.0732429	-0.00641834	-0.228395	-0.00958291	-0.0794099	3596	ALT	0
chr1:19734400-19734571::F3_1	370.865	322.151	325.952	346.431	298.683	308.022	346.872	332.048	-0.28033	-0.0579403	0.0871294	-0.0590622	-0.0775508	3575	ALT	0
chr1:19734400-19734571::F3_10	525.155	526.947	493.782	507.002	586.961	562.658	598.449	594.819	0.144275	0.0848271	0.269579	0.222739	0.180355	1276	ALT	1
chr1:19734400-19734571::F3_11	194.759	187.154	176.499	167.883	165.561	163.318	176.728	169.308	-0.20982	-0.175553	0.00180623	0.0117371	-0.0929573	3768	ALT	0
chr1:19734400-19734571::F3_12	325.969	345.545	341.556	368.673	189.125	194.928	179.847	220.071	-0.704295	-0.739066	-0.897395	-0.718197	-0.764738	6885	ALT	0
chr1:19734400-19734571::F3_13	226.06	234.71	241.343	253.501	221.258	240.236	231.479	209.321	-0.0277657	0.030034	-0.0583788	-0.266345	-0.0806138	3611	ALT	0
chr1:19734400-19734571::F3_14	64.8144	70.9499	71.7787	78.6097	93.0325	73.0543	79.3542	72.5608	0.463485	0.0373613	0.139109	-0.110389	0.132392	1580	ALT	1
chr1:19734400-19734571::F3_15	173.892	158.391	159.508	159.048	97.0108	106.069	100.146	103.616	-0.752241	-0.515661	-0.648733	-0.593933	-0.627642	6719	ALT	0
chr1:19734400-19734571::F3_16	300.992	297.606	294.744	290.673	311.23	336.822	286.923	302.187	0.0433106	0.159921	-0.0376509	0.054084	0.0549161	2220	ALT	1
chr1:19734400-19734571::F3_17	105.916	125.409	119.284	111.821	103.131	94.8301	114.7	100.331	-0.0342833	-0.358922	-0.0545933	-0.150039	-0.149459	4421	WT	0
chr1:19734400-19734571::F3_2	246.611	260.022	257.641	246.493	204.733	201.25	177.421	211.113	-0.24068	-0.330608	-0.521611	-0.215492	-0.327098	5860	ALT	0
chr1:19734400-19734571::F3_3	196.024	190.606	208.401	206.884	242.374	265.875	285.883	243.959	0.274445	0.42942	0.442278	0.229252	0.343849	703	ALT	1
chr1:19734400-19734571::F3_4	251.986	256.187	254.173	241.618	81.7094	111.338	94.9479	82.7133	-1.45228	-1.07348	-1.37413	-1.48643	-1.34658	7183	ALT	0
chr1:19734400-19734571::F3_5	93.2695	94.7277	94.6647	105.727	89.9722	73.0543	82.1264	85.6993	-0.0462494	-0.332698	-0.197362	-0.290315	-0.216656	5110	ALT	0
chr1:19734400-19734571::F3_6	321.543	318.316	330.113	312.001	212.383	221.621	251.924	278	-0.536676	-0.467481	-0.378425	-0.160636	-0.385804	6121	ALT	0
chr1:19734400-19734571::F3_7	146.702	151.488	150.493	152.954	143.833	127.845	119.551	132.282	-0.0254783	-0.218343	-0.320955	-0.201417	-0.191548	4843	ALT	0
chr1:19734400-19734571::F3_8	286.132	305.276	310.348	308.65	397.224	434.813	422.068	418.046	0.424868	0.457136	0.430755	0.422617	0.433844	518	ALT	1
chr1:19734400-19734571::F3_9	229.538	259.255	244.464	238.571	102.825	106.42	100.492	100.331	-1.03622	-1.14685	-1.24071	-1.20198	-1.15644	7119	ALT	0
chr1:202636401-202636572	33.1976	26.8459	25.3133	31.0783	42.2318	30.9076	38.8108	45.3878	0.304513	0.176461	0.581696	0.51526	0.394483	583	NegativeControl	1
chr1:205243544-205243715	51.8515	48.3226	52.7071	50.2736	44.374	43.2004	45.7413	38.8185	-0.198158	-0.142108	-0.195156	-0.3532	-0.222155	5170	NegativeControl	0
chr1:2063757-2063928	381.931	385.431	365.829	382.689	414.362	379.32	354.495	351.756	0.105603	-0.0206566	-0.0440894	-0.11742	-0.0191407	2926	NegativeControl	0
chr1:207807265-207807436	40.4695	41.0359	47.5057	41.7424	56.0031	47.0638	54.4044	42.1032	0.413274	0.173672	0.186813	0.0117424	0.196375	1196	NegativeControl	1
chr1:209372427-209372598	45.8443	46.4051	48.8928	47.8361	40.7017	51.2785	42.2761	48.3738	-0.151058	0.126821	-0.199876	0.0152967	-0.0522041	3290	NegativeControl	0
chr1:210031910-210032081	204.244	199.043	201.466	191.649	112.618	103.962	119.898	105.706	-0.768173	-0.835843	-0.724376	-0.825284	-0.788419	6911	NegativeControl	0
chr1:210062596-210062767	642.137	651.589	712.239	670.011	603.793	618.503	613.696	620.201	-0.0798512	-0.0674311	-0.208885	-0.107744	-0.115978	4048	NegativeControl	0
chr1:210382385-210382556	35.0946	39.5018	31.9017	34.4298	32.4389	29.8539	32.2268	29.8604	-0.0992729	-0.352623	0.0138159	-0.192885	-0.157741	4511	NegativeControl	0
chr1:217517386-217517557	142.908	139.215	131.768	133.454	126.083	112.742	103.958	123.622	-0.161503	-0.27118	-0.330202	-0.106073	-0.217239	5116	NegativeControl	0
chr1:21922131-21922302	46.4767	42.1864	43.6914	40.5236	48.6584	48.4687	56.1371	45.0892	0.0583638	0.176016	0.34513	0.14572	0.181308	1270	NegativeControl	1
chr1:220418894-220419065	75.2479	74.018	85.3023	76.7816	96.7048	80.43	99.1062	93.7617	0.322101	0.106292	0.208444	0.275833	0.228167	1066	NegativeControl	1
chr1:226492360-226492531	78.0934	84.3729	74.5528	89.5785	66.408	57.9517	72.7703	71.3664	-0.207665	-0.479924	-0.0335421	-0.31357	-0.258676	5449	NegativeControl	0
chr1:227729543-227729714	692.724	670.381	665.427	680.37	510.76	494.521	494.145	498.37	-0.395178	-0.393632	-0.417352	-0.434099	-0.410065	6231	NegativeControl	0
chr1:227774506-227774677	104.652	107.767	110.962	109.383	96.0927	94.1276	105.69	103.018	-0.109739	-0.173652	-0.0677605	-0.0829633	-0.108529	3954	NegativeControl	0
chr1:233866622-233866793	217.84	212.466	216.377	220.595	114.148	127.494	119.551	137.955	-0.834111	-0.657851	-0.828235	-0.651934	-0.743033	6869	NegativeControl	0
chr1:233874693-233874864	306.05	322.534	308.614	310.783	394.776	389.857	389.148	388.484	0.329733	0.244992	0.324799	0.310834	0.302589	814	NegativeControl	1
chr1:235106554-235106725	146.386	159.158	150.493	145.032	101.295	121.172	112.967	125.712	-0.474382	-0.350871	-0.399856	-0.198228	-0.355834	5999	NegativeControl	0
chr1:236332450-236332621	324.072	320.233	327.686	337.595	225.849	236.022	246.726	259.188	-0.467333	-0.394008	-0.39726	-0.367944	-0.406636	6217	NegativeControl	0
chr1:236511558-236511729	185.907	184.47	192.104	174.891	159.747	162.967	152.125	171.697	-0.195864	-0.159701	-0.325889	-0.0255997	-0.176763	4706	NegativeControl	0
chr1:243368246-243368417::F1_0	103.071	103.549	105.761	107.86	93.6445	76.9177	72.0772	88.0882	-0.12333	-0.381023	-0.532542	-0.279987	-0.329221	5872	ALT	0
chr1:243368246-243368417::F1_1	102.122	113.52	114.777	128.579	85.6878	84.6446	94.2548	102.72	-0.225508	-0.376545	-0.274095	-0.310944	-0.296773	5695	ALT	0
chr1:243368246-243368417::F1_10	97.3797	94.3442	84.9555	87.141	63.9598	78.6738	64.4537	68.3803	-0.53917	-0.232701	-0.382802	-0.334327	-0.37225	6073	ALT	0
chr1:243368246-243368417::F1_11	106.865	108.151	94.6647	106.336	108.028	136.626	128.214	98.2407	0.0139323	0.300424	0.422328	-0.109544	0.156785	1429	ALT	1
chr1:243368246-243368417::F1_12	127.099	133.463	121.018	122.18	96.0927	118.713	99.1062	97.6435	-0.360005	-0.150579	-0.278074	-0.310302	-0.27474	5563	ALT	0
chr1:243368246-243368417::F1_13	184.01	182.552	175.459	170.626	162.195	153.133	163.56	169.308	-0.162977	-0.226391	-0.0980794	-0.0107626	-0.124553	4145	ALT	0
chr1:243368246-243368417::F1_14	115.717	123.491	122.752	122.18	106.804	108.528	99.4527	104.213	-0.103197	-0.165963	-0.293041	-0.22024	-0.19561	4887	ALT	0
chr1:243368246-243368417::F1_15	68.2922	71.3334	72.4723	74.0394	63.0417	55.4932	47.1274	73.158	-0.102359	-0.32033	-0.594328	-0.0165046	-0.25838	5447	ALT	0
chr1:243368246-243368417::F1_16	148.915	134.23	128.3	124.008	153.32	142.596	142.422	139.149	0.0376182	0.0778022	0.145617	0.159707	0.105186	1766	ALT	1
chr1:243368246-243368417::F1_17	60.0719	58.294	61.0293	51.4924	65.796	63.5713	58.2162	58.825	0.116379	0.1105	-0.0652002	0.182652	0.0860828	1927	WT	0
chr1:243368246-243368417::F1_2	52.1677	49.8567	52.7071	47.2268	51.1066	35.1223	34.999	44.1934	-0.0261855	-0.443368	-0.562012	-0.0907471	-0.280578	5600	ALT	0
chr1:243368246-243368417::F1_3	218.788	193.674	194.531	193.477	178.414	192.47	205.489	179.76	-0.263654	-0.00804147	0.0766075	-0.10218	-0.074317	3538	ALT	0
chr1:243368246-243368417::F1_4	106.865	94.3442	105.761	104.508	102.519	102.557	88.7104	107.796	-0.0534142	0.107087	-0.24445	0.0428653	-0.0369781	3107	ALT	0
chr1:243368246-243368417::F1_5	126.783	130.394	128.994	127.665	108.334	112.742	98.0666	100.928	-0.202553	-0.186972	-0.381687	-0.325396	-0.274152	5558	ALT	0
chr1:243368246-243368417::F1_6	109.71	93.5772	110.616	112.43	87.2179	96.235	102.225	81.2203	-0.295011	0.0359176	-0.109789	-0.449503	-0.204596	4984	ALT	0
chr1:243368246-243368417::F1_7	68.9246	72.1005	73.5125	82.5706	48.0464	51.2785	60.6419	53.4501	-0.460692	-0.434486	-0.266394	-0.598444	-0.440004	6327	ALT	0
chr1:243368246-243368417::F1_8	78.4096	83.2223	91.1972	74.6487	68.8563	70.5957	71.3842	80.6231	-0.166505	-0.210504	-0.33989	0.10618	-0.15268	4452	ALT	0
chr1:243368246-243368417::F1_9	47.4252	52.9248	61.0293	55.758	53.2488	54.7907	43.3156	50.4641	0.147517	0.044086	-0.472405	-0.136775	-0.104394	3903	ALT	0
chr1:243368361-243368532::F2_0	87.5785	88.975	89.8101	86.5316	104.049	110.635	102.918	104.213	0.221535	0.279553	0.189416	0.257009	0.236878	1035	ALT	1
chr1:243368361-243368532::F2_1	131.526	114.287	125.526	127.969	147.505	145.055	126.828	134.372	0.147884	0.306582	0.0143832	0.0676812	0.134132	1565	ALT	1
chr1:243368361-243368532::F2_10	85.0491	85.1399	79.7542	73.7347	75.8949	74.8104	84.2056	80.0259	-0.14611	-0.165549	0.0753805	0.112904	-0.0308436	3044	ALT	0
chr1:243368361-243368532::F2_11	130.893	136.914	130.381	133.454	130.674	128.899	143.461	134.67	-0.00216437	-0.077601	0.133338	0.0125844	0.0165392	2562	ALT	0
chr1:243368361-243368532::F2_12	90.424	83.6059	78.3671	84.3988	85.6878	96.5862	83.166	89.8798	-0.0691	0.184982	0.082474	0.0868958	0.0713131	2066	ALT	0
chr1:243368361-243368532::F2_13	147.334	126.559	136.969	135.282	167.091	154.538	159.402	158.857	0.162426	0.257009	0.21164	0.222886	0.21349	1130	ALT	1
chr1:243368361-243368532::F2_14	76.5126	80.9213	81.8347	81.3519	79.8733	90.6154	65.8398	77.9356	0.0551331	0.144947	-0.301408	-0.0591848	-0.0401282	3149	ALT	0
chr1:243368361-243368532::F2_15	159.349	145.351	176.499	150.212	176.578	162.265	170.144	170.801	0.132576	0.141735	-0.0512251	0.178328	0.100354	1804	ALT	1
chr1:243368361-243368532::F2_16	63.2335	64.4302	67.2709	70.9925	116.903	110.284	89.0569	111.678	0.788926	0.68831	0.389083	0.625773	0.623023	298	ALT	1
chr1:243368361-243368532::F2_17	42.0503	39.1183	35.716	43.5705	27.8485	29.5027	30.1477	29.8604	-0.520003	-0.35513	-0.231058	-0.513499	-0.404923	6201	WT	0
chr1:243368361-243368532::F2_2	58.8072	64.8137	63.1098	58.1955	106.192	102.557	97.7201	97.3449	0.757956	0.587472	0.606458	0.709116	0.665251	276	ALT	1
chr1:243368361-243368532::F2_3	150.18	136.531	145.638	148.993	176.272	181.231	187.47	203.349	0.206822	0.364732	0.352576	0.431984	0.339028	723	ALT	1
chr1:243368361-243368532::F2_4	94.8503	105.85	100.213	106.032	83.8516	81.1324	83.5125	80.9217	-0.158327	-0.340966	-0.253329	-0.373478	-0.281525	5607	ALT	0
chr1:243368361-243368532::F2_5	114.453	119.273	118.244	113.344	135.264	141.894	133.066	144.226	0.21529	0.223356	0.164586	0.333966	0.234299	1046	ALT	1
chr1:243368361-243368532::F2_6	119.195	115.437	112.696	118.524	104.355	92.3715	112.621	112.872	-0.171179	-0.286117	-0.000932561	-0.0676643	-0.131473	4224	ALT	0
chr1:243368361-243368532::F2_7	105.6	100.48	102.64	111.516	118.739	93.074	110.542	118.546	0.150981	-0.0982175	0.103217	0.084657	0.0601594	2173	ALT	0
chr1:243368361-243368532::F2_8	114.453	109.685	120.672	112.125	104.968	132.411	108.809	116.157	-0.111361	0.242026	-0.144114	0.0489155	0.00886674	2647	ALT	0
chr1:243368361-243368532::F2_9	85.6815	83.9894	79.7542	71.9065	95.1746	76.2153	88.0174	80.3245	0.135	-0.124324	0.136863	0.152638	0.0750439	2036	ALT	0
chr1:243368475-243368646::F3_0	111.291	122.341	119.284	126.446	96.7048	125.386	120.937	114.664	-0.180748	0.0316147	0.0191718	-0.135503	-0.066366	3442	ALT	0
chr1:243368475-243368646::F3_1	234.28	209.782	188.289	213.891	187.289	193.172	200.638	187.822	-0.289417	-0.106372	0.0887837	-0.18066	-0.121916	4124	ALT	0
chr1:243368475-243368646::F3_10	89.1593	85.9069	83.5685	90.1879	79.5672	77.6202	92.1757	90.477	-0.14612	-0.129872	0.136164	0.00442241	-0.0338513	3077	ALT	0
chr1:243368475-243368646::F3_11	116.35	118.889	117.551	111.516	122.717	121.172	127.175	122.726	0.0686382	0.0244442	0.109653	0.132671	0.0838517	1947	ALT	1
chr1:243368475-243368646::F3_12	74.2994	74.7851	74.206	72.2112	46.5162	48.8199	56.4836	53.4501	-0.598061	-0.543657	-0.377527	-0.413573	-0.483204	6450	ALT	0
chr1:243368475-243368646::F3_13	121.408	118.889	116.164	118.219	116.291	127.143	129.947	114.664	-0.0554787	0.0862837	0.156247	-0.0422915	0.0361901	2377	ALT	0
chr1:243368475-243368646::F3_14	110.659	121.19	119.978	106.946	96.3988	115.552	110.542	102.72	-0.177487	-0.0612221	-0.11409	-0.0557867	-0.102146	3879	ALT	0
chr1:243368475-243368646::F3_15	37.624	40.6524	45.0784	36.5626	29.6847	27.0441	32.5734	28.0688	-0.298911	-0.512674	-0.444791	-0.35809	-0.403616	6195	ALT	0
chr1:243368475-243368646::F3_16	90.7401	76.7026	75.2463	84.7035	80.4853	87.4544	84.2056	92.5672	-0.15398	0.16796	0.156075	0.12263	0.0731714	2049	ALT	0
chr1:243368475-243368646::F3_17	88.527	82.8388	75.2463	80.1331	67.0201	82.5373	82.8195	69.8733	-0.356883	-0.00466967	0.133034	-0.188857	-0.104344	3900	WT	0
chr1:243368475-243368646::F3_2	256.412	245.448	242.037	227.602	231.969	208.626	268.903	244.258	-0.129604	-0.209729	0.147301	0.0982392	-0.0234481	2969	ALT	0
chr1:243368475-243368646::F3_3	57.2264	73.251	62.7631	66.4221	57.5332	41.093	49.5531	55.2417	0.00682801	-0.735574	-0.326134	-0.253279	-0.32704	5859	ALT	0
chr1:243368475-243368646::F3_4	135.32	127.326	141.477	132.54	97.3168	96.235	76.9286	97.3449	-0.424524	-0.359572	-0.847665	-0.427337	-0.514775	6518	ALT	0
chr1:243368475-243368646::F3_5	48.3737	49.8567	49.5863	49.969	31.2148	41.093	46.0878	41.8046	-0.55466	-0.245113	-0.100679	-0.24386	-0.286078	5637	ALT	0
chr1:243368475-243368646::F3_6	79.6743	81.6883	77.3269	75.5628	74.0587	73.4055	73.4633	72.5608	-0.0937214	-0.136791	-0.0710626	-0.0558755	-0.0893626	3710	ALT	0
chr1:243368475-243368646::F3_7	131.842	132.312	118.244	120.961	81.0974	85.6983	104.651	83.3105	-0.625149	-0.557618	-0.170037	-0.515734	-0.467135	6405	ALT	0
chr1:243368475-243368646::F3_8	98.6443	100.864	104.027	92.3207	199.836	194.928	194.401	175.878	0.910446	0.847734	0.872173	0.893204	0.880889	151	ALT	1
chr1:243368475-243368646::F3_9	45.5282	67.4983	66.9241	56.3674	57.2272	60.7615	64.1071	60.9152	0.291359	-0.134174	-0.0595055	0.106569	0.0510621	2247	ALT	0
chr1:245748592-245748763::F1_0	179.899	180.635	180.314	177.329	207.181	194.226	202.024	208.127	0.182465	0.0935209	0.158882	0.222544	0.164353	1375	ALT	1
chr1:245748592-245748763::F1_1	64.8144	55.9929	62.4163	55.1487	44.9861	46.0101	46.7809	51.3599	-0.465691	-0.249564	-0.397705	-0.0975905	-0.302637	5722	ALT	0
chr1:245748592-245748763::F1_10	168.201	157.24	162.282	141.985	117.515	106.069	104.304	117.949	-0.462512	-0.506272	-0.616206	-0.257097	-0.460522	6386	ALT	0
chr1:245748592-245748763::F1_11	212.149	194.058	205.627	186.774	133.734	171.397	155.243	146.316	-0.595833	-0.160054	-0.392656	-0.338973	-0.371879	6070	ALT	0
chr1:245748592-245748763::F1_12	71.1377	75.5521	71.7787	69.469	78.9552	76.9177	77.6216	64.1999	0.133652	0.0229163	0.108486	-0.108562	0.0391232	2356	ALT	0
chr1:245748592-245748763::F1_13	247.243	252.352	246.198	270.259	246.352	232.158	225.588	223.356	-0.00466972	-0.107648	-0.122299	-0.265189	-0.124952	4148	ALT	0
chr1:245748592-245748763::F1_14	82.8359	92.8102	82.1815	89.5785	106.192	120.469	120.591	110.782	0.319238	0.334873	0.53333	0.293817	0.370314	646	ALT	1
chr1:245748592-245748763::F1_15	87.5785	90.5091	81.4879	92.6254	78.6491	84.2934	77.6216	83.3105	-0.138028	-0.0911627	-0.0674402	-0.146388	-0.110755	3979	ALT	0
chr1:245748592-245748763::F1_16	185.907	165.678	184.475	191.954	138.937	162.616	154.55	141.837	-0.375956	-0.0240272	-0.247183	-0.420116	-0.266821	5499	ALT	0
chr1:245748592-245748763::F1_17	77.4611	65.9642	82.5282	70.0784	66.408	66.3811	66.8793	55.8389	-0.197239	0.00804169	-0.291439	-0.312294	-0.198232	4917	WT	0
chr1:245748592-245748763::F1_2	195.075	202.495	208.748	196.829	150.872	153.835	159.055	128.4	-0.331847	-0.35417	-0.379854	-0.592981	-0.414713	6241	ALT	0
chr1:245748592-245748763::F1_3	65.4467	57.1434	67.6177	68.555	60.8995	61.4639	59.9488	58.5264	-0.0920833	0.0928929	-0.166495	-0.217495	-0.0957951	3807	ALT	0
chr1:245748592-245748763::F1_4	122.989	115.054	114.43	109.688	106.498	98.3423	99.1062	104.511	-0.185401	-0.201508	-0.200095	-0.066906	-0.163477	4568	ALT	0
chr1:245748592-245748763::F1_5	149.231	129.244	145.291	154.477	257.369	265.524	265.785	232.015	0.704337	0.928014	0.84409	0.565194	0.760409	220	ALT	1
chr1:245748592-245748763::F1_6	133.739	129.627	123.446	115.172	94.5626	109.23	110.195	96.7477	-0.446282	-0.220034	-0.158162	-0.241225	-0.266425	5496	ALT	0
chr1:245748592-245748763::F1_7	171.047	177.567	170.951	169.712	175.966	182.987	182.965	184.836	0.0366205	0.0387549	0.0948768	0.118581	0.0722082	2056	ALT	1
chr1:245748592-245748763::F1_8	103.071	89.7421	110.616	109.079	96.3988	102.908	84.8986	102.421	-0.0860677	0.175592	-0.367918	-0.0871454	-0.0913848	3744	ALT	0
chr1:245748592-245748763::F1_9	302.256	286.868	259.374	290.978	234.417	267.983	240.488	225.446	-0.328931	-0.0879393	-0.105784	-0.355052	-0.219427	5142	ALT	0
chr1:245748707-245748878::F2_0	93.2695	98.5629	102.64	101.157	82.9335	86.0495	84.2056	79.1301	-0.150856	-0.17407	-0.275149	-0.339247	-0.23483	5274	ALT	0
chr1:245748707-245748878::F2_1	123.305	128.86	128.647	121.875	104.968	110.635	116.086	102.421	-0.207332	-0.195988	-0.143163	-0.240773	-0.196814	4901	ALT	0
chr1:245748707-245748878::F2_10	85.0491	94.7277	88.7699	81.0472	65.1839	73.0543	72.4237	73.4566	-0.340963	-0.332698	-0.282376	-0.135609	-0.272911	5549	ALT	0
chr1:245748707-245748878::F2_11	159.032	145.735	130.034	140.462	130.98	141.191	146.927	117.949	-0.250352	-0.0407642	0.170351	-0.242134	-0.0907247	3734	ALT	0
chr1:245748707-245748878::F2_12	96.4312	92.0431	82.875	82.8753	76.2009	96.9374	82.473	73.4566	-0.302322	0.0664403	-0.00674954	-0.166393	-0.102256	3881	ALT	0
chr1:245748707-245748878::F2_13	308.264	349.764	323.524	318.704	245.74	254.285	252.617	269.639	-0.293389	-0.411784	-0.346345	-0.232737	-0.321064	5834	ALT	0
chr1:245748707-245748878::F2_14	89.1593	80.1542	85.3023	92.016	69.7743	92.0203	83.8591	94.9561	-0.314464	0.176861	-0.0236915	0.0434702	-0.029456	3029	ALT	0
chr1:245748707-245748878::F2_15	147.334	164.911	167.484	173.368	125.471	138.03	117.819	150.496	-0.207127	-0.229078	-0.49063	-0.196412	-0.280812	5602	ALT	0
chr1:245748707-245748878::F2_16	87.8946	77.4696	87.3828	86.8363	79.5672	80.0787	80.3938	100.032	-0.127769	0.0423909	-0.115729	0.195519	-0.00139706	2745	ALT	0
chr1:245748707-245748878::F2_17	98.9605	107.767	97.4388	103.899	59.6754	72.7031	60.2954	64.1999	-0.648508	-0.504361	-0.665518	-0.664283	-0.620667	6707	WT	0
chr1:245748707-245748878::F2_2	121.092	129.244	112.003	125.836	89.3601	100.801	101.532	92.5672	-0.390965	-0.319324	-0.136603	-0.424963	-0.317964	5814	ALT	0
chr1:245748707-245748878::F2_3	138.798	137.298	139.743	132.54	12.2411	16.1562	20.445	15.826	-3.06157	-2.70483	-2.64314	-2.89365	-2.8258	7279	ALT	0
chr1:245748707-245748878::F2_4	131.842	118.889	134.195	134.672	95.7867	104.664	119.551	101.824	-0.411329	-0.163685	-0.161057	-0.387256	-0.280832	5603	ALT	0
chr1:245748707-245748878::F2_5	285.183	270.76	293.01	291.587	194.94	197.738	196.133	200.065	-0.492094	-0.405562	-0.561563	-0.524029	-0.495812	6478	ALT	0
chr1:245748707-245748878::F2_6	263.684	251.968	232.327	236.438	202.896	197.387	187.124	180.954	-0.33894	-0.314986	-0.302524	-0.371792	-0.332061	5885	ALT	0
chr1:245748707-245748878::F2_7	116.35	111.219	111.656	120.047	159.44	138.733	153.857	138.254	0.406281	0.284191	0.446973	0.195727	0.333293	735	ALT	1
chr1:245748707-245748878::F2_8	175.789	174.115	153.267	163.618	138.937	143.65	146.234	143.33	-0.303666	-0.2477	-0.0655536	-0.183728	-0.200162	4935	ALT	0
chr1:245748707-245748878::F2_9	243.133	245.448	228.166	222.727	134.04	123.982	121.63	117.949	-0.769191	-0.879972	-0.878412	-0.882476	-0.852513	6957	ALT	0
chr1:245748821-245748992::F3_0	92.9533	97.7958	97.092	95.6723	85.9938	86.752	86.9778	98.2407	-0.0999724	-0.15363	-0.152877	0.0366294	-0.0924627	3763	ALT	0
chr1:245748821-245748992::F3_1	62.6012	66.3478	58.2552	66.7268	56.6151	55.1419	60.9884	66.8873	-0.128402	-0.235856	0.0633496	0.00330572	-0.0744008	3540	ALT	0
chr1:245748821-245748992::F3_10	125.202	123.875	116.857	135.282	144.751	162.616	172.916	148.406	0.187074	0.350196	0.546623	0.128437	0.303082	811	ALT	1
chr1:245748821-245748992::F3_11	62.9174	67.4983	66.9241	63.3753	30.9088	25.9905	23.9102	25.6799	-0.902427	-1.207	-1.40922	-1.23042	-1.18727	7134	ALT	0
chr1:245748821-245748992::F3_12	133.107	144.584	135.582	143.204	117.821	121.172	106.037	122.428	-0.157204	-0.227227	-0.342437	-0.217319	-0.236047	5285	ALT	0
chr1:245748821-245748992::F3_13	67.9761	63.6632	79.7542	61.5471	69.1623	71.2982	67.2259	72.2622	0.0221497	0.144643	-0.236837	0.220884	0.0377101	2364	ALT	0
chr1:245748821-245748992::F3_14	141.011	141.9	125.873	135.282	75.5889	86.4007	93.2152	84.5049	-0.802069	-0.637169	-0.418087	-0.651168	-0.627123	6717	ALT	0
chr1:245748821-245748992::F3_15	111.923	107.767	110.962	109.688	104.049	101.503	110.195	114.365	-0.0938896	-0.0768721	-0.00966129	0.0578164	-0.0306517	3041	ALT	0
chr1:245748821-245748992::F3_16	245.979	262.706	253.133	256.243	187.289	199.494	198.559	210.814	-0.352449	-0.355171	-0.339618	-0.271434	-0.329668	5874	ALT	0
chr1:245748821-245748992::F3_17	71.7701	68.2653	66.9241	63.3753	73.1406	58.3029	73.4633	64.7971	0.0242381	-0.201251	0.129126	0.0305166	-0.0043426	2780	WT	0
chr1:245748821-245748992::F3_2	62.285	60.5951	71.7787	60.6331	64.2658	58.6542	65.4932	61.5124	0.0400348	-0.0414955	-0.126891	0.0197898	-0.0271404	3008	ALT	0
chr1:245748821-245748992::F3_3	32.2491	46.4051	47.159	49.3596	37.3354	35.8247	31.1873	42.999	0.184907	-0.327321	-0.566064	-0.188613	-0.224273	5184	ALT	0
chr1:245748821-245748992::F3_4	68.9246	67.8818	67.6177	67.9456	53.8609	50.2248	66.5328	49.2697	-0.315159	-0.383836	-0.022388	-0.441304	-0.290672	5662	ALT	0
chr1:245748821-245748992::F3_5	132.79	121.574	125.526	124.313	109.252	90.6154	99.4527	112.872	-0.251365	-0.377284	-0.324184	-0.133735	-0.271642	5537	ALT	0
chr1:245748821-245748992::F3_6	135.952	154.939	157.081	157.829	109.252	91.3179	85.9382	96.4491	-0.281706	-0.679405	-0.83997	-0.682383	-0.620866	6708	ALT	0
chr1:245748821-245748992::F3_7	90.1078	87.441	93.9712	79.5238	73.7527	88.8593	77.6216	78.2342	-0.257018	0.0206189	-0.265413	-0.0225511	-0.131091	4218	ALT	0
chr1:245748821-245748992::F3_8	37.9401	42.1864	38.4901	37.7814	23.2581	21.4246	24.6033	23.5897	-0.614783	-0.849363	-0.608759	-0.636447	-0.677338	6784	ALT	0
chr1:245748821-245748992::F3_9	87.8946	86.2904	74.8996	86.5316	71.9165	72.0006	81.4334	78.5329	-0.257379	-0.231691	0.116012	-0.133865	-0.126731	4170	ALT	0
chr1:24613322-24613493	117.298	113.903	111.656	113.649	110.17	99.396	113.66	106.9	-0.0807305	-0.174922	0.0247755	-0.0847465	-0.0789058	3591	NegativeControl	0
chr1:25844554-25844725	130.577	140.366	142.864	131.626	115.066	125.386	121.284	129.893	-0.162935	-0.145161	-0.228321	-0.0183713	-0.138697	4303	NegativeControl	0
chr1:27376166-27376337	40.4695	49.4732	44.7317	41.133	28.1546	27.3954	26.3359	29.8604	-0.457698	-0.745485	-0.722919	-0.434936	-0.590259	6666	NegativeControl	0
chr1:27384000-27384171	29.0874	32.2151	26.7003	28.6407	39.4776	34.0686	33.9595	35.2353	0.385336	0.0703746	0.326971	0.280614	0.265824	931	NegativeControl	1
chr1:27756463-27756634	88.8431	89.3585	94.6647	104.508	120.269	132.411	121.977	121.233	0.389629	0.504987	0.352821	0.205543	0.363245	664	NegativeControl	1
chr1:31654863-31655034	248.192	232.409	220.538	247.103	218.504	204.763	205.143	222.759	-0.164782	-0.163385	-0.101181	-0.144265	-0.143403	4356	NegativeControl	0
chr1:31656926-31657097	133.423	139.599	142.17	138.329	140.161	119.064	139.996	130.49	0.0635331	-0.204616	-0.021499	-0.0808882	-0.0608675	3383	NegativeControl	0
chr1:32526641-32526812	155.238	167.979	159.855	171.844	152.402	147.513	142.075	142.733	-0.0238001	-0.167311	-0.164553	-0.25764	-0.153326	4458	NegativeControl	0
chr1:3269350-3269521	273.169	268.459	280.873	288.236	246.964	263.066	273.755	242.168	-0.130496	-0.0262041	-0.0359342	-0.242348	-0.108746	3956	NegativeControl	0
chr1:33450112-33450283	104.652	102.398	95.0115	91.7113	98.847	109.933	114.353	93.7617	-0.0734031	0.0911581	0.257833	0.0305564	0.0765362	2022	NegativeControl	0
chr1:34502799-34502970	157.452	178.334	184.128	156.001	94.8686	110.284	102.571	98.5393	-0.652709	-0.618407	-0.815914	-0.636565	-0.680899	6788	NegativeControl	0
chr1:35384757-35384928	159.665	154.939	155.694	159.962	135.264	125.738	120.937	135.268	-0.213976	-0.268724	-0.352318	-0.232647	-0.266916	5500	NegativeControl	0
chr1:35586448-35586619	214.678	210.932	208.401	213.282	199.836	187.553	209.994	206.933	-0.0926144	-0.151488	0.0106475	-0.0420183	-0.0688683	3467	NegativeControl	0
chr1:41616651-41616822::F1_0	132.158	134.613	138.009	131.626	95.1746	103.962	120.244	94.3589	-0.422658	-0.332049	-0.192091	-0.460814	-0.351903	5978	ALT	0
chr1:41616651-41616822::F1_1	173.26	171.814	157.428	187.384	145.975	162.616	156.976	162.142	-0.221199	-0.0708822	-0.00401309	-0.200958	-0.124263	4143	ALT	0
chr1:41616651-41616822::F1_10	292.455	297.223	278.446	301.337	250.331	274.305	270.29	279.195	-0.201287	-0.103631	-0.041615	-0.106246	-0.113195	4018	ALT	0
chr1:41616651-41616822::F1_11	124.254	121.574	115.817	120.657	101.295	83.9422	86.6313	87.1924	-0.263022	-0.475299	-0.40385	-0.44936	-0.397883	6172	ALT	0
chr1:41616651-41616822::F1_12	121.725	118.889	132.461	134.063	99.153	103.259	104.997	92.8658	-0.264013	-0.181032	-0.323675	-0.508298	-0.319255	5823	ALT	0
chr1:41616651-41616822::F1_13	192.862	223.972	203.546	214.806	205.651	194.928	209.648	206.933	0.0829822	-0.17914	0.0412907	-0.0519145	-0.0266954	2999	ALT	0
chr1:41616651-41616822::F1_14	121.408	124.642	108.535	133.758	106.804	113.094	116.432	116.456	-0.165039	-0.124955	0.0978036	-0.191967	-0.0960393	3808	ALT	0
chr1:41616651-41616822::F1_15	70.8216	70.5664	77.6736	73.1253	72.8346	70.9469	69.6515	63.9013	0.0359079	0.00687297	-0.151088	-0.185634	-0.0734854	3530	ALT	0
chr1:41616651-41616822::F1_16	99.2767	97.4123	78.7139	85.3128	88.7481	90.9666	86.9778	78.5329	-0.144094	-0.0877919	0.138575	-0.114278	-0.0518973	3286	ALT	0
chr1:41616651-41616822::F1_17	99.909	98.9464	106.801	98.1098	93.6445	89.2105	101.532	110.483	-0.0832547	-0.132825	-0.0704045	0.164343	-0.0305352	3039	WT	0
chr1:41616651-41616822::F1_2	186.223	195.208	230.94	219.681	197.388	196.333	195.787	189.614	0.0752446	0.00741115	-0.2309	-0.204602	-0.0882115	3698	ALT	0
chr1:41616651-41616822::F1_3	180.532	180.635	166.443	165.446	82.6275	77.6202	81.7799	83.6091	-1.0068	-1.08524	-0.989657	-0.945185	-1.00672	7048	ALT	0
chr1:41616651-41616822::F1_4	199.186	196.742	190.37	184.032	145.975	152.079	132.026	147.809	-0.401366	-0.331788	-0.510889	-0.304337	-0.387095	6126	ALT	0
chr1:41616651-41616822::F1_5	208.038	217.068	189.676	193.782	195.246	223.026	198.559	204.245	-0.0820321	0.0349334	0.0639661	0.0730914	0.0224897	2501	ALT	0
chr1:41616651-41616822::F1_6	113.504	117.355	98.4791	112.125	115.066	129.601	171.183	152.288	0.017603	0.127604	0.770716	0.424409	0.335083	732	ALT	1
chr1:41616651-41616822::F1_7	87.5785	102.014	89.1166	94.7582	69.7743	83.591	72.7703	80.3245	-0.291486	-0.255368	-0.281178	-0.228225	-0.264064	5477	ALT	0
chr1:41616651-41616822::F1_8	147.018	148.803	149.452	160.266	195.858	184.743	182.272	180.058	0.370407	0.278697	0.277212	0.161708	0.272006	911	ALT	1
chr1:41616651-41616822::F1_9	224.795	207.481	214.643	210.235	188.513	179.826	182.965	173.788	-0.227546	-0.184436	-0.223196	-0.264575	-0.224938	5189	ALT	0
chr1:41616766-41616937::F2_0	147.65	150.721	156.388	155.696	298.071	243.748	265.438	296.215	0.908111	0.619738	0.739554	0.894226	0.790407	205	ALT	1
chr1:41616766-41616937::F2_1	158.084	179.868	171.645	161.485	254.309	254.285	270.29	246.348	0.614483	0.446624	0.63492	0.586995	0.570756	339	ALT	1
chr1:41616766-41616937::F2_10	94.5342	89.3585	80.1009	90.4926	90.5842	96.9374	98.0666	92.2686	-0.05485	0.104384	0.281106	0.0268573	0.0893745	1897	ALT	0
chr1:41616766-41616937::F2_11	75.2479	64.4302	60.6825	81.9613	117.515	118.362	111.235	121.532	0.57292	0.77913	0.840926	0.544788	0.684441	268	ALT	1
chr1:41616766-41616937::F2_12	156.819	158.391	137.316	148.993	130.368	129.25	141.729	149.003	-0.2383	-0.26167	0.0441207	9.87509e-05	-0.113938	4027	ALT	0
chr1:41616766-41616937::F2_13	184.01	192.14	195.571	198.657	198	179.475	169.797	195.884	0.0946931	-0.0879017	-0.197446	-0.0195361	-0.0525477	3293	ALT	0
chr1:41616766-41616937::F2_14	51.2192	45.2545	49.933	48.1408	48.6584	54.0883	54.4044	57.9292	-0.065316	0.226512	0.118215	0.253742	0.133288	1571	ALT	0
chr1:41616766-41616937::F2_15	107.497	120.807	119.978	101.766	132.816	138.733	146.58	149.601	0.272457	0.177939	0.27923	0.533864	0.315872	785	ALT	1
chr1:41616766-41616937::F2_16	95.1665	100.097	94.6647	101.766	126.696	131.357	129.254	126.608	0.368354	0.349177	0.433585	0.302442	0.363389	663	ALT	1
chr1:41616766-41616937::F2_17	38.8886	42.9535	40.9174	39.9142	62.4297	53.737	57.1766	53.1515	0.602529	0.284356	0.460485	0.391563	0.434733	516	WT	1
chr1:41616766-41616937::F2_2	85.3653	77.4696	94.6647	81.0472	147.199	146.46	163.56	138.552	0.701424	0.817578	0.762022	0.741957	0.755745	225	ALT	1
chr1:41616766-41616937::F2_3	247.876	223.588	230.94	240.399	339.385	362.462	341.327	377.435	0.406748	0.623905	0.546887	0.628038	0.551395	357	ALT	1
chr1:41616766-41616937::F2_4	140.378	159.925	168.871	156.305	224.624	236.022	232.518	242.765	0.607193	0.501831	0.447053	0.611866	0.541986	372	ALT	1
chr1:41616766-41616937::F2_5	173.26	153.789	168.524	168.798	156.074	161.914	159.055	173.788	-0.134875	0.0663019	-0.0807462	0.0404602	-0.0272148	3012	ALT	0
chr1:41616766-41616937::F2_6	141.959	131.928	147.025	142.29	151.484	152.431	152.818	155.573	0.0837829	0.185895	0.0539258	0.123839	0.111861	1718	ALT	1
chr1:41616766-41616937::F2_7	50.5868	52.9248	40.9174	51.4924	34.5811	43.9028	37.0782	38.8185	-0.482515	-0.237286	-0.134947	-0.386015	-0.310191	5769	ALT	0
chr1:41616766-41616937::F2_8	130.893	130.778	119.978	150.212	337.243	362.813	350.337	349.665	1.22336	1.31612	1.49776	1.17501	1.30306	54	ALT	1
chr1:41616766-41616937::F2_9	139.746	136.531	138.356	121.875	303.274	310.129	292.814	313.236	1.00149	1.05801	1.04789	1.31165	1.10476	79	ALT	1
chr1:41616880-41617051::F3_0	113.82	104.699	98.1323	98.1098	100.683	101.503	111.928	124.816	-0.157838	-0.0397888	0.183039	0.333296	0.079677	1987	ALT	0
chr1:41616880-41617051::F3_1	85.0491	84.3729	83.9152	88.6644	86.6059	74.4592	67.2259	77.3384	0.0232906	-0.159975	-0.307422	-0.188632	-0.158185	4514	ALT	0
chr1:41616880-41617051::F3_10	79.0419	76.3191	69.6982	76.1722	89.0541	102.206	108.116	102.72	0.1531	0.374266	0.609688	0.413	0.387513	604	ALT	1
chr1:41616880-41617051::F3_11	33.8299	27.2294	32.9419	30.4689	24.7883	25.9905	20.0985	23.2911	-0.390426	-0.0581666	-0.667935	-0.361642	-0.369542	6063	ALT	0
chr1:41616880-41617051::F3_12	28.7713	25.3119	34.329	31.3829	32.1329	32.3125	32.5734	40.0129	0.138972	0.305744	-0.0716054	0.330027	0.175784	1306	ALT	0
chr1:41616880-41617051::F3_13	53.1162	51.7743	50.6266	47.2268	50.4946	66.7323	65.4932	48.3738	-0.0645038	0.323405	0.355516	0.032837	0.161813	1396	ALT	1
chr1:41616880-41617051::F3_14	41.1018	44.4875	46.8122	49.6643	23.5641	19.3172	22.1776	19.4093	-0.699905	-1.04454	-1.01724	-1.27011	-1.00795	7049	ALT	0
chr1:41616880-41617051::F3_15	88.2108	88.5915	81.4879	82.266	80.1793	70.5957	75.5425	74.651	-0.12255	-0.290598	-0.105091	-0.133976	-0.163054	4565	ALT	0
chr1:41616880-41617051::F3_16	109.71	116.971	110.962	113.649	108.946	133.816	126.828	101.525	-0.00899901	0.172973	0.186176	-0.156124	0.0485067	2268	ALT	0
chr1:41616880-41617051::F3_17	38.5725	45.2545	41.2641	47.5314	17.7496	16.5075	18.3658	16.4232	-0.970302	-1.25911	-1.09638	-1.431	-1.1892	7137	WT	0
chr1:41616880-41617051::F3_2	34.1461	26.4624	32.5952	28.6407	22.034	24.2344	30.1477	29.8604	-0.548883	-0.109657	-0.106266	0.0563287	-0.177119	4711	ALT	0
chr1:41616880-41617051::F3_3	67.6599	71.3334	70.3917	78.305	73.1406	85.3471	86.6313	88.984	0.0997614	0.229508	0.287931	0.176472	0.198418	1183	ALT	1
chr1:41616880-41617051::F3_4	44.2635	41.0359	46.1187	47.8361	41.0077	55.4932	53.0183	49.2697	-0.0969666	0.383094	0.191977	0.0404142	0.12963	1590	ALT	0
chr1:41616880-41617051::F3_5	29.7198	26.4624	25.3133	28.6407	33.051	24.2344	29.1081	31.0548	0.133736	-0.109657	0.189262	0.109374	0.0806787	1974	ALT	0
chr1:41616880-41617051::F3_6	31.3006	27.2294	26.7003	23.461	24.7883	23.1807	33.9595	27.7702	-0.292492	-0.200636	0.326971	0.226658	0.0151254	2587	ALT	0
chr1:41616880-41617051::F3_7	36.9916	39.5018	32.2484	40.8283	28.4606	26.6929	31.8803	33.7423	-0.330352	-0.492705	-0.0156407	-0.259288	-0.274496	5562	ALT	0
chr1:41616880-41617051::F3_8	24.6611	34.8997	23.5795	28.9454	25.4003	24.5856	23.9102	30.4576	0.0368917	-0.438958	0.0187774	0.0688172	-0.0786179	3585	ALT	0
chr1:41616880-41617051::F3_9	27.5066	27.2294	29.1276	28.9454	36.4173	40.0394	41.2365	49.2697	0.353325	0.484923	0.474616	0.723631	0.509124	412	ALT	1
chr1:58920186-58920357	88.2108	74.4015	76.2866	88.9691	84.1576	76.9177	90.7896	72.8594	-0.0604008	0.0425425	0.241603	-0.275614	-0.0129674	2877	NegativeControl	0
chr1:63221951-63222122	29.0874	34.1327	34.329	26.5079	21.728	25.288	21.4846	20.0065	-0.364384	-0.375865	-0.634813	-0.376666	-0.437932	6318	NegativeControl	0
chr1:63796039-63796210	269.691	262.706	255.907	273.001	278.485	308.022	303.902	266.653	0.0415309	0.205516	0.24062	-0.0327426	0.113731	1700	NegativeControl	1
chr1:6408095-6408266	248.508	223.205	233.021	232.782	254.921	277.817	223.509	255.008	0.0329674	0.282525	-0.0582952	0.126864	0.0960154	1835	NegativeControl	1
chr1:66469452-66469623	35.4108	39.1183	37.103	27.422	30.9088	34.0686	25.2963	42.999	-0.171446	-0.174349	-0.521006	0.610451	-0.0640874	3416	NegativeControl	0
chr1:66550245-66550416	33.8299	36.4337	38.8368	32.6017	27.5425	29.1515	31.5338	36.1311	-0.258609	-0.280377	-0.284498	0.13952	-0.170991	4646	NegativeControl	0
chr1:6732586-6732757::F1_0	53.4323	48.7062	52.7071	51.1877	89.6661	69.8933	68.2654	69.2761	0.662783	0.460143	0.357394	0.415698	0.474004	460	ALT	1
chr1:6732586-6732757::F1_1	71.1377	71.3334	61.7228	78.9144	74.9768	68.8396	86.9778	75.2482	0.0673542	-0.0454706	0.475342	-0.0656013	0.107906	1742	ALT	0
chr1:6732586-6732757::F1_10	61.0204	52.9248	63.1098	64.2893	65.796	52.3322	64.8002	57.0334	0.0963597	-0.0143224	0.0365614	-0.16457	-0.0114928	2858	ALT	0
chr1:6732586-6732757::F1_11	57.2264	53.6918	46.4655	48.1408	48.6584	58.3029	45.0483	50.7627	-0.206762	0.104905	-0.0425843	0.0726102	-0.0179579	2907	ALT	0
chr1:6732586-6732757::F1_12	60.0719	63.2797	58.602	62.7659	69.4683	79.0251	74.1564	76.4426	0.185902	0.283951	0.325758	0.271445	0.266764	927	ALT	1
chr1:6732586-6732757::F1_13	55.6455	56.7599	59.2955	52.7112	61.5116	69.1908	63.4141	51.6585	0.128002	0.252621	0.0928253	-0.0276491	0.11145	1721	ALT	0
chr1:6732586-6732757::F1_14	62.9174	51.0072	39.8771	52.1018	26.3184	30.2051	28.4151	28.9646	-1.10419	-0.662001	-0.462282	-0.7993	-0.756943	6880	ALT	0
chr1:6732586-6732757::F1_15	148.599	147.269	159.162	141.985	112.618	126.44	116.432	126.907	-0.357372	-0.196192	-0.435951	-0.155669	-0.286296	5638	ALT	0
chr1:6732586-6732757::F1_16	102.755	114.67	103.68	118.524	111.088	108.177	116.779	97.9421	0.100357	-0.0748817	0.165628	-0.263989	-0.0182214	2914	ALT	0
chr1:6732586-6732757::F1_2	108.762	88.975	107.495	101.766	104.968	111.338	116.086	110.483	-0.0456974	0.287682	0.107058	0.113738	0.115695	1686	ALT	1
chr1:6732586-6732757::F1_3	51.5353	60.5951	47.8525	43.2658	51.4127	49.8736	53.7114	56.4362	-0.00303676	-0.247846	0.159122	0.36384	0.0680197	2099	ALT	0
chr1:6732586-6732757::F1_4	70.8216	77.4696	82.5282	87.7504	73.1406	72.3518	64.8002	79.7273	0.0412809	-0.0874083	-0.335142	-0.132358	-0.128407	4186	ALT	0
chr1:6732586-6732757::F1_5	53.4323	51.7743	53.4006	56.6721	47.4343	61.8152	47.1274	56.7348	-0.151659	0.225729	-0.172126	0.00151677	-0.0241347	2977	ALT	0
chr1:6732586-6732757::F1_6	26.5581	30.2975	30.8614	27.1173	20.8099	21.0734	21.8311	21.2009	-0.303878	-0.452525	-0.468195	-0.330022	-0.388655	6131	ALT	0
chr1:6732586-6732757::F1_7	70.1892	59.061	73.1658	74.9534	51.7187	70.9469	54.0579	59.1236	-0.390183	0.234018	-0.418527	-0.326482	-0.225293	5190	ALT	0
chr1:6732586-6732757::F1_8	61.0204	65.1972	57.5617	63.0706	69.4683	71.2982	62.028	74.0538	0.165883	0.114256	0.103253	0.221018	0.151103	1460	ALT	1
chr1:6732586-6732757::F1_9	89.7916	93.1937	103.334	98.4145	26.0124	34.4198	34.6525	34.3395	-1.57474	-1.2676	-1.50849	-1.44481	-1.44891	7202	ALT	0
chr1:6732701-6732872::F2_0	98.012	80.1542	89.8101	88.9691	99.153	125.035	103.611	105.706	0.014884	0.570515	0.198754	0.238325	0.25562	962	ALT	1
chr1:6732701-6732872::F2_1	67.0276	61.7456	69.6982	63.0706	64.8779	74.8104	60.2954	60.9152	-0.0417109	0.245136	-0.200494	-0.0478008	-0.0112174	2854	ALT	0
chr1:6732701-6732872::F2_10	63.5497	55.9929	56.1747	53.6252	64.5719	62.5176	66.1863	64.1999	0.0204086	0.140475	0.226683	0.247198	0.158691	1413	ALT	1
chr1:6732701-6732872::F2_11	39.2048	38.7348	53.0539	48.1408	45.5981	40.0394	47.4739	59.7208	0.191699	0.041866	-0.153064	0.29558	0.0940201	1853	ALT	0
chr1:6732701-6732872::F2_12	85.9976	76.3191	89.1166	97.1957	35.4992	46.3614	49.2066	42.1032	-1.1283	-0.635218	-0.821776	-1.15016	-0.933864	7012	ALT	0
chr1:6732701-6732872::F2_13	52.1677	53.6918	59.6422	48.7502	44.6801	37.2296	52.6718	51.3599	-0.197174	-0.464106	-0.171537	0.0714186	-0.19035	4825	ALT	0
chr1:6732701-6732872::F2_14	68.2922	72.484	71.432	60.9377	67.0201	61.8152	74.1564	74.9496	-0.0240701	-0.203306	0.0518708	0.284885	0.0273449	2452	ALT	0
chr1:6732701-6732872::F2_15	62.285	65.9642	68.6579	57.8909	66.7141	55.8444	68.612	63.304	0.0878706	-0.21234	-0.000927328	0.122839	-0.0006394	2740	ALT	0
chr1:6732701-6732872::F2_16	55.6455	59.061	57.2149	63.0706	61.8176	59.3566	62.028	61.811	0.134346	0.00636261	0.111596	-0.0277347	0.0561425	2207	ALT	0
chr1:6732701-6732872::F2_3	78.4096	80.9213	73.1658	77.0862	45.5981	53.0346	45.7413	45.985	-0.692443	-0.539313	-0.64858	-0.709606	-0.647486	6746	ALT	0
chr1:6732701-6732872::F2_4	123.622	122.724	135.235	127.055	120.575	113.445	119.205	117.949	-0.0321514	-0.101039	-0.17587	-0.10305	-0.103027	3887	ALT	0
chr1:6732701-6732872::F2_5	106.865	96.6453	103.68	101.766	97.9289	105.016	100.146	114.067	-0.112333	0.106589	-0.0482557	0.15793	0.0259827	2465	ALT	0
chr1:6732701-6732872::F2_6	106.549	110.068	109.922	93.8441	131.592	116.255	102.225	122.726	0.271925	0.0702477	-0.101033	0.371348	0.153122	1448	ALT	1
chr1:6732701-6732872::F2_7	114.769	108.151	119.284	103.899	155.462	129.952	141.382	150.198	0.391282	0.236008	0.236935	0.510697	0.343731	705	ALT	1
chr1:6732701-6732872::F2_8	49.9545	41.4194	50.2798	57.2815	44.9861	55.1419	45.0483	46.5822	-0.13327	0.363241	-0.151171	-0.283327	-0.0511318	3277	ALT	0
chr1:6732701-6732872::F2_9	125.519	122.341	108.535	132.844	163.113	149.621	169.104	180.357	0.337954	0.258962	0.618366	0.424364	0.409912	557	ALT	1
chr1:6732815-6732986::F3_0	86.9461	85.9069	86.3426	87.141	100.377	91.6691	89.4035	102.123	0.184618	0.0831998	0.0483897	0.219287	0.133874	1567	ALT	1
chr1:6732815-6732986::F3_1	153.974	154.939	155.347	169.712	204.427	198.089	205.489	203.349	0.366101	0.316599	0.390785	0.25124	0.331181	745	ALT	1
chr1:6732815-6732986::F3_10	82.8359	90.5091	84.9555	88.6644	128.532	115.201	128.561	128.101	0.565148	0.309594	0.576436	0.509202	0.490095	439	ALT	1
chr1:6732815-6732986::F3_11	62.285	63.2797	57.9085	63.0706	77.119	79.3763	88.0174	83.0119	0.273549	0.289627	0.579985	0.378524	0.380421	617	ALT	1
chr1:6732815-6732986::F3_12	30.3521	32.2151	30.8614	28.9454	48.6584	51.9809	46.0878	38.8185	0.597393	0.605142	0.54876	0.398055	0.537337	380	ALT	1
chr1:6732815-6732986::F3_13	67.0276	66.3478	58.2552	64.2893	80.4853	71.2982	87.3243	88.984	0.234482	0.0919246	0.56076	0.448131	0.333824	734	ALT	1
chr1:6732815-6732986::F3_15	129.313	140.366	135.582	135.282	158.216	167.884	177.421	180.357	0.260226	0.230512	0.375401	0.399154	0.316323	783	ALT	1
chr1:6732815-6732986::F3_16	96.7473	90.1256	95.3582	102.071	98.2349	113.094	95.9874	107.497	0.0196203	0.291318	0.00914366	0.0716767	0.0979397	1825	ALT	1
chr1:6732815-6732986::F3_17	48.0575	40.6524	46.4655	43.5705	52.6368	43.5516	63.4141	51.0613	0.115925	0.0872073	0.428941	0.217008	0.21227	1133	WT	1
chr1:6732815-6732986::F3_2	57.5425	64.8137	55.1344	68.2503	68.2442	72.7031	75.889	75.8454	0.218084	0.146729	0.441983	0.145374	0.238042	1027	ALT	1
chr1:6732815-6732986::F3_3	93.5857	109.685	101.947	94.1488	130.98	125.386	144.501	120.935	0.432754	0.171926	0.486037	0.346492	0.359302	677	ALT	1
chr1:6732815-6732986::F3_4	24.6611	21.0932	29.8211	32.297	47.7403	43.5516	41.583	40.0129	0.833349	0.90899	0.454123	0.291143	0.621901	300	ALT	1
chr1:6732815-6732986::F3_5	85.9976	74.4015	83.9152	73.7347	101.907	93.074	98.0666	93.4631	0.218164	0.286746	0.216541	0.327245	0.262174	941	ALT	1
chr1:6732815-6732986::F3_6	113.188	133.463	127.607	121.266	152.402	137.679	155.59	147.51	0.383483	0.0400178	0.276573	0.271635	0.242927	1004	ALT	1
chr1:6732815-6732986::F3_7	91.0563	92.4267	92.5842	104.813	68.8563	56.898	71.7307	72.5608	-0.358473	-0.620131	-0.354158	-0.507859	-0.460155	6385	ALT	0
chr1:6732815-6732986::F3_8	70.5054	65.9642	67.6177	78.9144	132.816	141.191	129.947	148.108	0.814074	0.975914	0.907869	0.871266	0.892281	141	ALT	1
chr1:6732815-6732986::F3_9	52.8	48.7062	54.7876	47.5314	96.3988	87.4544	76.582	95.8519	0.771008	0.746965	0.463294	0.96522	0.736622	237	ALT	1
chr1:71035893-71036064	104.335	95.4948	96.3985	100.547	75.5889	71.2982	88.3639	102.421	-0.413988	-0.374144	-0.120949	0.0255426	-0.220885	5155	NegativeControl	0
chr1:74891878-74892049::F1_0	98.012	93.5772	106.801	104.508	97.6229	101.152	103.264	103.018	-0.00511533	0.0998526	-0.0468633	-0.0198659	0.00700203	2663	ALT	0
chr1:74891878-74892049::F1_1	98.012	95.1112	96.3985	112.43	92.1144	102.908	120.591	91.6714	-0.0797749	0.10109	0.311664	-0.282352	0.012657	2611	ALT	0
chr1:74891878-74892049::F1_10	98.6443	105.85	90.5036	84.7035	97.6229	98.6935	109.848	82.4147	-0.013385	-0.0898413	0.269428	-0.0378124	0.0320974	2419	ALT	0
chr1:74891878-74892049::F1_11	102.755	98.9464	91.8907	119.743	90.5842	88.1568	82.8195	93.7617	-0.162074	-0.148052	-0.144358	-0.338465	-0.198237	4918	ALT	0
chr1:74891878-74892049::F1_12	121.725	113.52	125.873	114.563	61.8176	67.4347	52.3253	57.9292	-0.86995	-0.667273	-1.21768	-0.940785	-0.923923	7005	ALT	0
chr1:74891878-74892049::F1_13	46.7928	44.4875	45.0784	47.2268	26.9304	24.5856	26.3359	27.173	-0.697768	-0.745735	-0.733531	-0.750907	-0.731985	6857	ALT	0
chr1:74891878-74892049::F1_14	145.437	143.817	142.864	144.422	127.92	134.167	126.135	120.337	-0.165502	-0.0893761	-0.173664	-0.252934	-0.170369	4640	ALT	0
chr1:74891878-74892049::F1_15	81.5713	68.6488	70.3917	65.8128	58.7573	57.6005	60.9884	58.2278	-0.420058	-0.22385	-0.198412	-0.168332	-0.252663	5416	ALT	0
chr1:74891878-74892049::F1_16	42.3665	34.8997	41.9576	46.3127	37.6414	36.5271	30.1477	39.7143	-0.149855	0.0574594	-0.451621	-0.209813	-0.188457	4808	ALT	0
chr1:74891878-74892049::F1_17	114.137	111.986	117.204	117	101.295	99.0447	103.958	96.7477	-0.153615	-0.157653	-0.166974	-0.263036	-0.185319	4782	WT	0
chr1:74891878-74892049::F1_2	48.0575	48.3226	54.0941	56.0627	50.8006	41.7955	45.3948	47.7766	0.0706773	-0.183969	-0.241431	-0.219174	-0.143474	4357	ALT	0
chr1:74891878-74892049::F1_3	95.7988	116.588	118.938	119.133	110.476	108.177	104.304	114.963	0.183386	-0.0961905	-0.182799	-0.0493592	-0.0362408	3100	ALT	0
chr1:74891878-74892049::F1_4	91.6886	93.9607	79.7542	77.3909	90.8903	82.8885	81.4334	91.0742	-0.0112376	-0.160672	0.0289132	0.224743	0.0204367	2518	ALT	0
chr1:74891878-74892049::F1_5	87.2623	93.9607	83.9152	88.9691	51.7187	72.0006	65.8398	55.8389	-0.66943	-0.340844	-0.336257	-0.64152	-0.497013	6480	ALT	0
chr1:74891878-74892049::F1_6	96.7473	108.918	105.067	111.516	90.2782	74.8104	70.3446	74.651	-0.0889476	-0.481462	-0.557096	-0.554522	-0.420507	6268	ALT	0
chr1:74891878-74892049::F1_7	94.8503	88.5915	96.7453	88.055	91.8083	85.3471	95.2944	87.491	-0.0418945	-0.0478043	-0.0210089	-0.0088761	-0.029896	3033	ALT	0
chr1:74891878-74892049::F1_8	134.055	137.298	125.179	133.758	153.626	164.372	145.541	149.302	0.175788	0.231713	0.210161	0.152491	0.192538	1208	ALT	1
chr1:74891878-74892049::F1_9	126.467	129.627	134.542	127.969	119.963	121.172	112.274	117.053	-0.0680344	-0.0867304	-0.252126	-0.123546	-0.132609	4236	ALT	0
chr1:74891993-74892164::F2_0	63.5497	71.3334	76.9801	64.594	81.4034	67.0835	85.9382	80.3245	0.317204	-0.0784753	0.152768	0.300282	0.172945	1322	ALT	1
chr1:74891993-74892164::F2_1	61.3365	64.4302	48.546	65.5081	71.3045	56.5468	56.8301	70.1719	0.192691	-0.166388	0.2172	0.0946754	0.0845447	1940	ALT	0
chr1:74891993-74892164::F2_10	158.716	158.007	162.282	166.055	191.573	190.011	199.252	199.467	0.243015	0.237665	0.286722	0.254693	0.255524	963	ALT	1
chr1:74891993-74892164::F2_11	120.144	118.506	124.833	109.993	188.207	204.411	203.41	198.572	0.579178	0.701986	0.681597	0.819577	0.695584	260	ALT	1
chr1:74891993-74892164::F2_12	59.7557	53.3083	72.819	79.2191	66.7141	52.6834	58.5627	54.0473	0.140854	-0.015	-0.30146	-0.526029	-0.175409	4687	ALT	0
chr1:74891993-74892164::F2_13	43.6311	31.8316	37.103	38.6955	40.0896	42.1467	47.1274	44.1934	-0.107396	0.354089	0.328113	0.181198	0.189001	1223	ALT	0
chr1:74891993-74892164::F2_14	61.9689	53.3083	62.7631	57.2815	66.7141	63.5713	60.9884	53.1515	0.0943766	0.224329	-0.0396538	-0.10267	0.0440953	2306	ALT	0
chr1:74891993-74892164::F2_15	98.6443	112.753	95.705	106.032	93.0325	108.177	86.6313	93.7617	-0.0752995	-0.0532166	-0.138415	-0.170087	-0.109255	3963	ALT	0
chr1:74891993-74892164::F2_16	78.0934	72.1005	81.1412	76.1722	63.0417	66.7323	66.8793	59.4222	-0.274212	-0.0988489	-0.267915	-0.341798	-0.245693	5363	ALT	0
chr1:74891993-74892164::F2_17	22.7641	22.6273	23.5795	24.6798	28.1546	20.3709	17.6728	20.9023	0.265563	-0.130082	-0.386115	-0.222266	-0.118225	4077	WT	0
chr1:74891993-74892164::F2_2	30.0359	36.4337	29.8211	24.0704	23.2581	17.5611	19.7519	18.8121	-0.320067	-0.909153	-0.555701	-0.328828	-0.528437	6553	ALT	0
chr1:74891993-74892164::F2_3	68.6084	70.5664	75.5931	64.2893	164.337	144.001	137.57	126.907	1.12377	0.915132	0.832893	0.939379	0.952792	116	ALT	1
chr1:74891993-74892164::F2_4	105.6	115.054	106.454	104.813	94.8686	111.689	88.3639	102.123	-0.13783	-0.0381354	-0.258984	-0.0359764	-0.117731	4069	ALT	0
chr1:74891993-74892164::F2_5	71.4539	70.9499	67.2709	73.1253	86.6059	90.6154	102.918	83.3105	0.246677	0.313153	0.5902	0.179851	0.33247	740	ALT	1
chr1:74891993-74892164::F2_6	49.6383	47.1721	49.2395	50.883	54.1669	45.3077	65.1467	56.7348	0.111265	-0.0511559	0.386435	0.149284	0.148957	1470	ALT	0
chr1:74891993-74892164::F2_7	78.0934	80.9213	73.1658	81.9613	100.989	115.903	96.334	105.407	0.330254	0.460847	0.3819	0.347689	0.380172	618	ALT	1
chr1:74891993-74892164::F2_8	80.3066	82.0718	72.819	74.3441	87.2179	85.6983	95.2944	81.5189	0.105976	0.0553769	0.373399	0.127066	0.165454	1370	ALT	1
chr1:74891993-74892164::F2_9	44.8958	47.5556	50.6266	48.7502	57.5332	66.7323	52.6718	61.5124	0.315943	0.43138	0.0545807	0.318984	0.280222	883	ALT	1
chr1:74892107-74892278::F3_0	71.7701	69.4159	70.045	71.2972	77.119	70.5957	85.5917	70.7691	0.0921362	0.0215354	0.278006	-0.0102396	0.0953595	1840	ALT	0
chr1:74892107-74892278::F3_1	51.8515	59.061	47.159	48.7502	58.1453	47.7663	59.9488	49.5683	0.146151	-0.269987	0.330879	0.0227831	0.0574565	2198	ALT	0
chr1:74892107-74892278::F3_10	75.2479	78.2367	71.0852	76.4769	71.9165	70.2445	96.334	83.9077	-0.0580325	-0.137794	0.421873	0.127936	0.0884958	1902	ALT	0
chr1:74892107-74892278::F3_11	35.4108	29.914	34.6757	35.3439	23.2581	23.1807	24.6033	20.6037	-0.527542	-0.318372	-0.466057	-0.726617	-0.509647	6509	ALT	0
chr1:74892107-74892278::F3_12	82.5198	82.4553	71.0852	81.0472	93.9505	61.1127	75.889	74.651	0.166626	-0.38279	0.0906314	-0.113378	-0.0597276	3368	ALT	0
chr1:74892107-74892278::F3_13	106.549	110.068	124.139	124.313	49.5765	51.9809	58.5627	66.5887	-0.980037	-0.959321	-1.04295	-0.862412	-0.96118	7025	ALT	0
chr1:74892107-74892278::F3_14	110.975	95.1112	96.7453	97.1957	140.161	130.304	127.175	131.386	0.30088	0.404361	0.380754	0.417336	0.375833	628	ALT	1
chr1:74892107-74892278::F3_16	72.7186	80.9213	79.0606	76.1722	87.524	84.6446	91.1361	84.8035	0.237741	0.0576048	0.197356	0.148101	0.160201	1406	ALT	1
chr1:74892107-74892278::F3_17	27.1904	27.6129	26.0068	25.5939	29.9907	29.5027	21.8311	28.0688	0.123022	0.0828871	-0.235965	0.124303	0.0235617	2490	WT	0
chr1:74892107-74892278::F3_2	96.4312	61.3621	80.7944	79.5238	76.813	70.9469	66.1863	67.1859	-0.292064	0.185292	-0.276389	-0.232325	-0.153872	4465	ALT	0
chr1:74892107-74892278::F3_3	149.864	141.9	143.557	140.157	137.1	141.191	155.59	150.198	-0.114824	-0.00644065	0.11232	0.0959918	0.0217618	2507	ALT	0
chr1:74892107-74892278::F3_4	110.975	141.9	133.502	139.547	109.558	105.016	99.7992	109.588	-0.0165424	-0.386934	-0.40522	-0.334889	-0.285896	5635	ALT	0
chr1:74892107-74892278::F3_5	56.594	62.1291	56.1747	63.3753	101.907	106.42	117.819	113.768	0.753952	0.688916	1.02762	0.807668	0.81954	186	ALT	1
chr1:74892107-74892278::F3_6	38.5725	32.5986	34.329	39.6095	29.0726	28.8002	23.5637	31.3534	-0.356599	-0.15548	-0.510567	-0.317493	-0.335034	5900	ALT	0
chr1:74892107-74892278::F3_7	99.909	102.398	97.092	102.071	104.662	112.04	103.264	112.872	0.0597819	0.115547	0.0857301	0.139219	0.100069	1807	ALT	1
chr1:74892107-74892278::F3_8	85.6815	90.1256	88.0763	86.2269	83.8516	67.0835	74.5029	81.8175	-0.0277154	-0.377791	-0.232253	-0.0724624	-0.177555	4714	ALT	0
chr1:74892107-74892278::F3_9	98.6443	100.48	102.64	102.985	152.402	149.972	142.075	142.733	0.560458	0.514811	0.452987	0.452193	0.495112	426	ALT	1
chr1:90309447-90309618	560.565	596.746	651.904	603.893	541.975	522.268	545.777	561.674	-0.0437303	-0.172464	-0.249203	-0.101067	-0.141616	4338	NegativeControl	0
chr10:103326453-103326624	300.043	297.223	286.421	283.665	290.114	274.305	275.487	295.917	-0.0435653	-0.103631	-0.0544859	0.0588618	-0.035705	3097	NegativeControl	0
chr10:104102335-104102506	77.4611	67.4983	75.9398	83.4847	57.5332	73.0543	60.2954	63.6027	-0.380618	0.101075	-0.319348	-0.37481	-0.243425	5350	NegativeControl	0
chr10:113266145-113266316	48.0575	54.0753	53.4006	50.2736	42.2318	37.5808	38.8108	42.4018	-0.164214	-0.46131	-0.438644	-0.232831	-0.32425	5847	NegativeControl	0
chr10:113266519-113266690	46.4767	54.0753	49.2395	48.4455	48.9644	42.1467	50.5927	51.3599	0.0663445	-0.316351	0.037337	0.0800001	-0.0331672	3070	NegativeControl	0
chr10:11511665-11511836	45.5282	44.871	52.7071	46.9221	61.5116	65.6786	64.1071	58.2278	0.383587	0.484772	0.270417	0.295885	0.358665	678	NegativeControl	1
chr10:130730828-130730999	118.879	104.699	95.705	104.813	120.269	121.172	136.184	140.344	0.0149737	0.187703	0.491219	0.404436	0.274583	901	NegativeControl	1
chr10:134941108-134941279	37.3078	40.6524	42.3044	36.8673	29.6847	43.5516	31.8803	33.4436	-0.288234	0.0872073	-0.386866	-0.132377	-0.180067	4732	NegativeControl	0
chr10:15126577-15126748	154.29	164.144	125.873	157.219	163.725	155.24	153.164	159.156	0.0766192	-0.0718246	0.273708	0.0169938	0.0738742	2046	NegativeControl	0
chr10:16237991-16238162	38.8886	39.8854	44.7317	46.6174	50.8006	43.9028	43.6622	48.0752	0.339443	0.121473	-0.0332452	0.0421264	0.117449	1673	NegativeControl	0
chr10:18571039-18571210::F1_0	82.8359	87.441	86.3426	75.5628	67.6321	70.5957	69.6515	67.1859	-0.259931	-0.273847	-0.297936	-0.161864	-0.248395	5387	ALT	0
chr10:18571039-18571210::F1_1	197.605	185.237	180.661	192.868	129.144	123.982	132.026	123.622	-0.549058	-0.516916	-0.437742	-0.61728	-0.530249	6557	ALT	0
chr10:18571039-18571210::F1_10	236.177	230.875	191.41	215.415	187.595	187.202	205.836	188.121	-0.297738	-0.270456	0.101566	-0.188321	-0.163737	4575	ALT	0
chr10:18571039-18571210::F1_11	290.242	294.538	296.477	307.431	287.666	281.329	281.725	282.181	-0.01154	-0.0592583	-0.071456	-0.119313	-0.0653918	3427	ALT	0
chr10:18571039-18571210::F1_12	165.988	147.653	162.629	157.219	139.549	139.435	129.947	118.844	-0.223907	-0.0736968	-0.313014	-0.388044	-0.249665	5395	ALT	0
chr10:18571039-18571210::F1_13	133.423	140.366	128.994	134.977	79.8733	82.8885	88.0174	90.1784	-0.660031	-0.676337	-0.53195	-0.558298	-0.606654	6684	ALT	0
chr10:18571039-18571210::F1_14	358.534	366.255	385.247	365.017	325.308	297.837	307.021	283.375	-0.125963	-0.267184	-0.317929	-0.352558	-0.265908	5488	ALT	0
chr10:18571039-18571210::F1_15	239.655	233.176	225.739	256.548	249.413	254.636	276.527	224.849	0.051629	0.113638	0.283945	-0.183469	0.0664358	2120	ALT	1
chr10:18571039-18571210::F1_16	184.326	186.771	182.048	178.548	151.484	135.923	124.749	139.149	-0.253379	-0.409283	-0.52746	-0.346056	-0.384045	6115	ALT	0
chr10:18571039-18571210::F1_17	131.21	144.201	114.43	135.586	131.592	131.006	111.928	129.296	0.00375119	-0.123472	-0.0307891	-0.065868	-0.0540945	3313	WT	0
chr10:18571039-18571210::F1_2	84.4168	84.3729	76.9801	79.8284	44.6801	39.6881	38.8108	53.1515	-0.813019	-0.96046	-0.944498	-0.55952	-0.819374	6935	ALT	0
chr10:18571039-18571210::F1_3	137.217	143.434	134.889	120.961	82.0155	83.591	82.473	65.0957	-0.662226	-0.693357	-0.684598	-0.855745	-0.723981	6841	ALT	0
chr10:18571039-18571210::F1_4	160.613	158.774	155	151.126	141.385	147.162	119.898	128.101	-0.164547	-0.0977904	-0.358115	-0.229247	-0.212425	5077	ALT	0
chr10:18571039-18571210::F1_5	216.259	233.176	233.021	248.626	169.539	172.45	164.946	186.03	-0.314517	-0.389038	-0.482912	-0.403277	-0.397436	6170	ALT	0
chr10:18571039-18571210::F1_6	85.0491	82.0718	84.9555	78.9144	59.0634	73.7567	67.2259	72.8594	-0.467014	-0.136685	-0.324528	-0.110066	-0.259573	5454	ALT	0
chr10:18571039-18571210::F1_7	328.814	329.054	312.082	297.072	262.266	264.822	248.458	255.306	-0.29275	-0.280496	-0.31914	-0.210876	-0.275816	5572	ALT	0
chr10:18571039-18571210::F1_8	160.929	182.936	172.338	164.532	125.165	135.923	140.689	127.803	-0.324187	-0.382539	-0.28323	-0.35046	-0.335104	5901	ALT	0
chr10:18571039-18571210::F1_9	273.485	287.635	327.686	317.79	333.57	352.979	321.229	333.541	0.257137	0.264482	-0.027872	0.0673653	0.140278	1523	ALT	1
chr10:18571154-18571325::F2_0	402.798	370.474	378.312	394.877	439.762	444.648	466.076	426.407	0.113781	0.235939	0.292394	0.107049	0.187291	1234	ALT	1
chr10:18571154-18571325::F2_1	249.773	250.818	242.383	237.962	230.439	227.241	222.816	218.578	-0.104219	-0.127401	-0.117747	-0.118172	-0.116885	4062	ALT	0
chr10:18571154-18571325::F2_10	245.979	265.008	243.77	243.751	237.172	230.402	208.608	214.696	-0.0471668	-0.180622	-0.217864	-0.176527	-0.155545	4489	ALT	0
chr10:18571154-18571325::F2_11	257.677	247.749	251.052	241.009	208.405	209.68	247.765	213.203	-0.274491	-0.215275	-0.0184399	-0.17049	-0.169674	4636	ALT	0
chr10:18571154-18571325::F2_12	284.867	259.638	267.003	285.798	145.975	164.021	173.609	143.33	-0.864176	-0.592355	-0.601904	-0.959221	-0.754414	6876	ALT	0
chr10:18571154-18571325::F2_13	138.798	139.599	150.493	142.29	67.3261	77.6202	73.4633	71.665	-0.929959	-0.753346	-0.997763	-0.94851	-0.907394	6997	ALT	0
chr10:18571154-18571325::F2_14	217.84	235.861	213.602	237.962	408.853	400.042	402.316	373.554	0.815071	0.682472	0.886361	0.627811	0.752929	226	ALT	1
chr10:18571154-18571325::F2_15	155.238	146.886	150.839	148.688	98.2349	115.552	113.66	120.039	-0.589607	-0.308578	-0.394551	-0.296762	-0.397374	6169	ALT	0
chr10:18571154-18571325::F2_16	200.45	195.208	191.757	188.298	167.091	176.665	173.263	185.134	-0.235166	-0.128664	-0.141701	-0.0235394	-0.132268	4233	ALT	0
chr10:18571154-18571325::F2_17	154.29	161.843	165.056	153.868	124.859	138.03	127.521	144.823	-0.272957	-0.204887	-0.359968	-0.0840639	-0.230469	5229	WT	0
chr10:18571154-18571325::F2_2	73.9833	74.4015	74.5528	75.8675	63.9598	72.3518	58.9093	65.9915	-0.186401	-0.0357182	-0.325925	-0.192099	-0.185036	4780	ALT	0
chr10:18571154-18571325::F2_3	145.753	146.502	140.783	125.836	93.6445	102.206	106.73	105.109	-0.569774	-0.462827	-0.385876	-0.249257	-0.416933	6251	ALT	0
chr10:18571154-18571325::F2_4	563.411	546.89	544.062	556.362	614.504	626.581	555.826	613.333	0.11257	0.175996	0.0299983	0.13595	0.113628	1702	ALT	1
chr10:18571154-18571325::F2_5	208.038	220.137	212.215	229.431	218.198	189.309	182.965	188.718	0.0616463	-0.194572	-0.207293	-0.271575	-0.152949	4455	ALT	0
chr10:18571154-18571325::F2_6	321.543	326.37	287.809	277.876	368.151	348.061	354.149	332.346	0.175328	0.0831495	0.290483	0.249227	0.199547	1180	ALT	1
chr10:18571154-18571325::F2_7	113.82	116.971	124.833	124.618	116.903	108.879	124.403	127.803	0.0344105	-0.0920988	-0.00481001	0.0349746	-0.00688094	2810	ALT	0
chr10:18571154-18571325::F2_8	354.74	295.305	319.363	322.665	314.597	361.408	404.048	348.471	-0.155537	0.260991	0.329506	0.107156	0.135529	1559	ALT	1
chr10:18571154-18571325::F2_9	166.304	187.921	176.846	168.188	138.019	132.06	137.917	143.031	-0.240583	-0.454294	-0.347056	-0.224875	-0.316702	5805	ALT	0
chr10:18571268-18571439::F3_0	176.105	166.828	170.951	168.493	166.173	160.157	143.115	157.663	-0.0749724	-0.0525646	-0.248096	-0.0922361	-0.116967	4064	ALT	0
chr10:18571268-18571439::F3_1	109.394	100.864	89.4634	93.5394	111.7	123.982	130.293	109.588	0.0268563	0.26507	0.52329	0.219023	0.25856	953	ALT	1
chr10:18571268-18571439::F3_11	120.144	121.574	116.164	109.993	82.9335	77.9714	92.5222	93.7617	-0.476671	-0.569759	-0.316614	-0.220849	-0.395973	6160	ALT	0
chr10:18571268-18571439::F3_12	39.8371	41.4194	45.0784	47.2268	40.7017	35.1223	39.1573	31.0548	0.027214	-0.208265	-0.193222	-0.570588	-0.236215	5287	ALT	0
chr10:18571268-18571439::F3_13	85.9976	97.4123	89.4634	95.3676	77.7311	93.4252	80.3938	99.1365	-0.129696	-0.0536005	-0.148416	0.0535919	-0.0695301	3481	ALT	0
chr10:18571268-18571439::F3_14	79.6743	70.1829	74.5528	72.5159	53.2488	56.898	59.9488	51.3599	-0.515493	-0.267715	-0.301756	-0.474055	-0.389755	6138	ALT	0
chr10:18571268-18571439::F3_15	71.1377	67.8818	71.432	72.2112	31.8269	33.3661	45.0483	41.506	-1.02274	-0.901141	-0.636335	-0.759503	-0.82993	6943	ALT	0
chr10:18571268-18571439::F3_16	246.295	220.52	222.618	215.11	358.359	343.496	333.704	293.826	0.485488	0.572276	0.566581	0.433875	0.514555	402	ALT	1
chr10:18571268-18571439::F3_17	72.0862	75.9356	65.1904	80.4378	74.3648	69.5421	62.3745	70.4705	0.0398787	-0.112441	-0.0610728	-0.182372	-0.0790018	3592	WT	0
chr10:18571268-18571439::F3_2	73.3509	76.7026	79.0606	75.2581	101.295	88.8593	101.532	97.3449	0.414468	0.188383	0.347543	0.355312	0.326426	757	ALT	1
chr10:18571268-18571439::F3_3	72.7186	72.1005	84.262	76.4769	82.9335	87.8056	92.5222	77.9356	0.168572	0.252223	0.129906	0.026057	0.144189	1497	ALT	1
chr10:18571268-18571439::F3_4	167.569	154.939	145.985	157.219	139.243	157.699	166.679	157.962	-0.238978	0.0227345	0.185046	0.00653686	-0.00616516	2799	ALT	0
chr10:18571268-18571439::F3_5	108.762	97.4123	113.39	95.6723	110.17	114.499	104.304	114.067	0.0165609	0.20748	-0.116263	0.243321	0.0877748	1909	ALT	0
chr10:18571268-18571439::F3_6	167.253	189.072	178.58	170.321	124.247	127.494	125.096	122.428	-0.383435	-0.507416	-0.496726	-0.458022	-0.4614	6388	ALT	0
chr10:18571268-18571439::F3_7	42.9988	41.0359	36.7563	41.133	51.1066	47.415	44.7017	42.999	0.2197	0.183108	0.268304	0.0605356	0.182912	1261	ALT	1
chr10:18571268-18571439::F3_8	58.491	59.061	61.0293	55.758	36.4173	48.8199	43.6622	45.3878	-0.602336	-0.242283	-0.461463	-0.28184	-0.396981	6166	ALT	0
chr10:18571268-18571439::F3_9	125.519	133.463	128.647	134.672	110.476	102.206	103.611	113.768	-0.164427	-0.342873	-0.301432	-0.233743	-0.260619	5459	ALT	0
chr10:27361479-27361650	65.1306	70.5664	58.9487	66.7268	38.2535	37.2296	37.7712	37.6241	-0.677547	-0.812618	-0.612246	-0.784509	-0.72173	6839	NegativeControl	0
chr10:35047312-35047483::F1_0	67.9761	68.2653	73.5125	63.6799	30.9088	49.8736	38.1178	28.0688	-1.00137	-0.399948	-0.905268	-1.11722	-0.855953	6962	ALT	0
chr10:35047312-35047483::F1_1	83.7845	95.4948	91.1972	85.6175	113.842	103.962	109.502	99.1365	0.394179	0.109005	0.254422	0.202596	0.240051	1021	ALT	1
chr10:35047312-35047483::F1_10	36.6755	35.2832	44.7317	32.9064	42.5379	35.4735	39.5039	36.4297	0.187864	0.00677851	-0.17054	0.138099	0.0405505	2351	ALT	0
chr10:35047312-35047483::F1_11	67.9761	69.4159	54.4409	66.4221	66.7141	63.5713	67.9189	68.3803	-0.023987	-0.112298	0.305713	0.0399929	0.0523552	2237	ALT	0
chr10:35047312-35047483::F1_12	171.047	150.337	152.573	147.165	132.204	114.147	119.205	117.949	-0.332394	-0.354196	-0.344161	-0.306806	-0.334389	5898	ALT	0
chr10:35047312-35047483::F1_13	33.8299	42.9535	42.3044	38.3908	36.7233	41.7955	39.8504	49.5683	0.103662	-0.0346021	-0.0819552	0.348936	0.0840101	1946	ALT	0
chr10:35047312-35047483::F1_14	58.8072	60.2116	52.0136	54.5393	64.8779	69.8933	66.5328	73.7552	0.125583	0.190305	0.340064	0.415059	0.267753	922	ALT	1
chr10:35047312-35047483::F1_15	62.6012	59.828	67.9644	63.9846	81.0974	83.2397	82.8195	88.984	0.3316	0.422001	0.27405	0.454665	0.370579	644	ALT	1
chr10:35047312-35047483::F1_16	67.9761	58.6775	56.5214	66.1175	55.085	63.9225	55.7905	63.304	-0.268752	0.109174	-0.0179649	-0.0598176	-0.0593399	3361	ALT	0
chr10:35047312-35047483::F1_17	43.6311	42.1864	39.5303	45.7033	45.5981	46.3614	46.4344	42.7004	0.0560241	0.119596	0.220977	-0.092836	0.0759403	2026	WT	0
chr10:35047312-35047483::F1_2	62.9174	61.3621	59.989	63.6799	41.3138	41.4443	41.583	34.6381	-0.53581	-0.49866	-0.504674	-0.832606	-0.592937	6669	ALT	0
chr10:35047312-35047483::F1_3	122.673	113.136	113.39	120.352	170.457	164.021	162.52	159.753	0.424375	0.47781	0.501988	0.392773	0.449237	496	ALT	1
chr10:35047312-35047483::F1_4	102.438	98.9464	93.2777	95.6723	104.355	120.821	115.393	121.233	0.0238553	0.2565	0.296038	0.32772	0.226028	1078	ALT	1
chr10:35047312-35047483::F1_5	58.8072	53.3083	54.0941	54.844	70.6924	68.1372	58.2162	80.0259	0.235455	0.312876	0.101363	0.519937	0.292408	844	ALT	1
chr10:35047312-35047483::F1_6	32.2491	40.6524	36.7563	26.5079	68.5502	62.5176	52.3253	62.7068	0.95869	0.546861	0.485035	1.17314	0.790933	203	ALT	1
chr10:35047312-35047483::F1_7	22.4479	24.5448	25.66	24.6798	28.4606	27.0441	26.3359	31.652	0.296525	0.120975	0.0351709	0.33554	0.197053	1192	ALT	0
chr10:35047312-35047483::F1_8	61.9689	61.3621	72.4723	79.8284	67.0201	71.2982	80.7403	80.0259	0.100234	0.191603	0.149812	0.00340777	0.111264	1722	ALT	0
chr10:35047312-35047483::F1_9	110.975	124.642	120.672	126.446	98.541	105.016	102.225	109.588	-0.152899	-0.220126	-0.230977	-0.198197	-0.20055	4944	ALT	0
chr10:35047427-35047598::F2_0	65.4467	59.828	68.3112	66.4221	57.8393	58.6542	45.3948	51.3599	-0.157947	-0.0252553	-0.563931	-0.353183	-0.275079	5567	ALT	0
chr10:35047427-35047598::F2_10	58.491	55.6094	48.546	53.0158	42.8439	42.4979	52.3253	54.9431	-0.396442	-0.341448	0.103268	0.0489732	-0.146412	4380	ALT	0
chr10:35047427-35047598::F2_11	62.9174	54.8424	67.9644	70.3831	68.2442	65.6786	56.1371	59.4222	0.103982	0.229849	-0.264304	-0.23287	-0.0408358	3158	ALT	0
chr10:35047427-35047598::F2_12	34.1461	44.871	39.1836	41.7424	39.7836	40.7418	41.583	49.2697	0.193247	-0.122253	0.081477	0.226594	0.0947662	1845	ALT	0
chr10:35047427-35047598::F2_13	91.6886	85.5234	68.3112	85.9222	77.425	81.8348	63.7606	75.2482	-0.217067	-0.0564623	-0.0954009	-0.183022	-0.137988	4292	ALT	0
chr10:35047427-35047598::F2_14	64.8144	67.4983	69.3514	67.0315	56.0031	60.7615	62.721	58.825	-0.186709	-0.134174	-0.139063	-0.179569	-0.159879	4535	ALT	0
chr10:35047427-35047598::F2_16	44.5797	49.8567	42.9979	47.5314	37.6414	47.7663	49.5531	56.1376	-0.214513	-0.0543976	0.195108	0.228044	0.0385604	2357	ALT	0
chr10:35047427-35047598::F2_17	35.727	29.147	32.5952	30.7736	38.5595	30.2051	34.6525	31.3534	0.0965092	0.044709	0.0834996	0.0252632	0.0624952	2153	WT	0
chr10:35047427-35047598::F2_2	74.9318	62.8961	70.3917	72.8206	65.4899	68.8396	68.9585	63.6027	-0.172487	0.11527	-0.0284899	-0.186322	-0.0680073	3459	ALT	0
chr10:35047427-35047598::F2_4	59.7557	74.018	63.4566	57.8909	117.821	122.225	123.016	108.095	0.87131	0.643192	0.919361	0.861233	0.823774	180	ALT	1
chr10:35047427-35047598::F2_5	41.7341	37.5843	43.3447	37.4767	20.1978	23.8831	17.3263	27.173	-0.910728	-0.5685	-1.2414	-0.435401	-0.789007	6913	ALT	0
chr10:35047427-35047598::F2_6	56.9102	101.631	90.5036	99.6332	103.437	109.933	119.205	105.109	0.766013	0.100808	0.383265	0.074009	0.331024	748	ALT	0
chr10:35047427-35047598::F2_7	49.9545	54.0753	54.4409	50.883	56.6151	63.5713	57.5232	52.8529	0.159585	0.206153	0.0760095	0.0520554	0.123451	1633	ALT	0
chr10:35047427-35047598::F2_8	69.8731	70.5664	79.4074	71.6019	83.8516	73.0543	93.9083	87.1924	0.233838	0.0442879	0.23293	0.27174	0.195699	1199	ALT	1
chr10:35047427-35047598::F2_9	36.9916	40.2689	47.159	33.5158	44.068	31.9612	46.7809	37.3255	0.221878	-0.291311	-0.011073	0.146255	0.0164371	2567	ALT	0
chr10:35047541-35047712::F3_0	42.0503	39.1183	37.7965	45.3986	49.2705	39.3369	50.9392	41.506	0.201408	0.00704217	0.409853	-0.122404	0.123975	1628	ALT	0
chr10:35047541-35047712::F3_1	40.7856	52.1578	49.2395	54.5393	59.9814	52.3322	66.1863	58.2278	0.491044	0.00424434	0.408342	0.089821	0.248363	992	ALT	1
chr10:35047541-35047712::F3_10	87.5785	108.534	96.3985	93.8441	94.2566	104.664	104.997	98.8379	0.094418	-0.046617	0.118851	0.0716797	0.0595829	2180	ALT	0
chr10:35047541-35047712::F3_11	54.3809	48.7062	44.7317	51.1877	47.4343	42.4979	51.6322	38.2213	-0.174099	-0.172908	0.197433	-0.398993	-0.137142	4284	ALT	0
chr10:35047541-35047712::F3_12	23.7126	26.4624	22.886	24.0704	19.2798	16.1562	23.9102	17.0204	-0.256799	-0.609715	0.0589852	-0.461233	-0.31719	5806	ALT	0
chr10:35047541-35047712::F3_13	26.2419	26.4624	22.886	20.7188	20.5039	18.2636	21.8311	21.2009	-0.307245	-0.459567	-0.0634551	0.0306652	-0.199901	4932	ALT	0
chr10:35047541-35047712::F3_14	71.1377	70.9499	62.0695	71.2972	65.4899	72.0006	68.612	67.4845	-0.105903	0.0187889	0.138656	-0.0756806	-0.0060347	2798	ALT	0
chr10:35047541-35047712::F3_15	62.6012	69.4159	63.1098	56.9768	60.5935	53.3858	56.4836	63.0054	-0.0416669	-0.334778	-0.153266	0.138189	-0.0978805	3826	ALT	0
chr10:35047541-35047712::F3_16	89.4755	81.3048	86.6893	82.5706	97.3168	106.772	85.9382	91.3728	0.107968	0.349385	-0.0120848	0.139887	0.146289	1485	ALT	1
chr10:35047541-35047712::F3_17	64.8144	55.2259	56.1747	57.8909	58.1453	43.2004	60.6419	50.1655	-0.138787	-0.311877	0.105687	-0.196434	-0.135353	4265	WT	0
chr10:35047541-35047712::F3_2	85.0491	85.5234	87.0361	91.1019	92.1144	103.611	82.8195	100.928	0.102504	0.246021	-0.0689511	0.141607	0.105295	1763	ALT	1
chr10:35047541-35047712::F3_3	37.3078	34.8997	36.4095	40.2189	35.1932	31.9612	31.5338	29.2632	-0.0737601	-0.110674	-0.196181	-0.431594	-0.203052	4969	ALT	0
chr10:35047541-35047712::F3_4	45.212	45.2545	41.9576	46.9221	38.2535	39.6881	35.3456	33.4436	-0.211996	-0.166178	-0.234809	-0.461329	-0.268578	5510	ALT	0
chr10:35047541-35047712::F3_5	40.7856	47.9391	40.2238	40.5236	40.3957	48.8199	48.167	42.999	-0.01218	0.0231178	0.247541	0.0808868	0.0848415	1939	ALT	0
chr10:35047541-35047712::F3_6	77.1449	70.5664	70.045	69.1643	56.3091	50.576	56.8301	52.8529	-0.402827	-0.424531	-0.289121	-0.369598	-0.371519	6068	ALT	0
chr10:35047541-35047712::F3_7	49.9545	56.3764	60.3358	54.844	40.3957	46.0101	51.9788	51.0613	-0.269876	-0.258255	-0.20577	-0.0979789	-0.20797	5023	ALT	0
chr10:35047541-35047712::F3_8	47.109	55.2259	58.9487	48.4455	50.8006	39.3369	35.6921	40.3115	0.0960388	-0.430417	-0.689678	-0.251065	-0.31878	5820	ALT	0
chr10:35047541-35047712::F3_9	53.4323	64.8137	53.7474	63.0706	64.8779	54.4395	62.721	68.3803	0.247907	-0.222312	0.213235	0.111219	0.0875121	1912	ALT	0
chr10:3542555-3542726::F1_0	267.478	260.022	240.303	271.173	244.21	264.471	244.3	249.334	-0.117758	0.0219021	0.023082	-0.116838	-0.0474029	3234	ALT	0
chr10:3542555-3542726::F1_1	95.1665	92.8102	100.906	91.1019	41.3138	48.4687	49.8996	49.5683	-1.06644	-0.829358	-0.975241	-0.837544	-0.927145	7006	ALT	0
chr10:3542555-3542726::F1_10	79.3581	71.3334	76.2866	73.7347	74.3648	75.8641	56.1371	62.7068	-0.083335	0.078735	-0.424358	-0.223019	-0.162994	4564	ALT	0
chr10:3542555-3542726::F1_11	65.7629	62.8961	65.1904	72.8206	60.5935	66.7323	73.4633	66.8873	-0.104688	0.0755621	0.165451	-0.117045	0.00482006	2680	ALT	0
chr10:3542555-3542726::F1_12	159.032	148.803	146.678	149.297	112.006	100.45	104.651	114.963	-0.451966	-0.505131	-0.470481	-0.362286	-0.447466	6352	ALT	0
chr10:3542555-3542726::F1_13	62.9174	73.251	65.8839	69.469	48.0464	79.3763	65.1467	70.1719	-0.344008	0.102732	-0.0155694	0.0138647	-0.0607452	3379	ALT	0
chr10:3542555-3542726::F1_14	116.35	116.588	134.889	139.243	44.068	49.1712	47.8205	47.1794	-1.24312	-1.10387	-1.43812	-1.49251	-1.31941	7177	ALT	0
chr10:3542555-3542726::F1_15	67.9761	65.1972	58.2552	69.7737	67.0201	66.3811	75.5425	63.304	-0.0181295	0.0229722	0.359629	-0.133914	0.0576392	2196	ALT	0
chr10:3542555-3542726::F1_17	31.6168	29.5305	26.3535	31.0783	37.3354	28.8002	39.5039	34.9367	0.209849	-0.0313761	0.551473	0.15866	0.222152	1092	WT	1
chr10:3542555-3542726::F1_2	188.12	164.144	160.202	163.313	126.696	131.708	138.957	138.552	-0.510159	-0.283386	-0.19854	-0.228163	-0.305062	5737	ALT	0
chr10:3542555-3542726::F1_3	165.672	156.857	165.403	165.141	165.561	168.938	142.075	181.551	-0.00086429	0.0955743	-0.212192	0.131577	0.003524	2696	ALT	0
chr10:3542555-3542726::F1_4	81.2551	85.5234	94.6647	84.7035	93.0325	96.235	95.6409	103.914	0.173825	0.151264	0.0142629	0.282523	0.155469	1434	ALT	1
chr10:3542555-3542726::F1_5	87.2623	60.2116	66.9241	88.055	63.0417	82.1861	68.612	72.5608	-0.416691	0.397542	0.0344818	-0.267008	-0.0629187	3400	ALT	0
chr10:3542555-3542726::F1_6	90.7401	101.631	97.7855	98.1098	89.0541	93.4252	99.4527	103.317	-0.0240959	-0.107999	0.0235111	0.07153	-0.00926338	2840	ALT	0
chr10:3542555-3542726::F1_7	68.9246	72.1005	66.9241	82.8753	60.5935	55.1419	73.4633	61.2138	-0.164792	-0.342083	0.129126	-0.417331	-0.19877	4924	ALT	0
chr10:3542555-3542726::F1_8	155.555	149.57	156.388	156.001	158.828	172.099	164.599	163.934	0.0268848	0.180709	0.0714514	0.0688577	0.0869757	1916	ALT	1
chr10:3542555-3542726::F1_9	60.0719	49.8567	49.933	62.7659	36.1113	35.8247	42.2761	42.7004	-0.647071	-0.418407	-0.228866	-0.527836	-0.455545	6375	ALT	0
chr10:3542670-3542841::F2_0	127.732	112.369	130.381	120.352	283.994	264.822	264.399	301.59	1.03236	1.10443	0.987793	1.27633	1.10023	81	ALT	1
chr10:3542670-3542841::F2_1	94.8503	94.3442	104.374	96.5863	190.961	205.816	207.569	193.495	0.902164	1.00355	0.95916	0.963404	0.957069	114	ALT	1
chr10:3542670-3542841::F2_10	225.111	237.395	232.674	239.485	480.158	506.814	470.235	554.508	0.980962	0.980025	0.985397	1.16952	1.02898	99	ALT	1
chr10:3542670-3542841::F2_11	264.949	274.212	256.6	255.939	505.558	568.629	521.174	560.48	0.836992	0.942774	0.99265	1.09201	0.966107	113	ALT	1
chr10:3542670-3542841::F2_12	158.716	152.255	139.396	145.641	315.209	325.583	327.466	318.013	0.887222	0.980538	1.19407	1.08573	1.03689	96	ALT	1
chr10:3542670-3542841::F2_13	213.729	229.724	262.842	240.704	257.675	275.007	248.458	253.515	0.241868	0.232249	-0.0787525	0.0721427	0.116877	1678	ALT	1
chr10:3542670-3542841::F2_14	142.275	144.968	144.945	157.219	232.887	214.948	232.518	240.078	0.6366	0.507583	0.660324	0.588287	0.598199	317	ALT	1
chr10:3542670-3542841::F2_15	267.162	253.886	253.133	257.462	474.037	460.101	476.819	464.628	0.742771	0.768277	0.886982	0.822271	0.805075	197	ALT	1
chr10:3542670-3542841::F2_16	178.635	188.688	192.104	195.61	528.204	504.707	478.205	508.523	1.4035	1.27083	1.27686	1.3302	1.32035	53	ALT	1
chr10:3542670-3542841::F2_17	57.5425	52.5413	50.9733	52.4065	127.92	116.957	154.204	146.615	1.02548	1.02367	1.53691	1.42019	1.25156	59	WT	1
chr10:3542670-3542841::F2_2	229.854	243.914	232.674	242.228	857.184	913.53	911.707	900.291	1.70563	1.70749	1.91408	1.82971	1.78923	23	ALT	1
chr10:3542670-3542841::F2_3	210.252	233.176	229.207	241.009	526.368	487.497	531.569	516.884	1.18839	0.952903	1.17829	1.06273	1.09558	83	ALT	1
chr10:3542670-3542841::F2_4	124.254	111.602	107.841	126.751	241.762	276.061	285.19	253.216	0.859598	1.16689	1.35815	0.961217	1.08647	87	ALT	1
chr10:3542670-3542841::F2_5	287.08	283.033	283.994	278.181	721.308	702.796	707.604	722.92	1.19406	1.176	1.27957	1.331	1.24516	61	ALT	1
chr10:3542670-3542841::F2_6	210.568	212.083	209.095	197.438	271.141	271.846	308.407	295.618	0.327054	0.320409	0.543816	0.561509	0.438197	505	ALT	1
chr10:3542670-3542841::F2_7	167.253	166.828	176.499	177.634	148.73	152.079	130.64	129.893	-0.151511	-0.119212	-0.419903	-0.434379	-0.281251	5605	ALT	0
chr10:3542670-3542841::F2_8	199.502	218.219	217.417	204.751	201.978	212.49	240.488	206.634	0.0159463	-0.0343219	0.141069	0.012727	0.0338552	2398	ALT	0
chr10:3542670-3542841::F2_9	204.244	217.068	204.24	202.313	220.34	216.704	258.161	243.661	0.0980729	-0.00216582	0.327708	0.258601	0.170554	1342	ALT	1
chr10:3542784-3542955::F3_0	76.8288	92.4267	84.6088	80.4378	62.1236	66.3811	80.0473	60.6166	-0.272031	-0.423552	-0.0769219	-0.389608	-0.290528	5661	ALT	0
chr10:3542784-3542955::F3_1	154.922	171.814	156.041	153.563	138.937	134.869	124.403	137.059	-0.14051	-0.311717	-0.316057	-0.157738	-0.231505	5237	ALT	0
chr10:3542784-3542955::F3_10	207.722	212.85	219.497	199.571	224.012	230.402	248.458	264.563	0.0976212	0.102232	0.173367	0.392088	0.191327	1215	ALT	1
chr10:3542784-3542955::F3_11	150.812	158.774	162.976	154.782	187.289	178.07	185.391	171.996	0.27972	0.147761	0.179998	0.146411	0.188473	1225	ALT	1
chr10:3542784-3542955::F3_12	181.48	182.169	194.878	197.743	154.544	153.133	165.639	154.677	-0.207468	-0.22368	-0.227107	-0.341166	-0.249855	5398	ALT	0
chr10:3542784-3542955::F3_13	34.7785	32.2151	33.9822	34.7345	22.9521	25.6392	16.9797	32.2492	-0.521276	-0.285924	-0.935056	-0.100696	-0.460738	6387	ALT	0
chr10:3542784-3542955::F3_14	117.614	118.506	115.817	109.993	71.3045	69.5421	81.4334	74.651	-0.642994	-0.683195	-0.489753	-0.535479	-0.587855	6662	ALT	0
chr10:3542784-3542955::F3_15	83.1521	92.8102	83.9152	104.204	61.8176	61.4639	61.3349	62.1096	-0.379815	-0.527065	-0.434282	-0.713851	-0.513753	6516	ALT	0
chr10:3542784-3542955::F3_16	71.4539	67.4983	62.0695	59.1096	62.4297	69.5421	67.5724	65.9915	-0.172792	0.0381028	0.117518	0.151418	0.0335619	2402	ALT	0
chr10:3542784-3542955::F3_17	77.4611	65.5807	80.1009	83.4847	61.8176	77.9714	70.3446	69.2761	-0.288855	0.22119	-0.180063	-0.257224	-0.126238	4165	WT	0
chr10:3542784-3542955::F3_2	149.231	149.57	146.678	138.938	183.311	177.719	205.489	186.03	0.265577	0.222115	0.470921	0.405201	0.340953	714	ALT	1
chr10:3542784-3542955::F3_3	111.607	119.656	126.566	110.602	109.252	127.494	112.274	100.032	-0.027458	0.0815658	-0.166932	-0.13899	-0.0629535	3401	ALT	0
chr10:3542784-3542955::F3_4	172.311	174.115	174.766	162.094	138.325	143.65	130.64	149.601	-0.283551	-0.2477	-0.406114	-0.11133	-0.262174	5468	ALT	0
chr10:3542784-3542955::F3_5	180.848	164.527	175.806	158.743	144.751	142.948	140.343	152.288	-0.28743	-0.181034	-0.314496	-0.0576173	-0.210144	5050	ALT	0
chr10:3542784-3542955::F3_6	93.9018	83.9894	102.987	76.7816	35.8053	31.2588	39.5039	30.4576	-1.23042	-1.25549	-1.32458	-1.26457	-1.26876	7167	ALT	0
chr10:3542784-3542955::F3_7	220.053	213.617	190.37	206.274	231.357	217.758	218.311	238.286	0.0647859	0.0247691	0.191456	0.200618	0.120407	1652	ALT	1
chr10:3542784-3542955::F3_8	233.332	240.079	235.448	250.759	248.801	249.017	256.429	248.14	0.0830385	0.0471779	0.11943	-0.0146073	0.0587599	2186	ALT	1
chr10:3542784-3542955::F3_9	154.606	149.954	141.13	155.391	150.26	140.489	136.877	130.789	-0.0368	-0.0839173	-0.0426771	-0.239097	-0.100623	3863	ALT	0
chr10:4111673-4111844::F1_0	252.618	240.846	255.56	250.759	257.675	265.875	289.348	262.473	0.0256484	0.127631	0.173806	0.0635297	0.0976536	1827	ALT	1
chr10:4111673-4111844::F1_1	181.164	160.308	176.846	181.594	173.212	167.533	171.53	178.864	-0.0579829	0.0567831	-0.0426348	-0.0210484	-0.0162208	2899	ALT	0
chr10:4111673-4111844::F1_10	216.891	197.509	208.748	202.618	86.2998	94.8301	89.75	100.928	-1.18813	-0.943829	-1.17697	-0.966626	-1.06889	7088	ALT	0
chr10:4111673-4111844::F1_11	184.958	185.237	174.419	187.993	216.974	213.192	200.638	205.738	0.20635	0.181252	0.195691	0.125363	0.177164	1300	ALT	1
chr10:4111673-4111844::F1_12	157.135	153.022	161.589	156.305	156.992	159.455	175.688	169.607	-0.00117609	0.0530326	0.11683	0.113393	0.0705197	2071	ALT	1
chr10:4111673-4111844::F1_13	80.9389	67.8818	64.1501	74.6487	54.1669	50.576	49.8996	43.8948	-0.513899	-0.37498	-0.346769	-0.728875	-0.491131	6469	ALT	0
chr10:4111673-4111844::F1_14	144.172	154.556	166.443	151.126	166.173	145.406	135.838	124.219	0.183298	-0.0785639	-0.283567	-0.271894	-0.112682	4009	ALT	0
chr10:4111673-4111844::F1_15	184.326	185.237	193.837	186.47	179.638	207.221	180.193	195.586	-0.0332785	0.144611	-0.101994	0.0663276	0.0189166	2536	ALT	0
chr10:4111673-4111844::F1_16	250.405	277.28	263.535	258.985	198.918	206.87	195.094	219.773	-0.297675	-0.378064	-0.420587	-0.228383	-0.331177	5881	ALT	0
chr10:4111673-4111844::F1_17	88.2108	87.0575	93.9712	90.1879	80.7913	107.474	96.6805	101.824	-0.112793	0.270246	0.0395156	0.167763	0.0911829	1876	WT	0
chr10:4111673-4111844::F1_2	82.8359	87.0575	71.7787	82.266	77.7311	94.4789	99.4527	85.6993	-0.0816086	0.104867	0.452729	0.0564441	0.133108	1575	ALT	1
chr10:4111673-4111844::F1_3	97.0635	104.316	104.374	95.977	72.2226	73.4055	88.0174	81.8175	-0.379453	-0.450274	-0.236974	-0.220479	-0.321795	5837	ALT	0
chr10:4111673-4111844::F1_4	49.3222	51.3908	58.602	49.0549	67.3261	55.8444	58.2162	51.0613	0.397294	0.105738	-0.00912204	0.0549003	0.137203	1546	ALT	0
chr10:4111673-4111844::F1_5	193.178	194.058	213.602	188.907	436.702	401.096	382.564	355.637	1.05577	0.937527	0.815819	0.880307	0.922357	127	ALT	1
chr10:4111673-4111844::F1_6	137.849	132.696	132.461	125.227	198.306	185.445	173.609	187.523	0.469528	0.431018	0.377535	0.560353	0.459609	482	ALT	1
chr10:4111673-4111844::F1_7	197.921	200.577	185.168	203.532	176.272	169.289	194.054	166.621	-0.149674	-0.218604	0.0655012	-0.278011	-0.145197	4371	ALT	0
chr10:4111673-4111844::F1_8	169.782	157.24	149.452	164.837	152.708	154.889	163.213	150.496	-0.136829	-0.0194014	0.122952	-0.126337	-0.0399042	3148	ALT	0
chr10:4111673-4111844::F1_9	224.479	226.273	246.198	217.243	246.046	237.075	268.903	254.112	0.118662	0.0601812	0.123452	0.218047	0.130086	1585	ALT	1
chr10:4111788-4111959::F2_0	284.235	272.678	295.09	295.853	379.168	357.896	389.494	344.29	0.373205	0.351322	0.388788	0.211141	0.331114	747	ALT	1
chr10:4111788-4111959::F2_1	113.188	105.083	117.204	108.165	170.764	159.104	168.065	159.753	0.530345	0.533442	0.502751	0.540621	0.52679	390	ALT	1
chr10:4111788-4111959::F2_10	52.1677	61.7456	62.0695	59.4143	91.5023	90.9666	86.9778	71.665	0.719364	0.495512	0.467597	0.257915	0.485097	450	ALT	1
chr10:4111788-4111959::F2_11	72.4024	78.2367	70.045	85.0082	77.7311	95.5325	76.9286	77.0398	0.0910351	0.255885	0.12992	-0.135811	0.0852571	1934	ALT	0
chr10:4111788-4111959::F2_12	86.3138	72.1005	78.0204	85.9222	87.2179	69.5421	82.473	84.5049	0.0133819	-0.046171	0.0770095	-0.0229646	0.00531392	2676	ALT	0
chr10:4111788-4111959::F2_13	67.6599	65.5807	54.4409	67.6409	55.085	52.6834	58.9093	49.5683	-0.262784	-0.279046	0.108895	-0.426844	-0.214945	5092	ALT	0
chr10:4111788-4111959::F2_14	132.474	125.025	131.421	131.321	98.541	110.284	100.839	109.886	-0.381048	-0.161221	-0.368905	-0.246867	-0.28951	5656	ALT	0
chr10:4111788-4111959::F2_15	67.0276	77.0861	64.4968	72.5159	78.0371	68.8396	75.1959	74.9496	0.194856	-0.144649	0.212562	0.0454944	0.0770657	2015	ALT	0
chr10:4111788-4111959::F2_16	89.1593	100.48	102.64	102.985	122.105	127.143	144.501	134.372	0.404587	0.302329	0.476604	0.368476	0.387999	603	ALT	1
chr10:4111788-4111959::F2_17	82.5198	85.9069	96.3985	94.1488	146.281	130.655	140.689	139.747	0.736872	0.538291	0.52657	0.546915	0.587162	326	WT	1
chr10:4111788-4111959::F2_2	48.6898	52.1578	45.4252	43.8752	64.5719	60.059	49.5531	59.1236	0.360273	0.179597	0.119667	0.408619	0.267039	926	ALT	1
chr10:4111788-4111959::F2_3	93.5857	105.083	95.3582	106.032	139.549	135.923	128.907	139.149	0.514466	0.330743	0.419695	0.376584	0.410372	555	ALT	1
chr10:4111788-4111959::F2_4	80.6228	86.674	84.9555	88.3597	110.17	115.903	95.6409	103.018	0.401329	0.372892	0.164609	0.212186	0.287754	856	ALT	1
chr10:4111788-4111959::F2_5	118.879	104.316	109.229	106.336	160.359	138.03	157.669	168.114	0.385992	0.359942	0.511734	0.63504	0.473177	461	ALT	1
chr10:4111788-4111959::F2_6	67.9761	75.9356	69.6982	77.0862	95.4807	81.8348	76.9286	88.3868	0.435923	0.0957493	0.136793	0.188804	0.214317	1128	ALT	1
chr10:4111788-4111959::F2_7	88.527	102.782	89.8101	100.547	130.98	136.626	143.808	151.691	0.504155	0.365797	0.655553	0.569784	0.523822	392	ALT	1
chr10:4111788-4111959::F2_8	83.4683	97.4123	98.1323	79.8284	86.9119	89.2105	83.8591	88.0882	0.0519067	-0.112779	-0.218402	0.135915	-0.0358396	3099	ALT	0
chr10:4111788-4111959::F2_9	98.6443	93.5772	93.9712	88.3597	123.023	112.391	155.243	131.684	0.284301	0.235131	0.699388	0.5522	0.442755	502	ALT	1
chr10:4111902-4112073::F3_0	70.8216	77.4696	72.819	78.0003	115.985	101.855	110.195	105.706	0.633726	0.350705	0.575521	0.419942	0.494973	427	ALT	1
chr10:4111902-4112073::F3_1	74.9318	62.1291	64.4968	73.7347	61.5116	62.5176	76.9286	88.3868	-0.252633	0.00795098	0.244149	0.250086	0.062388	2154	ALT	0
chr10:4111902-4112073::F3_10	85.9976	80.9213	92.5842	95.0629	72.8346	70.9469	63.0676	75.2482	-0.213105	-0.16826	-0.532328	-0.322697	-0.309098	5763	ALT	0
chr10:4111902-4112073::F3_11	109.078	103.932	96.7453	106.336	149.342	120.469	133.412	140.045	0.404927	0.189669	0.447507	0.381513	0.355904	682	ALT	1
chr10:4111902-4112073::F3_12	93.5857	90.1256	78.0204	76.7816	124.553	108.528	117.125	116.456	0.367909	0.238387	0.564806	0.575742	0.436711	510	ALT	1
chr10:4111902-4112073::F3_13	73.9833	74.7851	71.7787	70.9925	95.1746	84.2934	84.8986	74.651	0.323322	0.153183	0.232845	0.0692432	0.194648	1201	ALT	1
chr10:4111902-4112073::F3_14	68.9246	66.7313	72.4723	68.8597	83.2396	76.9177	79.3542	81.8175	0.241936	0.181578	0.125785	0.237685	0.196746	1194	ALT	1
chr10:4111902-4112073::F3_15	58.491	68.2653	62.0695	60.6331	73.1406	84.9958	89.75	76.4426	0.28596	0.280397	0.511181	0.318967	0.349126	695	ALT	1
chr10:4111902-4112073::F3_16	80.3066	76.3191	72.1255	73.7347	39.1716	46.3614	48.5135	39.7143	-0.915883	-0.635218	-0.547793	-0.848429	-0.736831	6866	ALT	0
chr10:4111902-4112073::F3_17	36.0431	39.8854	32.9419	44.7892	52.9428	46.7126	55.444	60.0194	0.488218	0.200134	0.714501	0.401111	0.450991	493	WT	1
chr10:4111902-4112073::F3_2	43.9473	60.9786	54.0941	56.3674	37.0294	36.5271	42.9691	40.9087	-0.217105	-0.650239	-0.316871	-0.438602	-0.405704	6206	ALT	0
chr10:4111902-4112073::F3_3	133.739	122.724	135.582	145.946	303.274	303.105	300.437	280.986	1.05815	1.16552	1.11213	0.910494	1.06157	93	ALT	1
chr10:4111902-4112073::F3_4	99.909	93.9607	96.7453	93.8441	32.1329	25.288	30.4942	31.652	-1.44669	-1.66453	-1.59107	-1.48956	-1.54796	7211	ALT	0
chr10:4111902-4112073::F3_5	38.8886	34.1327	35.3692	33.2111	63.0417	49.8736	54.0579	61.2138	0.615003	0.479798	0.582536	0.835387	0.628181	295	ALT	1
chr10:4111902-4112073::F3_6	80.6228	107.767	80.4477	94.1488	121.493	122.928	126.482	127.803	0.527324	0.169116	0.629386	0.423036	0.437215	508	ALT	1
chr10:4111902-4112073::F3_7	58.8072	62.1291	70.045	70.3831	75.5889	72.7031	64.8002	77.3384	0.321276	0.200703	-0.107738	0.12988	0.13603	1556	ALT	1
chr10:4111902-4112073::F3_8	73.0347	82.4553	93.9712	89.8832	70.3864	69.8933	76.582	78.2342	-0.047319	-0.211425	-0.284112	-0.191608	-0.183616	4761	ALT	0
chr10:4111902-4112073::F3_9	224.795	232.792	234.408	226.384	447.719	452.023	422.761	404.608	0.892111	0.857322	0.825836	0.808457	0.845931	167	ALT	1
chr10:47033857-47034028	212.149	200.577	207.708	198.657	74.6708	73.4055	63.4141	78.5329	-1.34524	-1.29166	-1.65154	-1.28575	-1.39355	7192	NegativeControl	0
chr10:49743933-49744104	48.3737	46.4051	51.3201	39.6095	33.051	30.9076	36.7317	31.0548	-0.482653	-0.513071	-0.459216	-0.330445	-0.446346	6349	NegativeControl	0
chr10:49745109-49745280	156.503	143.05	159.508	160.876	119.351	139.084	124.749	132.282	-0.349475	-0.0361846	-0.342863	-0.271508	-0.250008	5400	NegativeControl	0
chr10:52558167-52558338	71.7701	80.9213	79.0606	78.9144	87.2179	81.8348	80.7403	84.2063	0.250064	0.014373	0.0291691	0.0895692	0.0957939	1837	NegativeControl	0
chr10:53670000-53670171	53.4323	41.8029	52.0136	54.2346	48.6584	40.7418	47.4739	48.6725	-0.119236	-0.0325339	-0.125764	-0.148266	-0.10645	3924	NegativeControl	0
chr10:53780612-53780783	73.0347	69.4159	91.1972	79.8284	52.6368	49.8736	63.0676	53.1515	-0.418667	-0.421299	-0.51135	-0.55952	-0.477709	6434	NegativeControl	0
chr10:53930640-53930811	127.732	119.273	134.889	137.719	89.0541	103.611	102.571	99.7337	-0.464159	-0.180813	-0.381519	-0.44697	-0.368365	6059	NegativeControl	0
chr10:59658144-59658315	71.7701	64.8137	57.2149	62.7659	34.8872	38.9857	43.6622	37.6241	-0.918296	-0.645809	-0.372305	-0.700326	-0.659184	6759	NegativeControl	0
chr10:59810413-59810584	23.7126	26.8459	27.7406	31.3829	23.2581	33.0149	22.8707	23.8883	-0.0241112	0.259348	-0.260823	-0.367711	-0.0983245	3831	NegativeControl	0
chr10:64863905-64864076	62.9174	57.527	66.9241	64.594	44.374	40.3906	47.8205	48.0752	-0.445104	-0.448981	-0.463938	-0.405283	-0.440827	6330	NegativeControl	0
chr10:72215145-72215316	57.2264	43.7205	45.772	58.1955	23.5641	21.7758	23.9102	26.5758	-1.1211	-0.87446	-0.885059	-1.06711	-0.986932	7036	NegativeControl	0
chr10:73104397-73104568	122.673	144.201	138.009	131.321	83.5456	96.9374	100.839	85.4007	-0.494076	-0.510355	-0.437117	-0.595407	-0.509239	6507	NegativeControl	0
chr10:835039-835210	411.018	446.793	444.196	442.408	270.529	292.92	275.141	298.305	-0.541683	-0.545651	-0.670958	-0.549019	-0.576828	6635	NegativeControl	0
chr10:85437571-85437742::F1_0	116.666	104.699	95.3582	101.157	66.7141	67.4347	69.6515	65.6929	-0.717769	-0.563395	-0.435941	-0.595653	-0.57819	6637	ALT	0
chr10:85437571-85437742::F1_1	85.9976	90.1256	89.4634	83.4847	40.3957	39.3369	33.6129	33.145	-0.964773	-1.05621	-1.34966	-1.26553	-1.15904	7121	ALT	0
chr10:85437571-85437742::F1_10	99.2767	111.219	107.495	106.946	106.192	101.152	97.7201	92.5672	0.0866241	-0.121809	-0.132636	-0.199685	-0.0918765	3753	ALT	0
chr10:85437571-85437742::F1_11	90.424	88.5915	85.649	101.461	88.442	109.23	95.9874	89.2826	-0.0284702	0.268676	0.158348	-0.176765	0.055447	2215	ALT	0
chr10:85437571-85437742::F1_13	68.9246	71.3334	69.6982	70.0784	84.1576	53.3858	59.2558	65.9915	0.256016	-0.369599	-0.224524	-0.082722	-0.105207	3909	ALT	0
chr10:85437571-85437742::F1_14	161.878	152.638	159.162	159.048	110.17	117.66	116.779	133.476	-0.49614	-0.334813	-0.431812	-0.24318	-0.376486	6092	ALT	0
chr10:85437571-85437742::F1_15	137.533	156.857	155	174.282	174.436	173.153	153.164	171.1	0.306778	0.127325	-0.0166356	-0.0255907	0.0979692	1824	ALT	1
chr10:85437571-85437742::F1_16	141.959	134.997	136.969	121.571	115.066	108.528	96.6805	108.99	-0.270708	-0.280523	-0.485132	-0.151278	-0.29691	5697	ALT	0
chr10:85437571-85437742::F1_17	64.4982	75.9356	73.5125	69.1643	81.4034	73.4055	76.9286	68.0817	0.298255	-0.0433368	0.0629725	-0.0217221	0.0740422	2044	WT	0
chr10:85437571-85437742::F1_2	94.218	90.5091	89.4634	92.9301	5.81453	7.7269	9.00965	5.97208	-3.42561	-3.04565	-3.09262	-3.63284	-3.29918	7286	ALT	0
chr10:85437571-85437742::F1_3	96.7473	111.219	95.705	92.016	44.9861	57.2493	41.9295	42.1032	-0.979507	-0.849817	-1.14088	-1.07446	-1.01117	7053	ALT	0
chr10:85437571-85437742::F1_4	102.122	116.588	102.293	106.946	125.165	115.552	129.947	131.087	0.261981	-0.0114665	0.333255	0.281942	0.216428	1119	ALT	1
chr10:85437571-85437742::F1_5	221.317	213.233	235.101	222.118	202.59	225.836	246.379	217.085	-0.114307	0.0740825	0.0655522	-0.0318715	-0.0016359	2746	ALT	0
chr10:85437571-85437742::F1_6	100.858	109.301	95.705	120.961	110.782	108.879	90.7896	89.8798	0.120776	-0.00497087	-0.0732856	-0.410923	-0.0921008	3757	ALT	0
chr10:85437571-85437742::F1_7	162.194	181.018	145.985	179.766	177.802	196.685	165.986	176.176	0.118651	0.107007	0.179227	-0.0280215	0.0942157	1851	ALT	1
chr10:85437571-85437742::F1_8	128.364	121.19	127.607	135.586	136.794	126.089	146.927	155.573	0.0820084	0.0509439	0.196619	0.190764	0.130084	1586	ALT	1
chr10:85437571-85437742::F1_9	65.1306	56.3764	65.8839	58.1955	59.6754	55.4932	53.7114	58.2278	-0.111834	-0.0201062	-0.282213	0.000760391	-0.103348	3892	ALT	0
chr10:85437686-85437857::F2_0	242.817	226.656	218.804	223.946	214.525	214.948	198.559	204.842	-0.160216	-0.068427	-0.135745	-0.123976	-0.122091	4127	ALT	0
chr10:85437686-85437857::F2_1	118.879	113.903	120.325	135.891	134.346	146.109	132.373	150.496	0.157637	0.320216	0.133005	0.141612	0.188117	1227	ALT	1
chr10:85437686-85437857::F2_10	44.5797	46.0216	50.6266	50.883	46.5162	40.7418	36.7317	37.9227	0.0540512	-0.154359	-0.44047	-0.401489	-0.235567	5281	ALT	0
chr10:85437686-85437857::F2_11	94.5342	100.097	85.9958	96.2816	87.83	80.7812	82.8195	99.1365	-0.0945148	-0.274796	-0.052252	0.0404044	-0.0952895	3800	ALT	0
chr10:85437686-85437857::F2_12	231.751	219.369	219.151	211.149	204.121	225.485	237.37	252.022	-0.164156	0.0354749	0.111701	0.246114	0.0572833	2201	ALT	1
chr10:85437686-85437857::F2_13	140.062	147.653	134.542	136.196	138.937	145.757	140.689	141.538	-0.0104077	-0.0166293	0.0623128	0.0533633	0.0221598	2505	ALT	0
chr10:85437686-85437857::F2_14	112.872	130.778	114.43	109.383	87.2179	87.8056	73.1168	86.8938	-0.331588	-0.511493	-0.622376	-0.318256	-0.445928	6346	ALT	0
chr10:85437686-85437857::F2_15	86.3138	82.8388	79.4074	68.2503	82.0155	79.3763	92.8687	91.6714	-0.0655758	-0.0546618	0.217457	0.406964	0.126046	1619	ALT	1
chr10:85437686-85437857::F2_16	139.43	127.71	140.437	122.79	113.23	116.606	126.828	126.907	-0.268234	-0.116928	-0.142121	0.045704	-0.120395	4105	ALT	0
chr10:85437686-85437857::F2_17	68.6084	53.6918	72.4723	67.6409	57.2272	54.4395	61.6815	70.4705	-0.231914	0.0175969	-0.223148	0.0564305	-0.0952588	3798	WT	0
chr10:85437686-85437857::F2_2	126.151	133.846	155.694	142.899	155.462	162.967	145.541	141.538	0.269463	0.253412	-0.0941144	-0.0132721	0.103872	1775	ALT	1
chr10:85437686-85437857::F2_3	67.0276	72.484	77.6736	66.4221	63.6538	74.4592	64.8002	59.7208	-0.0660754	0.0343758	-0.251025	-0.146238	-0.107241	3937	ALT	0
chr10:85437686-85437857::F2_4	124.254	123.108	130.034	123.094	114.76	100.45	119.551	119.74	-0.102388	-0.261259	-0.117139	-0.0382754	-0.129765	4201	ALT	0
chr10:85437686-85437857::F2_5	140.062	118.889	141.477	133.758	169.539	165.426	189.203	163.038	0.246504	0.425068	0.405874	0.27465	0.338024	727	ALT	1
chr10:85437686-85437857::F2_6	78.4096	87.0575	75.5931	79.2191	63.3478	73.4055	76.9286	69.8733	-0.273202	-0.218325	0.024284	-0.17303	-0.160068	4537	ALT	0
chr10:85437686-85437857::F2_7	173.892	179.868	168.524	163.618	155.768	159.455	157.669	152.885	-0.142113	-0.155199	-0.0929654	-0.0941786	-0.121114	4115	ALT	0
chr10:85437686-85437857::F2_8	155.238	160.692	146.678	145.032	140.161	141.191	170.837	161.246	-0.131827	-0.166561	0.212847	0.14708	0.0153846	2581	ALT	0
chr10:85437686-85437857::F2_9	56.594	67.8818	57.5617	63.0706	59.3694	41.7955	51.2857	44.7906	0.0611353	-0.616847	-0.15925	-0.469229	-0.296048	5690	ALT	0
chr10:85437800-85437971::F3_0	82.2036	94.3442	90.5036	91.1019	83.2396	89.2105	85.9382	84.2063	0.0160737	-0.071731	-0.0719013	-0.108707	-0.0590665	3358	ALT	0
chr10:85437800-85437971::F3_1	42.3665	46.7886	43.6914	45.7033	59.9814	41.7955	51.6322	45.0892	0.442807	-0.14302	0.229759	-0.0184899	0.127764	1603	ALT	0
chr10:85437800-85437971::F3_10	59.1234	60.2116	64.1501	60.6331	91.1963	81.4836	93.9083	66.2901	0.55535	0.386552	0.528527	0.122668	0.398274	579	ALT	1
chr10:85437800-85437971::F3_12	44.2635	47.9391	49.2395	47.5314	25.0943	20.7221	14.9006	19.1107	-0.715469	-1.05268	-1.6162	-1.23062	-1.15374	7118	ALT	0
chr10:85437800-85437971::F3_13	137.217	145.735	142.517	146.555	56.9212	55.4932	56.4836	66.5887	-1.12979	-1.23705	-1.28537	-1.09065	-1.18572	7131	ALT	0
chr10:85437800-85437971::F3_14	158.084	156.857	166.097	178.852	39.4776	47.415	38.4643	46.8808	-1.77792	-1.53172	-2.02744	-1.84869	-1.79644	7230	ALT	0
chr10:85437800-85437971::F3_15	127.732	126.559	137.316	122.18	110.782	130.304	118.858	122.726	-0.183393	0.0374939	-0.201218	0.00617882	-0.0852344	3667	ALT	0
chr10:85437800-85437971::F3_16	77.4611	72.484	81.4879	74.0394	83.8516	72.0006	72.0772	76.4426	0.101713	-0.00855298	-0.170177	0.0440367	-0.00824491	2825	ALT	0
chr10:85437800-85437971::F3_17	58.8072	48.7062	66.2306	50.883	45.9042	35.1223	41.9295	42.1032	-0.315682	-0.413711	-0.630169	-0.258979	-0.404635	6199	WT	0
chr10:85437800-85437971::F3_2	32.5653	39.8854	32.5952	28.9454	46.5162	41.7955	32.5734	28.0688	0.451505	0.0591762	-0.000912825	-0.041505	0.117066	1676	ALT	0
chr10:85437800-85437971::F3_3	176.738	162.226	179.967	168.493	163.113	142.596	136.877	170.801	-0.103602	-0.166057	-0.382047	0.0188984	-0.158202	4516	ALT	0
chr10:85437800-85437971::F3_4	136.584	141.516	134.542	134.368	131.592	134.167	126.482	142.136	-0.0480132	-0.0686178	-0.0861277	0.0779427	-0.031204	3045	ALT	0
chr10:85437800-85437971::F3_5	110.343	118.122	129.687	132.844	126.083	149.621	153.511	132.879	0.17177	0.304065	0.23525	0.000359927	0.177861	1291	ALT	1
chr10:85437800-85437971::F3_6	45.8443	55.9929	45.0784	39.6095	51.1066	40.3906	48.86	54.3459	0.138295	-0.414558	0.110807	0.432482	0.0667562	2114	ALT	0
chr10:85437800-85437971::F3_7	36.6755	44.104	49.2395	44.7892	44.374	40.3906	39.8504	48.6725	0.241524	-0.11135	-0.290642	0.11371	-0.0116895	2861	ALT	0
chr10:85437800-85437971::F3_8	26.2419	24.5448	20.1119	28.3361	26.6244	24.2344	23.2172	25.0827	0.018112	-0.0158488	0.192779	-0.164197	0.0077113	2657	ALT	0
chr10:85437800-85437971::F3_9	123.305	127.71	140.09	133.454	144.139	127.494	131.333	123.622	0.201281	-0.00217766	-0.0900166	-0.106073	0.000753611	2724	ALT	0
chr10:92154158-92154329	62.6012	52.1578	60.6825	60.6331	60.5935	67.4347	67.5724	64.4985	-0.0416669	0.327392	0.148758	0.0849713	0.129864	1588	NegativeControl	0
chr10:92418670-92418841	230.486	220.904	221.925	234.001	149.648	185.094	167.718	167.517	-0.558021	-0.228084	-0.391395	-0.464546	-0.410511	6232	NegativeControl	0
chr10:92483318-92483489	227.008	221.287	226.779	207.493	110.476	103.611	98.7596	99.1365	-0.929529	-0.976832	-1.15986	-1.02445	-1.02267	7064	NegativeControl	0
chr11:107787800-107787971	155.555	150.337	163.323	152.649	134.04	157.699	137.917	153.184	-0.192034	0.0615587	-0.235951	0.00485366	-0.0903931	3728	NegativeControl	0
chr11:114266610-114266781	119.828	116.588	114.083	105.727	93.6445	105.718	84.5521	111.379	-0.317263	-0.125709	-0.416577	0.072088	-0.196865	4902	NegativeControl	0
chr11:116316605-116316776	40.7856	42.9535	47.5057	42.9611	31.5209	34.771	39.5039	36.1311	-0.325621	-0.266969	-0.253272	-0.235868	-0.270433	5526	NegativeControl	0
chr11:116371050-116371221	140.062	124.258	119.631	110.602	91.5023	70.5957	83.8591	86.5952	-0.548137	-0.724912	-0.494149	-0.338349	-0.526386	6548	NegativeControl	0
chr11:116404265-116404436	206.141	194.825	203.546	187.079	180.25	187.904	192.321	191.107	-0.173445	-0.0466309	-0.0792909	0.0295986	-0.0674421	3454	NegativeControl	0
chr11:116450125-116450296	31.9329	36.0502	38.1433	32.297	29.9907	30.9076	36.3851	31.652	-0.0789604	-0.193664	-0.064561	-0.0273243	-0.0911273	3739	NegativeControl	0
chr11:116580709-116580880	219.42	227.04	213.602	220.899	199.836	202.655	213.459	225.147	-0.120868	-0.146566	-0.000936453	0.0264898	-0.0604704	3374	NegativeControl	0
chr11:116603007-116603178	182.113	163.76	176.153	170.93	113.842	111.338	119.205	103.018	-0.606037	-0.496348	-0.544821	-0.701975	-0.587295	6660	NegativeControl	0
chr11:119287815-119287986	57.5425	54.4589	55.1344	58.8049	5.20247	9.13179	14.5541	8.95812	-2.916	-2.20317	-1.80302	-2.50423	-2.3566	7270	NegativeControl	0
chr11:119356111-119356282	120.46	114.287	125.873	106.641	146.281	158.753	144.501	148.108	0.250395	0.422761	0.192459	0.455203	0.330205	750	NegativeControl	1
chr11:130273996-130274167	48.3737	49.4732	50.6266	55.1487	48.6584	44.6053	34.6525	50.4641	0.00747027	-0.13144	-0.520097	-0.121697	-0.191441	4841	NegativeControl	0
chr11:131541772-131541943	280.441	264.241	265.616	249.235	210.547	219.865	254.696	216.189	-0.370831	-0.237278	-0.0587514	-0.197847	-0.216177	5107	NegativeControl	0
chr11:131631975-131632146	98.9605	98.5629	93.6245	104.204	84.4637	96.5862	83.5125	101.525	-0.203532	-0.0259892	-0.15877	-0.0360217	-0.106078	3918	NegativeControl	0
chr11:131715257-131715428	43.315	39.8854	35.3692	44.7892	29.9907	45.3077	36.7317	47.7766	-0.464568	0.1614	0.0516648	0.0882875	-0.0408039	3156	NegativeControl	0
chr11:131848373-131848544	73.0347	66.7313	68.3112	74.6487	59.6754	56.5468	58.5627	56.1376	-0.258496	-0.211183	-0.212941	-0.392026	-0.268661	5511	NegativeControl	0
chr11:131852085-131852256	40.4695	33.7492	38.1433	36.258	54.779	35.8247	39.1573	42.7004	0.385075	0.075186	0.0359302	0.222794	0.179746	1280	NegativeControl	0
chr11:131898640-131898811	95.7988	97.4123	109.922	97.5004	58.4513	53.0346	71.0376	60.0194	-0.633233	-0.77701	-0.606385	-0.668933	-0.67139	6776	NegativeControl	0
chr11:131969656-131969827	48.3737	51.3908	54.0941	50.5783	44.374	52.3322	33.9595	38.5199	-0.109736	0.023081	-0.638999	-0.371991	-0.274411	5561	NegativeControl	0
chr11:13628218-13628389::F1_0	179.267	184.47	188.289	178.243	234.417	197.738	207.915	192.898	0.346729	0.0895498	0.13859	0.109784	0.171163	1335	ALT	1
chr11:13628218-13628389::F1_1	127.732	111.986	127.607	104.204	93.9505	115.903	97.3735	107.199	-0.395383	0.0441755	-0.376479	0.0392161	-0.172118	4651	ALT	0
chr11:13628218-13628389::F1_10	107.497	118.122	111.656	113.954	95.4807	77.6202	102.571	111.379	-0.152477	-0.538517	-0.118114	-0.0316382	-0.210186	5051	ALT	0
chr11:13628218-13628389::F1_11	100.858	88.208	99.1726	106.641	115.372	119.767	124.749	119.74	0.173054	0.392549	0.319453	0.160419	0.261369	945	ALT	1
chr11:13628218-13628389::F1_12	136.584	122.341	122.059	145.946	120.575	121.172	132.719	122.428	-0.160695	-0.0123409	0.116716	-0.243633	-0.0749884	3548	ALT	0
chr11:13628218-13628389::F1_13	98.9605	96.6453	94.318	98.7191	118.127	97.2886	106.383	92.2686	0.227861	0.00851075	0.167437	-0.0934163	0.0775981	2007	ALT	0
chr11:13628218-13628389::F1_14	156.819	151.104	130.381	167.579	100.071	106.42	104.304	107.796	-0.578868	-0.450771	-0.310818	-0.611744	-0.48805	6461	ALT	0
chr11:13628218-13628389::F1_15	60.0719	72.1005	58.602	64.2893	69.7743	68.4884	55.444	59.4222	0.191531	-0.0656752	-0.0764789	-0.108221	-0.0147109	2886	ALT	0
chr11:13628218-13628389::F1_16	83.4683	79.3872	80.7944	87.141	78.0371	59.3566	72.7703	73.7552	-0.0863301	-0.371416	-0.145055	-0.230096	-0.208224	5025	ALT	0
chr11:13628218-13628389::F1_17	62.9174	64.0467	57.2149	53.0158	53.5549	59.0054	55.444	57.332	-0.205741	-0.10455	-0.0433996	0.107384	-0.0615768	3387	WT	0
chr11:13628218-13628389::F1_2	96.7473	108.534	114.777	109.688	99.7651	112.04	101.878	106.9	0.0394972	0.0408303	-0.165934	-0.0356321	-0.0303096	3036	ALT	0
chr11:13628218-13628389::F1_3	67.3437	57.9105	66.2306	65.8128	79.2612	59.7078	76.582	65.9915	0.208797	0.0389498	0.201183	0.00373158	0.113165	1704	ALT	0
chr11:13628218-13628389::F1_4	68.9246	79.7707	77.3269	72.2112	84.1576	82.8885	84.2056	81.2203	0.256016	0.0490852	0.118255	0.162115	0.146368	1483	ALT	1
chr11:13628218-13628389::F1_5	48.3737	58.294	54.4409	55.4533	52.3308	47.0638	54.751	39.1171	0.100148	-0.272133	0.00783532	-0.477198	-0.160337	4540	ALT	0
chr11:13628218-13628389::F1_6	179.899	171.814	153.96	171.235	176.884	169.289	139.303	156.17	-0.0218353	-0.0190729	-0.13959	-0.127863	-0.0770902	3570	ALT	0
chr11:13628218-13628389::F1_7	76.8288	72.1005	84.262	80.1331	86.2998	85.3471	76.9286	71.665	0.149174	0.215837	-0.126346	-0.153984	0.0211703	2514	ALT	0
chr11:13628218-13628389::F1_8	37.9401	43.337	41.9576	34.7345	46.2102	47.415	46.7809	39.1171	0.250167	0.114038	0.149492	0.161602	0.168825	1353	ALT	0
chr11:13628218-13628389::F1_9	43.9473	40.2689	34.6757	32.9064	42.8439	41.093	38.8108	44.7906	-0.0322875	0.0256268	0.154066	0.419735	0.141785	1512	ALT	0
chr11:13628333-13628504::F2_0	50.2707	51.7743	57.9085	51.7971	45.2921	48.1175	57.5232	53.4501	-0.132689	-0.0930645	-0.00921864	0.0430651	-0.0479768	3238	ALT	0
chr11:13628333-13628504::F2_1	116.35	103.165	120.325	119.438	29.6847	36.8784	33.9595	42.7004	-1.74247	-1.31104	-1.74802	-1.41615	-1.55442	7212	ALT	0
chr11:13628333-13628504::F2_10	80.6228	71.7169	80.1009	85.9222	90.2782	88.5081	92.1757	91.3728	0.145233	0.269251	0.194982	0.0849584	0.173606	1319	ALT	1
chr11:13628333-13628504::F2_11	151.761	146.118	147.719	146.86	137.1	114.85	115.393	122.129	-0.131056	-0.309673	-0.344306	-0.255679	-0.260179	5456	ALT	0
chr11:13628333-13628504::F2_12	114.769	127.71	131.421	132.844	128.226	126.791	136.877	133.775	0.142843	-0.00928207	0.0567259	0.00967578	0.0499908	2258	ALT	0
chr11:13628333-13628504::F2_13	53.7485	49.8567	45.4252	46.9221	35.4992	47.0638	50.9392	42.999	-0.526692	-0.0732014	0.157667	-0.119309	-0.140384	4323	ALT	0
chr11:13628333-13628504::F2_14	81.2551	86.674	100.213	81.3519	74.6708	72.0006	76.9286	71.0678	-0.10838	-0.237373	-0.367273	-0.18634	-0.224841	5187	ALT	0
chr11:13628333-13628504::F2_15	156.819	153.789	152.92	153.868	138.937	131.357	120.591	142.434	-0.156218	-0.202899	-0.331223	-0.107137	-0.199369	4928	ALT	0
chr11:13628333-13628504::F2_16	278.228	292.237	297.518	289.759	294.399	295.729	303.902	288.153	0.0731322	0.0153439	0.0297304	-0.00773777	0.0276172	2451	ALT	1
chr11:13628333-13628504::F2_17	47.109	46.4051	55.8279	61.8518	14.9954	14.7513	17.6728	14.333	-1.43042	-1.42795	-1.56354	-1.97071	-1.59815	7220	WT	0
chr11:13628333-13628504::F2_2	96.4312	123.108	106.801	132.235	114.148	125.386	137.57	131.087	0.217031	0.0235801	0.352742	-0.0120858	0.145317	1489	ALT	1
chr11:13628333-13628504::F2_3	76.5126	66.7313	75.2463	73.43	65.796	74.8104	69.305	69.5747	-0.193288	0.146044	-0.113969	-0.0742967	-0.0588776	3356	ALT	0
chr11:13628333-13628504::F2_4	101.49	104.699	104.721	109.993	68.5502	68.1372	68.2654	58.2278	-0.503641	-0.55016	-0.594044	-0.877358	-0.631301	6723	ALT	0
chr11:13628333-13628504::F2_5	75.8803	85.1399	74.8996	88.6644	75.5889	74.1079	74.5029	76.4426	-0.00493283	-0.177613	-0.0073613	-0.204698	-0.0986512	3839	ALT	0
chr11:13628333-13628504::F2_6	165.04	164.527	158.468	142.29	175.66	178.07	173.609	162.441	0.0805388	0.101919	0.127428	0.183807	0.123423	1634	ALT	1
chr11:13628333-13628504::F2_7	178.635	174.115	186.902	179.157	181.781	180.528	165.292	178.565	0.022551	0.0466166	-0.171634	-0.00459614	-0.0267657	3000	ALT	0
chr11:13628333-13628504::F2_8	110.659	93.5772	122.059	104.508	132.51	120.469	136.184	130.191	0.23217	0.32432	0.152658	0.30434	0.253372	976	ALT	1
chr11:13628333-13628504::F2_9	115.085	112.369	125.179	124.922	104.968	112.391	107.076	107.796	-0.118456	0.000249962	-0.217564	-0.204214	-0.134996	4264	ALT	0
chr11:13628447-13628618::F3_0	78.0934	72.8675	91.5439	70.9925	89.0541	94.8301	81.4334	95.5533	0.168585	0.337356	-0.16253	0.410038	0.188362	1226	ALT	1
chr11:13628447-13628618::F3_1	51.8515	52.9248	56.1747	55.4533	62.7357	52.3322	65.4932	55.8389	0.243249	-0.0143224	0.212116	0.00950895	0.112638	1710	ALT	0
chr11:13628447-13628618::F3_10	49.9545	51.3908	52.0136	51.4924	55.391	62.5176	41.9295	45.985	0.131689	0.249594	-0.296405	-0.154832	-0.0174887	2904	ALT	0
chr11:13628447-13628618::F3_11	41.7341	48.3226	42.3044	52.1018	57.5332	51.2785	65.8398	54.9431	0.408661	0.0754296	0.609764	0.0728142	0.291667	845	ALT	1
chr11:13628447-13628618::F3_12	82.2036	96.6453	105.414	97.1957	119.045	131.006	132.719	135.566	0.47618	0.390754	0.32087	0.460765	0.412142	552	ALT	1
chr11:13628447-13628618::F3_13	109.394	110.452	91.5439	107.555	88.442	101.855	84.2056	97.0463	-0.273395	-0.104039	-0.116063	-0.14223	-0.158932	4524	ALT	0
chr11:13628447-13628618::F3_14	51.8515	46.4051	59.2955	56.3674	63.6538	62.8688	78.3147	74.651	0.261827	0.386342	0.38516	0.386459	0.354947	683	ALT	1
chr11:13628447-13628618::F3_15	48.6898	60.5951	57.2149	51.1877	75.2828	75.5128	66.1863	78.5329	0.556813	0.281074	0.201352	0.588548	0.406947	561	ALT	1
chr11:13628447-13628618::F3_16	112.556	101.247	102.64	97.8051	104.968	100.098	104.651	111.379	-0.0898399	-0.0146468	0.0269905	0.179824	0.025582	2469	ALT	0
chr11:13628447-13628618::F3_17	54.3809	55.2259	50.2798	56.3674	34.2751	40.3906	41.2365	31.3534	-0.585922	-0.396998	-0.272557	-0.800086	-0.513891	6517	WT	0
chr11:13628447-13628618::F3_2	92.0048	108.151	119.978	97.8051	128.532	143.299	140.343	126.011	0.430325	0.361789	0.218563	0.350796	0.340368	715	ALT	1
chr11:13628447-13628618::F3_3	87.8946	83.2223	80.4477	76.1722	90.5842	77.269	90.7896	98.5393	0.0387197	-0.0950093	0.167932	0.355531	0.116793	1679	ALT	1
chr11:13628447-13628618::F3_4	130.261	129.627	119.978	119.133	150.566	134.869	127.521	134.969	0.186836	0.0509918	0.0849725	0.172972	0.123943	1629	ALT	1
chr11:13628447-13628618::F3_5	144.172	147.269	156.734	154.782	201.672	216.704	185.044	194.093	0.433435	0.497809	0.231903	0.314328	0.369368	648	ALT	1
chr11:13628447-13628618::F3_6	68.9246	71.3334	84.9555	82.266	93.9505	103.611	94.6013	89.5812	0.397415	0.478173	0.149415	0.117629	0.285658	860	ALT	1
chr11:13628447-13628618::F3_7	57.8587	55.6094	63.4566	52.7112	39.7836	36.5271	49.8996	48.0752	-0.47655	-0.532802	-0.331735	-0.126093	-0.366795	6047	ALT	0
chr11:13628447-13628618::F3_8	123.938	123.491	121.018	120.657	136.182	128.547	128.907	142.136	0.121451	0.0515966	0.0880142	0.22712	0.122045	1641	ALT	1
chr11:13628447-13628618::F3_9	98.3282	85.5234	93.9712	112.43	107.416	98.3423	96.334	111.081	0.11372	0.179052	0.034523	-0.0167183	0.0776441	2006	ALT	0
chr11:14795423-14795594	119.828	129.244	130.034	133.454	131.592	131.006	120.244	128.101	0.120693	0.0174163	-0.109086	-0.0567474	-0.00693112	2811	NegativeControl	0
chr11:1567436-1567607	232.067	237.395	241.343	251.978	212.383	213.543	205.836	202.155	-0.114619	-0.13662	-0.222567	-0.306386	-0.195048	4882	NegativeControl	0
chr11:1569609-1569780	226.692	231.258	231.634	227.907	274.507	269.388	284.497	266.653	0.247612	0.197001	0.287664	0.218442	0.23768	1030	NegativeControl	1
chr11:16955358-16955529::F1_0	381.298	367.789	372.417	367.759	324.695	337.174	342.02	332.943	-0.20815	-0.112319	-0.119281	-0.138534	-0.144571	4366	ALT	0
chr11:16955358-16955529::F1_1	117.298	112.369	106.801	105.118	119.657	123.63	101.878	111.081	0.0256447	0.122733	-0.0656646	0.0763701	0.0397709	2352	ALT	0
chr11:16955358-16955529::F1_10	71.1377	84.3729	80.4477	75.2581	74.6708	73.0543	81.7799	75.8454	0.0621114	-0.184331	0.0227932	0.010717	-0.0221775	2955	ALT	0
chr11:16955358-16955529::F1_11	171.363	169.129	177.886	163.618	161.583	154.538	149.699	153.184	-0.0758818	-0.116212	-0.240886	-0.0914706	-0.131112	4219	ALT	0
chr11:16955358-16955529::F1_12	129.629	119.273	131.768	119.743	126.389	130.304	118.512	122.726	-0.0326183	0.113726	-0.147773	0.0340981	-0.00814169	2824	ALT	0
chr11:16955358-16955529::F1_13	109.71	88.975	105.761	92.6254	148.117	124.684	145.541	124.816	0.386866	0.433176	0.444928	0.412817	0.419447	540	ALT	1
chr11:16955358-16955529::F1_14	105.916	99.3299	92.2374	104.813	94.5626	97.6399	107.076	95.2547	-0.145831	-0.0220169	0.207478	-0.132252	-0.0231553	2967	ALT	0
chr11:16955358-16955529::F1_15	87.8946	100.48	97.092	101.766	87.83	90.2642	99.1062	91.97	-0.000945126	-0.137516	0.0285539	-0.139939	-0.0624615	3396	ALT	0
chr11:16955358-16955529::F1_16	126.783	122.341	131.074	117	94.8686	82.5373	91.8291	101.525	-0.373277	-0.504999	-0.495353	-0.196375	-0.392501	6147	ALT	0
chr11:16955358-16955529::F1_17	125.202	140.366	132.808	133.149	148.117	144.704	128.907	146.913	0.216734	0.0391707	-0.0415619	0.136442	0.0876962	1910	WT	1
chr11:16955358-16955529::F1_2	81.8874	85.5234	94.318	106.032	66.102	79.7275	72.4237	78.2342	-0.274439	-0.0898596	-0.366623	-0.420072	-0.287748	5649	ALT	0
chr11:16955358-16955529::F1_3	55.9617	66.7313	87.7296	74.9534	90.5842	95.5325	94.6013	85.6993	0.616869	0.459217	0.104792	0.184847	0.341431	712	ALT	1
chr11:16955358-16955529::F1_4	128.996	121.574	126.22	116.696	108.334	136.626	111.581	111.081	-0.224858	0.15011	-0.17173	-0.0682865	-0.0786913	3587	ALT	0
chr11:16955358-16955529::F1_5	92.6371	90.8926	89.1166	89.8832	92.1144	79.7275	80.7403	95.8519	-0.00727271	-0.167886	-0.137052	0.0888541	-0.0558392	3329	ALT	0
chr11:16955358-16955529::F1_6	160.297	153.405	145.985	166.665	149.954	171.045	167.372	160.052	-0.0860913	0.140199	0.19084	-0.0562123	0.0471839	2280	ALT	0
chr11:16955358-16955529::F1_7	175.789	203.262	184.128	188.907	193.41	181.231	179.153	174.683	0.123416	-0.147912	-0.0382664	-0.108751	-0.0428783	3183	ALT	0
chr11:16955358-16955529::F1_8	188.436	187.154	174.419	182.204	142.915	145.055	133.066	136.761	-0.357002	-0.328253	-0.377688	-0.398232	-0.365294	6042	ALT	0
chr11:16955358-16955529::F1_9	116.666	123.875	135.929	126.751	141.385	143.299	143.461	155.274	0.247699	0.18737	0.0752306	0.281521	0.197955	1189	ALT	1
chr11:16955473-16955644::F2_0	42.0503	46.0216	44.0382	39.6095	40.0896	43.2004	42.2761	45.0892	-0.0605508	-0.0801883	-0.0560683	0.176814	-0.00499829	2787	ALT	0
chr11:16955473-16955644::F2_1	98.9605	83.9894	96.7453	92.016	100.989	107.123	98.4131	95.2547	0.0260989	0.312004	0.023769	0.0478105	0.10242	1785	ALT	1
chr11:16955473-16955644::F2_10	74.2994	72.8675	96.0518	81.6566	100.683	84.2934	92.1757	88.6854	0.390205	0.186397	-0.0572582	0.114006	0.158338	1415	ALT	1
chr11:16955473-16955644::F2_11	148.283	146.886	155	129.188	113.536	119.064	120.591	120.039	-0.34417	-0.270101	-0.350085	-0.10179	-0.266536	5497	ALT	0
chr11:16955473-16955644::F2_12	92.9533	94.3442	99.1726	105.727	102.825	86.752	92.1757	103.018	0.129786	-0.107542	-0.101722	-0.0359095	-0.0288468	3022	ALT	0
chr11:16955473-16955644::F2_13	103.703	117.739	116.857	113.344	147.505	164.021	173.263	156.17	0.453992	0.426579	0.549419	0.444375	0.468591	468	ALT	1
chr11:16955473-16955644::F2_14	214.994	231.642	234.408	215.415	278.485	313.642	277.22	280.986	0.334751	0.391309	0.234739	0.369706	0.332626	739	ALT	1
chr11:16955473-16955644::F2_15	196.024	222.821	214.296	217.243	355.298	375.457	320.882	343.395	0.769583	0.673867	0.564989	0.637238	0.661419	279	ALT	1
chr11:16955473-16955644::F2_16	184.642	185.237	201.813	178.548	182.393	177.719	168.065	195.287	-0.0158359	-0.0534041	-0.255684	0.124517	-0.0501018	3262	ALT	0
chr11:16955473-16955644::F2_17	60.7042	64.4302	60.3358	69.469	69.4683	64.9762	67.9189	63.9013	0.172521	0.0107693	0.163759	-0.114974	0.058019	2193	WT	0
chr11:16955473-16955644::F2_2	111.607	121.574	135.582	130.711	208.711	177.367	191.975	200.96	0.80775	0.486175	0.485562	0.597118	0.594151	319	ALT	1
chr11:16955473-16955644::F2_3	183.693	176.8	158.815	173.063	177.802	206.87	206.529	201.856	-0.0421104	0.20251	0.367023	0.213837	0.185315	1242	ALT	1
chr11:16955473-16955644::F2_4	200.767	195.975	191.41	204.751	246.352	228.997	230.439	247.244	0.26461	0.200867	0.259459	0.262264	0.2468	995	ALT	1
chr11:16955473-16955644::F2_5	134.055	158.391	166.79	152.954	155.156	157.348	166.679	162.739	0.18858	-0.00851032	-0.00093523	0.0860808	0.0663038	2123	ALT	0
chr11:16955473-16955644::F2_6	247.876	260.405	252.093	243.142	241.15	227.592	272.022	260.98	-0.0355872	-0.173837	0.106484	0.0985087	-0.00110783	2743	ALT	0
chr11:16955473-16955644::F2_7	86.9461	89.3585	97.4388	87.141	86.9119	78.6738	80.7403	103.317	-0.000505756	-0.163095	-0.261142	0.235374	-0.0473425	3231	ALT	0
chr11:16955473-16955644::F2_8	176.738	159.925	179.273	153.868	162.501	164.723	155.936	167.218	-0.108456	0.0380789	-0.194761	0.11551	-0.0374068	3118	ALT	0
chr11:16955473-16955644::F2_9	97.6958	100.48	81.1412	79.2191	86.2998	86.752	89.0569	86.5952	-0.15938	-0.188377	0.129249	0.122878	-0.0239074	2973	ALT	0
chr11:16955587-16955758::F3_0	105.6	122.724	103.334	92.3207	102.519	127.845	111.928	106.9	-0.0380939	0.0525599	0.111198	0.202782	0.0821113	1962	ALT	0
chr11:16955587-16955758::F3_1	279.492	300.674	287.809	280.009	315.515	338.227	309.1	308.458	0.15695	0.152051	0.0999296	0.134711	0.13591	1558	ALT	1
chr11:16955587-16955758::F3_10	119.828	107.767	115.47	116.086	132.51	115.552	109.848	118.844	0.129656	0.0895926	-0.0694992	0.0325227	0.045568	2294	ALT	0
chr11:16955587-16955758::F3_11	287.713	297.606	290.583	307.431	326.532	300.998	301.13	316.222	0.163873	0.0146369	0.0499214	0.0392568	0.0669219	2112	ALT	1
chr11:16955587-16955758::F3_12	104.335	92.8102	98.4791	98.7191	98.2349	100.801	85.2452	93.7617	-0.0774972	0.105943	-0.200546	-0.0712321	-0.0608331	3382	ALT	0
chr11:16955587-16955758::F3_13	103.387	100.48	97.092	98.7191	64.8779	54.4395	54.4044	54.3459	-0.597931	-0.783532	-0.802512	-0.822433	-0.751602	6874	ALT	0
chr11:16955587-16955758::F3_14	394.261	425.316	419.923	391.83	709.066	675.752	654.586	622.888	0.760969	0.598916	0.622457	0.6462	0.657136	281	ALT	1
chr11:16955587-16955758::F3_15	190.017	202.878	204.587	188.298	256.145	258.149	244.647	278.299	0.386166	0.310883	0.250099	0.543342	0.372623	636	ALT	1
chr11:16955587-16955758::F3_16	399.004	377.377	385.594	408.588	385.901	425.682	406.127	415.06	-0.0432629	0.155712	0.0727021	0.0219001	0.0517628	2241	ALT	1
chr11:16955587-16955758::F3_17	184.642	212.083	218.457	209.626	207.793	220.217	224.202	224.849	0.152662	0.0485502	0.0363012	0.0974794	0.0837482	1948	WT	1
chr11:16955587-16955758::F3_2	205.825	223.588	237.182	246.798	251.861	284.139	278.953	312.937	0.261054	0.309368	0.227003	0.330478	0.281976	874	ALT	1
chr11:16955587-16955758::F3_3	114.453	102.014	81.4879	104.508	115.372	101.152	119.898	121.83	0.0103075	-0.0108954	0.537061	0.212351	0.187206	1235	ALT	1
chr11:16955587-16955758::F3_4	390.151	371.241	374.845	391.22	442.516	419.36	389.494	412.372	0.163207	0.157556	0.0537176	0.0733716	0.111963	1717	ALT	1
chr11:16955587-16955758::F3_5	164.407	176.416	159.508	168.493	210.241	202.304	239.102	208.127	0.317722	0.176524	0.565758	0.293532	0.338384	726	ALT	1
chr11:16955587-16955758::F3_6	279.808	265.391	254.867	283.97	254.615	294.324	259.894	278.598	-0.122106	0.13363	0.0273346	-0.0265864	0.00306818	2702	ALT	0
chr11:16955587-16955758::F3_7	156.503	170.28	171.645	167.883	211.159	204.06	211.38	206.933	0.386962	0.233288	0.291002	0.290563	0.300454	825	ALT	1
chr11:16955587-16955758::F3_8	191.598	205.947	178.927	196.22	214.219	191.065	225.934	212.905	0.14426	-0.0967163	0.32608	0.113446	0.121768	1645	ALT	1
chr11:16955587-16955758::F3_9	79.6743	85.5234	78.0204	76.4769	106.192	90.6154	94.2548	94.3589	0.369174	0.0741113	0.262495	0.290092	0.248968	987	ALT	1
chr11:17953178-17953349	51.5353	55.2259	59.989	56.0627	48.0464	60.059	60.9884	57.0334	-0.0892674	0.106874	0.0228343	0.0235615	0.0160007	2575	NegativeControl	0
chr11:17954152-17954323	23.0802	25.3119	22.5392	24.3751	18.9737	21.0734	21.8311	14.6316	-0.24288	-0.227642	-0.0429112	-0.676764	-0.297549	5703	NegativeControl	0
chr11:20008983-20009154::F1_0	120.144	158.774	132.115	165.446	39.4776	41.093	33.9595	39.4157	-1.424	-1.72872	-1.87831	-1.97725	-1.75207	7229	ALT	0
chr11:20008983-20009154::F1_1	232.383	221.287	218.457	238.876	199.836	212.49	206.529	204.544	-0.1951	-0.0523346	-0.0785107	-0.21577	-0.135429	4268	ALT	0
chr11:20008983-20009154::F1_10	238.707	281.499	269.777	267.212	340.915	339.281	352.069	314.43	0.461335	0.241184	0.372802	0.226521	0.32546	759	ALT	1
chr11:20008983-20009154::F1_11	275.382	265.775	267.003	257.462	264.102	270.793	273.408	272.028	-0.054129	0.0241512	0.0331806	0.0765875	0.0199476	2524	ALT	0
chr11:20008983-20009154::F1_12	82.8359	92.0431	97.092	90.7972	65.1839	73.4055	63.7606	62.7068	-0.307115	-0.289701	-0.583303	-0.510275	-0.422599	6274	ALT	0
chr11:20008983-20009154::F1_13	136.584	118.889	137.663	135.891	134.958	130.304	130.293	131.684	-0.0154452	0.117865	-0.0767172	-0.0436018	-0.00447469	2781	ALT	0
chr11:20008983-20009154::F1_14	217.523	209.015	204.934	216.938	181.781	180.177	204.103	190.211	-0.232011	-0.191423	-0.00567528	-0.182765	-0.152969	4456	ALT	0
chr11:20008983-20009154::F1_15	171.679	144.201	152.226	152.954	161.277	171.045	164.253	167.815	-0.0807098	0.219854	0.10615	0.12873	0.0935062	1857	ALT	1
chr11:20008983-20009154::F1_16	111.291	115.054	123.792	107.86	99.7651	87.8056	108.462	114.664	-0.140685	-0.346818	-0.184133	0.0846914	-0.146736	4385	ALT	0
chr11:20008983-20009154::F1_17	104.968	119.273	111.656	120.657	83.2396	77.269	87.3243	88.0882	-0.298081	-0.556777	-0.341829	-0.435243	-0.407983	6225	WT	0
chr11:20008983-20009154::F1_2	158.4	149.187	163.669	156.915	177.802	178.07	171.876	148.705	0.149207	0.227964	0.0683277	-0.0745803	0.0927296	1865	ALT	1
chr11:20008983-20009154::F1_3	128.996	120.423	149.799	129.493	137.713	131.357	123.016	126.608	0.0843005	0.111746	-0.274696	-0.0312258	-0.0274688	3014	ALT	0
chr11:20008983-20009154::F1_4	131.526	121.957	125.873	140.766	112.006	107.474	120.937	121.83	-0.206976	-0.162422	-0.0557428	-0.20028	-0.156355	4497	ALT	0
chr11:20008983-20009154::F1_5	184.958	176.416	165.75	184.032	102.213	89.2105	112.621	107.796	-0.764752	-0.876556	-0.53894	-0.741831	-0.73052	6855	ALT	0
chr11:20008983-20009154::F1_6	177.054	173.348	177.193	159.962	90.2782	88.5081	84.8986	88.0882	-0.867959	-0.864079	-1.02511	-0.826323	-0.895868	6988	ALT	0
chr11:20008983-20009154::F1_7	153.658	139.982	152.573	145.946	118.127	125.738	111.235	119.442	-0.339072	-0.138044	-0.44054	-0.277843	-0.298875	5708	ALT	0
chr11:20008983-20009154::F1_8	77.4611	80.1542	83.9152	82.8753	87.83	75.8641	84.5521	85.6993	0.161234	-0.0703901	0.0104971	0.0462581	0.0368997	2370	ALT	0
chr11:20008983-20009154::F1_9	102.438	109.685	126.913	122.18	106.804	106.772	93.2152	95.2547	0.0536958	-0.0345664	-0.429558	-0.344547	-0.188744	4815	ALT	0
chr11:20009098-20009269::F2_0	271.904	271.527	287.115	263.556	473.119	513.487	529.144	461.343	0.717486	0.823525	0.856658	0.779829	0.794374	202	ALT	1
chr11:20009098-20009269::F2_1	104.335	99.7134	93.6245	99.6332	133.734	142.245	134.452	122.726	0.319755	0.456555	0.503917	0.288585	0.392203	592	ALT	1
chr11:20009098-20009269::F2_10	200.134	225.889	220.191	192.868	49.8825	46.3614	41.9295	57.9292	-1.78541	-2.0304	-2.30319	-1.66349	-1.94562	7247	ALT	0
chr11:20009098-20009269::F2_11	119.828	119.273	105.761	108.774	119.045	145.757	128.214	143.927	-0.00844273	0.257931	0.268156	0.388072	0.226429	1073	ALT	1
chr11:20009098-20009269::F2_12	91.3725	100.864	98.4791	85.3128	168.927	161.211	169.451	146.017	0.791795	0.602981	0.756507	0.743952	0.723809	242	ALT	1
chr11:20009098-20009269::F2_13	108.762	107.767	115.123	107.86	138.631	136.626	135.145	146.615	0.312655	0.304986	0.223462	0.425418	0.31663	779	ALT	1
chr11:20009098-20009269::F2_14	211.516	208.631	195.918	201.399	143.221	135.572	131.333	130.789	-0.503585	-0.555337	-0.558376	-0.599332	-0.554158	6596	ALT	0
chr11:20009098-20009269::F2_15	123.305	131.928	118.938	117.915	209.323	201.602	200.638	203.051	0.683148	0.546177	0.729818	0.754277	0.678355	272	ALT	1
chr11:20009098-20009269::F2_16	187.804	193.674	198.345	187.688	263.49	260.607	297.665	268.146	0.437887	0.382992	0.567957	0.496123	0.47124	464	ALT	1
chr11:20009098-20009269::F2_17	91.3725	75.9356	80.1009	84.3988	142.303	139.084	129.6	155.274	0.570432	0.776664	0.669335	0.84412	0.715138	248	WT	1
chr11:20009098-20009269::F2_2	198.237	183.703	197.998	192.259	362.643	335.417	324.001	339.811	0.781578	0.777093	0.68912	0.792463	0.760063	221	ALT	1
chr11:20009098-20009269::F2_3	104.019	87.0575	105.067	95.3676	138.631	129.952	140.343	117.053	0.37003	0.514312	0.403348	0.283518	0.392802	590	ALT	1
chr11:20009098-20009269::F2_4	60.7042	54.8424	70.045	64.594	96.0927	85.3471	83.8591	98.2407	0.588855	0.564854	0.249611	0.578407	0.495432	425	ALT	1
chr11:20009098-20009269::F2_5	99.909	98.5629	107.841	109.993	143.833	171.748	158.708	170.204	0.46941	0.714157	0.538698	0.605409	0.581918	331	ALT	1
chr11:20009098-20009269::F2_6	77.7773	133.846	132.115	128.274	141.385	145.055	129.947	139.149	0.76889	0.103484	-0.0230644	0.112836	0.240536	1018	ALT	0
chr11:20009098-20009269::F2_7	269.691	297.99	302.719	284.275	195.858	225.134	213.459	226.64	-0.413727	-0.361953	-0.488861	-0.31526	-0.39495	6156	ALT	0
chr11:20009098-20009269::F2_8	239.023	209.398	220.538	235.22	155.768	165.426	158.362	144.823	-0.55333	-0.303852	-0.462775	-0.673823	-0.498445	6482	ALT	0
chr11:20009098-20009269::F2_9	143.856	151.104	128.647	151.735	193.104	179.123	155.59	157.364	0.380152	0.219125	0.265255	0.0505592	0.228773	1062	ALT	1
chr11:20009212-20009383::F3_0	137.849	146.886	139.396	150.516	134.958	125.738	127.521	138.552	-0.0273311	-0.199999	-0.124154	-0.1149	-0.116596	4055	ALT	0
chr11:20009212-20009383::F3_1	204.561	197.893	187.249	211.149	209.017	197.387	189.896	183.641	0.0278608	-0.00329942	0.019615	-0.193994	-0.0374544	3119	ALT	0
chr11:20009212-20009383::F3_10	110.026	115.437	111.309	110.602	68.8563	67.0835	76.2355	67.4845	-0.601863	-0.695463	-0.525967	-0.682152	-0.626361	6716	ALT	0
chr11:20009212-20009383::F3_11	183.377	199.81	188.289	194.391	36.7233	45.3077	31.8803	39.7143	-2.06113	-1.90131	-2.45904	-2.19094	-2.15311	7258	ALT	0
chr11:20009212-20009383::F3_12	79.0419	83.2223	79.0606	71.9065	62.1236	73.0543	68.9585	66.8873	-0.308454	-0.166747	-0.189489	-0.0996404	-0.191083	4831	ALT	0
chr11:20009212-20009383::F3_13	121.092	126.943	99.5193	114.563	126.696	124.333	121.977	111.678	0.0582884	-0.0267123	0.283281	-0.0353169	0.0698851	2083	ALT	0
chr11:20009212-20009383::F3_14	114.453	129.627	124.486	114.563	130.368	136.626	125.789	128.4	0.167753	0.0676353	0.0145095	0.157977	0.101969	1789	ALT	1
chr11:20009212-20009383::F3_15	135.952	121.957	118.244	129.797	121.187	112.742	133.412	113.768	-0.148188	-0.100958	0.168212	-0.182625	-0.06589	3434	ALT	0
chr11:20009212-20009383::F3_16	66.0791	60.5951	70.3917	73.1253	64.5719	64.2737	52.3253	64.7971	-0.02952	0.0751784	-0.409893	-0.166485	-0.13268	4239	ALT	0
chr11:20009212-20009383::F3_17	60.388	51.0072	60.6825	53.9299	72.5286	61.8152	62.028	66.2901	0.234417	0.244704	0.0303143	0.283509	0.198236	1184	WT	1
chr11:20009212-20009383::F3_2	185.274	183.703	185.862	177.329	156.992	155.592	181.579	171.1	-0.213912	-0.21398	-0.0325727	-0.0496642	-0.127532	4177	ALT	0
chr11:20009212-20009383::F3_3	139.43	163.76	154.307	153.563	144.139	168.236	165.292	166.621	0.0428457	0.0347347	0.0960133	0.113293	0.0717217	2062	ALT	1
chr11:20009212-20009383::F3_4	87.5785	91.2761	102.64	94.1488	78.6491	77.6202	88.3639	71.9636	-0.138028	-0.207565	-0.208209	-0.370853	-0.231164	5235	ALT	0
chr11:20009212-20009383::F3_5	182.745	190.606	191.063	180.376	274.201	277.115	280.685	262.772	0.524735	0.482882	0.538007	0.523158	0.517195	398	ALT	1
chr11:20009212-20009383::F3_6	94.5342	96.2618	87.7296	87.141	76.5069	99.396	74.1564	76.7412	-0.271642	0.0411041	-0.233236	-0.175384	-0.159789	4533	ALT	0
chr11:20009212-20009383::F3_7	137.849	128.86	145.291	129.188	119.351	123.279	124.403	127.803	-0.185727	-0.0569338	-0.216446	-0.0149461	-0.118513	4080	ALT	0
chr11:20009212-20009383::F3_8	99.2767	130.394	124.486	121.266	116.597	103.962	108.116	90.1784	0.206966	-0.291092	-0.196373	-0.409826	-0.172581	4656	ALT	0
chr11:20009212-20009383::F3_9	199.502	187.538	229.553	198.962	177.496	180.177	190.589	196.481	-0.151017	-0.0516119	-0.26008	-0.0174355	-0.120036	4098	ALT	0
chr11:22256402-22256573	39.2048	36.4337	35.0225	37.4767	41.3138	43.5516	38.4643	53.4501	0.0664124	0.225603	0.128196	0.485049	0.226315	1074	NegativeControl	1
chr11:36131554-36131725	45.212	45.6381	48.546	47.5314	37.9474	37.932	50.2461	34.6381	-0.222163	-0.234058	0.0473973	-0.43136	-0.210046	5047	NegativeControl	0
chr11:45838280-45838451	42.6826	35.6667	36.7563	39.6095	33.6631	24.2344	31.5338	33.145	-0.300428	-0.48427	-0.209143	-0.242203	-0.309011	5761	NegativeControl	0
chr11:46223835-46224006	185.907	180.251	181.701	182.509	142.915	151.026	163.213	154.975	-0.339541	-0.227882	-0.149874	-0.227084	-0.236095	5286	NegativeControl	0
chr11:46269249-46269420	105.284	108.534	104.721	106.641	86.2998	86.4007	92.5222	100.331	-0.255597	-0.292552	-0.172236	-0.0843874	-0.201193	4950	NegativeControl	0
chr11:58862751-58862922	78.0934	69.4159	72.819	74.9534	74.9768	69.1908	59.9488	69.8733	-0.052222	-0.00414841	-0.269142	-0.0967022	-0.105554	3914	NegativeControl	0
chr11:68723696-68723867	104.019	97.0288	95.3582	100.243	131.592	130.655	128.907	131.983	0.30284	0.382221	0.419695	0.380938	0.371423	639	NegativeControl	1
chr11:70310057-70310228	78.4096	86.674	75.2463	85.6175	81.0974	78.3226	94.6013	88.0882	0.0432394	-0.129732	0.317801	0.0392871	0.0676487	2104	NegativeControl	0
chr11:70493426-70493597	67.3437	65.5807	64.4968	63.9846	70.9984	54.4395	62.721	68.3803	0.0676711	-0.237329	-0.0386152	0.0914306	-0.0292106	3028	NegativeControl	0
chr11:70956994-70957165	115.401	105.466	110.616	114.258	107.416	116.606	101.878	108.095	-0.0923194	0.128969	-0.114513	-0.0767733	-0.0386593	3127	NegativeControl	0
chr11:70957658-70957829	118.563	113.903	106.108	118.829	101.295	98.3423	94.9479	100.928	-0.202618	-0.188595	-0.154575	-0.226011	-0.19295	4863	NegativeControl	0
chr11:77801561-77801732::F1_0	207.406	208.631	206.321	208.102	233.805	226.187	220.39	209.321	0.154929	0.104232	0.0922413	0.00811983	0.0898806	1890	ALT	1
chr11:77801561-77801732::F1_1	132.474	136.147	140.783	124.618	111.394	117.66	113.314	120.337	-0.223294	-0.187657	-0.302539	-0.0484277	-0.19048	4827	ALT	0
chr11:77801561-77801732::F1_10	168.517	161.843	151.533	143.813	169.845	148.567	158.015	154.08	0.0101369	-0.11021	0.0584709	0.0956811	0.0135196	2605	ALT	0
chr11:77801561-77801732::F1_11	307.947	294.155	307.227	291.892	282.77	234.617	258.854	259.188	-0.110425	-0.291981	-0.239828	-0.16539	-0.201906	4958	ALT	0
chr11:77801561-77801732::F1_12	601.983	573.736	577.004	575.557	376.108	378.267	362.812	397.741	-0.609696	-0.538712	-0.650364	-0.515127	-0.578475	6639	ALT	0
chr11:77801561-77801732::F1_13	353.159	368.94	337.742	347.04	274.813	289.407	300.437	292.333	-0.324781	-0.313705	-0.163911	-0.238883	-0.26032	5457	ALT	0
chr11:77801561-77801732::F1_14	248.508	222.438	244.117	245.579	220.034	207.924	228.014	239.48	-0.157405	-0.0870436	-0.0954662	-0.0349845	-0.0937248	3780	ALT	0
chr11:77801561-77801732::F1_15	217.84	186.387	205.28	204.446	206.263	204.411	216.578	199.169	-0.0706028	0.119022	0.0749096	-0.036351	0.0217444	2509	ALT	0
chr11:77801561-77801732::F1_16	175.789	178.334	199.039	190.735	194.634	196.685	226.627	203.648	0.13157	0.126264	0.181505	0.0910447	0.132596	1578	ALT	1
chr11:77801561-77801732::F1_17	193.495	193.674	188.636	190.126	112.312	113.445	113.66	113.768	-0.701795	-0.688483	-0.706823	-0.712446	-0.702387	6810	WT	0
chr11:77801561-77801732::F1_2	433.15	489.363	475.404	450.635	541.057	528.59	518.055	523.154	0.288354	0.0997376	0.120456	0.208016	0.179141	1282	ALT	1
chr11:77801561-77801732::F1_3	192.23	181.402	180.661	180.68	94.8686	95.8837	82.1264	84.2063	-0.910472	-0.819983	-1.09827	-1.0577	-0.971607	7030	ALT	0
chr11:77801561-77801732::F1_4	434.098	389.266	442.809	417.119	412.832	425.682	378.752	393.859	-0.0650969	0.115617	-0.218982	-0.0799558	-0.0621043	3392	ALT	0
chr11:77801561-77801732::F1_5	359.167	335.19	356.12	368.369	410.689	394.774	363.158	366.088	0.173679	0.211464	0.0274193	-0.00865006	0.100978	1797	ALT	1
chr11:77801561-77801732::F1_6	160.297	179.868	189.329	194.696	130.368	156.645	150.045	131.386	-0.266615	-0.178095	-0.324767	-0.54597	-0.328862	5870	ALT	0
chr11:77801561-77801732::F1_7	214.678	197.509	204.24	219.681	151.484	154.889	160.441	153.482	-0.4504	-0.313233	-0.337218	-0.498186	-0.399759	6182	ALT	0
chr11:77801561-77801732::F1_8	205.193	190.606	184.128	182.509	166.479	149.972	143.461	162.441	-0.270131	-0.308899	-0.348451	-0.161778	-0.272315	5545	ALT	0
chr11:77801561-77801732::F1_9	210.884	206.714	224.352	214.196	206.569	223.378	202.371	198.273	-0.0267279	0.100013	-0.144184	-0.107386	-0.044571	3205	ALT	0
chr11:77801676-77801847::F2_0	161.878	161.843	177.886	172.759	158.522	141.543	136.877	157.066	-0.0270405	-0.172553	-0.365802	-0.132225	-0.174405	4674	ALT	0
chr11:77801676-77801847::F2_1	87.5785	86.674	99.1726	89.8832	60.5935	66.7323	73.4633	66.5887	-0.471969	-0.33445	-0.416659	-0.413671	-0.409187	6229	ALT	0
chr11:77801676-77801847::F2_10	288.661	273.061	272.204	284.579	193.716	219.514	210.341	215.293	-0.515926	-0.28174	-0.360692	-0.388176	-0.386633	6125	ALT	0
chr11:77801676-77801847::F2_11	132.474	150.721	162.282	146.251	102.825	114.147	111.928	113.171	-0.326307	-0.357476	-0.518014	-0.355427	-0.389306	6133	ALT	0
chr11:77801676-77801847::F2_12	201.083	181.785	176.153	177.329	160.359	179.475	190.935	187.822	-0.292337	-0.0164866	0.112593	0.079868	-0.0290906	3026	ALT	0
chr11:77801676-77801847::F2_13	39.521	36.8173	44.0382	46.9221	42.2318	40.7418	36.7317	33.7423	0.0841201	0.127965	-0.248673	-0.449271	-0.121465	4119	ALT	0
chr11:77801676-77801847::F2_14	174.525	165.678	202.853	177.634	151.484	135.572	137.224	151.094	-0.182797	-0.258178	-0.545815	-0.224678	-0.302867	5725	ALT	0
chr11:77801676-77801847::F2_15	270.323	257.721	253.826	246.798	238.09	240.939	206.529	229.029	-0.164288	-0.0869172	-0.28843	-0.103939	-0.160894	4544	ALT	0
chr11:77801676-77801847::F2_16	209.303	215.534	200.079	216.938	288.278	265.173	287.616	284.868	0.414172	0.267492	0.507709	0.379006	0.392095	593	ALT	1
chr11:77801676-77801847::F2_17	131.526	150.337	141.824	148.688	112.006	122.225	126.135	116.456	-0.206976	-0.266322	-0.163468	-0.33874	-0.243877	5352	WT	0
chr11:77801676-77801847::F2_2	107.813	113.136	102.293	106.641	81.7094	90.6154	92.1757	99.1365	-0.356315	-0.284855	-0.144821	-0.100951	-0.221735	5163	ALT	0
chr11:77801676-77801847::F2_3	264	283.8	271.858	277.267	163.113	201.602	184.698	192.301	-0.62245	-0.441348	-0.540625	-0.508936	-0.52834	6552	ALT	0
chr11:77801676-77801847::F2_4	151.128	149.954	147.372	146.251	124.553	137.328	143.115	113.768	-0.249399	-0.1132	-0.0408962	-0.348139	-0.187908	4803	ALT	0
chr11:77801676-77801847::F2_5	203.612	175.265	186.555	173.063	291.032	272.549	259.547	271.431	0.462118	0.56958	0.461786	0.625767	0.529813	386	ALT	1
chr11:77801676-77801847::F2_6	217.207	225.889	224.699	238.267	324.695	328.393	316.031	323.09	0.520272	0.483138	0.477364	0.423878	0.476163	459	ALT	1
chr11:77801676-77801847::F2_7	211.832	210.932	230.247	215.72	184.841	187.553	199.598	181.85	-0.176163	-0.151488	-0.199741	-0.237389	-0.191195	4834	ALT	0
chr11:77801676-77801847::F2_8	196.34	189.072	165.75	184.032	198	194.226	178.46	169.308	0.0108801	0.0346752	0.103199	-0.115828	0.0082316	2651	ALT	0
chr11:77801676-77801847::F2_9	129.945	133.463	146.678	129.797	87.524	97.9911	109.502	97.9421	-0.508563	-0.39691	-0.407409	-0.389896	-0.425695	6281	ALT	0
chr11:77801790-77801961::F3_0	93.2695	79.7707	77.3269	76.1722	78.6491	90.2642	89.4035	91.97	-0.218916	0.158299	0.201443	0.260157	0.100246	1806	ALT	0
chr11:77801790-77801961::F3_1	114.769	118.506	119.631	104.204	115.372	112.742	130.64	124.219	0.00675506	-0.0640569	0.122688	0.243298	0.077171	2012	ALT	0
chr11:77801790-77801961::F3_10	176.105	172.964	179.967	187.688	193.104	180.88	195.44	192.898	0.119049	0.0576648	0.115258	0.0380474	0.0825047	1956	ALT	1
chr11:77801790-77801961::F3_11	211.516	228.19	209.095	221.813	207.487	211.436	200.985	217.981	-0.0248659	-0.0983826	-0.0553041	-0.0242363	-0.0506973	3271	ALT	0
chr11:77801790-77801961::F3_12	151.128	159.925	146.332	164.837	156.992	180.528	189.203	176.475	0.0491315	0.156135	0.358804	0.0947471	0.164704	1373	ALT	1
chr11:77801790-77801961::F3_13	45.5282	54.4589	51.3201	47.2268	56.3091	48.1175	58.2162	49.2697	0.270714	-0.15737	0.173941	0.0579544	0.0863101	1923	ALT	0
chr11:77801790-77801961::F3_14	128.048	131.545	142.864	113.649	86.9119	94.1276	100.492	95.2547	-0.49862	-0.429889	-0.49013	-0.244286	-0.415731	6244	ALT	0
chr11:77801790-77801961::F3_15	74.6156	63.6632	76.6333	66.7268	69.4683	64.2737	64.8002	54.3459	-0.0915786	0.0121794	-0.232325	-0.282006	-0.148433	4406	ALT	0
chr11:77801790-77801961::F3_16	84.1006	92.8102	83.9152	78.6097	86.9119	106.772	86.2847	97.6435	0.0422185	0.17981	0.0386641	0.299463	0.140039	1526	ALT	1
chr11:77801790-77801961::F3_17	35.0946	34.5162	33.2887	29.8595	30.6028	34.4198	36.3851	31.0548	-0.172635	-0.00352146	0.121459	0.0530864	-0.000402825	2735	WT	0
chr11:77801790-77801961::F3_2	201.083	201.728	222.618	207.798	183.617	177.016	180.886	182.746	-0.117423	-0.168468	-0.290183	-0.178543	-0.188655	4814	ALT	0
chr11:77801790-77801961::F3_3	83.4683	94.3442	79.0606	87.7504	159.134	166.479	150.045	162.142	0.830889	0.730128	0.891789	0.850426	0.825808	179	ALT	1
chr11:77801790-77801961::F3_4	77.4611	79.0037	74.206	80.1331	29.6847	26.3417	30.4942	34.6381	-1.21955	-1.39147	-1.22282	-1.1492	-1.24576	7159	ALT	0
chr11:77801790-77801961::F3_5	72.7186	53.3083	56.1747	60.6331	64.8779	63.5713	64.4537	70.7691	-0.146075	0.224329	0.189979	0.212687	0.12023	1655	ALT	0
chr11:77801790-77801961::F3_6	67.9761	72.1005	76.2866	61.5471	82.0155	69.8933	73.8098	71.9636	0.240662	-0.0397343	-0.0457572	0.215179	0.0925874	1868	ALT	0
chr11:77801790-77801961::F3_7	121.725	129.244	125.873	124.922	175.66	163.67	144.154	137.955	0.473205	0.303956	0.18911	0.137574	0.275961	895	ALT	1
chr11:77801790-77801961::F3_8	87.5785	88.5915	85.649	109.688	92.7264	86.4007	79.0077	92.8658	0.0733823	-0.0320853	-0.112026	-0.230277	-0.0752516	3551	ALT	0
chr11:77801790-77801961::F3_9	164.091	151.488	150.839	144.727	151.79	172.099	165.639	143.629	-0.100587	0.164308	0.130659	-0.010571	0.0459523	2293	ALT	0
chr11:8202119-8202290	94.218	96.6453	97.4388	98.4145	75.5889	77.6202	66.8793	75.5468	-0.282815	-0.280862	-0.522185	-0.365144	-0.362751	6034	NegativeControl	0
chr11:8227856-8228027	104.019	101.631	99.1726	91.1019	103.437	108.528	98.7596	113.768	-0.00721628	0.0842901	-0.00580285	0.307344	0.0946537	1847	NegativeControl	1
chr11:85885091-85885262::F1_0	72.7186	98.1793	87.0361	92.016	82.3215	75.1616	79.0077	87.1924	0.159064	-0.34224	-0.134336	-0.0743866	-0.0979744	3828	ALT	0
chr11:85885091-85885262::F1_1	155.555	147.269	149.106	150.212	120.269	116.255	112.967	106.9	-0.331757	-0.304147	-0.386934	-0.471417	-0.373564	6077	ALT	0
chr11:85885091-85885262::F1_10	290.874	299.524	311.041	265.993	254.615	255.69	259.894	252.32	-0.172313	-0.204325	-0.251498	-0.073433	-0.175392	4686	ALT	0
chr11:85885091-85885262::F1_11	151.761	149.954	162.282	153.258	163.113	127.143	155.243	151.989	0.0931158	-0.212324	-0.0619074	-0.0115391	-0.0481637	3241	ALT	0
chr11:85885091-85885262::F1_12	126.151	138.832	129.34	120.047	108.64	108.879	94.2548	103.914	-0.192478	-0.312416	-0.440551	-0.199812	-0.286314	5639	ALT	0
chr11:85885091-85885262::F1_13	136.584	149.57	138.703	141.071	109.252	114.147	117.125	136.163	-0.28769	-0.347611	-0.235691	-0.0491054	-0.230024	5224	ALT	0
chr11:85885091-85885262::F1_14	360.115	348.613	332.887	341.251	77.7311	72.0006	73.1168	82.1161	-1.97858	-2.03001	-2.11452	-1.97705	-2.02504	7250	ALT	0
chr11:85885091-85885262::F1_15	201.715	187.538	209.095	202.923	180.862	173.855	191.628	180.954	-0.141007	-0.0976427	-0.121934	-0.159229	-0.129953	4205	ALT	0
chr11:85885091-85885262::F1_16	222.266	200.577	210.135	212.977	86.6059	79.3763	89.0569	94.3589	-1.21523	-1.19162	-1.197	-1.12901	-1.18322	7130	ALT	0
chr11:85885091-85885262::F1_17	142.592	155.323	130.034	139.852	134.958	137.328	139.65	130.49	-0.0709587	-0.158496	0.0994843	-0.0960793	-0.0565124	3334	WT	0
chr11:85885091-85885262::F1_2	203.612	218.219	216.377	217.852	231.969	243.748	205.489	218.877	0.168597	0.142768	-0.0721836	0.00652261	0.0614261	2164	ALT	1
chr11:85885091-85885262::F1_3	81.2551	78.2367	79.0606	84.7035	66.7141	68.1372	60.9884	70.1719	-0.252697	-0.176706	-0.359411	-0.259537	-0.262088	5466	ALT	0
chr11:85885091-85885262::F1_4	122.041	128.093	149.106	133.149	104.049	99.7472	103.611	96.7477	-0.205352	-0.321308	-0.507276	-0.442206	-0.369035	6061	ALT	0
chr11:85885091-85885262::F1_5	130.577	141.516	139.05	131.321	100.071	110.284	103.958	100.63	-0.342638	-0.320596	-0.405215	-0.368636	-0.359271	6015	ALT	0
chr11:85885091-85885262::F1_6	62.9174	61.3621	65.5371	62.4612	64.2658	53.0346	46.0878	62.4082	0.0271198	-0.185761	-0.485718	-0.00116613	-0.161381	4546	ALT	0
chr11:85885091-85885262::F1_7	196.656	194.825	208.748	207.188	136.488	131.708	122.67	151.691	-0.471524	-0.504231	-0.742165	-0.433079	-0.53775	6571	ALT	0
chr11:85885091-85885262::F1_8	232.067	264.624	260.068	263.251	194.94	184.392	185.737	183.044	-0.225402	-0.466058	-0.470731	-0.505293	-0.416871	6250	ALT	0
chr11:85885091-85885262::F1_9	160.613	162.226	144.945	156.61	127.002	100.098	119.898	117.65	-0.30288	-0.620841	-0.264507	-0.396645	-0.396218	6163	ALT	0
chr11:85885206-85885377::F2_0	244.398	245.448	246.891	256.243	239.008	225.134	209.648	231.717	-0.0288494	-0.111491	-0.228712	-0.13997	-0.127256	4174	ALT	0
chr11:85885206-85885377::F2_1	192.862	185.237	172.338	200.18	194.634	215.299	219.35	204.245	0.0118153	0.19394	0.337125	0.0279416	0.142706	1508	ALT	1
chr11:85885206-85885377::F2_10	188.752	205.563	184.128	194.391	231.663	199.494	203.41	197.377	0.26483	-0.038646	0.139193	0.021185	0.0966407	1832	ALT	1
chr11:85885206-85885377::F2_11	190.965	170.663	148.412	163.923	161.277	176.314	168.758	170.801	-0.218248	0.0419716	0.179348	0.0570827	0.0150386	2590	ALT	0
chr11:85885206-85885377::F2_12	429.988	414.578	406.746	421.689	532.794	555.283	497.957	508.523	0.277895	0.377925	0.283601	0.260993	0.300104	827	ALT	1
chr11:85885206-85885377::F2_13	156.819	166.828	146.332	175.196	196.47	181.582	178.807	204.544	0.291152	0.1092	0.279842	0.215209	0.223851	1087	ALT	1
chr11:85885206-85885377::F2_14	313.638	274.212	286.768	294.634	307.252	285.544	307.368	281.285	-0.0266382	0.0522946	0.0971276	-0.0645441	0.01456	2594	ALT	0
chr11:85885206-85885377::F2_15	257.993	284.567	250.705	262.032	30.2968	42.8491	35.6921	44.1934	-2.74516	-2.42836	-2.70531	-2.4604	-2.58481	7274	ALT	0
chr11:85885206-85885377::F2_16	227.325	233.176	262.148	234.61	235.335	239.885	228.014	241.272	0.0447941	0.036608	-0.195185	0.0389483	-0.0187087	2917	ALT	0
chr11:85885206-85885377::F2_17	77.4611	84.7564	72.4723	91.4066	79.2612	75.1616	74.5029	83.6091	0.0294657	-0.153775	0.0383003	-0.123146	-0.0522888	3291	WT	0
chr11:85885206-85885377::F2_2	238.39	237.778	224.005	223.337	134.958	124.684	123.016	136.163	-0.734907	-0.831731	-0.836879	-0.687242	-0.77269	6897	ALT	0
chr11:85885206-85885377::F2_3	159.032	149.57	155	153.258	86.9119	81.4836	78.3147	78.8315	-0.778154	-0.779975	-0.950287	-0.920157	-0.857143	6963	ALT	0
chr11:85885206-85885377::F2_4	261.155	255.42	242.73	255.024	213.913	225.836	223.509	218.28	-0.25811	-0.158875	-0.115404	-0.216416	-0.187201	4794	ALT	0
chr11:85885206-85885377::F2_5	179.899	194.825	188.289	197.134	270.223	250.422	244.993	255.008	0.526093	0.323888	0.368109	0.357979	0.394017	584	ALT	1
chr11:85885206-85885377::F2_6	173.576	177.183	169.911	166.055	151.178	136.977	138.264	158.559	-0.178368	-0.331423	-0.287677	-0.0641364	-0.215401	5099	ALT	0
chr11:85885206-85885377::F2_7	163.459	168.362	188.289	170.626	145.669	162.616	162.52	174.683	-0.148709	-0.044735	-0.205583	0.0326418	-0.0915964	3748	ALT	0
chr11:85885206-85885377::F2_8	212.781	200.961	226.432	215.72	183.617	173.855	193.361	186.926	-0.190524	-0.186775	-0.220752	-0.199136	-0.199297	4926	ALT	0
chr11:85885206-85885377::F2_9	253.883	258.488	253.826	255.024	190.961	206.519	201.678	218.578	-0.368279	-0.289642	-0.321661	-0.214515	-0.298524	5706	ALT	0
chr11:85885320-85885491::F3_0	48.6898	48.7062	50.2798	47.2268	27.5425	26.6929	25.2963	24.1869	-0.720173	-0.758103	-0.938249	-0.907413	-0.830985	6944	ALT	0
chr11:85885320-85885491::F3_1	74.6156	76.7026	78.0204	73.1253	55.391	56.898	69.6515	66.5887	-0.381065	-0.381292	-0.157266	-0.128957	-0.262145	5467	ALT	0
chr11:85885320-85885491::F3_10	62.9174	77.4696	70.045	73.43	44.9861	53.3858	42.9691	37.9227	-0.427699	-0.475127	-0.67408	-0.905586	-0.620623	6706	ALT	0
chr11:85885320-85885491::F3_11	159.032	149.57	162.629	149.907	70.9984	71.6494	75.5425	79.4287	-1.03755	-0.944509	-1.06734	-0.87906	-0.982115	7034	ALT	0
chr11:85885320-85885491::F3_12	235.229	251.585	246.198	248.017	238.702	214.597	227.667	223.356	0.018958	-0.205204	-0.109467	-0.145678	-0.110348	3974	ALT	0
chr11:85885320-85885491::F3_13	73.0347	70.1829	58.2552	69.7737	61.5116	63.2201	64.1071	63.304	-0.219768	-0.133407	0.132309	-0.133914	-0.0886953	3703	ALT	0
chr11:85885320-85885491::F3_14	89.4755	73.6345	77.6736	89.8832	68.2442	89.5617	76.9286	70.4705	-0.347404	0.250685	-0.0133675	-0.335661	-0.111437	3986	ALT	0
chr11:85885320-85885491::F3_15	82.8359	83.2223	80.1009	76.7816	3.06028	2.45856	4.50483	1.79162	-3.93287	-4.13764	-3.77913	-4.64789	-4.12438	7289	ALT	0
chr11:85885320-85885491::F3_16	115.401	121.574	132.808	127.665	113.842	86.4007	73.8098	91.0742	-0.0175142	-0.438321	-0.816856	-0.467423	-0.435028	6310	ALT	0
chr11:85885320-85885491::F3_17	54.0647	52.5413	50.6266	49.0549	42.5379	43.5516	38.4643	44.7906	-0.305106	-0.238213	-0.377397	-0.124382	-0.261275	5462	WT	0
chr11:85885320-85885491::F3_2	79.9904	90.5091	84.262	89.8832	11.323	18.966	18.7124	15.5274	-2.44584	-1.97305	-2.05737	-2.3811	-2.21434	7264	ALT	0
chr11:85885320-85885491::F3_3	49.6383	51.7743	55.8279	50.2736	47.7403	46.3614	42.2761	39.1171	-0.0496243	-0.14025	-0.382719	-0.342763	-0.228839	5217	ALT	0
chr11:85885320-85885491::F3_4	104.968	127.71	110.962	110.907	92.4204	87.4544	91.8291	85.998	-0.163706	-0.486098	-0.26327	-0.351714	-0.316197	5802	ALT	0
chr11:85885320-85885491::F3_5	44.5797	37.2008	36.4095	33.5158	25.7063	33.7174	24.9498	30.159	-0.694394	-0.123919	-0.513837	-0.142921	-0.368768	6060	ALT	0
chr11:85885320-85885491::F3_6	123.622	123.875	123.446	133.149	117.515	109.933	111.928	120.039	-0.0652683	-0.153432	-0.136441	-0.143657	-0.124699	4146	ALT	0
chr11:85885320-85885491::F3_7	99.5928	103.932	99.1726	92.9301	78.3431	63.5713	73.4633	75.5468	-0.308252	-0.629268	-0.416659	-0.285874	-0.410013	6230	ALT	0
chr11:85885320-85885491::F3_8	63.8659	66.3478	63.8033	54.5393	62.1236	57.2493	47.4739	56.7348	-0.0353671	-0.1881	-0.407869	0.0541563	-0.144295	4364	ALT	0
chr11:85885320-85885491::F3_9	63.8659	59.828	62.7631	56.9768	40.3957	57.6005	49.8996	47.478	-0.58344	-0.0483512	-0.316538	-0.249951	-0.29957	5711	ALT	0
chr11:87678401-87678572	93.5857	96.2618	83.9152	96.2816	52.3308	60.7615	61.6815	57.6306	-0.744317	-0.588551	-0.426494	-0.707328	-0.616672	6698	NegativeControl	0
chr11:91950199-91950370	31.6168	27.2294	30.8614	27.1173	35.1932	41.4443	28.7616	34.3395	0.135154	0.528546	-0.0957776	0.319353	0.221819	1094	NegativeControl	1
chr11:92044932-92045103	75.2479	69.0324	69.0047	68.555	70.9984	72.0006	62.721	63.9013	-0.0744919	0.0537979	-0.132122	-0.096736	-0.062388	3393	NegativeControl	0
chr11:92245090-92245261	37.3078	34.1327	33.9822	32.6017	29.9907	37.932	33.9595	39.7143	-0.275343	0.133082	-0.000913935	0.268211	0.0312588	2421	NegativeControl	0
chr11:95914243-95914414	44.2635	41.8029	44.3849	46.3127	36.4173	33.3661	42.9691	32.2492	-0.247287	-0.284519	-0.0445232	-0.492753	-0.267271	5502	NegativeControl	0
chr11:9697368-9697539	83.4683	67.1148	59.2955	75.5628	123.941	137.679	132.719	131.087	0.508516	0.921421	1.11894	0.761802	0.827669	176	NegativeControl	1
chr12:106291068-106291239	95.1665	84.3729	90.8504	104.813	92.1144	100.45	125.789	95.8519	-0.041896	0.223605	0.452866	-0.123612	0.127741	1605	NegativeControl	1
chr12:106291379-106291550	45.212	47.9391	40.9174	46.3127	46.5162	56.1956	40.5434	48.9711	0.0361538	0.202047	-0.012588	0.0763624	0.0754938	2031	NegativeControl	0
chr12:106526962-106527133	109.71	117.739	113.043	114.258	137.713	128.547	110.888	122.428	0.292908	0.112913	-0.0267984	0.0956594	0.11867	1663	NegativeControl	1
chr12:107528449-107528620	45.212	47.9391	49.933	53.9299	58.1453	49.5224	49.2066	52.2557	0.320538	0.0412634	-0.0201822	-0.0432385	0.0745952	2038	NegativeControl	0
chr12:107619521-107619692	122.989	126.176	131.768	125.836	92.4204	98.6935	99.7992	97.6435	-0.367728	-0.315539	-0.386993	-0.351162	-0.355355	5995	NegativeControl	0
chr12:111735995-111736166	206.141	202.878	207.014	206.884	218.198	206.87	193.708	206.335	0.0734885	0.0251287	-0.0928702	-0.00368917	0.000514438	2727	NegativeControl	0
chr12:111860062-111860233	104.968	100.48	92.2374	97.8051	74.3648	70.5957	71.0376	68.0817	-0.442692	-0.452087	-0.362394	-0.499895	-0.439267	6322	NegativeControl	0
chr12:124515107-124515278::F1_0	161.246	162.61	156.041	143.813	96.0927	103.962	96.6805	80.0259	-0.666964	-0.575279	-0.667025	-0.811147	-0.680104	6787	ALT	0
chr12:124515107-124515278::F1_1	348.101	378.144	343.983	372.025	360.501	352.627	383.257	389.678	0.0453399	-0.0902955	0.151464	0.0645914	0.0427749	2324	ALT	1
chr12:124515107-124515278::F1_10	133.739	111.219	117.897	115.172	95.4807	111.689	95.2944	88.6854	-0.433861	0.00541623	-0.296213	-0.361472	-0.271533	5533	ALT	0
chr12:124515107-124515278::F1_11	324.704	322.534	326.645	316.876	268.998	285.544	263.706	273.82	-0.243658	-0.157353	-0.299672	-0.203314	-0.226	5196	ALT	0
chr12:124515107-124515278::F1_12	314.587	290.703	323.524	302.556	248.801	246.207	255.042	273.82	-0.303669	-0.214502	-0.332973	-0.138922	-0.247516	5376	ALT	0
chr12:124515107-124515278::F1_13	230.17	252.735	226.086	223.946	239.926	237.075	230.786	232.015	0.0536943	-0.0825613	0.0287792	0.0492308	0.0122857	2616	ALT	0
chr12:124515107-124515278::F1_14	474.884	470.187	458.76	452.158	361.419	349.818	370.435	363.102	-0.353813	-0.382308	-0.299695	-0.30565	-0.335366	5902	ALT	0
chr12:124515107-124515278::F1_15	194.759	183.703	192.104	183.118	237.784	258.851	207.569	222.759	0.258075	0.442406	0.108231	0.272384	0.270274	919	ALT	1
chr12:124515107-124515278::F1_16	303.837	299.524	286.768	286.103	276.649	271.846	249.152	257.397	-0.121352	-0.125218	-0.196802	-0.147156	-0.147632	4395	ALT	0
chr12:124515107-124515278::F1_17	104.652	110.068	118.244	108.774	37.0294	48.4687	40.1969	54.6445	-1.3273	-1.04822	-1.49308	-0.94911	-1.20443	7146	WT	0
chr12:124515107-124515278::F1_2	168.834	158.007	157.081	166.665	155.156	177.367	167.025	151.094	-0.109068	0.148904	0.0857033	-0.136156	-0.00265413	2756	ALT	0
chr12:124515107-124515278::F1_3	121.408	146.886	144.251	109.688	95.7867	94.4789	92.1757	103.616	-0.305075	-0.567047	-0.623718	-0.0788166	-0.393664	6152	ALT	0
chr12:124515107-124515278::F1_4	491.957	481.309	475.751	495.119	492.399	492.063	461.918	509.717	0.00116346	0.028579	-0.0413648	0.0405094	0.00722179	2661	ALT	0
chr12:124515107-124515278::F1_5	247.876	260.789	259.721	254.72	213.913	189.309	209.994	209.023	-0.190586	-0.413284	-0.297294	-0.275003	-0.294042	5684	ALT	0
chr12:124515107-124515278::F1_6	257.044	229.724	236.835	247.712	227.379	214.948	209.994	205.44	-0.158642	-0.0857765	-0.168226	-0.260226	-0.168218	4625	ALT	0
chr12:124515107-124515278::F1_7	204.877	187.538	196.611	197.134	185.147	187.202	173.956	177.968	-0.130864	-0.00231381	-0.171068	-0.142114	-0.11159	3988	ALT	0
chr12:124515107-124515278::F1_8	215.31	229.724	242.037	232.478	165.867	179.826	182.965	177.072	-0.337111	-0.315823	-0.3912	-0.378417	-0.355638	5998	ALT	0
chr12:124515107-124515278::F1_9	159.981	147.269	141.477	158.133	132.204	136.977	163.906	142.136	-0.246035	-0.0932386	0.205385	-0.148004	-0.0704733	3496	ALT	0
chr12:124515222-124515393::F2_0	156.819	158.007	151.88	178.243	194.022	190.714	182.619	191.405	0.274947	0.242422	0.257382	0.0989866	0.218434	1110	ALT	1
chr12:124515222-124515393::F2_1	262.735	319.083	343.29	322.665	292.563	315.398	297.665	315.326	0.139181	-0.0150073	-0.199713	-0.0320413	-0.0268954	3003	ALT	0
chr12:124515222-124515393::F2_10	111.291	120.04	115.817	109.688	120.269	95.1813	114.007	100.928	0.0999145	-0.29793	-0.0219395	-0.11517	-0.0837812	3646	ALT	0
chr12:124515222-124515393::F2_11	131.842	118.889	131.074	123.399	110.476	109.23	127.521	113.47	-0.22778	-0.108859	-0.0383101	-0.116201	-0.122788	4134	ALT	0
chr12:124515222-124515393::F2_12	114.137	115.821	119.978	115.172	106.804	122.577	139.303	128.997	-0.0854831	0.0728605	0.208193	0.157062	0.0881581	1905	ALT	1
chr12:124515222-124515393::F2_13	317.749	296.072	305.493	265.689	313.066	272.197	291.081	304.875	-0.0192227	-0.10858	-0.0676628	0.191507	-0.000989559	2742	ALT	0
chr12:124515222-124515393::F2_14	216.891	197.893	224.005	216.938	208.711	211.436	248.458	230.821	-0.0497063	0.0853742	0.144936	0.0862625	0.0667167	2115	ALT	1
chr12:124515222-124515393::F2_15	95.7988	107.767	96.0518	92.9301	93.6445	87.1032	86.9778	97.3449	-0.0292366	-0.27307	-0.137899	0.0641601	-0.0940115	3786	ALT	0
chr12:124515222-124515393::F2_16	177.686	170.663	180.314	184.032	150.872	145.406	159.748	169.906	-0.211212	-0.206261	-0.16913	-0.110938	-0.174385	4673	ALT	0
chr12:124515222-124515393::F2_17	73.6671	66.3478	69.3514	69.1643	53.8609	61.4639	58.9093	56.1376	-0.400402	-0.0975638	-0.225719	-0.286894	-0.252645	5415	WT	0
chr12:124515222-124515393::F2_2	218.472	215.151	214.989	206.884	266.55	243.046	271.329	262.473	0.25731	0.15731	0.325617	0.331027	0.267816	921	ALT	1
chr12:124515222-124515393::F2_3	106.549	120.423	121.365	109.688	95.7867	88.5081	97.027	115.56	-0.136957	-0.395221	-0.311546	0.0722046	-0.19288	4862	ALT	0
chr12:124515222-124515393::F2_4	221.95	202.878	195.918	232.173	239.62	251.827	285.537	232.613	0.0990767	0.278875	0.526929	0.00263169	0.226878	1070	ALT	1
chr12:124515222-124515393::F2_5	416.709	419.563	428.592	415.9	441.904	435.867	420.335	446.413	0.07608	0.0492924	-0.0272648	0.0986708	0.0491946	2265	ALT	1
chr12:124515222-124515393::F2_6	121.725	121.19	117.551	132.235	131.286	126.791	117.125	136.163	0.0974549	0.0580875	-0.00504802	0.040593	0.0477718	2275	ALT	0
chr12:124515222-124515393::F2_7	155.238	150.337	152.573	139.243	173.212	172.099	184.351	163.635	0.141446	0.174124	0.264217	0.224002	0.200947	1173	ALT	1
chr12:124515222-124515393::F2_8	104.968	88.208	110.269	98.1098	95.4807	79.0251	81.4334	77.637	-0.121835	-0.140787	-0.421394	-0.323223	-0.25181	5408	ALT	0
chr12:124515222-124515393::F2_9	199.818	199.427	190.023	190.126	239.008	229.7	197.173	214.398	0.231575	0.182305	0.0516218	0.167006	0.158127	1419	ALT	1
chr12:124515336-124515507::F3_0	411.65	404.223	392.529	431.744	406.711	403.555	414.791	412.372	-0.0156429	-0.00213863	0.0773034	-0.0639754	-0.00111337	2744	ALT	0
chr12:124515336-124515507::F3_1	85.0491	75.9356	85.3023	84.7035	73.1406	89.5617	77.2751	73.158	-0.193492	0.211331	-0.13715	-0.202126	-0.0803591	3609	ALT	0
chr12:124515336-124515507::F3_10	141.327	146.118	152.92	157.219	166.785	145.055	152.471	154.677	0.21376	-0.0094035	-0.00410317	-0.0226299	0.0444058	2301	ALT	0
chr12:124515336-124515507::F3_11	180.532	185.62	190.37	184.032	199.224	207.572	199.252	207.828	0.12731	0.14413	0.0637362	0.169003	0.126045	1620	ALT	1
chr12:124515336-124515507::F3_12	176.105	151.104	174.766	172.759	153.932	153.133	151.085	145.719	-0.173753	0.0171727	-0.203298	-0.236285	-0.149041	4412	ALT	0
chr12:124515336-124515507::F3_13	159.981	159.158	138.009	151.126	136.794	160.509	150.045	154.677	-0.202024	0.0108846	0.116657	0.0322349	-0.010562	2851	ALT	0
chr12:124515336-124515507::F3_14	87.5785	82.8388	82.875	81.9613	82.9335	87.1032	75.889	69.8733	-0.0699688	0.0642981	-0.122172	-0.219984	-0.0869565	3689	ALT	0
chr12:124515336-124515507::F3_15	137.217	141.516	130.727	136.501	127.614	144.352	110.542	131.087	-0.0935423	0.0255377	-0.23368	-0.056108	-0.089448	3712	ALT	0
chr12:124515336-124515507::F3_16	141.959	158.774	148.412	153.868	164.031	142.245	167.718	166.322	0.186501	-0.141531	0.170718	0.108052	0.0809348	1972	ALT	1
chr12:124515336-124515507::F3_17	71.1377	77.8532	86.3426	77.6956	76.813	83.9422	72.4237	91.0742	0.0983744	0.0964015	-0.243867	0.219324	0.0425582	2328	WT	0
chr12:124515336-124515507::F3_2	128.68	147.653	129.687	145.337	143.221	121.523	141.382	132.282	0.138051	-0.250535	0.120407	-0.130534	-0.0306526	3042	ALT	0
chr12:124515336-124515507::F3_3	211.2	215.151	217.07	203.227	236.253	202.304	223.509	220.967	0.144968	-0.0794107	0.0408783	0.116354	0.0556975	2210	ALT	1
chr12:124515336-124515507::F3_4	92.321	78.2367	80.7944	85.6175	42.8439	39.3369	39.5039	42.1032	-0.981277	-0.875028	-0.987341	-0.974907	-0.954638	7022	ALT	0
chr12:124515336-124515507::F3_5	180.848	171.047	161.936	179.766	134.652	120.118	124.749	133.775	-0.380706	-0.454899	-0.363949	-0.410133	-0.402422	6191	ALT	0
chr12:124515336-124515507::F3_6	135.952	153.022	165.403	142.899	137.713	133.465	127.521	154.677	0.0165909	-0.175989	-0.362899	0.109895	-0.1031	3889	ALT	0
chr12:124515336-124515507::F3_7	174.208	193.674	185.168	190.43	171.07	154.538	144.501	163.635	-0.0234828	-0.290873	-0.34625	-0.210644	-0.217812	5123	ALT	0
chr12:124515336-124515507::F3_8	123.938	140.366	157.081	140.462	176.884	172.45	193.014	171.996	0.458958	0.265085	0.287747	0.281113	0.323226	764	ALT	1
chr12:124515336-124515507::F3_9	151.128	160.308	158.468	182.813	177.19	184.041	175.342	170.801	0.205408	0.177886	0.141299	-0.0944035	0.107547	1744	ALT	1
chr12:132345076-132345247	105.916	92.4267	84.9555	98.4145	26.0124	21.7758	28.0685	19.4093	-1.7871	-1.82929	-1.52309	-2.21173	-1.8378	7235	NegativeControl	0
chr12:133079196-133079367	370.865	395.018	389.408	395.791	409.771	402.15	413.404	434.17	0.129259	0.0231302	0.0837976	0.128974	0.09129	1875	NegativeControl	1
chr12:133126600-133126771	320.91	316.782	346.41	316.572	268.386	293.271	282.418	275.91	-0.231386	-0.0996171	-0.286004	-0.19139	-0.202099	4961	NegativeControl	0
chr12:14742619-14742790	417.025	423.398	417.149	425.041	399.672	404.608	348.951	406.997	-0.0550749	-0.0586894	-0.250126	-0.0604505	-0.106085	3919	NegativeControl	0
chr12:14809892-14810063	162.194	192.524	178.233	182.813	168.621	154.889	163.213	172.892	0.0501783	-0.280267	-0.122954	-0.0775106	-0.107638	3941	NegativeControl	0
chr12:14818998-14819169	77.4611	73.251	67.6177	76.7816	69.4683	61.1127	64.4537	69.8733	-0.139564	-0.231338	-0.0663191	-0.129926	-0.141787	4341	NegativeControl	0
chr12:14863423-14863594	43.6311	40.2689	49.2395	45.7033	17.4436	21.4246	24.6033	20.6037	-1.14795	-0.790501	-0.946979	-1.07694	-0.990593	7039	NegativeControl	0
chr12:14867498-14867669	55.6455	51.0072	50.6266	46.3127	31.5209	34.771	26.3359	26.5758	-0.720856	-0.485024	-0.893249	-0.754106	-0.713309	6826	NegativeControl	0
chr12:28343261-28343432	612.733	626.66	612.373	613.034	825.357	852.066	836.858	843.258	0.386409	0.397664	0.438136	0.444785	0.416748	541	NegativeControl	1
chr12:28912325-28912496	120.46	125.409	120.325	114.258	111.7	114.147	132.026	137.656	-0.0972347	-0.120929	0.12935	0.258181	0.0423418	2331	NegativeControl	0
chr12:28983476-28983647	51.2192	53.6918	62.4163	53.6252	51.7187	41.7955	41.9295	30.4576	0.0123671	-0.317887	-0.548115	-0.770888	-0.406131	6210	NegativeControl	0
chr12:29306283-29306454	322.807	295.305	306.88	288.236	285.218	253.231	292.121	278.598	-0.16029	-0.198477	-0.0690148	-0.0473413	-0.118781	4084	NegativeControl	0
chr12:29844313-29844484	112.556	129.627	121.018	136.501	99.459	98.6935	118.512	88.3868	-0.159184	-0.350244	-0.0291611	-0.601584	-0.285043	5628	NegativeControl	0
chr12:30251681-30251852	27.1904	34.8997	39.8771	35.9533	34.8872	40.3906	23.9102	31.652	0.313575	0.184454	-0.695806	-0.172863	-0.09266	3765	NegativeControl	0
chr12:30323115-30323286	131.526	117.739	140.783	138.329	106.192	103.611	94.2548	114.963	-0.275594	-0.164176	-0.55877	-0.256428	-0.313742	5792	NegativeControl	0
chr12:3073098-3073269	65.7629	64.0467	71.0852	68.2503	59.0634	60.059	54.751	54.3459	-0.137366	-0.0819904	-0.360981	-0.31308	-0.223354	5178	NegativeControl	0
chr12:32273502-32273673	165.672	159.158	140.09	143.508	146.281	129.952	146.234	140.941	-0.160664	-0.260921	0.0598785	-0.0250402	-0.0966868	3816	NegativeControl	0
chr12:32543920-32544091	543.492	549.574	526.031	528.026	594.918	581.273	582.855	599.895	0.117234	0.0725479	0.143848	0.177943	0.127893	1602	NegativeControl	1
chr12:32607896-32608067	62.9174	55.2259	76.2866	68.2503	64.5719	61.4639	55.0975	55.2417	0.0331965	0.136356	-0.450153	-0.290651	-0.142813	4351	NegativeControl	0
chr12:33136295-33136466::F1_0	43.9473	64.8137	55.4812	66.4221	41.3138	39.3369	36.0386	37.9227	-0.0784322	-0.634475	-0.592769	-0.767453	-0.518282	6532	ALT	0
chr12:33136295-33136466::F1_1	107.497	118.122	107.148	100.547	62.7357	65.6786	76.9286	71.3664	-0.691039	-0.752027	-0.460378	-0.473247	-0.594173	6670	ALT	0
chr12:33136295-33136466::F1_10	109.078	101.247	102.64	110.907	103.743	116.255	107.769	115.858	-0.0645269	0.177491	0.0678602	0.0604818	0.0603265	2172	ALT	0
chr12:33136295-33136466::F1_11	85.0491	88.5915	90.5036	91.4066	87.524	82.1861	86.6313	76.7412	0.0368329	-0.0961389	-0.0607466	-0.241403	-0.0903639	3727	ALT	0
chr12:33136295-33136466::F1_12	118.879	113.52	112.696	108.165	96.7048	105.016	87.3243	104.511	-0.265688	-0.100004	-0.354742	-0.0475463	-0.191995	4848	ALT	0
chr12:33136295-33136466::F1_13	59.4395	56.7599	56.5214	55.758	50.1886	54.0883	47.4739	45.6864	-0.2158	-0.0613772	-0.240413	-0.272877	-0.197617	4909	ALT	0
chr12:33136295-33136466::F1_14	109.71	114.287	115.47	109.383	88.7481	93.7764	124.056	96.7477	-0.272673	-0.253892	0.0999215	-0.16982	-0.149116	4416	ALT	0
chr12:33136295-33136466::F1_15	90.1078	97.0288	98.8258	93.2348	72.8346	67.0835	86.2847	79.7273	-0.27307	-0.472429	-0.188602	-0.216119	-0.287555	5648	ALT	0
chr12:33136295-33136466::F1_16	56.2779	59.061	56.1747	49.3596	45.2921	43.2004	41.9295	35.8325	-0.276612	-0.397392	-0.402559	-0.436964	-0.378382	6101	ALT	0
chr12:33136295-33136466::F1_17	46.7928	59.828	55.1344	56.6721	57.8393	46.3614	56.4836	56.1376	0.270106	-0.324318	0.033366	-0.013008	-0.00846356	2830	WT	0
chr12:33136295-33136466::F1_2	120.144	122.724	115.817	125.227	85.3818	114.147	117.125	90.477	-0.439323	-0.0931084	0.0156493	-0.449796	-0.241645	5335	ALT	0
chr12:33136295-33136466::F1_3	118.563	113.136	119.631	106.032	41.3138	50.9273	47.4739	56.7348	-1.34931	-1.02067	-1.28081	-0.86226	-1.12826	7112	ALT	0
chr12:33136295-33136466::F1_4	75.5641	83.9894	70.045	79.2191	85.3818	73.4055	78.6612	81.2203	0.156722	-0.172364	0.160812	0.0344208	0.0448977	2297	ALT	0
chr12:33136295-33136466::F1_5	64.8144	72.8675	82.875	72.5159	65.4899	59.0054	61.3349	76.4426	0.0132658	-0.26936	-0.416965	0.0726884	-0.150093	4428	ALT	0
chr12:33136295-33136466::F1_6	84.1006	83.9894	85.649	78.305	63.9598	72.0006	83.8591	96.4491	-0.350815	-0.197069	-0.0293247	0.287802	-0.0723515	3519	ALT	0
chr12:33136295-33136466::F1_7	97.3797	92.0431	84.9555	92.6254	79.8733	94.1276	74.8494	76.144	-0.25454	0.0287146	-0.175718	-0.270479	-0.168006	4623	ALT	0
chr12:33136295-33136466::F1_8	29.7198	31.4481	33.2887	30.7736	30.9088	34.771	25.6429	29.2632	0.0493305	0.126357	-0.354435	-0.0680325	-0.0616949	3388	ALT	0
chr12:33136295-33136466::F1_9	52.8	46.7886	47.5057	60.9377	44.374	37.2296	44.7017	40.6101	-0.221264	-0.28924	-0.0836527	-0.555668	-0.287456	5647	ALT	0
chr12:33136410-33136581::F2_0	262.735	246.599	258.681	256.548	359.583	305.915	320.189	310.847	0.406295	0.278331	0.298637	0.267236	0.312625	793	ALT	1
chr12:33136410-33136581::F2_1	39.2048	47.1721	41.6109	41.4377	66.102	77.6202	70.3446	73.7552	0.665384	0.634847	0.724074	0.790902	0.703801	256	ALT	1
chr12:33136410-33136581::F2_10	121.408	116.204	108.535	132.54	286.748	266.578	275.834	291.438	1.11028	1.06984	1.30253	1.09497	1.14441	76	ALT	1
chr12:33136410-33136581::F2_11	76.5126	74.7851	78.7139	74.0394	172.294	195.631	208.262	165.725	1.04511	1.23565	1.35587	1.1152	1.18796	73	ALT	1
chr12:33136410-33136581::F2_12	116.034	118.122	128.647	134.672	186.983	173.855	177.074	169.906	0.615584	0.49742	0.445878	0.322501	0.470346	466	ALT	1
chr12:33136410-33136581::F2_13	112.872	105.85	113.736	109.383	147.199	160.86	141.382	143.927	0.342266	0.538243	0.303275	0.380339	0.391031	595	ALT	1
chr12:33136410-33136581::F2_14	107.813	104.699	101.6	99.3285	118.739	128.547	111.928	113.768	0.124288	0.263674	0.134739	0.187833	0.177633	1294	ALT	1
chr12:33136410-33136581::F2_15	133.423	118.889	128.994	135.282	123.023	121.874	122.67	121.233	-0.104597	0.0318745	-0.0700598	-0.151975	-0.0736893	3533	ALT	0
chr12:33136410-33136581::F2_16	109.71	90.8926	116.857	106.032	141.385	121.523	120.591	123.323	0.326851	0.372833	0.043813	0.209203	0.238175	1025	ALT	1
chr12:33136410-33136581::F2_17	35.4108	39.8854	36.0628	35.3439	45.2921	48.8199	55.444	46.2836	0.311898	0.256147	0.590929	0.367578	0.381638	616	WT	1
chr12:33136410-33136581::F2_2	122.357	123.875	119.284	110.297	206.569	204.411	173.263	180.357	0.675975	0.645028	0.52078	0.682054	0.630959	292	ALT	1
chr12:33136410-33136581::F2_3	73.0347	67.8818	74.8996	72.8206	48.6584	53.3858	45.7413	51.3599	-0.518777	-0.306232	-0.681044	-0.479832	-0.496471	6479	ALT	0
chr12:33136410-33136581::F2_4	38.2563	40.6524	41.6109	39.0002	35.1932	32.3125	33.6129	39.7143	-0.105532	-0.289563	-0.292042	0.0247207	-0.165604	4593	ALT	0
chr12:33136410-33136581::F2_5	54.0647	44.871	62.0695	45.3986	70.3864	65.3274	72.0772	70.1719	0.337219	0.477928	0.206903	0.597636	0.404921	567	ALT	1
chr12:33136410-33136581::F2_6	109.078	112.369	99.1726	117	189.737	205.465	181.579	175.579	0.714072	0.776932	0.843313	0.563065	0.724345	241	ALT	1
chr12:33136410-33136581::F2_7	153.025	137.681	153.96	138.938	318.269	315.749	295.932	296.514	0.946864	1.07041	0.913621	1.05363	0.996132	106	ALT	1
chr12:33136410-33136581::F2_8	53.1162	73.251	71.7787	69.469	110.17	106.772	85.9382	88.3868	0.935186	0.482845	0.249744	0.332183	0.499989	421	ALT	1
chr12:33136410-33136581::F2_9	85.3653	82.4553	83.5685	76.4769	115.679	103.259	106.73	97.6435	0.390787	0.288454	0.340062	0.337398	0.339175	722	ALT	1
chr12:33136524-33136695::F3_0	114.137	110.835	107.495	114.258	129.45	139.084	143.461	139.149	0.162205	0.291882	0.402222	0.273142	0.282363	873	ALT	1
chr12:33136524-33136695::F3_1	88.2108	94.7277	75.5931	95.977	79.5672	95.5325	89.0569	95.5533	-0.132381	0.0108501	0.227494	-0.00611615	0.0249617	2477	ALT	0
chr12:33136524-33136695::F3_10	207.406	200.194	199.039	196.22	143.221	156.645	150.738	171.996	-0.478216	-0.316124	-0.388232	-0.183064	-0.341409	5932	ALT	0
chr12:33136524-33136695::F3_11	199.818	182.169	191.063	177.634	158.522	153.835	151.778	175.281	-0.299049	-0.217787	-0.321483	-0.0185225	-0.21421	5085	ALT	0
chr12:33136524-33136695::F3_12	128.996	128.477	112.696	128.274	117.209	120.469	121.977	127.504	-0.123477	-0.082738	0.110234	-0.00834586	-0.0260819	2996	ALT	0
chr12:33136524-33136695::F3_13	144.172	139.599	135.235	141.68	128.226	123.279	113.66	113.47	-0.151155	-0.159902	-0.24221	-0.307734	-0.21525	5096	ALT	0
chr12:33136524-33136695::F3_14	134.055	147.269	142.517	139.852	109.558	135.572	120.591	119.442	-0.259986	-0.106502	-0.232915	-0.218679	-0.204521	4983	ALT	0
chr12:33136524-33136695::F3_15	209.303	200.961	196.611	189.821	259.818	234.617	280.339	259.487	0.279638	0.199756	0.496271	0.434739	0.352601	687	ALT	1
chr12:33136524-33136695::F3_16	115.085	106.617	122.405	127.36	106.498	102.557	112.274	127.504	-0.0998333	-0.0498358	-0.120344	0.00156641	-0.0671116	3450	ALT	0
chr12:33136524-33136695::F3_17	53.1162	57.1434	63.4566	57.2815	46.2102	48.1175	49.5531	51.3599	-0.177344	-0.218634	-0.341332	-0.149669	-0.221745	5164	WT	0
chr12:33136524-33136695::F3_2	182.113	155.706	157.428	157.219	160.359	145.055	155.243	160.649	-0.164288	-0.0912271	-0.0195061	0.0299558	-0.0612662	3385	ALT	0
chr12:33136524-33136695::F3_3	147.967	123.875	136.622	147.165	130.98	145.757	119.551	132.282	-0.157272	0.209266	-0.186056	-0.147877	-0.0704849	3497	ALT	0
chr12:33136524-33136695::F3_4	101.174	110.452	100.56	91.7113	65.1839	61.4639	72.4237	74.651	-0.564073	-0.750392	-0.455729	-0.284074	-0.513567	6515	ALT	0
chr12:33136524-33136695::F3_5	238.39	240.846	227.126	236.743	205.039	210.031	195.094	177.371	-0.194892	-0.176642	-0.212561	-0.401367	-0.246366	5367	ALT	0
chr12:33136524-33136695::F3_6	239.339	217.835	240.996	223.032	209.935	203.007	198.905	222.759	-0.169519	-0.0909378	-0.268435	-0.00170684	-0.13265	4237	ALT	0
chr12:33136524-33136695::F3_7	142.275	133.463	146.332	134.672	122.411	124.333	113.314	125.712	-0.193873	-0.0911267	-0.356464	-0.0954424	-0.184227	4768	ALT	0
chr12:33136524-33136695::F3_8	136.268	153.022	144.251	148.079	97.3168	116.957	110.195	114.365	-0.433531	-0.345739	-0.375344	-0.358125	-0.378185	6100	ALT	0
chr12:33136524-33136695::F3_9	137.849	136.147	149.106	152.954	182.393	192.47	192.321	171.996	0.361435	0.445914	0.355447	0.162901	0.331424	744	ALT	1
chr12:4073721-4073892	99.5928	92.0431	121.365	105.118	92.4204	80.7812	95.6409	94.9561	-0.0960888	-0.167206	-0.331552	-0.140609	-0.183864	4765	NegativeControl	0
chr12:43666179-43666350	38.8886	43.7205	38.4901	43.2658	41.9258	51.9809	51.2857	41.506	0.095323	0.219674	0.394304	-0.0566698	0.163158	1383	NegativeControl	0
chr12:44975746-44975917	162.826	166.061	166.443	160.266	129.45	121.523	125.789	114.067	-0.295937	-0.401842	-0.390722	-0.471517	-0.390004	6139	NegativeControl	0
chr12:46849525-46849696::F1_0	49.3222	51.3908	49.933	54.844	52.3308	47.0638	58.2162	55.2417	0.0754296	-0.111716	0.211687	0.00991464	0.0463287	2290	ALT	0
chr12:46849525-46849696::F1_1	26.5581	22.2438	26.0068	23.1563	28.4606	25.6392	22.5241	21.7981	0.0867175	0.176709	-0.193955	-0.0808391	-0.00284191	2762	ALT	0
chr12:46849525-46849696::F1_10	47.7413	48.3226	47.5057	42.6564	36.1113	36.1759	32.2268	38.2213	-0.354116	-0.36641	-0.531487	-0.14965	-0.350416	5971	ALT	0
chr12:46849525-46849696::F1_11	97.0635	101.631	95.705	102.985	112.312	104.664	117.125	107.199	0.187747	0.0377494	0.281084	0.0554933	0.140518	1520	ALT	1
chr12:46849525-46849696::F1_12	203.928	187.538	177.54	189.821	178.414	205.816	221.083	189.016	-0.172718	0.119923	0.306593	-0.00590363	0.0619735	2159	ALT	0
chr12:46849525-46849696::F1_13	71.1377	65.5807	68.3112	76.4769	61.5116	66.0298	61.6815	65.3943	-0.18605	0.00871234	-0.141243	-0.215638	-0.133555	4249	ALT	0
chr12:46849525-46849696::F1_14	67.3437	62.5126	57.5617	60.9377	86.6059	77.9714	97.7201	74.651	0.322539	0.282331	0.73362	0.279382	0.404468	570	ALT	1
chr12:46849525-46849696::F1_15	74.9318	77.4696	82.5282	78.6097	99.7651	113.445	116.086	122.129	0.367561	0.489089	0.474448	0.609185	0.485071	451	ALT	1
chr12:46849525-46849696::F1_16	131.842	125.792	129.34	122.485	111.7	134.167	113.314	128.4	-0.213594	0.0828936	-0.18432	0.0653577	-0.0624157	3394	ALT	0
chr12:46849525-46849696::F1_17	56.9102	58.6775	57.2149	62.7659	52.3308	54.0883	55.0975	58.5264	-0.107012	-0.103704	-0.0520509	-0.096105	-0.0897181	3717	WT	0
chr12:46849525-46849696::F1_2	40.4695	42.9535	52.7071	34.1251	42.8439	42.8491	42.9691	40.0129	0.0723256	-0.00307962	-0.28105	0.216479	0.00116868	2717	ALT	0
chr12:46849525-46849696::F1_3	60.7042	62.1291	53.7474	51.1877	31.5209	31.9612	30.4942	31.652	-0.831971	-0.84221	-0.776774	-0.655064	-0.776505	6899	ALT	0
chr12:46849525-46849696::F1_4	80.6228	87.0575	80.7944	77.3909	102.825	109.933	97.7201	100.928	0.312542	0.299292	0.264222	0.366771	0.310706	799	ALT	1
chr12:46849525-46849696::F1_5	96.7473	96.2618	86.3426	88.3597	185.453	190.011	186.43	166.621	0.838884	0.87471	1.0727	0.878702	0.916248	130	ALT	1
chr12:46849525-46849696::F1_6	239.655	246.215	270.471	245.274	229.827	221.973	240.142	210.516	-0.0541644	-0.133762	-0.16643	-0.212534	-0.141723	4339	ALT	0
chr12:46849525-46849696::F1_7	151.761	150.721	159.162	156.61	115.372	131.357	125.789	134.969	-0.353426	-0.176952	-0.328259	-0.206318	-0.266239	5494	ALT	0
chr12:46849525-46849696::F1_8	50.5868	43.7205	45.4252	41.7424	59.0634	60.7615	50.2461	45.985	0.197621	0.418414	0.138796	0.132201	0.221758	1095	ALT	1
chr12:46849525-46849696::F1_9	24.3449	28.38	25.3133	28.9454	33.357	29.5027	30.4942	23.2911	0.395193	0.0486026	0.252492	-0.292325	0.100991	1796	ALT	0
chr12:46849640-46849811::F2_0	209.935	194.825	201.813	200.18	181.168	174.558	171.53	177.669	-0.190459	-0.141592	-0.22718	-0.165764	-0.181249	4741	ALT	0
chr12:46849640-46849811::F2_1	95.4827	94.3442	93.6245	92.9301	82.9335	75.8641	74.1564	81.8175	-0.181	-0.279232	-0.323599	-0.175886	-0.239929	5321	ALT	0
chr12:46849640-46849811::F2_10	92.6371	94.3442	108.882	100.243	177.496	227.943	184.698	194.391	0.838036	1.13528	0.737144	0.918442	0.907225	134	ALT	1
chr12:46849640-46849811::F2_11	82.8359	78.2367	90.1569	91.1019	71.9165	54.4395	63.7606	72.2622	-0.181271	-0.462865	-0.480294	-0.319684	-0.361028	6027	ALT	0
chr12:46849640-46849811::F2_12	70.5054	75.9356	63.8033	56.3674	59.3694	53.737	61.6815	65.9915	-0.219909	-0.441197	-0.046769	0.216644	-0.122808	4135	ALT	0
chr12:46849640-46849811::F2_13	121.725	111.602	126.566	121.875	123.941	136.977	125.789	148.406	0.0232534	0.263379	-0.00859169	0.273091	0.137783	1543	ALT	1
chr12:46849640-46849811::F2_14	144.805	142.283	128.994	145.337	142.915	151.728	124.749	114.067	-0.016947	0.0827309	-0.0466377	-0.335811	-0.0791662	3594	ALT	0
chr12:46849640-46849811::F2_15	159.665	154.556	153.96	143.813	151.178	149.621	142.075	131.087	-0.0704974	-0.041782	-0.112103	-0.12849	-0.088218	3699	ALT	0
chr12:46849640-46849811::F2_16	120.46	127.71	128.647	129.188	106.498	112.391	126.135	102.72	-0.158627	-0.164226	-0.0274848	-0.317498	-0.166959	4609	ALT	0
chr12:46849640-46849811::F2_17	36.3593	46.4051	46.4655	40.5236	35.8053	30.5564	38.4643	26.8744	-0.0194084	-0.527416	-0.259343	-0.556742	-0.340727	5929	WT	0
chr12:46849640-46849811::F2_2	72.7186	76.3191	68.6579	79.2191	66.102	75.1616	61.3349	67.1859	-0.122159	-0.0195483	-0.156042	-0.22703	-0.131195	4220	ALT	0
chr12:46849640-46849811::F2_3	140.378	141.133	133.848	142.594	119.657	161.914	149.699	159.753	-0.205878	0.17685	0.156124	0.157679	0.071194	2067	ALT	0
chr12:46849640-46849811::F2_4	161.878	165.294	176.153	166.665	102.519	125.386	126.828	131.983	-0.588762	-0.355643	-0.458435	-0.323726	-0.431642	6300	ALT	0
chr12:46849640-46849811::F2_5	96.7473	103.165	99.5193	95.3676	89.0541	94.4789	84.5521	89.8798	-0.106486	-0.112845	-0.226495	-0.0819032	-0.131932	4227	ALT	0
chr12:46849640-46849811::F2_6	135.636	166.445	159.162	160.266	102.213	104.313	86.6313	92.8658	-0.364399	-0.600979	-0.847184	-0.755991	-0.642138	6736	ALT	0
chr12:46849640-46849811::F2_7	69.8731	71.3334	65.5371	68.8597	48.0464	46.7126	50.2461	55.8389	-0.478194	-0.539257	-0.366832	-0.288134	-0.418104	6260	ALT	0
chr12:46849640-46849811::F2_8	41.7341	47.9391	49.2395	44.1799	38.8655	49.5224	46.0878	45.985	-0.0902625	0.0412634	-0.0910162	0.0547267	-0.0213221	2946	ALT	0
chr12:46849640-46849811::F2_9	69.2407	66.3478	61.376	62.4612	59.9814	67.7859	64.1071	64.7971	-0.183625	0.0273843	0.060202	0.0504935	-0.0113863	2855	ALT	0
chr12:46849754-46849925::F3_0	119.828	105.466	125.179	129.493	180.862	167.533	181.926	196.183	0.531143	0.595264	0.521725	0.576661	0.556198	353	ALT	1
chr12:46849754-46849925::F3_1	79.3581	79.7707	89.1166	87.141	74.0587	98.3423	82.1264	78.5329	-0.0886205	0.268218	-0.113429	-0.143556	-0.0193471	2929	ALT	0
chr12:46849754-46849925::F3_10	233.648	225.506	232.327	214.806	173.824	161.914	160.441	161.843	-0.382306	-0.4271	-0.517407	-0.393353	-0.430041	6296	ALT	0
chr12:46849754-46849925::F3_11	57.2264	59.828	64.8436	57.8909	48.6584	58.3029	41.9295	54.3459	-0.206762	-0.0329083	-0.600883	-0.0867237	-0.231819	5242	ALT	0
chr12:46849754-46849925::F3_12	134.055	134.997	131.768	123.704	82.6275	88.5081	69.305	94.0603	-0.622624	-0.542121	-0.893141	-0.37916	-0.609262	6686	ALT	0
chr12:46849754-46849925::F3_13	147.65	148.42	142.864	139.852	78.6491	76.5665	84.8986	81.5189	-0.810531	-0.849692	-0.724478	-0.746901	-0.782901	6906	ALT	0
chr12:46849754-46849925::F3_14	75.5641	79.0037	80.4477	78.9144	56.6151	44.9565	42.6226	45.3878	-0.369361	-0.718478	-0.877164	-0.759803	-0.681202	6789	ALT	0
chr12:46849754-46849925::F3_15	70.1892	67.8818	67.6177	72.8206	44.374	43.2004	33.2664	43.5962	-0.585072	-0.574986	-0.975502	-0.704025	-0.709896	6815	ALT	0
chr12:46849754-46849925::F3_16	98.6443	88.208	94.6647	88.3597	58.1453	62.1664	71.7307	55.2417	-0.677572	-0.44738	-0.385048	-0.646782	-0.539195	6573	ALT	0
chr12:46849754-46849925::F3_17	67.6599	70.5664	73.5125	70.9925	73.7527	57.6005	63.0676	63.9013	0.110441	-0.25905	-0.212172	-0.144851	-0.126408	4166	WT	0
chr12:46849754-46849925::F3_2	192.862	184.086	188.289	179.462	133.122	151.728	154.204	152.587	-0.478549	-0.249044	-0.278914	-0.225256	-0.307941	5752	ALT	0
chr12:46849754-46849925::F3_3	75.8803	85.1399	77.6736	84.0941	79.8733	79.7275	84.8986	79.7273	0.0657736	-0.0841023	0.12343	-0.0735905	0.00787765	2654	ALT	0
chr12:46849754-46849925::F3_4	172.628	189.072	169.911	170.016	168.927	156.645	178.807	167.218	-0.0279827	-0.242425	0.0712825	-0.0230444	-0.0555425	3328	ALT	0
chr12:46849754-46849925::F3_5	193.495	184.47	184.822	178.852	179.026	163.318	156.283	167.218	-0.100415	-0.156928	-0.234246	-0.0934161	-0.146251	4377	ALT	0
chr12:46849754-46849925::F3_6	48.6898	47.9391	52.7071	47.2268	12.8532	14.4001	13.861	6.86789	-1.6592	-1.49845	-1.80495	-2.53276	-1.87384	7241	ALT	0
chr12:46849754-46849925::F3_7	251.353	265.775	257.641	258.681	211.159	210.382	200.985	200.96	-0.225368	-0.301627	-0.347345	-0.351155	-0.306374	5742	ALT	0
chr12:46849754-46849925::F3_8	180.848	175.265	168.871	191.649	175.048	173.504	181.233	193.495	-0.0421068	-0.0130172	0.0986847	0.0133229	0.0142209	2598	ALT	0
chr12:46849754-46849925::F3_9	42.6826	47.1721	51.6668	56.6721	45.5981	42.8491	45.7413	40.3115	0.0839281	-0.121857	-0.167679	-0.466051	-0.167915	4622	ALT	0
chr12:48246020-48246191::F1_0	127.416	115.821	117.897	112.125	145.057	133.113	157.322	147.212	0.167215	0.178904	0.402308	0.377366	0.281448	878	ALT	1
chr12:48246020-48246191::F1_1	75.2479	74.4015	73.1658	66.4221	54.4729	61.4639	73.8098	56.1376	-0.413205	-0.243958	0.0121472	-0.231204	-0.219055	5134	ALT	0
chr12:48246020-48246191::F1_10	79.6743	72.484	74.5528	63.0706	58.7573	62.8688	58.2162	51.9571	-0.389866	-0.181747	-0.342271	-0.266114	-0.295	5688	ALT	0
chr12:48246020-48246191::F1_11	79.9904	87.0575	89.4634	79.5238	52.6368	40.3906	52.6718	56.1376	-0.535313	-0.978403	-0.733409	-0.479265	-0.681597	6790	ALT	0
chr12:48246020-48246191::F1_12	114.137	100.48	115.817	107.555	97.6229	108.879	97.7201	105.407	-0.201106	0.10305	-0.236463	-0.0279168	-0.0906087	3732	ALT	0
chr12:48246020-48246191::F1_13	137.217	131.161	120.325	139.547	124.247	106.772	122.67	121.532	-0.127995	-0.264398	0.0268955	-0.191619	-0.139279	4308	ALT	0
chr12:48246020-48246191::F1_14	280.441	285.717	287.462	286.103	228.909	273.602	255.389	267.848	-0.262709	-0.0559519	-0.165584	-0.0917692	-0.144004	4361	ALT	0
chr12:48246020-48246191::F1_15	73.0347	81.3048	72.819	65.5081	79.2612	71.2982	69.6515	84.2063	0.104897	-0.168002	-0.0616115	0.346086	0.0553423	2216	ALT	0
chr12:48246020-48246191::F1_16	128.364	126.176	124.833	131.016	129.144	129.952	139.65	134.969	0.00780507	0.037925	0.156386	0.0412124	0.0608321	2169	ALT	0
chr12:48246020-48246191::F1_17	77.7773	80.1542	85.649	84.3988	51.7187	44.254	40.1969	40.9087	-0.521749	-0.756946	-1.04451	-0.994368	-0.829392	6942	WT	0
chr12:48246020-48246191::F1_2	102.755	100.864	108.188	101.766	99.459	82.8885	97.027	94.3589	-0.0419287	-0.251619	-0.151485	-0.104499	-0.137383	4286	ALT	0
chr12:48246020-48246191::F1_3	79.6743	88.975	79.4074	77.3909	71.9165	64.9762	75.1959	67.4845	-0.131334	-0.402072	-0.0755779	-0.188723	-0.199427	4929	ALT	0
chr12:48246020-48246191::F1_4	139.43	138.065	125.873	129.188	104.968	87.8056	118.512	99.1365	-0.365767	-0.581246	-0.0839708	-0.366611	-0.349399	5963	ALT	0
chr12:48246020-48246191::F1_5	127.416	137.681	140.09	134.672	122.717	149.27	138.957	152.587	-0.0484189	0.104009	-0.0113306	0.173246	0.0543763	2223	ALT	0
chr12:48246020-48246191::F1_6	23.3964	25.3119	24.273	20.1095	20.1978	19.3172	17.3263	22.3953	-0.182558	-0.335083	-0.45152	0.143621	-0.206385	5003	ALT	0
chr12:48246020-48246191::F1_7	152.709	153.789	166.097	153.258	118.433	110.635	130.986	108.692	-0.327748	-0.423569	-0.331365	-0.47628	-0.38974	6137	ALT	0
chr12:48246020-48246191::F1_8	121.408	116.204	129.687	125.836	134.346	127.494	113.314	109.588	0.130514	0.119181	-0.188053	-0.191501	-0.0324646	3062	ALT	0
chr12:48246020-48246191::F1_9	207.406	220.137	226.086	216.329	235.029	258.149	240.488	217.085	0.161684	0.205574	0.0863894	0.0048515	0.114625	1694	ALT	1
chr12:48246135-48246306::F2_0	87.8946	83.9894	78.0204	92.6254	92.1144	84.6446	95.6409	92.5672	0.0602434	0.00995375	0.28279	-0.000867666	0.0880299	1907	ALT	0
chr12:48246135-48246306::F2_1	200.134	193.674	182.741	183.727	161.583	169.992	170.144	165.725	-0.276408	-0.168108	-0.0997766	-0.14323	-0.171881	4649	ALT	0
chr12:48246135-48246306::F2_10	147.334	163.377	152.226	151.43	166.479	149.972	170.144	156.468	0.157687	-0.110246	0.155358	0.0454244	0.062056	2158	ALT	1
chr12:48246135-48246306::F2_11	127.732	134.997	138.009	124.313	140.773	144.001	133.759	149.601	0.125347	0.08309	-0.0436285	0.256774	0.105396	1761	ALT	1
chr12:48246135-48246306::F2_12	92.9533	85.1399	87.3828	96.2816	115.372	107.825	104.304	109.588	0.277983	0.302969	0.246092	0.179081	0.251531	980	ALT	1
chr12:48246135-48246306::F2_13	127.099	137.298	125.179	142.594	130.062	108.177	109.502	112.275	0.0296981	-0.306431	-0.186383	-0.331307	-0.198606	4922	ALT	0
chr12:48246135-48246306::F2_14	173.892	167.595	168.177	161.79	124.859	110.986	126.482	142.733	-0.427378	-0.530228	-0.397535	-0.17392	-0.382265	6110	ALT	0
chr12:48246135-48246306::F2_15	210.252	203.645	206.321	194.391	63.6538	61.8152	83.166	72.5608	-1.53802	-1.53069	-1.26643	-1.36463	-1.42494	7198	ALT	0
chr12:48246135-48246306::F2_16	90.7401	105.85	104.374	109.688	102.213	96.9374	112.967	103.317	0.153071	-0.112874	0.110133	-0.0828095	0.0168801	2561	ALT	0
chr12:48246135-48246306::F2_17	57.8587	42.1864	50.9733	49.6643	48.3524	55.4932	54.0579	62.1096	-0.228823	0.348098	0.0809966	0.306833	0.126776	1610	WT	0
chr12:48246135-48246306::F2_2	179.583	168.746	168.177	168.493	101.601	95.5325	93.9083	89.8798	-0.734379	-0.731495	-0.81205	-0.870652	-0.787144	6910	ALT	0
chr12:48246135-48246306::F2_3	199.818	192.14	174.419	194.391	168.009	173.153	167.025	150.795	-0.224007	-0.134115	-0.0604974	-0.352681	-0.192825	4860	ALT	0
chr12:48246135-48246306::F2_4	128.364	137.681	137.316	129.797	141.691	112.742	125.096	128.997	0.127366	-0.256922	-0.129948	-0.00857525	-0.0670197	3448	ALT	0
chr12:48246135-48246306::F2_5	178.319	185.237	177.54	177.024	151.484	142.596	130.986	141.837	-0.210576	-0.336979	-0.424419	-0.30762	-0.319899	5826	ALT	0
chr12:48246135-48246306::F2_6	173.576	189.072	151.88	173.673	381.923	389.155	368.703	338.02	1.02033	0.932011	1.24054	0.92635	1.02981	98	ALT	1
chr12:48246135-48246306::F2_7	231.435	231.258	221.578	248.017	208.099	241.641	233.211	243.661	-0.137437	0.0566781	0.0715726	-0.0246507	-0.00845931	2829	ALT	0
chr12:48246135-48246306::F2_8	98.3282	97.4123	105.414	107.86	107.722	115.201	110.888	110.483	0.117382	0.215338	0.0704664	0.0332679	0.109114	1736	ALT	1
chr12:48246135-48246306::F2_9	53.7485	66.7313	65.1904	61.2424	138.325	113.445	106.73	108.393	1.21334	0.679814	0.684286	0.787731	0.841293	168	ALT	1
chr12:48246249-48246420::F3_0	115.085	116.588	121.018	124.313	125.777	132.06	134.798	114.067	0.114455	0.160201	0.150318	-0.119159	0.0764534	2023	ALT	0
chr12:48246249-48246420::F3_1	119.511	137.681	120.325	134.368	139.243	115.903	142.075	148.108	0.196967	-0.221396	0.231659	0.135043	0.0855681	1931	ALT	1
chr12:48246249-48246420::F3_10	49.6383	54.4589	68.3112	59.4143	45.2921	46.3614	58.2162	56.1376	-0.116569	-0.204555	-0.221138	-0.0778974	-0.15504	4481	ALT	0
chr12:48246249-48246420::F3_11	47.4252	43.337	46.1187	49.3596	45.9042	42.4979	54.0579	55.5403	-0.0414549	-0.0247613	0.218756	0.161713	0.0785632	1999	ALT	0
chr12:48246249-48246420::F3_12	105.6	105.85	100.213	103.289	108.334	94.1276	99.1062	122.428	0.0328935	-0.1506	-0.0154452	0.235357	0.0255513	2470	ALT	0
chr12:48246249-48246420::F3_13	159.349	160.692	158.468	161.18	164.337	166.831	179.153	166.322	0.0397956	0.0482925	0.171342	0.0436026	0.0757583	2028	ALT	1
chr12:48246249-48246420::F3_14	102.122	107	110.269	98.4145	114.148	126.44	124.749	127.504	0.143289	0.214507	0.171867	0.358532	0.222049	1093	ALT	1
chr12:48246249-48246420::F3_15	76.1964	89.3585	97.7855	87.4457	69.1623	64.9762	69.6515	62.4082	-0.124109	-0.407584	-0.470891	-0.464882	-0.366867	6048	ALT	0
chr12:48246249-48246420::F3_16	67.3437	69.4159	62.0695	78.0003	87.524	81.8348	92.8687	80.9217	0.336082	0.210511	0.558649	0.0507242	0.288991	851	ALT	1
chr12:48246249-48246420::F3_17	67.0276	66.3478	67.6177	64.594	69.1623	72.3518	56.1371	71.0678	0.0401364	0.110676	-0.257223	0.13148	0.00626745	2671	WT	0
chr12:48246249-48246420::F3_2	130.893	131.928	116.164	116.391	121.187	128.547	119.551	124.816	-0.0992977	-0.0333907	0.0400413	0.0968238	0.00104419	2719	ALT	0
chr12:48246249-48246420::F3_3	79.0419	74.7851	76.6333	76.1722	72.8346	77.9714	69.305	86.5952	-0.104859	0.0533756	-0.139296	0.176969	-0.00345258	2770	ALT	0
chr12:48246249-48246420::F3_4	128.996	106.617	130.381	109.688	115.985	108.528	127.175	145.122	-0.136999	0.0228133	-0.0347069	0.387953	0.0597651	2178	ALT	0
chr12:48246249-48246420::F3_5	179.583	166.061	170.258	160.571	131.592	147.162	154.204	153.482	-0.401281	-0.155589	-0.138281	-0.0626706	-0.189455	4818	ALT	0
chr12:48246249-48246420::F3_6	125.519	121.19	118.938	121.266	125.471	134.518	116.086	131.983	-0.00048467	0.134173	-0.0338073	0.117369	0.0543125	2225	ALT	0
chr12:48246249-48246420::F3_7	182.113	191.373	182.741	180.985	179.638	178.421	184.351	166.024	-0.0176724	-0.0903332	0.0122582	-0.119838	-0.0538964	3311	ALT	0
chr12:48246249-48246420::F3_8	96.115	99.3299	99.8661	93.2348	151.79	169.64	131.68	150.496	0.588664	0.688303	0.385128	0.663212	0.581327	332	ALT	1
chr12:48246249-48246420::F3_9	21.8156	23.3943	20.1119	26.2032	18.0556	18.2636	17.3263	20.6037	-0.233924	-0.306031	-0.19879	-0.321948	-0.265173	5483	ALT	0
chr12:49217928-49218099	223.214	214	218.804	236.134	127.002	134.869	147.273	144.524	-0.728168	-0.594796	-0.553058	-0.682082	-0.639526	6727	NegativeControl	0
chr12:51013005-51013176::F1_0	166.937	180.251	190.716	172.454	215.75	208.275	187.817	193.495	0.331448	0.186321	-0.0214119	0.159941	0.164075	1378	ALT	1
chr12:51013005-51013176::F1_1	44.2635	43.7205	56.5214	49.3596	33.051	33.3661	28.7616	30.4576	-0.369749	-0.341317	-0.925707	-0.65731	-0.573521	6626	ALT	0
chr12:51013005-51013176::F1_10	108.762	116.204	112.696	116.391	99.153	100.45	109.848	106.9	-0.119005	-0.187088	-0.0356341	-0.117765	-0.114873	4036	ALT	0
chr12:51013005-51013176::F1_11	61.3365	69.4159	68.3112	70.9925	47.7403	55.4932	60.2954	54.6445	-0.319607	-0.285509	-0.172658	-0.359811	-0.284396	5623	ALT	0
chr12:51013005-51013176::F1_12	99.5928	121.19	120.672	120.961	23.2581	26.6929	17.6728	22.6939	-1.84761	-1.9238	-2.63304	-2.28881	-2.17331	7260	ALT	0
chr12:51013005-51013176::F1_13	128.048	138.832	135.582	140.462	155.156	141.894	131.333	137.955	0.247683	0.0280748	-0.044399	-0.0249727	0.0515966	2244	ALT	0
chr12:51013005-51013176::F1_14	46.7928	33.3656	36.0628	42.9611	31.8269	24.2344	25.9894	20.9023	-0.48794	-0.400273	-0.445573	-0.973243	-0.576757	6634	ALT	0
chr12:51013005-51013176::F1_16	90.7401	81.6883	87.7296	92.9301	88.7481	74.8104	81.4334	66.5887	-0.0285177	-0.112549	-0.1034	-0.459735	-0.17605	4698	ALT	0
chr12:51013005-51013176::F1_2	86.3138	88.208	84.6088	96.2816	78.6491	89.5617	81.0869	74.651	-0.119348	0.0195192	-0.0590169	-0.351293	-0.127535	4178	ALT	0
chr12:51013005-51013176::F1_3	61.6527	76.3191	75.2463	63.9846	75.2828	69.1908	63.7606	65.9915	0.255697	-0.125354	-0.229371	0.0424863	-0.0141356	2882	ALT	0
chr12:51013005-51013176::F1_4	32.5653	37.2008	31.2082	33.2111	24.7883	24.9368	21.8311	27.173	-0.342381	-0.501805	-0.483402	-0.27126	-0.399712	6181	ALT	0
chr12:51013005-51013176::F1_5	105.916	105.466	111.309	98.4145	51.7187	50.576	53.3649	56.7348	-0.918491	-0.939307	-1.01927	-0.759131	-0.909048	6998	ALT	0
chr12:51013005-51013176::F1_6	99.2767	87.8245	87.7296	97.8051	89.0541	81.8348	140.689	128.997	-0.139672	-0.0904791	0.657527	0.383257	0.202658	1167	ALT	0
chr12:51013005-51013176::F1_7	30.3521	26.0789	31.9017	36.8673	39.1716	38.6345	30.8407	33.4436	0.321993	0.493707	-0.0460464	-0.132377	0.159319	1410	ALT	0
chr12:51013005-51013176::F1_8	27.1904	29.914	28.0873	25.8985	28.4606	34.4198	24.6033	30.7562	0.0572481	0.176336	-0.179233	0.231909	0.071565	2064	ALT	0
chr12:51013005-51013176::F1_9	37.3078	35.2832	35.3692	35.0392	21.728	30.9076	24.2568	31.3534	-0.678152	-0.166552	-0.512248	-0.150709	-0.376915	6096	ALT	0
chr12:51013120-51013291::F2_0	134.687	135.38	138.703	134.672	130.062	143.65	129.6	151.691	-0.0450559	0.0762974	-0.0946525	0.165075	0.0254159	2472	ALT	0
chr12:51013120-51013291::F2_1	165.356	141.9	133.502	145.946	161.583	168.938	164.946	142.434	-0.0298014	0.224585	0.295139	-0.0337894	0.114033	1698	ALT	1
chr12:51013120-51013291::F2_10	289.926	282.649	274.632	296.157	35.8053	38.2833	42.6226	29.2632	-2.68559	-2.56213	-2.58982	-3.19099	-2.75713	7277	ALT	0
chr12:51013120-51013291::F2_11	88.2108	79.7707	86.3426	100.547	74.3648	82.1861	75.1959	82.4147	-0.219092	0.0381873	-0.191803	-0.274771	-0.16187	4550	ALT	0
chr12:51013120-51013291::F2_12	173.26	158.391	188.636	180.376	230.745	223.729	216.925	226.043	0.370331	0.445223	0.195334	0.313702	0.331148	746	ALT	1
chr12:51013120-51013291::F2_13	94.5342	95.8783	94.318	94.4535	73.4467	77.269	78.6612	74.9496	-0.323972	-0.276444	-0.252079	-0.319289	-0.292946	5678	ALT	0
chr12:51013120-51013291::F2_14	126.467	126.559	124.833	134.672	73.1406	62.5176	82.473	83.3105	-0.703921	-0.90366	-0.576589	-0.664558	-0.712182	6822	ALT	0
chr12:51013120-51013291::F2_15	128.996	106.617	122.405	113.649	110.476	116.957	126.482	120.337	-0.199653	0.118903	0.0456552	0.0792055	0.0110277	2629	ALT	0
chr12:51013120-51013291::F2_16	169.782	153.405	159.855	142.29	163.419	161.914	147.62	164.531	-0.0493246	0.0695169	-0.111142	0.201558	0.0276522	2450	ALT	0
chr12:51013120-51013291::F2_17	70.5054	47.1721	59.989	70.9925	113.842	122.928	123.363	97.9421	0.61545	1.22462	1.00097	0.444178	0.821304	182	WT	1
chr12:51013120-51013291::F2_2	87.2623	108.918	102.293	94.4535	99.153	112.04	123.709	108.095	0.164175	0.0363005	0.264691	0.186594	0.16294	1384	ALT	1
chr12:51013120-51013291::F2_3	166.62	153.022	167.83	148.383	121.187	123.63	128.561	113.171	-0.410678	-0.274419	-0.371925	-0.375515	-0.358134	6009	ALT	0
chr12:51013120-51013291::F2_4	155.871	175.265	148.065	158.133	159.44	189.66	173.956	191.405	0.029229	0.101738	0.224982	0.265216	0.155291	1435	ALT	1
chr12:51013120-51013291::F2_6	115.717	110.835	100.906	107.25	154.238	153.133	169.451	153.482	0.37048	0.415745	0.722641	0.496785	0.501413	420	ALT	1
chr12:51013120-51013291::F2_7	293.087	294.922	297.864	277.571	256.451	240.939	249.498	252.918	-0.172828	-0.261029	-0.24801	-0.129444	-0.202828	4967	ALT	0
chr12:51013120-51013291::F2_8	183.377	199.043	210.828	189.516	276.343	265.875	262.319	260.98	0.530344	0.373572	0.305682	0.444955	0.413638	548	ALT	1
chr12:51013120-51013291::F2_9	97.0635	95.8783	105.414	102.375	81.4034	85.6983	98.4131	95.5533	-0.226011	-0.143884	-0.0956065	-0.0953697	-0.140218	4320	ALT	0
chr12:51013234-51013405::F3_0	388.886	374.692	356.466	359.228	408.547	401.799	364.891	384.005	0.0639065	0.0902878	0.0327241	0.0929198	0.0699596	2082	ALT	1
chr12:51013234-51013405::F3_1	420.819	414.194	382.473	386.041	381.005	377.915	386.375	362.505	-0.128788	-0.118498	0.0142235	-0.087636	-0.0801748	3605	ALT	0
chr12:51013234-51013405::F3_10	237.442	228.574	231.634	236.743	249.719	285.895	248.112	255.008	0.065217	0.28887	0.0961429	0.103395	0.138406	1538	ALT	1
chr12:51013234-51013405::F3_11	156.503	166.061	155.347	146.251	74.0587	69.5421	65.1467	69.5747	-0.962785	-1.11735	-1.20845	-1.02737	-1.07899	7093	ALT	0
chr12:51013234-51013405::F3_12	406.592	398.087	428.939	405.236	237.784	235.67	243.607	253.216	-0.694586	-0.677177	-0.792317	-0.654797	-0.704719	6812	ALT	0
chr12:51013234-51013405::F3_13	673.121	656.191	624.163	634.667	582.065	583.732	574.885	604.673	-0.1885	-0.151401	-0.115344	-0.0675178	-0.130691	4214	ALT	0
chr12:51013234-51013405::F3_14	250.721	227.423	242.383	234.001	183.923	194.577	178.114	197.079	-0.40059	-0.201198	-0.430747	-0.238766	-0.317826	5811	ALT	0
chr12:51013234-51013405::F3_15	325.02	301.058	299.598	310.173	238.396	238.831	226.281	224.849	-0.401186	-0.298966	-0.392778	-0.447685	-0.385154	6120	ALT	0
chr12:51013234-51013405::F3_16	316.484	298.757	302.719	301.337	268.08	252.178	269.25	278	-0.214877	-0.218869	-0.164024	-0.112213	-0.177496	4713	ALT	0
chr12:51013234-51013405::F3_17	58.1749	54.4589	54.0941	60.3284	33.6631	42.8491	36.7317	40.6101	-0.694734	-0.304414	-0.531795	-0.541857	-0.5182	6531	WT	0
chr12:51013234-51013405::F3_2	169.466	177.95	178.58	179.157	176.884	146.46	176.035	171.697	0.0553331	-0.250844	-0.0200537	-0.0590726	-0.0686593	3466	ALT	0
chr12:51013234-51013405::F3_3	485.317	495.882	520.829	512.182	534.631	506.112	512.857	502.252	0.125461	0.0264097	-0.0216281	-0.0272944	0.0257371	2468	ALT	1
chr12:51013234-51013405::F3_4	487.847	454.079	475.057	457.947	382.841	418.306	359	369.075	-0.314126	-0.106106	-0.392562	-0.300656	-0.278362	5587	ALT	0
chr12:51013234-51013405::F3_5	145.437	141.516	136.276	153.563	85.3818	88.5081	84.8986	96.7477	-0.685638	-0.602809	-0.658622	-0.640079	-0.646787	6743	ALT	0
chr12:51013234-51013405::F3_6	201.083	217.835	218.11	200.18	189.431	188.255	199.598	187.225	-0.0771423	-0.18821	-0.124006	-0.0929863	-0.120586	4106	ALT	0
chr12:51013234-51013405::F3_7	309.844	314.097	295.784	322.056	292.257	330.5	316.377	319.208	-0.0756598	0.0657694	0.0942471	-0.0123708	0.0179965	2544	ALT	0
chr12:51013234-51013405::F3_8	313.006	291.086	285.034	318.704	613.892	597.429	586.667	553.015	0.872972	0.929573	1.01156	0.768009	0.895527	138	ALT	1
chr12:51013234-51013405::F3_9	455.598	477.474	466.042	444.541	420.482	393.369	398.85	417.15	-0.103953	-0.250536	-0.218212	-0.0886325	-0.165333	4591	ALT	0
chr12:51656632-51656803	61.0204	74.018	64.1501	68.555	69.7743	80.43	55.0975	76.144	0.171512	0.106292	-0.210168	0.144659	0.0530734	2233	NegativeControl	0
chr12:52241195-52241366	104.335	100.48	119.284	103.594	97.9289	119.064	110.888	103.914	-0.0815093	0.21794	-0.101656	0.00426751	0.00976053	2639	NegativeControl	0
chr12:63307808-63307979	85.3653	82.0718	79.7542	80.1331	60.5935	68.8396	62.721	66.8873	-0.4391	-0.224862	-0.3328	-0.248988	-0.311438	5776	NegativeControl	0
chr12:66155192-66155363	90.424	79.7707	83.9152	79.5238	86.9119	72.0006	81.7799	79.4287	-0.0508852	-0.131087	-0.0357788	-0.00165068	-0.0548504	3323	NegativeControl	0
chr12:66291321-66291492	71.7701	60.5951	66.9241	79.8284	62.1236	57.2493	57.1766	46.5822	-0.18473	-0.0723824	-0.217621	-0.740177	-0.303728	5729	NegativeControl	0
chr12:66891441-66891612	88.2108	91.2761	99.5193	101.766	67.0201	75.5128	59.6023	72.8594	-0.352288	-0.242777	-0.710875	-0.461386	-0.441831	6337	NegativeControl	0
chr12:72609136-72609307	106.232	98.1793	81.1412	89.2738	63.6538	61.4639	62.3745	61.5124	-0.657231	-0.599197	-0.364385	-0.513337	-0.533537	6565	NegativeControl	0
chr12:77719352-77719523	25.9258	26.8459	31.5549	26.8126	22.9521	25.288	26.3359	23.2911	-0.152019	-0.074615	-0.245464	-0.189111	-0.165302	4590	NegativeControl	0
chr12:79212340-79212511	79.9904	82.0718	88.7699	80.4378	72.2226	76.2153	68.9585	77.637	-0.130975	-0.0947484	-0.350294	-0.0488875	-0.156226	4496	NegativeControl	0
chr12:79234628-79234799	51.2192	50.6237	50.2798	54.844	52.6368	51.9809	40.89	46.2836	0.0347941	0.0336322	-0.284131	-0.232441	-0.112036	3996	NegativeControl	0
chr12:8059035-8059206	98.9605	82.0718	96.0518	88.9691	82.6275	91.6691	89.4035	77.9356	-0.231745	0.141692	-0.0996901	-0.182762	-0.0931263	3770	NegativeControl	0
chr12:82463841-82464012	83.1521	72.484	83.2217	99.9379	98.847	103.962	88.7104	91.97	0.222146	0.462065	0.0886933	-0.114865	0.16451	1374	NegativeControl	1
chr12:8962853-8963024	79.6743	79.3872	86.3426	86.8363	31.2148	45.3077	41.583	39.1171	-1.19247	-0.714809	-1.00922	-1.09471	-1.0028	7043	NegativeControl	0
chr12:97628968-97629139	74.9318	79.3872	79.7542	72.5159	63.3478	55.8444	57.1766	60.6166	-0.215027	-0.449116	-0.460684	-0.246652	-0.34287	5936	NegativeControl	0
chr12:97706656-97706827	107.813	113.136	121.018	123.704	37.9474	38.6345	30.8407	37.9227	-1.33462	-1.37078	-1.8873	-1.6265	-1.5548	7213	NegativeControl	0
chr12:97820620-97820791	103.703	97.0288	116.857	109.079	92.4204	97.2886	98.0666	99.4351	-0.14811	0.0034305	-0.243995	-0.128071	-0.129186	4193	NegativeControl	0
chr13:100544512-100544683	30.6683	33.7492	35.0225	35.0392	31.2148	30.2051	29.8012	34.9367	0.0222282	-0.139415	-0.219986	-0.00398006	-0.0852881	3668	NegativeControl	0
chr13:108470074-108470245	162.826	156.09	160.895	175.196	149.648	141.894	149.699	141.538	-0.108939	-0.122752	-0.100681	-0.296125	-0.157124	4504	NegativeControl	0
chr13:111864514-111864685::F1_0	196.024	171.047	174.766	181.29	188.207	199.846	221.43	197.676	-0.0525879	0.200583	0.330783	0.120241	0.149755	1467	ALT	1
chr13:111864514-111864685::F1_1	207.406	218.219	209.441	210.54	142.303	148.918	137.224	145.42	-0.486511	-0.492457	-0.590501	-0.513968	-0.520859	6538	ALT	0
chr13:111864514-111864685::F1_10	156.503	172.197	170.951	173.673	166.479	179.475	151.085	167.218	0.0797768	0.0533421	-0.172476	-0.0525949	-0.022988	2961	ALT	0
chr13:111864514-111864685::F1_11	238.074	238.545	245.157	245.579	190.043	197.738	204.103	187.523	-0.291333	-0.242033	-0.256324	-0.375014	-0.291176	5665	ALT	0
chr13:111864514-111864685::F1_12	170.731	184.853	165.75	199.266	152.708	153.133	155.936	163.038	-0.144024	-0.242537	-0.0852115	-0.278755	-0.187632	4798	ALT	0
chr13:111864514-111864685::F1_13	232.067	244.298	235.448	241.009	182.393	179.123	178.46	186.03	-0.311367	-0.400247	-0.38742	-0.359987	-0.364755	6040	ALT	0
chr13:111864514-111864685::F1_14	355.373	321.767	328.379	321.447	247.576	258.149	272.715	273.82	-0.467934	-0.284514	-0.260066	-0.223256	-0.308942	5760	ALT	0
chr13:111864514-111864685::F1_15	116.35	127.71	139.396	126.141	102.825	107.123	125.789	117.351	-0.159061	-0.225884	-0.143222	-0.100074	-0.15706	4503	ALT	0
chr13:111864514-111864685::F1_16	254.831	271.527	273.938	283.361	95.7867	107.825	99.4527	122.428	-1.26264	-1.18973	-1.41448	-1.16584	-1.25817	7165	ALT	0
chr13:111864514-111864685::F1_17	104.968	83.9894	100.906	95.6723	60.5935	78.6738	66.8793	61.2138	-0.704809	-0.0837024	-0.57082	-0.615684	-0.493754	6473	WT	0
chr13:111864514-111864685::F1_2	257.993	273.828	246.544	270.564	216.668	218.46	226.627	227.536	-0.225807	-0.291569	-0.117838	-0.240968	-0.219045	5133	ALT	0
chr13:111864514-111864685::F1_3	177.37	193.291	196.265	180.68	382.841	368.081	370.435	324.284	0.995511	0.831598	0.889026	0.813625	0.88244	147	ALT	1
chr13:111864514-111864685::F1_4	385.725	359.735	373.111	373.548	168.621	177.367	165.639	179.162	-1.07056	-0.912777	-1.13613	-1.02234	-1.03545	7073	ALT	0
chr13:111864514-111864685::F1_5	235.861	229.341	225.045	235.22	220.952	224.08	250.191	222.161	-0.0844514	-0.0299434	0.14818	-0.0794379	-0.0114131	2856	ALT	0
chr13:111864514-111864685::F1_6	327.234	342.477	344.33	352.525	366.621	351.574	349.644	348.769	0.147213	0.0338764	0.0214529	-0.0149183	0.0469059	2285	ALT	1
chr13:111864514-111864685::F1_7	202.98	192.907	210.828	212.977	178.414	192.119	178.114	171.697	-0.166692	-0.00527994	-0.235669	-0.299399	-0.17676	4705	ALT	0
chr13:111864514-111864685::F1_8	214.678	209.398	230.247	207.798	192.798	194.577	172.569	187.523	-0.138957	-0.0946683	-0.40306	-0.142686	-0.194843	4878	ALT	0
chr13:111864514-111864685::F1_9	195.708	203.645	180.661	198.657	128.532	149.27	138.957	137.955	-0.542715	-0.40027	-0.366394	-0.506309	-0.453922	6371	ALT	0
chr13:111864629-111864800::F2_0	442.951	491.664	469.509	462.517	377.944	423.223	456.72	397.442	-0.205664	-0.19384	-0.0387146	-0.211327	-0.162387	4557	ALT	0
chr13:111864629-111864800::F2_1	107.181	107.384	105.761	107.555	101.295	97.6399	96.334	98.2407	-0.0726683	-0.122086	-0.12987	-0.125316	-0.112485	4003	ALT	0
chr13:111864629-111864800::F2_10	138.481	127.326	133.155	126.751	91.5023	110.986	106.037	119.74	-0.533497	-0.176516	-0.317246	-0.0788386	-0.276524	5578	ALT	0
chr13:111864629-111864800::F2_11	308.58	299.524	270.124	267.212	203.815	210.031	195.787	203.947	-0.536631	-0.458166	-0.45019	-0.375807	-0.455199	6374	ALT	0
chr13:111864629-111864800::F2_12	117.931	125.792	142.864	126.141	116.597	118.362	117.125	124.816	-0.0146525	-0.0782652	-0.276924	-0.0146305	-0.096118	3810	ALT	0
chr13:111864629-111864800::F2_13	108.129	112.753	107.841	122.18	133.734	141.543	122.323	129.594	0.27379	0.292397	0.175489	0.0816436	0.20583	1153	ALT	1
chr13:111864629-111864800::F2_14	211.832	200.961	216.03	205.665	305.722	315.047	287.269	266.952	0.474702	0.580373	0.39878	0.362789	0.454161	488	ALT	1
chr13:111864629-111864800::F2_15	197.605	165.294	180.661	197.743	141.079	156.645	159.402	156.17	-0.435081	-0.069221	-0.174846	-0.327832	-0.251745	5406	ALT	0
chr13:111864629-111864800::F2_16	157.135	149.187	153.613	159.352	106.192	114.85	113.314	115.56	-0.505094	-0.336423	-0.424237	-0.445568	-0.427831	6289	ALT	0
chr13:111864629-111864800::F2_17	75.2479	69.7994	78.7139	71.9065	56.6151	48.4687	53.3649	53.4501	-0.363986	-0.464632	-0.53767	-0.407747	-0.443509	6341	WT	0
chr13:111864629-111864800::F2_2	308.58	284.567	261.455	291.587	249.107	242.344	256.082	233.508	-0.277113	-0.207363	-0.0290581	-0.309095	-0.205657	4998	ALT	0
chr13:111864629-111864800::F2_3	272.22	265.775	272.551	260.204	224.624	263.417	250.191	255.605	-0.248638	-0.0115047	-0.119798	-0.0248151	-0.101189	3872	ALT	0
chr13:111864629-111864800::F2_4	322.491	344.395	366.176	334.853	364.173	356.14	359.693	383.408	0.157439	0.043337	-0.0250245	0.188624	0.0910937	1878	ALT	1
chr13:111864629-111864800::F2_5	230.486	244.298	234.408	214.196	219.422	260.256	240.488	225.147	-0.0636212	0.0816837	0.035826	0.0693381	0.0308066	2424	ALT	0
chr13:111864629-111864800::F2_6	188.752	193.674	184.128	206.579	165.867	147.865	144.154	156.468	-0.166949	-0.347705	-0.341728	-0.385945	-0.310582	5771	ALT	0
chr13:111864629-111864800::F2_7	117.298	139.599	123.792	139.852	103.437	107.123	93.9083	102.123	-0.161883	-0.340386	-0.384562	-0.435544	-0.330594	5878	ALT	0
chr13:111864629-111864800::F2_8	132.474	151.871	128.994	147.774	152.096	164.021	151.431	143.031	0.178165	0.0991142	0.223692	-0.0452567	0.113929	1699	ALT	1
chr13:111864629-111864800::F2_9	233.332	229.341	245.504	249.845	301.131	297.485	289.002	280.389	0.330107	0.335875	0.2283	0.16051	0.263698	935	ALT	1
chr13:111864743-111864914::F3_0	194.759	228.574	204.24	216.024	155.462	143.299	129.6	154.08	-0.29107	-0.601786	-0.635043	-0.469458	-0.499339	6485	ALT	0
chr13:111864743-111864914::F3_1	123.622	132.312	123.792	128.579	139.855	130.304	140.343	142.434	0.159059	-0.0196741	0.174954	0.141908	0.114062	1697	ALT	1
chr13:111864743-111864914::F3_10	87.2623	79.7707	74.5528	91.4066	86.6059	75.8641	73.1168	86.5952	-0.00969711	-0.064251	-0.0269585	-0.0746965	-0.0439008	3197	ALT	0
chr13:111864743-111864914::F3_11	144.489	135.38	132.808	139.852	109.252	124.684	115.393	132.282	-0.360252	-0.105852	-0.195884	-0.0771742	-0.184791	4778	ALT	0
chr13:111864743-111864914::F3_12	154.606	155.323	136.622	155.391	70.0804	76.2153	74.8494	71.3664	-1.01779	-0.914107	-0.836954	-1.07648	-0.961333	7026	ALT	0
chr13:111864743-111864914::F3_13	247.559	232.025	235.101	229.126	262.266	268.334	284.497	249.932	0.0746699	0.187668	0.266879	0.120907	0.162531	1390	ALT	1
chr13:111864743-111864914::F3_14	83.1521	83.9894	89.8101	88.055	75.8949	84.6446	78.3147	81.5189	-0.117152	0.00995375	-0.190142	-0.106482	-0.100956	3868	ALT	0
chr13:111864743-111864914::F3_15	208.355	203.645	214.296	221.204	239.62	260.607	278.953	225.147	0.180806	0.318254	0.368922	0.0245731	0.223139	1088	ALT	1
chr13:111864743-111864914::F3_16	117.298	123.491	140.09	131.93	131.286	122.225	128.561	135.268	0.145172	-0.0132448	-0.119759	0.0346381	0.0117016	2625	ALT	0
chr13:111864743-111864914::F3_2	146.386	158.391	153.96	154.782	37.6414	39.3369	35.6921	37.6241	-1.73901	-1.78083	-2.02383	-1.94809	-1.87294	7240	ALT	0
chr13:111864743-111864914::F3_3	64.4982	76.7026	88.0763	65.5081	35.1932	38.2833	35.6921	34.9367	-0.770504	-0.883995	-1.246	-0.859885	-0.940096	7014	ALT	0
chr13:111864743-111864914::F3_4	184.01	172.197	167.137	168.493	175.048	181.231	185.044	147.809	-0.0644976	0.0658919	0.142179	-0.181803	-0.0095575	2843	ALT	0
chr13:111864743-111864914::F3_5	166.937	177.183	169.564	170.321	76.2009	81.8348	73.1168	87.1924	-1.00955	-0.992693	-1.1709	-0.92757	-1.02518	7066	ALT	0
chr13:111864743-111864914::F3_6	93.5857	99.7134	95.0115	91.7113	90.2782	99.396	90.0965	97.3449	-0.0462363	-0.00409127	-0.073822	0.0824037	-0.0104365	2850	ALT	0
chr13:111864743-111864914::F3_7	59.4395	65.5807	66.2306	62.7659	69.4683	57.9517	50.9392	53.4501	0.199422	-0.15772	-0.362528	-0.220618	-0.135361	4266	ALT	0
chr13:111864743-111864914::F3_8	190.649	178.334	200.426	169.102	154.238	142.245	144.501	158.559	-0.273708	-0.2912	-0.456908	-0.0893846	-0.2778	5582	ALT	0
chr13:111864743-111864914::F3_9	77.7773	65.1972	76.6333	73.1253	61.8176	60.4103	67.9189	70.7691	-0.294079	-0.0972802	-0.16727	-0.045123	-0.150938	4436	ALT	0
chr13:113992015-113992186	220.685	223.972	212.909	220.899	218.198	214.246	232.518	240.675	-0.0146569	-0.0572758	0.123219	0.119253	0.0426347	2326	NegativeControl	1
chr13:114814094-114814265	234.596	219.369	208.401	213.282	211.771	214.246	210.687	213.502	-0.132372	-0.030489	0.0152544	0.00143178	-0.0365437	3101	NegativeControl	0
chr13:26206380-26206551	178.002	153.789	162.282	175.501	183.311	182.636	191.628	198.273	0.037961	0.221478	0.232195	0.169516	0.165287	1371	NegativeControl	1
chr13:37369680-37369851	503.971	475.173	474.017	458.861	444.658	467.828	436.968	410.282	-0.162309	-0.020145	-0.11408	-0.155959	-0.113123	4015	NegativeControl	0
chr13:39332360-39332531::F1_0	110.975	91.2761	105.067	92.9301	116.291	99.7472	113.314	121.532	0.0602473	0.113827	0.105182	0.371325	0.162646	1388	ALT	1
chr13:39332360-39332531::F1_1	87.2623	97.0288	89.1166	97.8051	95.1746	108.528	100.839	110.185	0.111523	0.143749	0.171794	0.164898	0.147991	1475	ALT	1
chr13:39332360-39332531::F1_10	25.2934	34.1327	30.8614	32.297	30.9088	27.0441	29.1081	28.0688	0.251439	-0.292058	-0.079515	-0.189704	-0.0774593	3574	ALT	0
chr13:39332360-39332531::F1_11	30.6683	32.9821	31.2082	34.4298	46.2102	27.7466	30.4942	27.173	0.518684	-0.216843	-0.0314909	-0.320158	-0.012452	2869	ALT	0
chr13:39332360-39332531::F1_12	63.5497	62.8961	65.1904	66.4221	84.7697	68.4884	95.9874	79.7273	0.369215	0.108736	0.536716	0.251586	0.316563	781	ALT	1
chr13:39332360-39332531::F1_13	47.109	41.4194	44.0382	49.6643	40.7017	60.4103	46.7809	55.8389	-0.185663	0.479485	0.0830479	0.160645	0.134379	1563	ALT	0
chr13:39332360-39332531::F1_14	80.9389	80.5377	88.4231	84.7035	97.6229	79.7275	73.8098	97.3449	0.240742	-0.0129428	-0.250666	0.192196	0.0423325	2332	ALT	0
chr13:39332360-39332531::F1_15	101.49	100.864	100.213	113.954	97.3168	101.503	118.165	109.289	-0.0539974	0.00810914	0.229388	-0.0578649	0.0314088	2420	ALT	0
chr13:39332360-39332531::F1_16	67.6599	78.2367	70.045	61.2424	59.3694	66.0298	63.4141	67.1859	-0.167159	-0.216824	-0.137647	0.127399	-0.098558	3836	ALT	0
chr13:39332360-39332531::F1_17	27.1904	33.3656	29.8211	40.2189	31.8269	41.7955	30.8407	30.159	0.197793	0.284312	0.0457222	-0.390845	0.0342455	2396	WT	0
chr13:39332360-39332531::F1_2	87.8946	90.5091	101.253	102.071	125.165	110.986	135.838	133.775	0.454834	0.261714	0.409295	0.374633	0.375119	630	ALT	1
chr13:39332360-39332531::F1_3	72.7186	63.6632	62.7631	68.2503	73.4467	70.2445	56.8301	59.4222	0.0127668	0.125617	-0.137203	-0.190497	-0.0473291	3230	ALT	0
chr13:39332360-39332531::F1_4	87.8946	87.8245	87.3828	79.8284	87.524	101.855	95.9874	101.227	-0.00542803	0.190064	0.130516	0.328083	0.160809	1401	ALT	1
chr13:39332360-39332531::F1_5	29.7198	29.5305	27.7406	31.9923	19.2798	29.1515	24.9498	20.9023	-0.539453	-0.0161908	-0.143499	-0.572289	-0.317858	5812	ALT	0
chr13:39332360-39332531::F1_6	35.727	39.5018	39.1836	42.9611	14.9954	14.0489	15.2471	19.4093	-1.07974	-1.2831	-1.27215	-1.07187	-1.17672	7127	ALT	0
chr13:39332360-39332531::F1_7	103.071	96.6453	91.5439	96.5863	123.329	142.596	129.947	132.58	0.231043	0.499824	0.487633	0.438578	0.41427	544	ALT	1
chr13:39332360-39332531::F1_8	57.2264	64.4302	56.8682	57.8909	101.907	133.465	116.779	103.914	0.739767	0.933536	0.998341	0.806652	0.869574	157	ALT	1
chr13:39332360-39332531::F1_9	75.2479	82.8388	72.1255	76.4769	50.1886	54.0883	57.1766	61.5124	-0.517618	-0.544271	-0.321278	-0.299795	-0.420741	6269	ALT	0
chr13:39332475-39332646::F2_0	89.7916	88.975	95.705	102.375	74.3648	89.5617	78.3147	79.4287	-0.241909	0.00842348	-0.278499	-0.350618	-0.215651	5105	ALT	0
chr13:39332475-39332646::F2_1	91.0563	73.251	76.2866	76.1722	67.3261	61.4639	59.2558	48.0752	-0.387243	-0.22403	-0.349696	-0.632356	-0.398331	6176	ALT	0
chr13:39332475-39332646::F2_10	50.903	44.871	49.933	42.6564	24.4822	23.8831	33.2664	26.8744	-0.924103	-0.792695	-0.556805	-0.626711	-0.725078	6844	ALT	0
chr13:39332475-39332646::F2_11	267.162	281.499	278.793	263.251	240.232	224.08	216.232	232.911	-0.137476	-0.294476	-0.355545	-0.170364	-0.239465	5315	ALT	0
chr13:39332475-39332646::F2_12	41.1018	42.1864	36.0628	47.2268	27.8485	38.2833	25.6429	25.6799	-0.491063	-0.122769	-0.463727	-0.826969	-0.476132	6426	ALT	0
chr13:39332475-39332646::F2_13	127.732	132.312	145.985	120.047	127.002	126.791	111.581	103.914	-0.00738956	-0.0548129	-0.374609	-0.199812	-0.159156	4525	ALT	0
chr13:39332475-39332646::F2_14	192.862	219.753	209.441	216.634	173.824	167.182	176.728	167.815	-0.134277	-0.352512	-0.237354	-0.354824	-0.269742	5517	ALT	0
chr13:39332475-39332646::F2_15	85.6815	105.85	90.1569	95.3676	82.6275	67.0835	66.5328	63.9013	-0.0465919	-0.584094	-0.421409	-0.5522	-0.401074	6188	ALT	0
chr13:39332475-39332646::F2_16	81.2551	100.864	102.64	97.1957	46.5162	46.3614	48.167	47.7766	-0.712832	-0.992523	-1.0476	-0.977429	-0.932595	7011	ALT	0
chr13:39332475-39332646::F2_2	136.268	135.764	125.873	114.868	110.476	110.284	119.898	99.4351	-0.270358	-0.267198	-0.0677711	-0.199669	-0.201249	4951	ALT	0
chr13:39332475-39332646::F2_3	72.4024	65.9642	62.4163	60.6331	49.8825	44.254	45.3948	43.8948	-0.476002	-0.507863	-0.439061	-0.442646	-0.466393	6403	ALT	0
chr13:39332475-39332646::F2_4	140.062	141.9	143.211	134.063	103.131	114.499	94.6013	94.3589	-0.394309	-0.275902	-0.577515	-0.486254	-0.433495	6303	ALT	0
chr13:39332475-39332646::F2_5	115.085	112.753	109.229	110.297	89.9722	109.23	85.5917	97.0463	-0.316657	-0.0407688	-0.339062	-0.177079	-0.218391	5128	ALT	0
chr13:39332475-39332646::F2_6	109.394	126.176	108.535	118.219	88.442	84.2934	86.2847	86.8938	-0.273395	-0.51772	-0.318996	-0.425825	-0.383984	6114	ALT	0
chr13:39332475-39332646::F2_8	129.629	130.394	158.121	134.977	130.98	149.27	142.075	139.747	0.0133668	0.173959	-0.149329	0.0481583	0.0215388	2511	ALT	0
chr13:39332475-39332646::F2_9	110.659	119.273	110.269	108.469	71.9165	68.8396	82.8195	77.9356	-0.553545	-0.704457	-0.397969	-0.456802	-0.528193	6550	ALT	0
chr13:39332589-39332760::F3_0	188.436	179.868	158.121	184.032	150.872	148.918	150.738	160.948	-0.287098	-0.243228	-0.0667423	-0.186146	-0.195804	4889	ALT	0
chr13:39332589-39332760::F3_1	126.467	131.161	139.396	131.93	88.7481	109.581	103.264	110.782	-0.455757	-0.231042	-0.417996	-0.242046	-0.33671	5911	ALT	0
chr13:39332589-39332760::F3_10	143.224	155.323	156.041	159.962	130.674	133.465	143.461	150.496	-0.11826	-0.195208	-0.117295	-0.0846576	-0.128855	4190	ALT	0
chr13:39332589-39332760::F3_11	74.6156	74.4015	79.7542	79.8284	69.1623	81.4836	81.0869	79.7273	-0.0972322	0.116345	0.0229953	-0.00174974	0.0100897	2635	ALT	0
chr13:39332589-39332760::F3_12	177.37	162.226	184.128	181.899	148.423	164.372	170.837	174.385	-0.230022	0.0169289	-0.104664	-0.0586043	-0.0940904	3788	ALT	0
chr13:39332589-39332760::F3_13	129.313	156.857	155.347	147.165	253.697	239.885	268.21	222.161	0.87051	0.547733	0.763412	0.572131	0.688446	264	ALT	1
chr13:39332589-39332760::F3_14	120.144	125.792	116.164	120.961	96.0927	106.772	103.264	107.199	-0.287483	-0.210647	-0.163863	-0.167257	-0.207313	5016	ALT	0
chr13:39332589-39332760::F3_15	197.289	192.907	190.023	194.696	209.323	201.25	234.251	190.211	0.0765379	0.0545981	0.292572	-0.0323896	0.0978295	1826	ALT	1
chr13:39332589-39332760::F3_16	119.828	106.617	109.575	119.438	87.524	95.5325	90.7896	103.914	-0.404108	-0.14087	-0.261579	-0.192762	-0.24983	5396	ALT	0
chr13:39332589-39332760::F3_17	178.319	176.416	181.007	175.501	142.915	123.63	150.392	158.857	-0.285704	-0.457679	-0.258737	-0.138354	-0.285118	5629	WT	0
chr13:39332589-39332760::F3_2	420.819	426.083	421.657	403.103	378.556	396.881	367.317	440.739	-0.13714	-0.091789	-0.193331	0.124394	-0.0744666	3543	ALT	0
chr13:39332589-39332760::F3_3	176.422	167.595	158.815	182.204	113.23	108.177	110.888	113.171	-0.571966	-0.56316	-0.500851	-0.6606	-0.574144	6628	ALT	0
chr13:39332589-39332760::F3_4	174.208	181.018	181.701	180.376	137.713	145.757	132.373	142.136	-0.303411	-0.279064	-0.442109	-0.330757	-0.338835	5925	ALT	0
chr13:39332589-39332760::F3_5	423.665	407.291	414.722	422.908	396.612	406.364	351.723	413.865	-0.0855046	-0.00294413	-0.230862	-0.0301212	-0.087358	3690	ALT	0
chr13:39332589-39332760::F3_6	130.893	118.506	136.276	114.563	111.7	127.494	131.333	99.1365	-0.204285	0.0939834	-0.0515142	-0.20015	-0.0904915	3731	ALT	0
chr13:39332589-39332760::F3_7	190.649	179.101	166.443	187.993	168.009	147.865	147.273	153.781	-0.163301	-0.246861	-0.170814	-0.278959	-0.214984	5093	ALT	0
chr13:39332589-39332760::F3_8	135.32	125.025	147.025	136.805	113.536	122.577	124.749	98.2407	-0.226171	-0.0254287	-0.229121	-0.458594	-0.234829	5273	ALT	0
chr13:39332589-39332760::F3_9	238.39	236.628	225.392	241.923	225.236	215.651	227.667	225.147	-0.0734134	-0.119775	0.0140454	-0.099958	-0.0697753	3485	ALT	0
chr13:39442953-39443124::F1_0	144.172	143.434	153.613	148.079	58.1453	45.6589	54.751	49.5683	-1.16641	-1.46443	-1.43299	-1.51026	-1.39352	7191	ALT	0
chr13:39442953-39443124::F1_1	144.805	148.42	141.13	158.743	132.204	148.918	132.026	131.684	-0.117413	0.00431901	-0.0929985	-0.259254	-0.116337	4053	ALT	0
chr13:39442953-39443124::F1_10	218.788	217.452	196.265	201.704	198.612	182.987	205.836	205.44	-0.125078	-0.222526	0.0665612	0.025509	-0.0638835	3412	ALT	0
chr13:39442953-39443124::F1_11	250.405	267.692	264.576	262.642	281.24	263.768	289.348	260.084	0.150283	-0.0190667	0.125286	-0.0136176	0.0607213	2170	ALT	1
chr13:39442953-39443124::F1_12	220.685	214	227.126	212.977	346.729	377.915	414.097	358.026	0.584767	0.734413	0.840961	0.722932	0.720768	244	ALT	1
chr13:39442953-39443124::F1_13	140.695	128.477	132.461	133.758	71.6105	78.6738	93.2152	68.6789	-0.868466	-0.629291	-0.489208	-0.921377	-0.727085	6848	ALT	0
chr13:39442953-39443124::F1_14	312.374	306.427	298.211	325.712	339.385	363.164	355.188	310.548	0.107402	0.219501	0.244878	-0.0663891	0.126348	1616	ALT	1
chr13:39442953-39443124::F1_15	154.922	142.667	149.106	152.954	149.648	146.811	140.343	142.733	-0.0447036	0.0368549	-0.0845041	-0.0959628	-0.0470789	3225	ALT	0
chr13:39442953-39443124::F1_16	142.592	136.914	144.251	138.938	140.161	145.055	138.957	140.344	-0.0221796	0.0743273	-0.0521636	0.0139633	0.00348685	2697	ALT	0
chr13:39442953-39443124::F1_17	155.555	171.43	161.589	146.251	172.906	172.801	190.935	172.295	0.136536	0.0102648	0.233111	0.227495	0.151852	1457	WT	1
chr13:39442953-39443124::F1_2	85.9976	82.4553	82.1815	82.5706	67.9382	80.0787	79.3542	84.2063	-0.302239	-0.0374425	-0.048579	0.0270767	-0.090296	3726	ALT	0
chr13:39442953-39443124::F1_3	68.2922	72.8675	78.7139	76.4769	104.968	124.333	98.0666	118.247	0.551815	0.685199	0.305341	0.602371	0.536181	382	ALT	1
chr13:39442953-39443124::F1_4	236.493	265.008	254.173	267.821	201.366	215.651	193.361	212.307	-0.207919	-0.265991	-0.382433	-0.323121	-0.294866	5686	ALT	0
chr13:39442953-39443124::F1_5	212.781	210.932	194.184	202.313	196.776	185.797	191.975	194.988	-0.101085	-0.163615	-0.0159911	-0.0512562	-0.0829867	3638	ALT	0
chr13:39442953-39443124::F1_6	274.117	285.334	276.712	295.548	364.785	321.72	356.574	343.096	0.370018	0.155037	0.355085	0.207735	0.271969	912	ALT	1
chr13:39442953-39443124::F1_7	95.7988	97.4123	94.318	93.2348	84.1576	102.206	88.3639	72.2622	-0.166442	0.0616362	-0.0906146	-0.351663	-0.136771	4282	ALT	0
chr13:39442953-39443124::F1_8	115.401	116.971	119.284	113.04	75.8949	70.5957	76.582	76.7412	-0.53857	-0.647236	-0.616057	-0.535237	-0.584275	6651	ALT	0
chr13:39442953-39443124::F1_9	173.892	190.222	192.45	176.415	176.578	180.528	175.688	185.732	0.0197968	-0.0674257	-0.127326	0.0714969	-0.0258646	2994	ALT	0
chr13:39443068-39443239::F2_0	196.34	190.222	204.934	200.485	190.655	206.519	182.272	189.912	-0.0379703	0.105993	-0.163778	-0.0752966	-0.0427629	3181	ALT	0
chr13:39443068-39443239::F2_1	255.78	232.025	265.616	244.36	203.508	235.319	212.073	233.807	-0.295664	0.01819	-0.314928	-0.061414	-0.163454	4567	ALT	0
chr13:39443068-39443239::F2_10	363.277	390.416	382.126	371.111	355.604	348.764	372.514	370.269	-0.0276519	-0.145818	-0.0356948	-0.00316415	-0.0530822	3304	ALT	0
chr13:39443068-39443239::F2_11	346.204	342.477	355.079	329.673	258.287	245.153	248.805	255.306	-0.379275	-0.431786	-0.497979	-0.355871	-0.416228	6246	ALT	0
chr13:39443068-39443239::F2_12	342.726	314.481	306.187	329.369	313.678	299.242	323.654	318.61	-0.114692	-0.0641656	0.077696	-0.0462456	-0.0368519	3105	ALT	0
chr13:39443068-39443239::F2_13	221.317	215.151	208.054	204.751	166.173	147.513	165.292	157.962	-0.370314	-0.486393	-0.321493	-0.360406	-0.384652	6118	ALT	0
chr13:39443068-39443239::F2_14	393.945	420.714	432.06	445.15	384.983	427.087	395.039	401.025	-0.0298163	0.0194381	-0.125542	-0.145475	-0.0703487	3494	ALT	0
chr13:39443068-39443239::F2_15	248.508	230.875	249.665	234.001	152.096	176.665	165.639	178.267	-0.634466	-0.345125	-0.573582	-0.378163	-0.482834	6447	ALT	0
chr13:39443068-39443239::F2_16	212.781	237.395	222.618	224.86	146.587	175.611	167.718	156.468	-0.481321	-0.388772	-0.395759	-0.503851	-0.442425	6338	ALT	0
chr13:39443068-39443239::F2_17	127.732	103.549	119.978	105.118	102.519	103.962	98.4131	111.081	-0.283147	0.00511361	-0.275805	0.0763701	-0.119367	4092	WT	0
chr13:39443068-39443239::F2_2	250.721	214.767	236.488	250.149	195.246	194.577	171.876	208.724	-0.323391	-0.127326	-0.446097	-0.251799	-0.287153	5644	ALT	0
chr13:39443068-39443239::F2_3	160.929	158.774	158.815	166.969	117.821	125.035	122.67	133.476	-0.402099	-0.307415	-0.360202	-0.310666	-0.345095	5948	ALT	0
chr13:39443068-39443239::F2_4	161.246	153.789	147.025	161.485	132.204	134.518	128.214	128.698	-0.256201	-0.172311	-0.190932	-0.314827	-0.233567	5260	ALT	0
chr13:39443068-39443239::F2_5	240.92	240.846	248.278	258.681	425.073	469.584	409.593	431.184	0.735238	0.862718	0.701062	0.711581	0.75265	227	ALT	1
chr13:39443068-39443239::F2_6	405.643	415.345	403.279	415.595	377.332	385.291	401.276	382.81	-0.0937402	-0.0970998	-0.00697626	-0.1145	-0.0780791	3577	ALT	0
chr13:39443068-39443239::F2_7	290.558	291.47	281.914	317.79	221.258	249.719	229.053	278.299	-0.352549	-0.199622	-0.290566	-0.184742	-0.25687	5438	ALT	0
chr13:39443068-39443239::F2_8	397.107	405.757	380.393	390.916	164.643	188.255	184.351	202.752	-1.13907	-0.9916	-1.0137	-0.913774	-1.01454	7056	ALT	0
chr13:39443068-39443239::F2_9	116.35	110.068	117.551	120.352	129.756	108.528	112.621	118.247	0.140516	-0.0181013	-0.0596714	-0.0244421	0.00957542	2640	ALT	0
chr13:39443182-39443353::F3_0	120.144	118.122	119.978	131.93	118.739	123.982	89.4035	111.379	-0.0151531	0.0622312	-0.409268	-0.234602	-0.149198	4417	ALT	0
chr13:39443182-39443353::F3_1	76.8288	94.7277	90.5036	77.3909	71.6105	61.8152	61.6815	57.6306	-0.0901525	-0.546023	-0.531471	-0.405734	-0.393345	6151	ALT	0
chr13:39443182-39443353::F3_10	84.733	80.1542	80.7944	74.6487	58.7573	52.3322	67.5724	54.6445	-0.468868	-0.54408	-0.247701	-0.429013	-0.422415	6273	ALT	0
chr13:39443182-39443353::F3_11	191.914	192.524	204.587	183.423	164.337	169.64	178.114	169.308	-0.200381	-0.16309	-0.193652	-0.11122	-0.167086	4611	ALT	0
chr13:39443182-39443353::F3_12	171.995	163.76	162.629	154.477	123.941	127.143	113.314	137.955	-0.422721	-0.325748	-0.503856	-0.15694	-0.352316	5981	ALT	0
chr13:39443182-39443353::F3_13	92.6371	89.7421	105.761	102.375	57.2272	59.3566	56.8301	53.1515	-0.617122	-0.528448	-0.861285	-0.903212	-0.727517	6850	ALT	0
chr13:39443182-39443353::F3_14	248.508	223.972	211.522	230.649	131.898	138.733	132.373	133.775	-0.818251	-0.617213	-0.654515	-0.756593	-0.711643	6819	ALT	0
chr13:39443182-39443353::F3_15	87.8946	97.4123	98.1323	89.2738	81.0974	84.9958	74.5029	91.0742	-0.10333	-0.174789	-0.382517	0.0275857	-0.158262	4518	ALT	0
chr13:39443182-39443353::F3_16	52.4838	46.7886	38.1433	50.2736	33.6631	33.7174	46.0878	46.5822	-0.563383	-0.414136	0.259595	-0.104373	-0.205574	4997	ALT	0
chr13:39443182-39443353::F3_17	48.6898	56.7599	61.376	48.7502	41.3138	42.4979	37.4247	44.7906	-0.208734	-0.367525	-0.680619	-0.115853	-0.343183	5938	WT	0
chr13:39443182-39443353::F3_2	111.291	107	110.616	114.563	54.4729	61.4639	62.721	58.825	-0.916053	-0.70962	-0.787479	-0.91971	-0.833216	6947	ALT	0
chr13:39443182-39443353::F3_3	128.996	121.957	133.502	126.751	117.209	113.796	94.2548	112.574	-0.123477	-0.0890079	-0.484699	-0.164314	-0.215375	5098	ALT	0
chr13:39443182-39443353::F3_4	73.9833	62.5126	67.2709	71.9065	17.1376	21.4246	16.2867	15.2288	-1.84364	-1.34925	-1.92962	-2.09869	-1.8053	7233	ALT	0
chr13:39443182-39443353::F3_5	34.7785	34.5162	34.6757	39.3048	27.8485	24.9368	31.1873	29.5618	-0.279658	-0.407368	-0.144558	-0.386553	-0.304534	5734	ALT	0
chr13:39443182-39443353::F3_6	79.9904	93.5772	82.875	78.9144	64.5719	66.7323	56.4836	69.8733	-0.274329	-0.432677	-0.530789	-0.167714	-0.351377	5976	ALT	0
chr13:39443182-39443353::F3_7	144.805	149.954	141.824	145.946	235.029	273.602	240.835	226.64	0.625712	0.775468	0.739853	0.611429	0.688115	266	ALT	1
chr13:39443182-39443353::F3_8	205.509	201.728	201.119	205.97	229.215	241.29	238.063	219.773	0.141161	0.231039	0.235829	0.0901856	0.174554	1314	ALT	1
chr13:39443182-39443353::F3_9	181.796	178.334	191.063	174.282	319.493	325.934	270.983	265.758	0.729372	0.778268	0.488764	0.586622	0.645756	285	ALT	1
chr13:41226068-41226239	33.8299	27.9965	30.8614	34.4298	21.4219	17.9123	25.2963	17.0204	-0.572128	-0.55386	-0.269682	-0.944374	-0.585011	6654	NegativeControl	0
chr13:41254847-41255018	45.212	44.104	44.3849	39.6095	32.1329	31.9612	24.2568	31.9506	-0.432193	-0.406478	-0.82336	-0.291942	-0.488493	6463	NegativeControl	0
chr13:45491821-45491992	96.4312	121.19	105.067	112.735	64.5719	64.6249	68.9585	70.1719	-0.514403	-0.805627	-0.584658	-0.654828	-0.639879	6728	NegativeControl	0
chr13:51817984-51818155	74.2994	75.5521	81.1412	79.8284	52.9428	64.2737	68.2654	64.7971	-0.433279	-0.20656	-0.239517	-0.287418	-0.291693	5671	NegativeControl	0
chr13:52575397-52575568	44.5797	47.5556	39.1836	41.4377	34.5811	35.4735	30.8407	31.9506	-0.321692	-0.37082	-0.326924	-0.353453	-0.343222	5939	NegativeControl	0
chr13:61157771-61157942	48.6898	39.1183	44.0382	46.9221	48.9644	40.0394	36.7317	46.5822	0.00715928	0.0294172	-0.248673	-0.00994149	-0.0555094	3327	NegativeControl	0
chr13:78325770-78325941	98.6443	102.014	105.414	103.899	93.3385	107.825	95.9874	100.331	-0.0710788	0.0711176	-0.13031	-0.0483396	-0.0446526	3207	NegativeControl	0
chr13:82576764-82576935::F1_0	70.1892	75.9356	70.3917	67.0315	69.7743	79.0251	60.6419	76.4426	-0.0075929	0.0510255	-0.206288	0.180991	0.00453412	2684	ALT	0
chr13:82576764-82576935::F1_1	117.298	113.903	117.551	103.594	108.028	94.8301	89.0569	97.3449	-0.106006	-0.235245	-0.386189	-0.0860592	-0.203375	4970	ALT	0
chr13:82576764-82576935::F1_10	87.8946	76.7026	69.3514	71.9065	51.4127	64.2737	50.9392	52.8529	-0.686266	-0.225893	-0.426271	-0.423153	-0.440396	6329	ALT	0
chr13:82576764-82576935::F1_11	54.3809	52.9248	41.2641	54.2346	43.4559	43.5516	50.9392	46.2836	-0.285436	-0.247463	0.289588	-0.217114	-0.115106	4042	ALT	0
chr13:82576764-82576935::F1_12	117.298	113.52	106.454	96.2816	122.717	118.011	126.482	112.275	0.058181	0.0498516	0.240095	0.212621	0.140187	1525	ALT	1
chr13:82576764-82576935::F1_13	136.901	142.667	129.687	121.266	121.493	125.035	112.621	124.816	-0.153904	-0.169694	-0.196596	0.0399854	-0.120052	4099	ALT	0
chr13:82576764-82576935::F1_14	70.5054	70.5664	74.206	65.8128	52.6368	60.059	54.751	57.9292	-0.373512	-0.205786	-0.420522	-0.175392	-0.293803	5682	ALT	0
chr13:82576764-82576935::F1_15	58.491	57.527	55.4812	55.4533	57.2272	59.0054	54.4044	62.1096	-0.0278934	0.0323311	-0.0270396	0.155697	0.0332738	2407	ALT	0
chr13:82576764-82576935::F1_16	122.041	123.491	133.848	127.969	94.8686	96.235	116.432	108.692	-0.324148	-0.32025	-0.194272	-0.226157	-0.266207	5493	ALT	0
chr13:82576764-82576935::F1_17	30.0359	29.147	24.9665	25.8985	26.0124	25.9905	35.3456	25.3813	-0.180368	-0.14334	0.472398	-0.0271211	0.0303923	2427	WT	0
chr13:82576764-82576935::F1_2	135.004	126.176	131.074	143.204	113.842	122.928	141.729	109.289	-0.219689	-0.0335286	0.10899	-0.374541	-0.129692	4200	ALT	0
chr13:82576764-82576935::F1_3	113.504	105.083	109.922	107.25	58.4513	57.2493	63.0676	67.4845	-0.851435	-0.776939	-0.771104	-0.639558	-0.759759	6881	ALT	0
chr13:82576764-82576935::F1_4	75.5641	70.5664	76.9801	77.3909	71.9165	70.2445	65.4932	57.6306	-0.0634078	-0.00584261	-0.223867	-0.405734	-0.174713	4679	ALT	0
chr13:82576764-82576935::F1_5	39.2048	45.6381	51.3201	44.7892	36.4173	36.5271	40.89	33.145	-0.0933371	-0.28169	-0.312344	-0.409896	-0.274317	5560	ALT	0
chr13:82576764-82576935::F1_6	82.2036	86.2904	89.8101	95.977	14.3833	14.7513	20.445	17.6176	-2.19272	-2.21917	-2.02758	-2.3054	-2.18622	7262	ALT	0
chr13:82576764-82576935::F1_7	109.394	106.233	104.027	100.547	40.0896	43.2004	41.2365	48.6725	-1.2838	-1.14862	-1.27972	-0.998889	-1.17776	7128	ALT	0
chr13:82576764-82576935::F1_8	62.6012	54.8424	54.4409	49.0549	48.9644	59.7078	51.2857	56.4362	-0.313476	0.108268	-0.0823157	0.192149	-0.0238435	2972	ALT	0
chr13:82576764-82576935::F1_9	86.63	79.0037	70.7385	82.8753	77.425	93.4252	86.2847	77.9356	-0.144163	0.214794	0.275558	-0.0847902	0.0653497	2129	ALT	0
chr13:82576879-82577050::F2_0	74.2994	80.9213	69.0047	79.5238	167.397	120.118	141.382	120.337	1.0455	0.506749	0.997373	0.572762	0.780597	210	ALT	1
chr13:82576879-82577050::F2_1	26.8743	29.147	29.4744	28.6407	9.79289	18.966	18.0193	15.826	-1.23251	-0.534025	-0.662287	-0.79096	-0.804946	6927	ALT	0
chr13:82576879-82577050::F2_10	50.903	59.828	48.1993	53.9299	43.762	51.2785	37.4247	45.6864	-0.192275	-0.196301	-0.347246	-0.227143	-0.240741	5329	ALT	0
chr13:82576879-82577050::F2_11	33.8299	40.6524	34.6757	35.6486	39.4776	30.9076	34.6525	35.5339	0.195202	-0.345406	-0.000914458	-0.00437902	-0.0388743	3130	ALT	0
chr13:82576879-82577050::F2_12	195.075	179.484	178.58	183.118	138.019	142.596	139.303	153.781	-0.446716	-0.296315	-0.346737	-0.242453	-0.333056	5891	ALT	0
chr13:82576879-82577050::F2_13	70.5054	69.0324	79.0606	79.2191	56.9212	62.5176	49.2066	60.0194	-0.273686	-0.126542	-0.655554	-0.38215	-0.359483	6017	ALT	0
chr13:82576879-82577050::F2_14	58.1749	55.9929	55.8279	56.0627	35.8053	34.0686	49.2066	43.5962	-0.616838	-0.629369	-0.174035	-0.344341	-0.441146	6333	ALT	0
chr13:82576879-82577050::F2_15	67.6599	54.0753	64.1501	63.3753	52.9428	51.2785	64.4537	52.8529	-0.313372	-0.0675443	0.00653089	-0.249309	-0.155924	4495	ALT	0
chr13:82576879-82577050::F2_16	72.0862	60.5951	69.6982	71.6019	148.117	152.079	126.828	123.025	0.926309	1.17985	0.832042	0.74803	0.921558	128	ALT	1
chr13:82576879-82577050::F2_2	81.8874	80.1542	66.2306	66.7268	19.8918	27.7466	21.4846	34.6381	-1.79019	-1.34504	-1.53873	-0.896907	-1.39271	7190	ALT	0
chr13:82576879-82577050::F2_3	27.5066	34.5162	36.0628	35.0392	16.2195	16.5075	12.8214	15.2288	-0.654819	-0.916746	-1.38573	-1.11448	-1.01794	7061	ALT	0
chr13:82576879-82577050::F2_4	70.8216	72.484	69.0047	67.6409	62.1236	59.7078	61.3349	51.9571	-0.167687	-0.247531	-0.163018	-0.362366	-0.23515	5278	ALT	0
chr13:82576879-82577050::F2_5	49.006	59.4445	50.2798	53.6252	61.8176	70.2445	64.8002	53.1515	0.296292	0.213053	0.350264	-0.0121667	0.211861	1137	ALT	1
chr13:82576879-82577050::F2_6	37.624	42.9535	37.4498	42.047	40.3957	39.6881	36.3851	44.7906	0.0900252	-0.100045	-0.0394478	0.086308	0.00921009	2644	ALT	0
chr13:82576879-82577050::F2_7	56.594	51.7743	52.0136	51.7971	59.3694	62.1664	51.6322	63.9013	0.0611353	0.232955	-0.0101421	0.288336	0.143071	1506	ALT	1
chr13:82576879-82577050::F2_8	45.212	43.7205	39.8771	42.9611	37.6414	56.898	49.8996	48.3738	-0.23241	0.334696	0.308062	0.162202	0.143138	1505	ALT	0
chr13:82576879-82577050::F2_9	42.3665	43.337	42.6511	40.8283	21.728	31.9612	23.2172	27.4716	-0.839271	-0.384249	-0.827688	-0.537343	-0.647138	6745	ALT	0
chr13:82576993-82577164::F3_0	147.334	171.43	198.692	173.368	206.875	203.358	217.964	189.614	0.438371	0.220165	0.129432	0.124437	0.228101	1067	ALT	1
chr13:82576993-82577164::F3_1	26.8743	37.2008	34.6757	33.2111	26.6244	26.3417	25.9894	26.5758	-0.0116956	-0.433441	-0.391989	-0.30119	-0.284579	5626	ALT	0
chr13:82576993-82577164::F3_10	116.35	106.617	120.325	111.821	122.105	124.333	115.739	118.546	0.0621958	0.197508	-0.0541244	0.0808794	0.0716146	2063	ALT	0
chr13:82576993-82577164::F3_11	108.762	107	107.841	100.547	112.618	118.011	121.284	118.844	0.0448574	0.125818	0.163596	0.231424	0.141424	1513	ALT	1
chr13:82576993-82577164::F3_12	71.7701	65.5807	66.2306	66.4221	38.2535	42.8491	51.2857	33.145	-0.801827	-0.541291	-0.353186	-0.950392	-0.661674	6763	ALT	0
chr13:82576993-82577164::F3_13	85.0491	85.5234	88.4231	85.0082	87.2179	86.4007	90.0965	81.5189	0.0323345	0.0130749	0.0260467	-0.0578526	0.00340087	2698	ALT	0
chr13:82576993-82577164::F3_14	186.539	176.8	187.249	180.68	171.988	181.933	178.807	173.489	-0.104916	0.0368904	-0.0644561	-0.0564181	-0.0472249	3227	ALT	0
chr13:82576993-82577164::F3_15	129.945	138.832	137.316	135.586	136.182	152.782	143.461	138.851	0.060448	0.123244	0.0610718	0.0329928	0.0694391	2089	ALT	1
chr13:82576993-82577164::F3_16	187.804	185.62	192.797	160.876	183.311	180.528	180.886	184.836	-0.0312863	-0.0358532	-0.0891102	0.192822	0.00914314	2645	ALT	0
chr13:82576993-82577164::F3_17	33.1976	23.3943	28.0873	30.1642	35.1932	33.3661	30.8407	31.652	0.0736732	0.444171	0.127059	0.0651478	0.177513	1295	WT	0
chr13:82576993-82577164::F3_2	147.334	154.172	152.92	150.821	174.13	165.426	184.005	165.128	0.215712	0.0907383	0.25842	0.125801	0.172668	1324	ALT	1
chr13:82576993-82577164::F3_3	329.131	315.631	314.856	326.322	408.547	397.935	423.454	395.949	0.280017	0.299457	0.415156	0.269413	0.316011	784	ALT	1
chr13:82576993-82577164::F3_4	230.486	235.861	226.086	235.829	251.555	212.49	231.132	239.48	0.113153	-0.134634	0.0308779	0.0213725	0.00769247	2658	ALT	0
chr13:82576993-82577164::F3_5	46.1605	44.871	42.9979	36.8673	34.8872	36.8784	49.8996	49.5683	-0.354856	-0.248125	0.204705	0.404034	0.00143911	2715	ALT	0
chr13:82576993-82577164::F3_6	252.302	227.423	253.133	220.899	268.08	287.3	266.478	265.758	0.0784962	0.301712	0.0718994	0.257193	0.177325	1296	ALT	1
chr13:82576993-82577164::F3_7	116.666	131.545	102.293	123.399	115.679	109.23	89.4035	104.213	-0.0109465	-0.238921	-0.187253	-0.233994	-0.167778	4618	ALT	0
chr13:82576993-82577164::F3_8	184.01	179.868	162.629	166.36	123.941	121.874	100.839	120.039	-0.509941	-0.501042	-0.666193	-0.452647	-0.532456	6563	ALT	0
chr13:82576993-82577164::F3_9	259.574	248.516	253.133	250.454	246.352	235.67	224.895	267.251	-0.0676413	-0.068503	-0.165473	0.090325	-0.0528231	3295	ALT	0
chr13:95202246-95202417	233.964	210.165	217.07	217.243	187.595	184.743	197.173	196.183	-0.28556	-0.166247	-0.134411	-0.141755	-0.181993	4751	NegativeControl	0
chr13:96652448-96652619	78.7258	72.484	59.2955	63.3753	72.8346	84.9958	81.0869	79.1301	-0.099718	0.203773	0.433424	0.305812	0.210823	1140	NegativeControl	1
chr13:99681232-99681403	147.65	166.445	155.347	165.751	139.549	142.245	129.947	128.4	-0.0727998	-0.202301	-0.249061	-0.354246	-0.219602	5146	NegativeControl	0
chr14:102877660-102877831	36.3593	34.8997	44.7317	32.6017	37.3354	35.1223	37.7712	44.7906	0.0335037	0.00800978	-0.231958	0.432345	0.0604752	2171	NegativeControl	0
chr14:103607612-103607783	106.865	112.369	119.978	116.696	213.607	226.187	222.816	204.245	0.893625	0.900886	0.864279	0.776821	0.858903	162	NegativeControl	1
chr14:104038468-104038639	71.1377	77.4696	59.989	71.9065	63.6538	59.7078	60.9884	81.2203	-0.14228	-0.332606	0.0228343	0.167941	-0.0710279	3505	NegativeControl	0
chr14:24014481-24014652	110.975	128.093	126.566	130.102	102.519	110.635	93.2152	101.227	-0.101993	-0.188311	-0.425745	-0.347526	-0.265893	5487	NegativeControl	0
chr14:32013488-32013659	99.2767	87.441	100.213	100.547	92.7264	115.201	107.076	108.99	-0.0877513	0.353792	0.0921737	0.111569	0.117446	1674	NegativeControl	1
chr14:33030670-33030841::F1_0	48.3737	41.0359	53.4006	56.9768	40.3957	41.093	50.9392	50.1655	-0.228937	0.00176027	-0.0650469	-0.174582	-0.116701	4057	ALT	0
chr14:33030670-33030841::F1_1	69.2407	60.9786	60.6825	64.594	36.4173	31.9612	44.3552	36.7283	-0.818104	-0.818372	-0.431955	-0.772591	-0.710255	6817	ALT	0
chr14:33030670-33030841::F1_10	177.054	196.359	176.846	185.555	196.164	214.948	225.241	216.488	0.132431	0.116661	0.338122	0.214306	0.20038	1177	ALT	1
chr14:33030670-33030841::F1_11	136.901	121.19	110.269	114.563	94.5626	96.9374	85.9382	85.6993	-0.476411	-0.286741	-0.346647	-0.401427	-0.377806	6099	ALT	0
chr14:33030670-33030841::F1_12	50.903	57.1434	55.1344	65.8128	64.5719	58.3029	56.1371	61.811	0.303667	0.0255904	0.0248716	-0.0862777	0.0669629	2111	ALT	0
chr14:33030670-33030841::F1_13	116.982	131.545	132.115	132.844	68.8563	84.9958	72.4237	75.2482	-0.680797	-0.560683	-0.835829	-0.786014	-0.715831	6829	ALT	0
chr14:33030670-33030841::F1_14	69.5569	66.3478	69.6982	63.9846	70.0804	64.6249	55.0975	74.0538	0.00960172	-0.0335846	-0.324981	0.20123	-0.0369336	3106	ALT	0
chr14:33030670-33030841::F1_15	114.453	105.85	110.962	110.297	80.4853	83.9422	92.5222	96.1505	-0.452621	-0.297371	-0.252821	-0.189901	-0.298178	5704	ALT	0
chr14:33030670-33030841::F1_16	61.0204	77.4696	56.5214	61.2424	39.7836	47.0638	49.2066	50.7627	-0.544518	-0.63528	-0.191075	-0.257544	-0.407104	6220	ALT	0
chr14:33030670-33030841::F1_17	60.0719	51.3908	56.8682	70.0784	52.3308	67.7859	64.8002	63.0054	-0.176064	0.352863	0.180459	-0.146417	0.0527102	2235	WT	0
chr14:33030670-33030841::F1_2	112.24	103.549	108.188	115.782	129.756	114.499	110.888	116.754	0.18683	0.129091	0.0343134	0.0115839	0.0904545	1886	ALT	1
chr14:33030670-33030841::F1_3	148.915	141.133	145.985	140.157	121.187	130.304	118.512	115.261	-0.265666	-0.102709	-0.290684	-0.271045	-0.232526	5250	ALT	0
chr14:33030670-33030841::F1_4	100.541	110.452	106.801	112.43	229.827	207.924	202.717	197.676	1.06674	0.814382	0.894104	0.782947	0.889543	144	ALT	1
chr14:33030670-33030841::F1_5	95.7988	95.8783	106.454	105.422	83.8516	96.235	113.314	97.0463	-0.171118	0.00476299	0.0869306	-0.114512	-0.0484841	3245	ALT	0
chr14:33030670-33030841::F1_6	101.806	110.835	96.3985	107.86	92.4204	102.206	96.334	96.1505	-0.124359	-0.104073	-0.000931176	-0.158967	-0.0970824	3819	ALT	0
chr14:33030670-33030841::F1_7	117.298	108.534	119.284	114.258	106.192	101.152	106.73	107.796	-0.128069	-0.0904278	-0.154862	-0.0806021	-0.11349	4025	ALT	0
chr14:33030670-33030841::F1_8	74.2994	71.3334	78.3671	83.4847	74.0587	70.9469	82.8195	68.6789	-0.00415887	-0.00694332	0.0766781	-0.269145	-0.0508923	3275	ALT	0
chr14:33030670-33030841::F1_9	123.622	111.219	126.566	116.696	142.609	118.362	117.125	124.816	0.184214	0.079977	-0.108018	0.0932029	0.062344	2155	ALT	0
chr14:33030785-33030956::F2_0	125.519	129.627	123.792	113.04	244.516	250.422	235.291	240.078	0.861203	0.848603	0.896868	1.04569	0.91309	132	ALT	1
chr14:33030785-33030956::F2_1	84.1006	98.9464	98.8258	87.4457	82.0155	80.0787	86.6313	78.5329	-0.032225	-0.271142	-0.183036	-0.148377	-0.158695	4521	ALT	0
chr14:33030785-33030956::F2_10	208.671	192.14	191.063	199.876	373.354	338.93	364.544	334.735	0.752983	0.732663	0.904106	0.717499	0.776813	212	ALT	1
chr14:33030785-33030956::F2_11	73.6671	69.4159	64.8436	63.6799	77.119	75.1616	75.1959	72.5608	0.058707	0.101657	0.205144	0.179727	0.136309	1552	ALT	1
chr14:33030785-33030956::F2_12	143.224	150.721	145.638	142.29	130.368	119.064	120.937	121.233	-0.121283	-0.303282	-0.259138	-0.22202	-0.226431	5199	ALT	0
chr14:33030785-33030956::F2_13	90.424	99.3299	85.3023	88.055	69.7743	77.269	79.3542	79.7273	-0.332559	-0.321815	-0.100321	-0.137146	-0.22296	5174	ALT	0
chr14:33030785-33030956::F2_14	154.29	150.337	172.338	152.04	200.142	179.123	191.975	189.912	0.336075	0.225677	0.15076	0.308878	0.255348	965	ALT	1
chr14:33030785-33030956::F2_15	134.371	122.341	117.204	130.711	129.756	137.679	132.026	142.434	-0.0450622	0.151909	0.165959	0.119103	0.0979773	1822	ALT	1
chr14:33030785-33030956::F2_17	67.9761	64.4302	76.6333	65.5081	73.4467	83.9422	81.0869	81.2203	0.0991442	0.338241	0.0783636	0.296253	0.203001	1163	WT	1
chr14:33030785-33030956::F2_2	159.032	157.624	155.347	162.094	176.578	191.065	192.668	193.794	0.13514	0.247924	0.300729	0.248109	0.232975	1053	ALT	1
chr14:33030785-33030956::F2_3	67.6599	62.8961	71.0852	62.7659	83.2396	79.7275	66.1863	69.2761	0.265645	0.303033	-0.0988729	0.135798	0.151401	1458	ALT	1
chr14:33030785-33030956::F2_4	68.2922	64.4302	74.206	67.6409	75.5889	84.6446	98.7596	83.0119	0.130054	0.348914	0.396913	0.282272	0.289539	849	ALT	1
chr14:33030785-33030956::F2_5	129.313	129.627	123.792	130.102	115.679	125.386	129.254	127.803	-0.143558	-0.0427747	0.0601755	-0.0247196	-0.0377191	3122	ALT	0
chr14:33030785-33030956::F2_6	96.4312	77.8532	71.432	85.0082	58.7573	64.6249	51.9788	57.0334	-0.635021	-0.237988	-0.439375	-0.549575	-0.46549	6401	ALT	0
chr14:33030785-33030956::F2_7	141.011	134.613	131.074	130.407	93.3385	97.6399	101.185	104.81	-0.531309	-0.412559	-0.360449	-0.302643	-0.40174	6190	ALT	0
chr14:33030785-33030956::F2_8	174.841	188.688	191.41	176.719	367.539	334.364	361.079	313.534	0.961219	0.738508	0.88819	0.797473	0.846348	166	ALT	1
chr14:33030785-33030956::F2_9	138.798	133.846	132.461	144.118	118.739	128.196	105.344	119.74	-0.201193	-0.0554712	-0.31909	-0.256897	-0.208163	5024	ALT	0
chr14:33030899-33031070::F3_0	80.6228	77.0861	79.7542	84.0941	58.4513	57.2493	73.1168	72.2622	-0.411719	-0.379835	-0.12049	-0.209135	-0.280295	5598	ALT	0
chr14:33030899-33031070::F3_1	136.901	136.147	145.985	150.821	108.64	107.474	91.4826	102.72	-0.297903	-0.30397	-0.650876	-0.532233	-0.446245	6348	ALT	0
chr14:33030899-33031070::F3_10	74.2994	64.8137	58.602	63.9846	51.1066	43.2004	42.2761	46.8808	-0.478266	-0.515934	-0.449675	-0.426664	-0.467635	6408	ALT	0
chr14:33030899-33031070::F3_11	122.041	149.57	150.493	144.727	160.359	151.377	163.56	162.441	0.352176	0.0154591	0.116233	0.160244	0.161028	1400	ALT	1
chr14:33030899-33031070::F3_12	120.46	123.491	126.22	140.766	118.739	132.762	139.65	120.337	-0.0185389	0.0930893	0.140986	-0.217364	-0.000456941	2736	ALT	0
chr14:33030899-33031070::F3_13	176.422	161.075	192.45	162.399	137.1	138.03	139.996	150.795	-0.325461	-0.198768	-0.444335	-0.102902	-0.267867	5507	ALT	0
chr14:33030899-33031070::F3_14	164.407	183.703	179.273	167.883	262.572	217.758	205.143	214.696	0.605224	0.219308	0.188382	0.341769	0.338671	724	ALT	1
chr14:33030899-33031070::F3_15	154.606	144.584	149.106	147.469	145.363	141.543	136.877	137.059	-0.0795457	-0.027365	-0.119375	-0.101549	-0.0819587	3626	ALT	0
chr14:33030899-33031070::F3_16	126.467	133.079	131.421	140.157	93.9505	99.0447	102.571	106.9	-0.382558	-0.379486	-0.345205	-0.375298	-0.370637	6066	ALT	0
chr14:33030899-33031070::F3_17	30.0359	32.5986	38.4901	39.9142	13.1592	23.5319	16.9797	19.7079	-1.01943	-0.407607	-1.10534	-0.951241	-0.870904	6973	WT	0
chr14:33030899-33031070::F3_2	141.011	144.201	126.22	130.407	135.57	131.006	141.729	139.448	-0.0507436	-0.123472	0.161601	0.0929501	0.0200838	2520	ALT	0
chr14:33030899-33031070::F3_3	152.709	146.118	165.056	157.829	140.467	126.791	145.194	142.733	-0.107813	-0.182529	-0.178967	-0.139511	-0.152205	4447	ALT	0
chr14:33030899-33031070::F3_4	47.109	45.2545	39.5303	37.7814	48.0464	41.4443	48.167	38.5199	0.0250667	-0.111415	0.271376	0.0263511	0.0528447	2234	ALT	0
chr14:33030899-33031070::F3_5	101.174	103.549	103.334	100.243	110.782	116.957	104.651	109.886	0.11675	0.156389	0.0176212	0.127098	0.104465	1771	ALT	1
chr14:33030899-33031070::F3_6	264.949	267.309	246.891	250.454	232.887	242.344	251.231	222.161	-0.166875	-0.126573	0.0243801	-0.166742	-0.108952	3960	ALT	0
chr14:33030899-33031070::F3_7	83.1521	82.4553	79.4074	74.3441	65.4899	89.2105	74.1564	81.5189	-0.306012	0.100874	-0.0948767	0.127066	-0.0432373	3186	ALT	0
chr14:33030899-33031070::F3_8	172.944	170.663	171.645	161.485	151.178	144.001	150.392	160.052	-0.173654	-0.218757	-0.184547	-0.0123768	-0.147334	4390	ALT	0
chr14:33030899-33031070::F3_9	216.891	208.631	203.2	203.227	200.448	191.065	212.42	225.446	-0.101923	-0.113421	0.0620419	0.144262	-0.00226004	2752	ALT	0
chr14:33062459-33062630::F1_0	170.098	149.187	150.839	159.657	131.898	124.333	134.452	135.566	-0.3282	-0.234456	-0.160444	-0.226943	-0.237511	5299	ALT	0
chr14:33062459-33062630::F1_1	148.599	133.079	151.186	139.852	115.679	112.04	110.888	114.963	-0.322847	-0.221213	-0.432138	-0.271619	-0.311954	5780	ALT	0
chr14:33062459-33062630::F1_10	164.091	148.036	162.629	165.751	146.587	146.46	158.015	177.669	-0.145588	-0.0137801	-0.0401803	0.0964385	-0.0257776	2993	ALT	0
chr14:33062459-33062630::F1_11	64.8144	55.9929	65.8839	58.1955	60.8995	57.2493	56.4836	62.1096	-0.0796623	0.028259	-0.212775	0.0894396	-0.0436848	3195	ALT	0
chr14:33062459-33062630::F1_12	141.959	128.86	153.267	152.954	108.64	124.333	109.848	112.574	-0.344701	-0.0459923	-0.464327	-0.424938	-0.31999	5828	ALT	0
chr14:33062459-33062630::F1_13	172.628	161.459	168.177	163.313	130.062	144.352	139.65	132.879	-0.365335	-0.144199	-0.25944	-0.286141	-0.263779	5475	ALT	0
chr14:33062459-33062630::F1_14	85.0491	85.9069	83.9152	84.0941	96.7048	112.391	130.293	88.6854	0.165015	0.344746	0.612204	0.0734076	0.298843	828	ALT	1
chr14:33062459-33062630::F1_15	126.467	106.617	120.325	112.735	128.226	130.655	137.224	136.761	0.0177987	0.261285	0.183197	0.267714	0.182499	1264	ALT	1
chr14:33062459-33062630::F1_16	120.776	102.014	114.777	115.172	124.553	119.416	103.264	106.004	0.03968	0.202281	-0.147132	-0.114832	-0.00500088	2788	ALT	0
chr14:33062459-33062630::F1_17	82.2036	69.0324	79.0606	69.1643	52.6368	70.2445	55.444	59.1236	-0.570333	0.0222399	-0.491042	-0.215735	-0.313718	5791	WT	0
chr14:33062459-33062630::F1_2	189.701	200.577	183.781	201.095	221.564	224.431	228.36	210.814	0.200709	0.144948	0.303615	0.0656193	0.178723	1285	ALT	1
chr14:33062459-33062630::F1_3	110.659	98.5629	98.4791	105.118	111.7	114.499	137.57	116.456	0.0120596	0.192416	0.46561	0.141802	0.202972	1165	ALT	1
chr14:33062459-33062630::F1_4	112.556	126.559	128.994	118.829	114.148	109.23	112.621	115.261	0.0180923	-0.189231	-0.189121	-0.0422194	-0.10062	3862	ALT	0
chr14:33062459-33062630::F1_5	161.562	165.294	148.759	150.821	140.773	149.27	145.194	164.829	-0.177745	-0.131321	-0.0338452	0.123288	-0.0549058	3325	ALT	0
chr14:33062459-33062630::F1_6	69.5569	60.5951	71.0852	71.6019	68.2442	70.2445	58.5627	64.7971	-0.0243954	0.188616	-0.268071	-0.137476	-0.0603318	3372	ALT	0
chr14:33062459-33062630::F1_7	86.63	108.151	105.067	115.172	98.541	120.821	120.244	115.56	0.165553	0.142327	0.187872	0.00465057	0.125101	1624	ALT	1
chr14:33062459-33062630::F1_8	85.9976	100.864	78.3671	93.2348	97.0108	97.2886	88.0174	86.2966	0.154837	-0.0463059	0.161202	-0.106832	0.0407251	2348	ALT	0
chr14:33062459-33062630::F1_9	156.187	151.104	158.815	150.212	142.303	136.977	152.125	130.191	-0.120124	-0.126335	-0.0600772	-0.198392	-0.126232	4164	ALT	0
chr14:33062574-33062745::F2_0	108.446	97.7958	97.092	102.375	93.9505	90.6154	96.6805	93.7617	-0.18455	-0.0977916	-0.00590616	-0.121534	-0.102445	3883	ALT	0
chr14:33062574-33062745::F2_1	129.629	129.627	130.381	129.797	100.377	95.5325	111.928	103.018	-0.329312	-0.392002	-0.212627	-0.320005	-0.313487	5789	ALT	0
chr14:33062574-33062745::F2_10	45.8443	52.5413	55.1344	59.4143	26.0124	25.6392	29.4546	32.2492	-0.715145	-0.904701	-0.859077	-0.834223	-0.828286	6941	ALT	0
chr14:33062574-33062745::F2_11	94.8503	83.9894	89.4634	88.055	84.7697	104.313	76.9286	81.5189	-0.144348	0.277879	-0.209536	-0.106482	-0.0456217	3216	ALT	0
chr14:33062574-33062745::F2_12	48.0575	57.527	52.0136	52.4065	21.1159	22.127	24.2568	21.7981	-1.03491	-1.20332	-1.04163	-1.18912	-1.11725	7106	ALT	0
chr14:33062574-33062745::F2_13	157.768	150.337	168.524	156.61	152.402	140.489	161.481	157.066	-0.0446612	-0.0872058	-0.0596152	0.004033	-0.0468623	3224	ALT	0
chr14:33062574-33062745::F2_14	139.43	120.04	132.461	122.18	91.5023	105.367	86.6313	103.914	-0.5423	-0.167476	-0.59098	-0.224211	-0.381242	6107	ALT	0
chr14:33062574-33062745::F2_15	108.129	106.233	114.777	104.204	109.558	96.235	109.502	114.963	0.0168945	-0.126846	-0.0655077	0.136017	-0.00986074	2846	ALT	0
chr14:33062574-33062745::F2_16	106.865	113.903	101.947	113.649	100.989	102.908	103.611	108.692	-0.0727583	-0.130357	0.0225309	-0.0617421	-0.0605817	3377	ALT	0
chr14:33062574-33062745::F2_17	52.4838	52.5413	44.0382	59.4143	41.6198	50.9273	53.3649	59.1236	-0.294952	-0.0396698	0.264402	-0.00673808	-0.0192395	2927	WT	0
chr14:33062574-33062745::F2_2	38.8886	47.9391	27.7406	35.6486	27.8485	29.8539	27.3755	20.6037	-0.420918	-0.597866	-0.0179603	-0.738279	-0.443756	6342	ALT	0
chr14:33062574-33062745::F2_3	81.2551	106.617	105.067	103.594	106.804	88.5081	74.8494	92.5672	0.351362	-0.238785	-0.471079	-0.155626	-0.128532	4187	ALT	0
chr14:33062574-33062745::F2_4	79.6743	64.8137	71.7787	78.305	57.5332	65.3274	59.9488	58.2278	-0.416752	0.010076	-0.249204	-0.407771	-0.265913	5489	ALT	0
chr14:33062574-33062745::F2_5	131.21	122.724	132.115	124.618	108.64	97.9911	111.928	122.129	-0.243157	-0.289042	-0.231045	-0.0279524	-0.197799	4911	ALT	0
chr14:33062574-33062745::F2_6	131.526	118.889	110.962	125.227	122.411	131.357	123.363	114.963	-0.0925615	0.128224	0.147567	-0.118479	0.0161878	2570	ALT	0
chr14:33062574-33062745::F2_7	144.805	139.599	156.041	158.438	138.631	138.733	145.541	133.476	-0.0562059	-0.0080061	-0.0972198	-0.237851	-0.0998208	3855	ALT	0
chr14:33062574-33062745::F2_8	56.9102	57.9105	58.2552	57.5862	57.8393	57.6005	64.8002	56.7348	0.0206746	-0.00683755	0.147184	-0.0204496	0.0351429	2388	ALT	0
chr14:33062574-33062745::F2_9	180.532	178.334	174.072	172.759	158.216	132.411	150.738	163.635	-0.170385	-0.383377	-0.200949	-0.0753429	-0.207514	5018	ALT	0
chr14:33062688-33062859::F3_0	156.819	136.147	142.517	146.251	119.351	102.206	126.828	108.095	-0.35208	-0.368494	-0.162636	-0.418959	-0.325542	5856	ALT	0
chr14:33062688-33062859::F3_1	59.4395	47.1721	49.5863	60.3284	42.2318	49.1712	53.3649	50.7627	-0.435251	0.0526956	0.101202	-0.236877	-0.129558	4197	ALT	0
chr14:33062688-33062859::F3_10	84.4168	93.5772	99.1726	94.1488	72.8346	74.1079	73.4633	71.3664	-0.189284	-0.298717	-0.416659	-0.382333	-0.321748	5836	ALT	0
chr14:33062688-33062859::F3_11	135.952	144.968	138.356	154.782	132.816	143.299	132.026	137.059	-0.0300916	-0.0149054	-0.065308	-0.16871	-0.0697537	3484	ALT	0
chr14:33062688-33062859::F3_12	49.006	50.2402	50.6266	44.1799	43.762	48.8199	37.7712	48.6725	-0.143908	-0.0364302	-0.402288	0.132425	-0.11255	4006	ALT	0
chr14:33062688-33062859::F3_13	99.2767	102.014	115.123	112.735	97.3168	107.123	105.344	111.976	-0.0256393	0.062725	-0.123595	-0.00934511	-0.0239636	2975	ALT	0
chr14:33062688-33062859::F3_14	57.5425	61.3621	62.0695	69.7737	61.5116	61.4639	63.4141	56.7348	0.0852124	0.00211481	0.0296343	-0.284449	-0.0418719	3172	ALT	0
chr14:33062688-33062859::F3_15	110.975	108.534	113.043	104.813	104.662	101.503	106.73	98.2407	-0.075386	-0.0859795	-0.0800041	-0.0895755	-0.0827363	3637	ALT	0
chr14:33062688-33062859::F3_16	84.733	88.208	87.3828	85.0082	73.4467	62.5176	83.166	89.5812	-0.183359	-0.440194	-0.0686777	0.0723659	-0.154966	4480	ALT	0
chr14:33062688-33062859::F3_17	49.6383	41.4194	47.159	44.4846	41.3138	43.9028	47.4739	40.0129	-0.233296	0.0737355	0.00915756	-0.144559	-0.0737405	3534	WT	0
chr14:33062688-33062859::F3_2	101.49	96.2618	97.092	96.2816	132.204	136.274	106.73	111.976	0.340491	0.446572	0.131661	0.208934	0.281915	876	ALT	1
chr14:33062688-33062859::F3_3	124.254	139.982	123.099	140.462	141.691	159.104	137.224	141.837	0.169308	0.164837	0.151438	0.0135161	0.124775	1626	ALT	1
chr14:33062688-33062859::F3_4	190.333	186.004	187.249	184.337	175.048	160.157	151.778	163.038	-0.108154	-0.192778	-0.293302	-0.17053	-0.191191	4833	ALT	0
chr14:33062688-33062859::F3_5	116.666	99.3299	105.414	106.336	88.7481	95.5325	93.9083	105.706	-0.351825	-0.0500047	-0.160753	-0.00823038	-0.142703	4348	ALT	0
chr14:33062688-33062859::F3_6	202.98	209.398	208.401	213.587	176.272	198.792	179.153	171.1	-0.182295	-0.0670362	-0.211348	-0.30821	-0.192222	4853	ALT	0
chr14:33062688-33062859::F3_7	107.497	130.778	132.115	127.36	110.476	112.391	101.878	112.872	0.0351858	-0.194757	-0.361975	-0.167293	-0.17221	4655	ALT	0
chr14:33062688-33062859::F3_8	132.158	117.739	141.824	129.797	109.864	113.445	117.472	114.365	-0.23802	-0.0477326	-0.262614	-0.175375	-0.180935	4738	ALT	0
chr14:33062688-33062859::F3_9	95.4827	90.8926	82.5282	92.016	77.119	69.5421	64.4537	71.3664	-0.274258	-0.342679	-0.34256	-0.350665	-0.32754	5864	ALT	0
chr14:36745075-36745246	81.5713	74.7851	70.3917	81.6566	60.2875	68.8396	69.9981	64.4985	-0.387214	-0.105883	-0.00776769	-0.325014	-0.20647	5005	NegativeControl	0
chr14:39886282-39886453	32.2491	28.38	36.4095	32.9064	32.4389	29.1515	32.2268	41.2074	0.00739559	0.0335932	-0.166568	0.305909	0.0450825	2296	NegativeControl	0
chr14:40235704-40235875	117.298	116.971	123.792	116.086	146.893	156.996	152.471	134.073	0.290044	0.378602	0.290607	0.199624	0.289719	848	NegativeControl	1
chr14:40810010-40810181	90.1078	72.484	82.5282	87.7504	42.2318	35.8247	44.7017	49.8669	-0.968361	-0.89541	-0.847189	-0.777538	-0.872124	6976	NegativeControl	0
chr14:40817541-40817712	117.298	122.724	132.115	134.368	78.0371	90.2642	92.8687	87.7896	-0.523876	-0.39437	-0.490729	-0.58911	-0.499521	6487	NegativeControl	0
chr14:45535053-45535224::F1_0	278.228	236.244	248.972	264.165	186.065	174.206	171.876	165.128	-0.520343	-0.392852	-0.518065	-0.653184	-0.521111	6539	ALT	0
chr14:45535053-45535224::F1_1	193.811	199.81	187.942	200.485	146.587	147.865	154.897	174.385	-0.360614	-0.387925	-0.270079	-0.193798	-0.303104	5726	ALT	0
chr14:45535053-45535224::F1_10	42.9988	49.4732	46.4655	45.3986	46.5162	44.9565	38.4643	41.2074	0.0999042	-0.121497	-0.259343	-0.132252	-0.103297	3891	ALT	0
chr14:45535053-45535224::F1_11	169.15	159.541	140.437	138.938	188.513	186.499	172.223	177.072	0.140005	0.201169	0.2848	0.336638	0.240653	1017	ALT	1
chr14:45535053-45535224::F1_12	108.129	113.136	110.616	96.5863	96.7048	96.235	100.492	93.1644	-0.143648	-0.207703	-0.133569	-0.0498621	-0.133696	4250	ALT	0
chr14:45535053-45535224::F1_13	82.8359	88.975	82.5282	103.594	78.9552	70.9469	84.5521	79.7273	-0.0615671	-0.289792	0.0336337	-0.361814	-0.169885	4637	ALT	0
chr14:45535053-45535224::F1_14	52.1677	55.9929	60.6825	56.0627	41.9258	38.9857	60.2954	54.3459	-0.277957	-0.459312	-0.00884531	-0.0426727	-0.197197	4905	ALT	0
chr14:45535053-45535224::F1_15	74.6156	74.4015	73.1658	65.2034	85.0757	89.913	81.0869	75.2482	0.168305	0.24245	0.142557	0.19733	0.187661	1232	ALT	1
chr14:45535053-45535224::F1_16	93.2695	90.1256	91.8907	86.2269	93.6445	104.313	108.462	100.331	0.00515742	0.187531	0.230616	0.209366	0.158168	1418	ALT	1
chr14:45535053-45535224::F1_17	50.903	61.3621	54.7876	59.4143	61.8176	49.5224	63.0676	55.2417	0.247926	-0.272863	0.19441	-0.0999718	0.0173753	2553	WT	0
chr14:45535053-45535224::F1_2	102.755	94.7277	92.9309	97.1957	75.8949	75.8641	73.4633	78.2342	-0.389165	-0.284434	-0.326279	-0.299711	-0.324897	5852	ALT	0
chr14:45535053-45535224::F1_3	97.6958	95.8783	102.64	104.508	91.8083	89.913	91.8291	108.692	-0.0798966	-0.0823647	-0.154763	0.0543201	-0.0656761	3431	ALT	0
chr14:45535053-45535224::F1_4	110.659	95.8783	99.8661	106.336	112.312	111.689	109.155	101.227	0.0190951	0.195923	0.123764	-0.0681327	0.0676625	2103	ALT	0
chr14:45535053-45535224::F1_5	141.011	157.624	142.517	150.516	134.04	133.816	126.828	134.372	-0.0653798	-0.210765	-0.162636	-0.157386	-0.149042	4413	ALT	0
chr14:45535053-45535224::F1_6	82.8359	69.0324	90.8504	66.1175	87.524	80.7812	80.7403	75.5468	0.0706802	0.200997	-0.163824	0.183635	0.0728722	2052	ALT	0
chr14:45535053-45535224::F1_7	154.29	148.803	145.291	149.602	206.569	197.738	212.42	200.662	0.37693	0.366339	0.530556	0.407827	0.420413	538	ALT	1
chr14:45535053-45535224::F1_8	48.6898	48.3226	61.7228	49.3596	48.0464	42.8491	36.3851	42.7004	-0.0169315	-0.152447	-0.726939	-0.198126	-0.273611	5554	ALT	0
chr14:45535053-45535224::F1_9	140.062	120.807	123.099	118.524	145.057	138.03	140.343	151.094	0.0452006	0.171408	0.182783	0.336625	0.184004	1249	ALT	1
chr14:45535168-45535339::F2_0	277.279	308.345	285.034	288.236	189.431	187.904	194.054	194.69	-0.492754	-0.639212	-0.537824	-0.545785	-0.553894	6595	ALT	0
chr14:45535168-45535339::F2_1	149.547	132.312	153.613	132.54	109.252	122.577	115.739	114.365	-0.404651	-0.0982772	-0.394739	-0.204359	-0.275506	5571	ALT	0
chr14:45535168-45535339::F2_10	127.416	119.273	117.551	115.782	108.64	109.581	99.1062	104.213	-0.205334	-0.108876	-0.237572	-0.145727	-0.174377	4671	ALT	0
chr14:45535168-45535339::F2_11	297.83	265.775	260.415	267.517	251.249	248.314	259.894	243.661	-0.220127	-0.0877262	-0.00280195	-0.129968	-0.110156	3971	ALT	0
chr14:45535168-45535339::F2_12	28.4551	33.3656	32.9419	31.9923	32.745	34.4198	28.4151	31.3534	0.176618	0.0391575	-0.201096	-0.0273164	-0.00315921	2766	ALT	0
chr14:45535168-45535339::F2_13	80.3066	80.5377	75.9398	82.5706	74.0587	71.6494	72.0772	73.7552	-0.103863	-0.149587	-0.0723594	-0.155718	-0.120382	4104	ALT	0
chr14:45535168-45535339::F2_14	50.903	56.7599	50.2798	47.5314	41.3138	53.0346	38.8108	42.1032	-0.26534	-0.0864059	-0.355648	-0.165694	-0.218272	5127	ALT	0
chr14:45535168-45535339::F2_15	204.244	198.276	194.184	193.477	174.742	165.075	180.193	172.593	-0.201585	-0.236204	-0.104492	-0.15869	-0.175243	4684	ALT	0
chr14:45535168-45535339::F2_16	174.841	184.853	190.37	173.673	162.807	164.021	173.263	160.649	-0.0920877	-0.154076	-0.131556	-0.108241	-0.12149	4120	ALT	0
chr14:45535168-45535339::F2_17	49.9545	53.3083	57.5617	52.1018	73.4467	71.2982	71.3842	77.637	0.492516	0.370815	0.297696	0.54847	0.427374	531	WT	1
chr14:45535168-45535339::F2_2	198.553	196.359	210.828	190.735	146.587	127.494	138.61	143.927	-0.391858	-0.556172	-0.585712	-0.390971	-0.481178	6440	ALT	0
chr14:45535168-45535339::F2_3	148.283	143.434	131.074	136.196	133.428	127.494	118.165	119.442	-0.136151	-0.151557	-0.144495	-0.181939	-0.153535	4462	ALT	0
chr14:45535168-45535339::F2_4	178.319	152.638	163.669	163.618	154.544	151.026	166.679	173.19	-0.184764	-0.0136743	0.0254402	0.0789554	-0.0235106	2970	ALT	0
chr14:45535168-45535339::F2_5	69.8731	81.3048	69.6982	72.5159	105.274	99.7472	96.6805	92.2686	0.526259	0.262034	0.45416	0.332438	0.393723	586	ALT	1
chr14:45535168-45535339::F2_6	154.922	156.857	158.121	156.305	127.614	123.279	147.273	128.101	-0.250115	-0.309952	-0.0991968	-0.276018	-0.23382	5264	ALT	0
chr14:45535168-45535339::F2_7	119.828	113.52	104.374	110.297	80.4853	84.2934	98.7596	81.5189	-0.51173	-0.38187	-0.0769172	-0.417923	-0.34711	5953	ALT	0
chr14:45535168-45535339::F2_8	60.7042	69.4159	67.2709	67.6409	49.5765	65.3274	59.2558	53.7487	-0.258326	-0.0775217	-0.175444	-0.315888	-0.206795	5009	ALT	0
chr14:45535168-45535339::F2_9	145.753	172.581	150.146	160.876	148.73	161.211	170.144	143.629	0.0260804	-0.087798	0.174564	-0.157375	-0.0111321	2853	ALT	0
chr14:45535282-45535453::F3_0	88.527	105.85	100.56	98.4145	133.122	105.016	112.274	111.678	0.52507	-0.0101565	0.15336	0.174942	0.210804	1141	ALT	1
chr14:45535282-45535453::F3_1	136.268	134.23	112.696	125.227	113.23	117.308	127.521	114.664	-0.238653	-0.17325	0.172185	-0.12208	-0.0904498	3730	ALT	0
chr14:45535282-45535453::F3_10	165.04	138.448	145.638	138.024	135.876	138.03	137.224	150.795	-0.250899	-0.00388859	-0.0830152	0.122766	-0.0537593	3310	ALT	0
chr14:45535282-45535453::F3_11	116.666	120.04	119.284	123.704	137.1	137.679	124.056	126.309	0.208012	0.176316	0.054651	0.0288895	0.116967	1677	ALT	1
chr14:45535282-45535453::F3_12	153.025	155.323	154.307	148.079	68.2442	80.43	73.1168	75.8454	-1.03852	-0.84523	-1.03925	-0.925698	-0.962174	7027	ALT	0
chr14:45535282-45535453::F3_13	136.584	138.448	145.985	149.297	118.433	105.367	118.165	103.616	-0.183788	-0.350959	-0.294764	-0.506132	-0.333911	5894	ALT	0
chr14:45535282-45535453::F3_14	118.879	108.151	102.64	116.086	153.014	153.835	135.838	136.462	0.325477	0.453128	0.390366	0.224113	0.348271	697	ALT	1
chr14:45535282-45535453::F3_15	124.57	113.903	125.526	119.133	47.7403	51.2785	53.7114	45.6864	-1.22932	-1.02061	-1.17779	-1.32028	-1.187	7132	ALT	0
chr14:45535282-45535453::F3_16	130.261	118.122	116.164	129.797	99.7651	88.5081	114.007	94.6575	-0.343452	-0.370424	-0.0261034	-0.437057	-0.294259	5685	ALT	0
chr14:45535282-45535453::F3_17	87.2623	66.7313	75.9398	74.6487	75.5889	74.1079	74.5029	68.9775	-0.184278	0.133979	-0.0264852	-0.108856	-0.04641	3219	WT	0
chr14:45535282-45535453::F3_2	136.584	148.036	143.211	144.727	138.019	139.084	123.709	140.941	0.0134697	-0.0802814	-0.204108	-0.036772	-0.076923	3568	ALT	0
chr14:45535282-45535453::F3_3	112.24	109.301	105.067	102.071	94.5626	84.9958	85.9382	84.5049	-0.220472	-0.322597	-0.279392	-0.260999	-0.270865	5527	ALT	0
chr14:45535282-45535453::F3_4	76.5126	69.0324	70.3917	71.2972	30.9088	28.8002	25.6429	27.4716	-1.15294	-1.10736	-1.3847	-1.30174	-1.23669	7157	ALT	0
chr14:45535282-45535453::F3_5	97.6958	116.204	105.761	99.3285	72.8346	65.3274	77.2751	85.1021	-0.376989	-0.737839	-0.436011	-0.213609	-0.441112	6332	ALT	0
chr14:45535282-45535453::F3_6	62.6012	60.5951	70.3917	62.1565	34.5811	44.9565	33.9595	28.666	-0.754481	-0.379584	-1.00305	-1.05552	-0.798158	6919	ALT	0
chr14:45535282-45535453::F3_7	155.555	156.473	145.985	140.157	120.575	120.469	137.917	120.337	-0.328483	-0.336436	-0.0793071	-0.211346	-0.238893	5313	ALT	0
chr14:45535282-45535453::F3_8	98.6443	93.5772	85.9958	100.547	81.0974	91.3179	80.0473	94.6575	-0.251618	-0.0313359	-0.0995007	-0.083466	-0.11648	4054	ALT	0
chr14:45535282-45535453::F3_9	211.516	203.262	203.546	211.149	318.881	323.827	294.546	305.472	0.531201	0.601205	0.517025	0.513831	0.540815	374	ALT	1
chr14:59536249-59536420::F1_0	101.49	100.864	96.0518	106.032	66.408	88.5081	68.2654	63.304	-0.54428	-0.167586	-0.473851	-0.711725	-0.474361	6423	ALT	0
chr14:59536249-59536420::F1_1	177.686	175.649	174.419	160.876	175.66	197.387	191.282	161.843	-0.0148149	0.150408	0.128944	0.00832602	0.068216	2097	ALT	1
chr14:59536249-59536420::F1_10	158.716	166.828	168.871	147.774	130.368	112.742	117.819	134.073	-0.253821	-0.504153	-0.502148	-0.134957	-0.34877	5959	ALT	0
chr14:59536249-59536420::F1_11	73.6671	90.8926	92.2374	84.3988	72.2226	75.1616	79.7008	78.8315	-0.025377	-0.243342	-0.202861	-0.0941711	-0.141438	4337	ALT	0
chr14:59536249-59536420::F1_12	129.945	127.71	118.244	113.04	101.295	104.664	100.839	100.331	-0.320742	-0.255694	-0.22166	-0.165049	-0.240786	5332	ALT	0
chr14:59536249-59536420::F1_13	188.436	204.412	200.772	212.368	179.332	210.382	177.767	213.502	-0.0639756	0.0371283	-0.170064	0.00740331	-0.0473769	3233	ALT	0
chr14:59536249-59536420::F1_14	68.9246	67.8818	81.4879	80.1331	56.3091	58.3029	55.444	63.6027	-0.258446	-0.194056	-0.533002	-0.318265	-0.325942	5857	ALT	0
chr14:59536249-59536420::F1_15	158.084	155.706	141.13	149.602	133.122	128.899	132.373	143.33	-0.221715	-0.243155	-0.0893437	-0.0594242	-0.153409	4459	ALT	0
chr14:59536249-59536420::F1_16	78.0934	70.9499	66.5774	71.9065	97.3168	107.123	83.8591	102.421	0.282618	0.527861	0.319909	0.488401	0.404697	569	ALT	1
chr14:59536249-59536420::F1_2	80.6228	74.7851	82.875	79.2191	63.3478	49.8736	58.5627	56.4362	-0.30891	-0.516533	-0.480874	-0.466688	-0.443251	6340	ALT	0
chr14:59536249-59536420::F1_3	84.733	86.674	84.262	92.6254	81.4034	72.0006	77.6216	88.6854	-0.0514542	-0.237373	-0.113908	-0.0600579	-0.115698	4047	ALT	0
chr14:59536249-59536420::F1_4	133.107	120.04	117.551	122.485	77.7311	94.8301	88.3639	91.0742	-0.691844	-0.302671	-0.397043	-0.410024	-0.450395	6361	ALT	0
chr14:59536249-59536420::F1_5	131.21	142.283	139.396	118.829	83.8516	97.6399	89.75	86.2966	-0.576086	-0.483863	-0.61302	-0.442471	-0.52886	6555	ALT	0
chr14:59536249-59536420::F1_6	155.555	144.584	135.582	145.641	97.3168	123.279	128.907	109.588	-0.604307	-0.205063	-0.0703888	-0.394179	-0.318484	5818	ALT	0
chr14:59536249-59536420::F1_7	100.225	93.5772	104.027	112.125	74.9768	81.8348	79.3542	65.3943	-0.372708	-0.171809	-0.376181	-0.744391	-0.416272	6247	ALT	0
chr14:59536249-59536420::F1_8	120.776	105.466	118.591	117.915	109.252	101.855	103.958	110.185	-0.129141	-0.0447265	-0.183362	-0.0938869	-0.112779	4010	ALT	0
chr14:59536249-59536420::F1_9	109.394	103.932	113.043	111.211	49.5765	49.5224	59.9488	57.0334	-1.01396	-0.947248	-0.88019	-0.921071	-0.940617	7015	ALT	0
chr14:59536364-59536535::F2_0	535.904	553.026	539.554	540.213	558.195	538.424	528.797	540.175	0.0528405	-0.0346154	-0.0282382	-9.93591e-05	-0.00252812	2755	ALT	0
chr14:59536364-59536535::F2_1	152.393	154.172	163.669	169.407	106.804	93.7764	98.4131	88.3868	-0.458145	-0.638952	-0.708962	-0.901305	-0.676841	6783	ALT	0
chr14:59536364-59536535::F2_10	245.662	261.172	239.609	269.04	274.201	265.875	249.498	284.868	0.142216	0.0230426	0.0565828	0.079568	0.0753523	2035	ALT	1
chr14:59536364-59536535::F2_11	90.7401	97.0288	88.4231	95.6723	84.1576	88.8593	79.0077	77.9356	-0.0967182	-0.112774	-0.156297	-0.283143	-0.162233	4555	ALT	0
chr14:59536364-59536535::F2_12	153.341	146.886	148.412	156.61	153.014	151.026	143.115	160.052	-0.00275893	0.0357841	-0.0507115	0.0301759	0.0031224	2701	ALT	0
chr14:59536364-59536535::F2_13	254.199	241.613	254.867	258.071	236.559	249.719	246.379	256.202	-0.0930409	0.0425933	-0.0473898	-0.0101148	-0.0269881	3005	ALT	0
chr14:59536364-59536535::F2_14	39.8371	49.8567	56.8682	46.6174	29.9907	25.6392	27.3755	26.8744	-0.358399	-0.838033	-1.00115	-0.748028	-0.736403	6864	ALT	0
chr14:59536364-59536535::F2_15	109.394	124.642	121.365	108.469	119.657	119.064	123.363	120.337	0.115474	-0.0588467	0.0227522	0.143786	0.0557914	2209	ALT	0
chr14:59536364-59536535::F2_16	120.46	122.724	124.486	120.657	122.105	139.435	132.719	134.372	0.0174769	0.164194	0.0892756	0.149219	0.105042	1767	ALT	1
chr14:59536364-59536535::F2_17	118.247	121.574	119.978	113.954	99.7651	94.4789	94.2548	98.2407	-0.218756	-0.323752	-0.335832	-0.205317	-0.270914	5528	WT	0
chr14:59536364-59536535::F2_2	251.67	230.108	230.247	218.462	229.827	221.621	258.854	231.418	-0.117448	-0.0484861	0.163854	0.0801258	0.0195114	2529	ALT	0
chr14:59536364-59536535::F2_3	200.45	190.606	187.249	200.79	211.159	212.49	226.627	214.696	0.0672803	0.140159	0.266843	0.0930957	0.141845	1511	ALT	1
chr14:59536364-59536535::F2_4	154.606	156.857	141.13	148.079	101.601	105.718	112.621	115.858	-0.541004	-0.507386	-0.314514	-0.340163	-0.425767	6282	ALT	0
chr14:59536364-59536535::F2_5	157.135	151.871	155	149.602	168.927	153.133	161.481	163.635	0.0934235	0.0106536	0.0571772	0.124449	0.0714258	2065	ALT	1
chr14:59536364-59536535::F2_6	106.232	100.48	112.696	97.1957	86.6059	84.9958	99.4527	103.616	-0.262593	-0.214576	-0.173979	0.088466	-0.14067	4326	ALT	0
chr14:59536364-59536535::F2_7	67.0276	72.1005	75.9398	77.0862	63.9598	76.9177	65.1467	67.7831	-0.0599413	0.0827097	-0.21234	-0.177205	-0.0916942	3750	ALT	0
chr14:59536364-59536535::F2_8	98.9605	102.014	113.043	101.766	95.4807	95.1813	88.0174	93.1644	-0.0460267	-0.088951	-0.34804	-0.122106	-0.151281	4440	ALT	0
chr14:59536364-59536535::F2_9	108.762	107	91.8907	107.25	105.886	102.557	99.1062	104.213	-0.0344916	-0.0544462	0.105094	-0.0397593	-0.00590082	2797	ALT	0
chr14:59536478-59536649::F3_0	185.907	185.62	177.54	198.962	97.6229	108.177	92.8687	116.754	-0.830459	-0.694803	-0.903193	-0.739698	-0.792038	6915	ALT	0
chr14:59536478-59536649::F3_1	136.584	124.642	139.05	127.665	86.6059	99.396	95.9874	95.8519	-0.586356	-0.290711	-0.516161	-0.396757	-0.447496	6353	ALT	0
chr14:59536478-59536649::F3_10	156.187	146.118	140.437	149.907	97.0108	98.6935	96.334	105.706	-0.613592	-0.504325	-0.524996	-0.484149	-0.531766	6561	ALT	0
chr14:59536478-59536649::F3_11	67.0276	75.1686	71.0852	68.2503	84.1576	83.591	68.9585	86.2966	0.291744	0.135923	-0.042071	0.3235	0.177274	1299	ALT	1
chr14:59536478-59536649::F3_12	215.31	228.19	211.175	209.016	188.207	178.07	192.668	201.856	-0.173899	-0.319825	-0.128216	-0.0484559	-0.167599	4617	ALT	0
chr14:59536478-59536649::F3_13	201.399	208.248	209.095	191.649	134.652	161.211	129.6	158.559	-0.519789	-0.329989	-0.667885	-0.263259	-0.445231	6343	ALT	0
chr14:59536478-59536649::F3_14	290.242	271.527	285.034	280.009	198.612	194.928	203.757	208.724	-0.490735	-0.427668	-0.469625	-0.408724	-0.449188	6356	ALT	0
chr14:59536478-59536649::F3_15	197.605	205.947	203.893	207.493	181.781	200.197	189.896	207.231	-0.107857	-0.0365173	-0.0994091	-0.00175552	-0.0613848	3386	ALT	0
chr14:59536478-59536649::F3_16	197.921	179.868	166.097	174.282	174.436	174.206	177.421	175.579	-0.163199	-0.0412143	0.0921188	0.0102999	-0.0254987	2991	ALT	0
chr14:59536478-59536649::F3_17	79.0419	71.3334	65.8839	78.305	73.4467	74.8104	71.3842	72.5608	-0.0941355	0.0608462	0.111024	-0.105032	-0.00682429	2809	WT	0
chr14:59536478-59536649::F3_2	240.92	224.355	218.11	215.415	208.405	221.973	216.232	198.572	-0.187493	-0.0137748	-0.012097	-0.113183	-0.081637	3620	ALT	0
chr14:59536478-59536649::F3_3	123.622	118.122	133.502	127.969	105.886	114.85	123.016	123.921	-0.199426	-0.0360993	-0.11402	-0.0445547	-0.0985249	3835	ALT	0
chr14:59536478-59536649::F3_4	202.98	196.742	194.184	194.391	220.034	236.373	226.281	239.779	0.104305	0.236738	0.213879	0.291778	0.211675	1138	ALT	1
chr14:59536478-59536649::F3_5	107.181	103.165	115.123	112.125	97.3168	104.664	103.611	106.303	-0.124196	0.018521	-0.146672	-0.0738132	-0.0815402	3619	ALT	0
chr14:59536478-59536649::F3_6	148.599	162.226	159.162	147.165	74.3648	78.6738	68.2654	68.9775	-0.890617	-0.92949	-1.17759	-1.04789	-1.0114	7054	ALT	0
chr14:59536478-59536649::F3_7	133.739	134.997	137.663	147.469	135.57	115.552	136.184	130.789	0.017537	-0.199962	-0.0150573	-0.166483	-0.0909912	3737	ALT	0
chr14:59536478-59536649::F3_8	97.6958	105.466	97.7855	100.852	88.442	92.0203	75.889	94.6575	-0.127889	-0.174973	-0.352038	-0.0876511	-0.185638	4784	ALT	0
chr14:59536478-59536649::F3_9	55.0132	43.7205	57.2149	63.6799	23.8702	23.1807	26.3359	28.9646	-1.05468	-0.796886	-1.06198	-1.07483	-0.997093	7040	ALT	0
chr14:71122246-71122417	93.2695	83.2223	91.8907	82.5706	91.5023	92.7227	78.6612	85.998	-0.0245821	0.138518	-0.215841	0.0561447	-0.0114401	2857	NegativeControl	0
chr14:71152656-71152827	66.3952	55.2259	54.7876	57.8909	67.3261	75.5128	69.305	60.9152	0.0178195	0.399276	0.324927	0.069957	0.202995	1164	NegativeControl	1
chr14:71175599-71175770	78.0934	115.054	116.857	113.04	121.493	132.06	142.768	123.323	0.568214	0.17722	0.279184	0.120611	0.286307	858	NegativeControl	1
chr14:76267270-76267441	71.1377	58.294	60.6825	67.9456	86.9119	98.6935	93.5618	88.0882	0.256887	0.673396	0.600223	0.358039	0.472136	463	NegativeControl	1
chr14:77804716-77804887	59.1234	47.5556	45.0784	43.2658	41.0077	48.4687	50.2461	48.3738	-0.46575	0.024145	0.149328	0.152554	-0.0349308	3088	NegativeControl	0
chr14:78119914-78120085	101.49	116.204	101.6	112.43	97.0108	75.8641	88.3639	99.1365	-0.058047	-0.546762	-0.194037	-0.174128	-0.243243	5348	NegativeControl	0
chr14:78271038-78271209	45.8443	64.4302	44.0382	50.2736	59.0634	50.2248	42.6226	54.3459	0.322893	-0.31721	-0.0448641	0.10676	0.0168946	2559	NegativeControl	0
chr14:78496213-78496384	53.7485	77.0861	63.1098	60.6331	67.9382	77.269	58.9093	57.9292	0.299367	0.00303076	-0.0952011	-0.062668	0.0361322	2378	NegativeControl	0
chr14:91849815-91849986	101.174	98.9464	93.6245	96.891	82.9335	92.7227	86.2847	88.6854	-0.255447	-0.0833241	-0.113427	-0.122295	-0.143623	4359	NegativeControl	0
chr14:91863893-91864064	104.968	116.971	126.22	121.266	112.312	115.903	137.224	126.608	0.0870494	-0.0117869	0.116546	0.059737	0.0628863	2150	NegativeControl	0
chr15:26936532-26936703	52.4838	59.828	52.0136	61.2424	44.068	43.9028	53.7114	41.506	-0.222398	-0.393404	0.0442858	-0.532769	-0.276071	5576	NegativeControl	0
chr15:29227644-29227815	140.062	141.133	135.929	128.579	155.156	118.362	124.403	133.775	0.132049	-0.226284	-0.123532	0.0549202	-0.0407117	3155	NegativeControl	0
chr15:29394497-29394668	54.0647	59.061	56.5214	59.719	45.2921	46.3614	53.3649	47.1794	-0.225424	-0.307872	-0.0792887	-0.323138	-0.233931	5265	NegativeControl	0
chr15:30133105-30133276::F1_0	141.959	132.696	120.672	127.36	132.204	141.191	134.452	136.761	-0.091811	0.0798462	0.150726	0.0987327	0.0593735	2183	ALT	0
chr15:30133105-30133276::F1_1	306.367	310.646	313.122	309.868	307.558	276.412	282.071	306.666	0.00502537	-0.150807	-0.146218	-0.0144636	-0.0766158	3567	ALT	0
chr15:30133105-30133276::F1_10	74.9318	74.4015	83.2217	68.2503	72.2226	76.5665	68.612	74.9496	-0.0471945	0.0366874	-0.267646	0.128994	-0.0372897	3114	ALT	0
chr15:30133105-30133276::F1_11	125.519	117.739	144.251	122.485	101.907	108.528	105.344	129.594	-0.268323	-0.104647	-0.438013	0.0781926	-0.183198	4756	ALT	0
chr15:30133105-30133276::F1_12	150.18	152.638	141.13	137.11	134.652	133.113	129.947	128.698	-0.140779	-0.176147	-0.115129	-0.0877797	-0.129959	4207	ALT	0
chr15:30133105-30133276::F1_13	61.0204	65.1972	53.7474	74.0394	64.5719	60.059	67.9189	77.3384	0.0723332	-0.104714	0.323397	0.0601025	0.0877797	1908	ALT	0
chr15:30133105-30133276::F1_14	162.194	167.212	155	162.704	175.354	158.401	155.59	178.864	0.100741	-0.0697227	0.00529669	0.131506	0.0419554	2337	ALT	0
chr15:30133105-30133276::F1_15	152.709	139.982	147.025	137.719	125.165	136.626	134.105	129.594	-0.256511	-0.0312306	-0.128301	-0.0843146	-0.125089	4149	ALT	0
chr15:30133105-30133276::F1_16	187.487	202.878	209.788	228.821	213.607	208.275	213.113	192.301	0.168583	0.0338583	0.0219859	-0.241739	-0.00432799	2779	ALT	0
chr15:30133105-30133276::F1_17	92.0048	98.5629	100.213	106.032	97.9289	116.606	106.383	96.1505	0.0802134	0.21585	0.083136	-0.135309	0.0609725	2168	WT	0
chr15:30133105-30133276::F1_2	136.901	146.502	147.025	140.157	128.838	125.738	110.888	136.462	-0.0782623	-0.196633	-0.393192	-0.0370511	-0.176285	4700	ALT	0
chr15:30133105-30133276::F1_3	82.2036	92.8102	81.4879	81.0472	27.2365	29.1515	32.5734	33.7423	-1.4038	-1.47102	-1.26284	-1.20041	-1.33452	7180	ALT	0
chr15:30133105-30133276::F1_4	275.382	262.323	252.093	276.353	194.328	187.904	189.549	209.023	-0.450891	-0.430459	-0.398757	-0.388442	-0.417137	6253	ALT	0
chr15:30133105-30133276::F1_5	107.181	97.7958	122.752	109.993	149.342	157.348	145.194	154.677	0.427508	0.611376	0.234124	0.472599	0.436401	512	ALT	1
chr15:30133105-30133276::F1_6	24.6611	27.6129	29.1276	30.1642	32.745	20.7221	21.4846	23.8883	0.355739	-0.357086	-0.411076	-0.314123	-0.181637	4745	ALT	0
[truncated: 5,291 more rows]

## Sheet: Diff_Enh_analysis
Mut region	WT region	mean_Mut	mean_WT	pvalue	qvalue	active_WT	active_Mut	log2(foldchange)	Subfragment coordinates	Mutant_Tile	Subfragment	Original 400 bp coordinates	Mutation_Class(GoF=2, LoF=1, 0=no change)	Mut_median
chr13:111864629-111864800::F2_0	chr13:111864629-111864800::F2_17	-0.162387	-0.443509	0.00244337	0.0109312	0	0	0.281122	chr13:111864629-111864800	0	F2	chr13:111864514-111864914	0	-0.112485
chr6:113673626-113673797::F3_0	chr6:113673626-113673797::F3_17	0.036772	0.115509	0.550722	0.645474	0	0	-0.0787365	chr6:113673626-113673797	0	F3	chr6:113673397-113673797	0	-0.106524
chr4:74152831-74153002::F3_0	chr4:74152831-74153002::F3_17	-0.206195	-0.305113	0.470671	0.576221	0	0	0.0989182	chr4:74152831-74153002	0	F3	chr4:74152602-74153002	0	-0.219882
chr12:33136295-33136466::F1_0	chr12:33136295-33136466::F1_17	-0.518282	-0.00846356	0.0411263	0.0879557	0	0	-0.509818	chr12:33136295-33136466	0	F1	chr12:33136295-33136695	0	-0.191995
chr7:69942307-69942478::F3_0	chr7:69942307-69942478::F3_17	-0.0889284	0.0697297	0.377889	0.486332	0	0	-0.158658	chr7:69942307-69942478	0	F3	chr7:69942078-69942478	0	-0.0886378
chr1:74892107-74892278::F3_0	chr1:74892107-74892278::F3_17	0.0953595	0.0235617	0.534181	0.630613	0	0	0.0717977	chr1:74892107-74892278	0	F3	chr1:74891878-74892278	0	0.0396091
chr7:79941424-79941595::F1_0	chr7:79941424-79941595::F1_17	-0.227762	-0.717739	0.0262667	0.0623749	0	0	0.489977	chr7:79941424-79941595	0	F1	chr7:79941424-79941824	0	-0.173565
chr4:148231639-148231810::F3_0	chr4:148231639-148231810::F3_17	-0.166215	-0.150266	0.81982	0.8688	0	0	-0.015949	chr4:148231639-148231810	0	F3	chr4:148231410-148231810	0	0.101963
chr11:77801790-77801961::F3_0	chr11:77801790-77801961::F3_17	0.100246	-0.000402825	0.459682	0.566894	0	0	0.100649	chr11:77801790-77801961	0	F3	chr11:77801561-77801961	0	0.0825047
chr10:85437686-85437857::F2_0	chr10:85437686-85437857::F2_17	-0.122091	-0.0952588	0.754775	0.819099	0	0	-0.0268322	chr10:85437686-85437857	0	F2	chr10:85437571-85437971	0	-0.107241
chr20:49157636-49157807::F3_0	chr20:49157636-49157807::F3_17	0.292797	1.25906	5.87e-05	0.00109333	1	1	-0.966265	chr20:49157636-49157807	0	F3	chr20:49157407-49157807	1	0.360114
chr1:41616766-41616937::F2_0	chr1:41616766-41616937::F2_17	0.790407	0.434733	0.00985514	0.0296081	1	1	0.355674	chr1:41616766-41616937	0	F2	chr1:41616651-41617051	0	0.363389
chr2:238027612-238027783::F3_0	chr2:238027612-238027783::F3_17	-1.10297	-0.584999	0.00143397	0.00793757	0	0	-0.517975	chr2:238027612-238027783	0	F3	chr2:238027383-238027783	0	-0.244665
chr14:33030899-33031070::F3_0	chr14:33030899-33031070::F3_17	-0.280295	-0.870904	0.0253298	0.0605386	0	0	0.590609	chr14:33030899-33031070	0	F3	chr14:33030670-33031070	0	-0.0819587
chr1:101669803-101669974::F3_0	chr1:101669803-101669974::F3_17	0.218536	0.178263	0.700941	0.775533	1	1	0.0402731	chr1:101669803-101669974	0	F3	chr1:101669574-101669974	0	0.218536
chr5:123932517-123932688::F1_0	chr5:123932517-123932688::F1_17	-1.0451	-0.36627	0.00833826	0.0263934	0	0	-0.678834	chr5:123932517-123932688	0	F1	chr5:123932517-123932917	0	-0.335462
chr10:4111902-4112073::F3_0	chr10:4111902-4112073::F3_17	0.494973	0.450991	0.739884	0.808152	1	1	0.0439826	chr10:4111902-4112073	0	F3	chr10:4111673-4112073	0	0.196746
chr18:25502209-25502380::F3_0	chr18:25502209-25502380::F3_17	-0.40822	-0.0198182	0.0191157	0.0489532	0	0	-0.388402	chr18:25502209-25502380	0	F3	chr18:25501980-25502380	0	-0.146579
chr3:34053580-34053751::F1_0	chr3:34053580-34053751::F1_17	0.0616498	0.0704053	0.893919	0.925595	0	0	-0.0087555	chr3:34053580-34053751	0	F1	chr3:34053580-34053980	0	-0.0163105
chr6:1641825-1641996::F3_0	chr6:1641825-1641996::F3_17	-0.0558927	-0.0704852	0.804018	0.857125	0	0	0.0145925	chr6:1641825-1641996	0	F3	chr6:1641596-1641996	0	0.125746
chr22:28309106-28309277::F1_0	chr22:28309106-28309277::F1_17	0.183919	0.487566	0.274495	0.379481	1	0	-0.303647	chr22:28309106-28309277	0	F1	chr22:28309106-28309506	0	0.0748955
chr12:48246249-48246420::F3_0	chr12:48246249-48246420::F3_17	0.0764534	0.00626745	0.554447	0.648198	0	0	0.0701859	chr12:48246249-48246420	0	F3	chr12:48246020-48246420	0	0.0543125
chr18:25658885-25659056::F2_0	chr18:25658885-25659056::F2_17	-0.173589	-0.0938513	0.61718	0.702025	0	0	-0.0797381	chr18:25658885-25659056	0	F2	chr18:25658770-25659170	0	-0.0797672
chr4:122612090-122612261::F3_0	chr4:122612090-122612261::F3_17	0.137136	0.00446363	0.249003	0.35249	0	1	0.132672	chr4:122612090-122612261	0	F3	chr4:122611861-122612261	0	0.00477334
chr1:74891993-74892164::F2_0	chr1:74891993-74892164::F2_17	0.172945	-0.118225	0.137497	0.223473	0	1	0.29117	chr1:74891993-74892164	0	F2	chr1:74891878-74892278	0	0.165454
chr20:49530618-49530789::F2_0	chr20:49530618-49530789::F2_17	-1.38262	-0.149564	0.000605473	0.00456737	0	0	-1.23305	chr20:49530618-49530789	0	F2	chr20:49530503-49530903	0	-0.235693
chr3:82149507-82149678::F1_0	chr3:82149507-82149678::F1_17	-0.277926	-0.272425	0.922571	0.945562	0	0	-0.00550025	chr3:82149507-82149678	0	F1	chr3:82149507-82149907	0	-0.0974853
chr11:77801676-77801847::F2_0	chr11:77801676-77801847::F2_17	-0.174405	-0.243877	0.43002	0.537961	0	0	0.0694716	chr11:77801676-77801847	0	F2	chr11:77801561-77801961	0	-0.187908
chr9:12973065-12973236::F2_0	chr9:12973065-12973236::F2_17	-0.306023	-0.506245	0.319884	0.425185	0	0	0.200222	chr9:12973065-12973236	0	F2	chr9:12972950-12973350	0	-0.0542992
chr8:134807070-134807241::F3_0	chr8:134807070-134807241::F3_17	0.367799	0.433155	0.727334	0.797582	1	1	-0.0653558	chr8:134807070-134807241	0	F3	chr8:134806841-134807241	0	-0.11767
chr6:53902347-53902518::F2_0	chr6:53902347-53902518::F2_17	-0.375219	-0.817924	0.0676864	0.128214	0	0	0.442706	chr6:53902347-53902518	0	F2	chr6:53902232-53902632	0	-0.375219
chr6:39745147-39745318::F2_0	chr6:39745147-39745318::F2_17	0.107754	-0.990166	0.000717625	0.00516764	0	1	1.09792	chr6:39745147-39745318	0	F2	chr6:39745032-39745432	2	-0.105747
chr4:186070611-186070782::F2_0	chr4:186070611-186070782::F2_17	-0.0761749	-0.0530078	0.610757	0.697004	0	0	-0.0231671	chr4:186070611-186070782	0	F2	chr4:186070496-186070896	0	-0.120989
chr3:34053695-34053866::F2_0	chr3:34053695-34053866::F2_17	0.00100974	0.16034	0.264319	0.369089	0	0	-0.15933	chr3:34053695-34053866	0	F2	chr3:34053580-34053980	0	-0.145744
chr5:38695612-38695783::F1_0	chr5:38695612-38695783::F1_17	-0.27418	-0.644337	0.102334	0.177217	0	0	0.370156	chr5:38695612-38695783	0	F1	chr5:38695612-38696012	0	-0.159436
chr2:96917548-96917719::F2_0	chr2:96917548-96917719::F2_17	0.156838	0.348309	0.00637205	0.0217575	1	1	-0.191472	chr2:96917548-96917719	0	F2	chr2:96917433-96917833	0	0.17523
chr16:89545152-89545323::F1_0	chr16:89545152-89545323::F1_17	-0.0923019	-0.0226452	0.6459	0.727391	0	0	-0.0696567	chr16:89545152-89545323	0	F1	chr16:89545152-89545552	0	-0.0269178
chr9:101837704-101837875::F2_0	chr9:101837704-101837875::F2_17	0.210946	0.131026	0.582681	0.672987	0	1	0.0799193	chr9:101837704-101837875	0	F2	chr9:101837589-101837989	0	0.210946
chr1:41616651-41616822::F1_0	chr1:41616651-41616822::F1_17	-0.351903	-0.0305352	0.0115767	0.0333891	0	0	-0.321368	chr1:41616651-41616822	0	F1	chr1:41616651-41617051	0	-0.113195
chr10:3542555-3542726::F1_0	chr10:3542555-3542726::F1_17	-0.0474029	0.222152	0.109397	0.186999	1	0	-0.269554	chr10:3542555-3542726	0	F1	chr10:3542555-3542955	0	-0.0618319
chr14:33062688-33062859::F3_0	chr14:33062688-33062859::F3_17	-0.325542	-0.0737405	0.0326937	0.073937	0	0	-0.251802	chr14:33062688-33062859	0	F3	chr14:33062459-33062859	0	-0.142703
chr11:13628333-13628504::F2_0	chr11:13628333-13628504::F2_17	-0.0479768	-1.59815	0.000588463	0.0045002	0	0	1.55018	chr11:13628333-13628504	0	F2	chr11:13628218-13628618	0	-0.0588776
chr4:17273756-17273927::F1_0	chr4:17273756-17273927::F1_17	0.127973	-0.558506	0.0175709	0.0459291	0	1	0.686479	chr4:17273756-17273927	0	F1	chr4:17273756-17274156	2	-0.138895
chr1:6732815-6732986::F3_0	chr1:6732815-6732986::F3_17	0.133874	0.21227	0.41476	0.523114	1	1	-0.0783969	chr1:6732815-6732986	0	F3	chr1:6732586-6732986	0	0.332503
chr18:25502095-25502266::F2_0	chr18:25502095-25502266::F2_17	-0.00736637	-0.02153	0.878842	0.914932	0	0	0.0141636	chr18:25502095-25502266	0	F2	chr18:25501980-25502380	0	0.106724
chr4:74152602-74152773::F1_0	chr4:74152602-74152773::F1_17	0.136903	-0.32106	0.00842177	0.0265669	0	1	0.457963	chr4:74152602-74152773	0	F1	chr4:74152602-74153002	0	-0.0764558
chr3:135789804-135789975::F1_0	chr3:135789804-135789975::F1_17	-0.359465	-0.865946	0.00519571	0.0187437	0	0	0.506481	chr3:135789804-135789975	0	F1	chr3:135789804-135790204	0	-0.261268
chr6:39745032-39745203::F1_0	chr6:39745032-39745203::F1_17	-0.058508	-0.271505	0.0851206	0.15319	0	0	0.212997	chr6:39745032-39745203	0	F1	chr6:39745032-39745432	0	-0.114998
chr16:51046417-51046588::F2_0	chr16:51046417-51046588::F2_17	0.55949	0.0924568	0.000307502	0.00301103	0	1	0.467033	chr16:51046417-51046588	0	F2	chr16:51046302-51046702	0	0.0927842
chr14:45535168-45535339::F2_0	chr14:45535168-45535339::F2_17	-0.553894	0.427374	4.13e-05	0.000891135	1	0	-0.981268	chr14:45535168-45535339	0	F2	chr14:45535053-45535453	1	-0.174377
chr12:46849754-46849925::F3_0	chr12:46849754-46849925::F3_17	0.556198	-0.126408	0.00282139	0.0120588	0	1	0.682606	chr12:46849754-46849925	0	F3	chr12:46849525-46849925	2	-0.306374
chr3:141549370-141549541::F1_0	chr3:141549370-141549541::F1_17	-0.072476	0.363142	0.00232203	0.0106106	1	0	-0.435618	chr3:141549370-141549541	0	F1	chr3:141549370-141549770	0	-0.0212156
chr22:28309335-28309506::F3_0	chr22:28309335-28309506::F3_17	-0.0500436	0.0469844	0.459735	0.566833	0	0	-0.097028	chr22:28309335-28309506	0	F3	chr22:28309106-28309506	0	0.0314144
chr8:30032324-30032495::F2_0	chr8:30032324-30032495::F2_17	-0.3176	-0.273988	0.617025	0.701992	0	0	-0.0436119	chr8:30032324-30032495	0	F2	chr8:30032209-30032609	0	-0.119324
chr3:141549485-141549656::F2_0	chr3:141549485-141549656::F2_17	0.0791882	-0.1747	0.00765722	0.0248759	0	1	0.253889	chr3:141549485-141549656	0	F2	chr3:141549370-141549770	0	-0.0921497
chr4:148344574-148344745::F3_0	chr4:148344574-148344745::F3_17	-0.184284	-0.723059	0.0832721	0.150497	0	0	0.538775	chr4:148344574-148344745	0	F3	chr4:148344345-148344745	0	-0.140388
chr6:21460108-21460279::F3_0	chr6:21460108-21460279::F3_17	-0.0984732	-0.0313103	0.636116	0.71929	0	0	-0.0671629	chr6:21460108-21460279	0	F3	chr6:21459879-21460279	0	-0.115861
chr2:84620694-84620865::F2_0	chr2:84620694-84620865::F2_17	-0.242879	0.68329	1.26e-07	0.000234053	1	0	-0.926169	chr2:84620694-84620865	0	F2	chr2:84620579-84620979	1	-0.163548
chr2:72070451-72070622::F1_0	chr2:72070451-72070622::F1_17	-0.618644	-0.0926801	0.000412254	0.00361585	0	0	-0.525964	chr2:72070451-72070622	0	F1	chr2:72070451-72070851	0	-0.231558
chr7:47521725-47521896::F1_0	chr7:47521725-47521896::F1_17	0.0436028	-0.537358	0.00469619	0.017359	0	0	0.580961	chr7:47521725-47521896	0	F1	chr7:47521725-47522125	0	-0.0991793
chr9:101837589-101837760::F1_0	chr9:101837589-101837760::F1_17	-0.133244	-0.0642865	0.610629	0.697001	0	0	-0.0689578	chr9:101837589-101837760	0	F1	chr9:101837589-101837989	0	-0.133244
chr3:111454439-111454610::F3_0	chr3:111454439-111454610::F3_17	-0.226579	0.143469	0.0271227	0.0639699	0	0	-0.370048	chr3:111454439-111454610	0	F3	chr3:111454210-111454610	0	-0.0588111
chr2:8749815-8749986::F3_0	chr2:8749815-8749986::F3_17	-0.166984	0.48234	0.0107378	0.0315096	1	0	-0.649324	chr2:8749815-8749986	0	F3	chr2:8749586-8749986	1	0.33908
chr7:68802273-68802444::F3_0	chr7:68802273-68802444::F3_17	-0.161807	-0.718221	0.0382493	0.0832458	0	0	0.556413	chr7:68802273-68802444	0	F3	chr7:68802044-68802444	0	-0.161807
chr6:6972700-6972871::F1_0	chr6:6972700-6972871::F1_17	-0.147961	-0.515178	0.104173	0.179897	0	0	0.367216	chr6:6972700-6972871	0	F1	chr6:6972700-6973100	0	-0.219193
chr20:57024751-57024922::F1_0	chr20:57024751-57024922::F1_17	-0.127894	-0.766226	0.00240847	0.0108274	0	0	0.638332	chr20:57024751-57024922	0	F1	chr20:57024751-57025151	0	-0.216771
chr21:39008862-39009033::F2_0	chr21:39008862-39009033::F2_17	-0.14639	0.611973	0.0017872	0.00900409	1	0	-0.758363	chr21:39008862-39009033	0	F2	chr21:39008747-39009147	1	-0.192043
chr10:4111673-4111844::F1_0	chr10:4111673-4111844::F1_17	0.0976536	0.0911829	0.945648	0.961406	0	1	0.00647078	chr10:4111673-4111844	0	F1	chr10:4111673-4112073	0	0.0189166
chr2:47925916-47926087::F2_0	chr2:47925916-47926087::F2_17	0.712675	0.332659	0.00520556	0.0187427	1	1	0.380017	chr2:47925916-47926087	0	F2	chr2:47925801-47926201	0	0.311672
chr10:35047312-35047483::F1_0	chr10:35047312-35047483::F1_17	-0.855953	0.0759403	0.00549954	0.0194977	0	0	-0.931893	chr10:35047312-35047483	0	F1	chr10:35047312-35047712	0	0.111264
chr2:30503529-30503700::F1_0	chr2:30503529-30503700::F1_17	0.132783	0.0243701	0.0703229	0.131814	0	1	0.108413	chr2:30503529-30503700	0	F1	chr2:30503529-30503929	0	-0.106145
chr15:96808404-96808575::F3_0	chr15:96808404-96808575::F3_17	0.268832	0.375932	0.498388	0.602187	1	1	-0.107099	chr15:96808404-96808575	0	F3	chr15:96808175-96808575	0	0.267111
chr4:148231410-148231581::F1_0	chr4:148231410-148231581::F1_17	-0.538898	-0.0982516	0.0129803	0.0363973	0	0	-0.440647	chr4:148231410-148231581	0	F1	chr4:148231410-148231810	0	-0.0266016
chr3:135789919-135790090::F2_0	chr3:135789919-135790090::F2_17	-0.0932578	0.250781	0.000723907	0.00520613	1	0	-0.344039	chr3:135789919-135790090	0	F2	chr3:135789804-135790204	0	-0.0562023
chr6:1884797-1884968::F3_0	chr6:1884797-1884968::F3_17	-1.32738	-0.749326	0.00971156	0.0292717	0	0	-0.578054	chr6:1884797-1884968	0	F3	chr6:1884568-1884968	0	-0.0984033
chr7:93870890-93871061::F2_0	chr7:93870890-93871061::F2_17	-3.08077	-0.472167	2.61e-06	0.000284462	0	0	-2.6086	chr7:93870890-93871061	0	F2	chr7:93870775-93871175	0	-0.172168
chr7:68802159-68802330::F2_0	chr7:68802159-68802330::F2_17	0.0358002	0.229159	0.182419	0.277553	1	1	-0.193359	chr7:68802159-68802330	0	F2	chr7:68802044-68802444	0	-0.0239593
chr14:59536478-59536649::F3_0	chr14:59536478-59536649::F3_17	-0.792038	-0.00682429	4.06e-05	0.000884745	0	0	-0.785214	chr14:59536478-59536649	0	F3	chr14:59536249-59536649	0	-0.167599
chr20:49039786-49039957::F2_0	chr20:49039786-49039957::F2_17	0.360575	-0.717372	0.000372267	0.0034106	0	1	1.07795	chr20:49039786-49039957	0	F2	chr20:49039671-49040071	2	0.183669
chr7:133380991-133381162::F2_0	chr7:133380991-133381162::F2_17	0.100259	0.0810453	0.846651	0.887912	0	1	0.0192138	chr7:133380991-133381162	0	F2	chr7:133380876-133381276	0	-0.111722
chr12:124515336-124515507::F3_0	chr12:124515336-124515507::F3_17	-0.00111337	0.0425582	0.698728	0.774165	0	0	-0.0436715	chr12:124515336-124515507	0	F3	chr12:124515107-124515507	0	-0.0306526
chr21:40297902-40298073::F1_0	chr21:40297902-40298073::F1_17	-0.0876629	0.0137275	0.272503	0.377857	0	0	-0.10139	chr21:40297902-40298073	0	F1	chr21:40297902-40298302	0	0.0949023
chr9:78979950-78980121::F1_0	chr9:78979950-78980121::F1_17	-0.465368	0.162594	0.00145857	0.00801781	0	0	-0.627962	chr9:78979950-78980121	0	F1	chr9:78979950-78980350	0	-0.215258
chr12:33136410-33136581::F2_0	chr12:33136410-33136581::F2_17	0.312625	0.381638	0.435972	0.543692	1	1	-0.0690134	chr12:33136410-33136581	0	F2	chr12:33136295-33136695	0	0.404921
chr4:32027791-32027962::F2_0	chr4:32027791-32027962::F2_17	0.174438	-1.53192	5.71e-06	0.00037318	0	1	1.70636	chr4:32027791-32027962	0	F2	chr4:32027676-32028076	2	0.138693
chr8:30032209-30032380::F1_0	chr8:30032209-30032380::F1_17	0.0298414	0.435724	0.0429135	0.0911112	1	0	-0.405883	chr8:30032209-30032380	0	F1	chr8:30032209-30032609	0	0.142038
chr4:77586893-77587064::F1_0	chr4:77586893-77587064::F1_17	0.000775714	0.139187	0.0494873	0.101385	1	0	-0.138411	chr4:77586893-77587064	0	F1	chr4:77586893-77587293	0	-0.0197649
chr12:33136524-33136695::F3_0	chr12:33136524-33136695::F3_17	0.282363	-0.221745	0.000265267	0.0027324	0	1	0.504107	chr12:33136524-33136695	0	F3	chr12:33136295-33136695	0	-0.13265
chr7:79941653-79941824::F3_0	chr7:79941653-79941824::F3_17	0.479	0.150367	0.0834465	0.150714	0	1	0.328632	chr7:79941653-79941824	0	F3	chr7:79941424-79941824	0	-0.170129
chr15:96666221-96666392::F1_0	chr15:96666221-96666392::F1_17	-0.718773	-0.151082	0.0103576	0.0306858	0	0	-0.567692	chr15:96666221-96666392	0	F1	chr15:96666221-96666621	0	-0.11099
chr1:147221306-147221477::F3_0	chr1:147221306-147221477::F3_17	-0.362536	-0.232468	0.261071	0.365842	0	0	-0.130068	chr1:147221306-147221477	0	F3	chr1:147221077-147221477	0	-0.160831
chr9:11136165-11136336::F3_0	chr9:11136165-11136336::F3_17	-0.744454	0.198847	2.59e-05	0.000691313	1	0	-0.943301	chr9:11136165-11136336	0	F3	chr9:11135936-11136336	1	-0.0704034
chr4:90629925-90630096::F1_0	chr4:90629925-90630096::F1_17	0.324724	0.293242	0.895054	0.925907	1	1	0.031482	chr4:90629925-90630096	0	F1	chr4:90629925-90630325	0	-0.045139
chr12:48246135-48246306::F2_0	chr12:48246135-48246306::F2_17	0.0880299	0.126776	0.805168	0.858021	0	0	-0.0387464	chr12:48246135-48246306	0	F2	chr12:48246020-48246420	0	-0.00845932
chr3:4872997-4873168::F2_0	chr3:4872997-4873168::F2_17	0.95514	1.47475	0.000180016	0.00215399	1	1	-0.519608	chr3:4872997-4873168	0	F2	chr3:4872882-4873282	0	1.10074
chr7:93871004-93871175::F3_0	chr7:93871004-93871175::F3_17	0.333884	0.0408597	0.265966	0.370736	0	1	0.293024	chr7:93871004-93871175	0	F3	chr7:93870775-93871175	0	0.313836
chr20:49157522-49157693::F2_0	chr20:49157522-49157693::F2_17	0.0135701	0.239284	0.213575	0.312785	1	0	-0.225714	chr20:49157522-49157693	0	F2	chr20:49157407-49157807	0	0.0711708
chr11:20009212-20009383::F3_0	chr11:20009212-20009383::F3_17	-0.116596	0.198236	0.00532286	0.0190908	1	0	-0.314832	chr11:20009212-20009383	0	F3	chr11:20008983-20009383	0	-0.120036
chr18:25658999-25659170::F3_0	chr18:25658999-25659170::F3_17	0.328033	-0.406596	0.0206226	0.0518319	0	1	0.734629	chr18:25658999-25659170	0	F3	chr18:25658770-25659170	0	-0.0173212
chr3:34053809-34053980::F3_0	chr3:34053809-34053980::F3_17	-0.132743	-0.899585	5.25e-05	0.0010308	0	0	0.766842	chr3:34053809-34053980	0	F3	chr3:34053580-34053980	0	-0.0452901
chr20:57024866-57025037::F2_0	chr20:57024866-57025037::F2_17	0.0907677	0.121847	0.866005	0.90411	0	0	-0.0310793	chr20:57024866-57025037	0	F2	chr20:57024751-57025151	0	-0.0196986
chr4:186070725-186070896::F3_0	chr4:186070725-186070896::F3_17	-0.200659	-0.944803	0.00279175	0.0119875	0	0	0.744143	chr4:186070725-186070896	0	F3	chr4:186070496-186070896	0	-0.200659
chr1:19734286-19734457::F2_0	chr1:19734286-19734457::F2_17	-0.540373	0.0968597	0.00156131	0.0083672	0	0	-0.637233	chr1:19734286-19734457	0	F2	chr1:19734171-19734571	0	-0.0555993
chr2:96917433-96917604::F1_0	chr2:96917433-96917604::F1_17	0.1056	-0.582883	0.00141081	0.0078564	0	0	0.688483	chr2:96917433-96917604	0	F1	chr2:96917433-96917833	0	-0.190292
chr12:124515222-124515393::F2_0	chr12:124515222-124515393::F2_17	0.218434	-0.252645	0.00138669	0.00779241	0	1	0.471079	chr12:124515222-124515393	0	F2	chr12:124515107-124515507	0	0.0477718
chr14:33030670-33030841::F1_0	chr14:33030670-33030841::F1_17	-0.116701	0.0527102	0.289772	0.395967	0	0	-0.169412	chr14:33030670-33030841	0	F1	chr14:33030670-33031070	0	-0.0970824
chr2:8749701-8749872::F2_0	chr2:8749701-8749872::F2_17	1.62779	1.24314	0.00925349	0.0283372	1	1	0.384656	chr2:8749701-8749872	0	F2	chr2:8749586-8749986	0	1.06199
chr9:78980065-78980236::F2_0	chr9:78980065-78980236::F2_17	0.940599	0.199294	0.00112853	0.00683275	1	1	0.741304	chr9:78980065-78980236	0	F2	chr9:78979950-78980350	2	0.214402
chr1:245748821-245748992::F3_0	chr1:245748821-245748992::F3_17	-0.0924627	-0.0043426	0.336117	0.441686	0	0	-0.0881201	chr1:245748821-245748992	0	F3	chr1:245748592-245748992	0	-0.224273
chr7:79917760-79917931::F1_0	chr7:79917760-79917931::F1_17	-0.492382	-0.653497	0.191312	0.287227	0	0	0.161115	chr7:79917760-79917931	0	F1	chr7:79917760-79918160	0	-0.192258
chr12:124515107-124515278::F1_0	chr12:124515107-124515278::F1_17	-0.680104	-1.20443	0.0184492	0.0475975	0	0	0.524324	chr12:124515107-124515278	0	F1	chr12:124515107-124515507	0	-0.168218
chr18:25658770-25658941::F1_0	chr18:25658770-25658941::F1_17	-0.303879	-1.25371	0.000658186	0.00485292	0	0	0.949836	chr18:25658770-25658941	0	F1	chr18:25658770-25659170	0	-0.164072
chr15:30133105-30133276::F1_0	chr15:30133105-30133276::F1_17	0.0593735	0.0609725	0.98641	0.991231	0	0	-0.00159896	chr15:30133105-30133276	0	F1	chr15:30133105-30133505	0	-0.0766158
chr4:148344460-148344631::F2_0	chr4:148344460-148344631::F2_17	0.0612404	0.112641	0.766381	0.828294	0	0	-0.0514004	chr4:148344460-148344631	0	F2	chr4:148344345-148344745	0	-0.130132
chr15:96808290-96808461::F2_0	chr15:96808290-96808461::F2_17	1.88549	0.636941	0.00695553	0.0231656	1	1	1.24855	chr15:96808290-96808461	0	F2	chr15:96808175-96808575	2	0.465471
chr4:38062479-38062650::F2_0	chr4:38062479-38062650::F2_17	0.432346	0.604851	0.136689	0.22255	1	1	-0.172505	chr4:38062479-38062650	0	F2	chr4:38062364-38062764	0	0.171123
chr10:35047541-35047712::F3_0	chr10:35047541-35047712::F3_17	0.123975	-0.135353	0.129233	0.212718	0	0	0.259327	chr10:35047541-35047712	0	F3	chr10:35047312-35047712	0	-0.0978805
chr1:120557270-120557441::F2_0	chr1:120557270-120557441::F2_17	-0.192079	-0.129083	0.740809	0.808684	0	0	-0.0629962	chr1:120557270-120557441	0	F2	chr1:120557155-120557555	0	-0.213811
chr3:82149736-82149907::F3_0	chr3:82149736-82149907::F3_17	0.139797	0.168516	0.764031	0.82672	1	1	-0.0287195	chr3:82149736-82149907	0	F3	chr3:82149507-82149907	0	0.271162
chr20:49039671-49039842::F1_0	chr20:49039671-49039842::F1_17	0.0465872	0.0649227	0.882523	0.917731	0	0	-0.0183355	chr20:49039671-49039842	0	F1	chr20:49039671-49040071	0	-0.205742
chr4:77723926-77724097::F3_0	chr4:77723926-77724097::F3_17	-0.788478	-0.0458552	0.00604568	0.0209392	0	0	-0.742623	chr4:77723926-77724097	0	F3	chr4:77723697-77724097	0	0.0194738
chr8:30032438-30032609::F3_0	chr8:30032438-30032609::F3_17	-0.810842	0.0471381	0.00281762	0.0120705	0	0	-0.857981	chr8:30032438-30032609	0	F3	chr8:30032209-30032609	0	0.0153228
chr2:96917662-96917833::F3_0	chr2:96917662-96917833::F3_17	0.127526	0.140222	0.913297	0.938657	1	1	-0.0126963	chr2:96917662-96917833	0	F3	chr2:96917433-96917833	0	-0.129536
chr12:48246020-48246191::F1_0	chr12:48246020-48246191::F1_17	0.281448	-0.829392	0.000702206	0.00508298	0	1	1.11084	chr12:48246020-48246191	0	F1	chr12:48246020-48246420	2	-0.139279
chr16:24680782-24680953::F1_0	chr16:24680782-24680953::F1_17	0.0338315	-0.112613	0.0899892	0.160135	0	0	0.146444	chr16:24680782-24680953	0	F1	chr16:24680782-24681182	0	-0.063806
chr15:96666450-96666621::F3_0	chr15:96666450-96666621::F3_17	-0.0336346	-0.196083	0.273998	0.379266	0	0	0.162448	chr15:96666450-96666621	0	F3	chr15:96666221-96666621	0	-0.146855
chr5:123932632-123932803::F2_0	chr5:123932632-123932803::F2_17	-0.359196	-0.0695342	0.115159	0.194513	0	0	-0.289662	chr5:123932632-123932803	0	F2	chr5:123932517-123932917	0	-0.133081
chr6:113846281-113846452::F1_0	chr6:113846281-113846452::F1_17	-0.361268	-0.273434	0.59851	0.687123	0	0	-0.0878342	chr6:113846281-113846452	0	F1	chr6:113846281-113846681	0	-0.232449
chr16:51046302-51046473::F1_0	chr16:51046302-51046473::F1_17	-0.208745	-0.348458	0.446626	0.554736	0	0	0.139713	chr16:51046302-51046473	0	F1	chr16:51046302-51046702	0	-0.235145
chr15:30133334-30133505::F3_0	chr15:30133334-30133505::F3_17	-1.21748	-0.337705	2.78e-05	0.000718472	0	0	-0.879775	chr15:30133334-30133505	0	F3	chr15:30133105-30133505	0	-0.134773
chr3:4872882-4873053::F1_0	chr3:4872882-4873053::F1_17	-0.201106	0.0825901	0.145347	0.233228	0	0	-0.283696	chr3:4872882-4873053	0	F1	chr3:4872882-4873282	0	-0.139405
chr2:145214261-145214432::F1_0	chr2:145214261-145214432::F1_17	-0.28075	-0.0693275	0.182095	0.277135	0	0	-0.211422	chr2:145214261-145214432	0	F1	chr2:145214261-145214661	0	-0.16654
chr3:141549599-141549770::F3_0	chr3:141549599-141549770::F3_17	0.123128	-0.121675	0.0538008	0.107757	0	1	0.244803	chr3:141549599-141549770	0	F3	chr3:141549370-141549770	0	0.0210215
chr2:47925801-47925972::F1_0	chr2:47925801-47925972::F1_17	-0.253072	0.234254	7.23e-05	0.00122006	1	0	-0.487326	chr2:47925801-47925972	0	F1	chr2:47925801-47926201	0	-0.0849689
chr7:94682329-94682500::F3_0	chr7:94682329-94682500::F3_17	-0.0743081	-0.637293	0.00081434	0.0056234	0	0	0.562985	chr7:94682329-94682500	0	F3	chr7:94682100-94682500	0	-0.23216
chr11:85885320-85885491::F3_0	chr11:85885320-85885491::F3_17	-0.830985	-0.261275	0.000294909	0.00292381	0	0	-0.56971	chr11:85885320-85885491	0	F3	chr11:85885091-85885491	0	-0.316197
chr2:145214376-145214547::F2_0	chr2:145214376-145214547::F2_17	0.0786668	-0.0865332	0.147062	0.235299	0	1	0.1652	chr2:145214376-145214547	0	F2	chr2:145214261-145214661	0	0.00831698
chr15:96808175-96808346::F1_0	chr15:96808175-96808346::F1_17	-0.396074	-1.00289	0.00157587	0.00841273	0	0	0.606813	chr15:96808175-96808346	0	F1	chr15:96808175-96808575	0	-0.159385
chr11:85885206-85885377::F2_0	chr11:85885206-85885377::F2_17	-0.127256	-0.0522888	0.29377	0.400248	0	0	-0.0749669	chr11:85885206-85885377	0	F2	chr11:85885091-85885491	0	-0.0915964
chr1:243368246-243368417::F1_0	chr1:243368246-243368417::F1_17	-0.329221	0.0860828	0.00930533	0.0284646	0	0	-0.415304	chr1:243368246-243368417	0	F1	chr1:243368246-243368646	0	-0.204596
chr9:137494462-137494633::F1_0	chr9:137494462-137494633::F1_17	-0.795621	-0.263107	0.0018116	0.0090531	0	0	-0.532514	chr9:137494462-137494633	0	F1	chr9:137494462-137494862	0	-0.0877221
chr4:74152717-74152888::F2_0	chr4:74152717-74152888::F2_17	0.0926993	-0.054392	0.0519217	0.105169	0	1	0.147091	chr4:74152717-74152888	0	F2	chr4:74152602-74153002	0	0.00848501
chr18:19791543-19791714::F1_0	chr18:19791543-19791714::F1_17	-0.0442776	-0.253311	0.192607	0.288547	0	0	0.209033	chr18:19791543-19791714	0	F1	chr18:19791543-19791943	0	-0.192621
chr9:11135936-11136107::F1_0	chr9:11135936-11136107::F1_17	0.388777	-0.514981	2.58e-05	0.000694077	0	1	0.903759	chr9:11135936-11136107	0	F1	chr9:11135936-11136336	2	-0.00449868
chr7:79941539-79941710::F2_0	chr7:79941539-79941710::F2_17	-0.279872	-0.184773	0.072348	0.134565	0	0	-0.0950984	chr7:79941539-79941710	0	F2	chr7:79941424-79941824	0	-0.217785
chr3:111454325-111454496::F2_0	chr3:111454325-111454496::F2_17	0.220652	-0.329753	0.00148962	0.00813212	0	1	0.550405	chr3:111454325-111454496	0	F2	chr3:111454210-111454610	0	0.440916
chr1:245748707-245748878::F2_0	chr1:245748707-245748878::F2_17	-0.23483	-0.620667	0.000637023	0.0047537	0	0	0.385837	chr1:245748707-245748878	0	F2	chr1:245748592-245748992	0	-0.272911
chr20:49039900-49040071::F3_0	chr20:49039900-49040071::F3_17	-0.416317	0.723204	1e-06	0.000198852	1	0	-1.13952	chr20:49039900-49040071	0	F3	chr20:49039671-49040071	1	-0.134218
chr6:1884568-1884739::F1_0	chr6:1884568-1884739::F1_17	0.00276999	-0.407663	0.00193987	0.00945582	0	0	0.410433	chr6:1884568-1884739	0	F1	chr6:1884568-1884968	0	-0.175343
chr13:111864514-111864685::F1_0	chr13:111864514-111864685::F1_17	0.149755	-0.493754	0.0112754	0.0326897	0	1	0.643508	chr13:111864514-111864685	0	F1	chr13:111864514-111864914	2	-0.194843
chr18:10040775-10040946::F2_0	chr18:10040775-10040946::F2_17	-0.485846	0.0184717	0.0185115	0.0476697	0	0	-0.504318	chr18:10040775-10040946	0	F2	chr18:10040660-10041060	0	-0.00658932
chr2:84620808-84620979::F3_0	chr2:84620808-84620979::F3_17	-0.0841571	0.00749444	0.274197	0.379164	0	0	-0.0916515	chr2:84620808-84620979	0	F3	chr2:84620579-84620979	0	-0.0965788
chr20:1396807-1396978::F3_0	chr20:1396807-1396978::F3_17	-0.246953	0.249167	0.000369927	0.00339477	1	0	-0.49612	chr20:1396807-1396978	0	F3	chr20:1396578-1396978	0	-0.0787632
chr6:1641711-1641882::F2_0	chr6:1641711-1641882::F2_17	0.206585	-0.215206	0.000380784	0.00345443	0	1	0.421791	chr6:1641711-1641882	0	F2	chr6:1641596-1641996	0	0.08577
chr4:148231525-148231696::F2_0	chr4:148231525-148231696::F2_17	0.413923	-0.402852	0.00079156	0.0055072	0	1	0.816775	chr4:148231525-148231696	0	F2	chr4:148231410-148231810	2	-0.154505
chr22:31998452-31998623::F3_0	chr22:31998452-31998623::F3_17	-0.35858	0.14501	0.0107687	0.0315837	0	0	-0.503589	chr22:31998452-31998623	0	F3	chr22:31998223-31998623	0	0.0857294
chr10:18571039-18571210::F1_0	chr10:18571039-18571210::F1_17	-0.248395	-0.0540945	0.00303903	0.0126958	0	0	-0.1943	chr10:18571039-18571210	0	F1	chr10:18571039-18571439	0	-0.265908
chr4:32027676-32027847::F1_0	chr4:32027676-32027847::F1_17	-0.391016	-0.0484496	0.0163558	0.0434277	0	0	-0.342567	chr4:32027676-32027847	0	F1	chr4:32027676-32028076	0	-0.196112
chr6:53902232-53902403::F1_0	chr6:53902232-53902403::F1_17	-0.218079	0.174344	0.00314719	0.0130106	1	0	-0.392423	chr6:53902232-53902403	0	F1	chr6:53902232-53902632	0	-0.191405
chr15:96666336-96666507::F2_0	chr15:96666336-96666507::F2_17	0.0250356	-0.120819	0.427088	0.534775	0	0	0.145855	chr15:96666336-96666507	0	F2	chr15:96666221-96666621	0	-0.101279
chr7:79917875-79918046::F2_0	chr7:79917875-79918046::F2_17	-0.269931	-1.16872	3.66e-05	0.000823364	0	0	0.898785	chr7:79917875-79918046	0	F2	chr7:79917760-79918160	0	-0.0907153
chr7:47106937-47107108::F2_0	chr7:47106937-47107108::F2_17	0.162248	0.480375	0.0106057	0.0312377	1	1	-0.318128	chr7:47106937-47107108	0	F2	chr7:47106822-47107222	0	0.0865411
chr8:134806841-134807012::F1_0	chr8:134806841-134807012::F1_17	-0.0900546	-0.178263	0.606667	0.693905	0	0	0.0882086	chr8:134806841-134807012	0	F1	chr8:134806841-134807241	0	-0.207451
chr22:31998223-31998394::F1_0	chr22:31998223-31998394::F1_17	-0.157165	-0.507025	0.00185527	0.00919686	0	0	0.34986	chr22:31998223-31998394	0	F1	chr22:31998223-31998623	0	0.0288279
chr12:51013234-51013405::F3_0	chr12:51013234-51013405::F3_17	0.0699596	-0.5182	0.00451221	0.0168359	0	1	0.58816	chr12:51013234-51013405	0	F3	chr12:51013005-51013405	2	-0.130691
chr5:123708144-123708315::F1_0	chr5:123708144-123708315::F1_17	-0.158425	-0.328829	0.500051	0.60354	0	0	0.170404	chr5:123708144-123708315	0	F1	chr5:123708144-123708544	0	-0.157649
chr2:5593851-5594022::F3_0	chr2:5593851-5594022::F3_17	-0.272109	-0.529903	0.0273877	0.0643488	0	0	0.257794	chr2:5593851-5594022	0	F3	chr2:5593622-5594022	0	-0.0463705
chr4:77723812-77723983::F2_0	chr4:77723812-77723983::F2_17	-0.173714	0.416616	0.000358922	0.00334351	1	0	-0.59033	chr4:77723812-77723983	0	F2	chr4:77723697-77724097	1	0.178605
chr1:74891878-74892049::F1_0	chr1:74891878-74892049::F1_17	0.00700203	-0.185319	0.00390831	0.0151953	0	0	0.192321	chr1:74891878-74892049	0	F1	chr1:74891878-74892278	0	-0.143474
chr4:122611861-122612032::F1_0	chr4:122611861-122612032::F1_17	0.02462	-0.164686	0.256462	0.360658	0	0	0.189306	chr4:122611861-122612032	0	F1	chr4:122611861-122612261	0	0.02462
chr8:41676296-41676467::F2_0	chr8:41676296-41676467::F2_17	2.01163	2.10098	0.308967	0.415045	1	1	-0.0893482	chr8:41676296-41676467	0	F2	chr8:41676181-41676581	0	1.82467
chr16:10695761-10695932::F2_0	chr16:10695761-10695932::F2_17	0.78837	0.166748	0.00229683	0.0105563	1	1	0.621622	chr16:10695761-10695932	0	F2	chr16:10695646-10696046	2	0.507846
chr6:1641596-1641767::F1_0	chr6:1641596-1641767::F1_17	-0.148337	-0.240539	0.282964	0.388769	0	0	0.0922014	chr6:1641596-1641767	0	F1	chr6:1641596-1641996	0	-0.196215
chr4:53792045-53792216::F3_0	chr4:53792045-53792216::F3_17	-0.234713	-0.162494	0.586171	0.676033	0	0	-0.072219	chr4:53792045-53792216	0	F3	chr4:53791816-53792216	0	-0.265249
chr2:30503644-30503815::F2_0	chr2:30503644-30503815::F2_17	-0.642579	-0.255021	0.0829759	0.150206	0	0	-0.387557	chr2:30503644-30503815	0	F2	chr2:30503529-30503929	0	-0.0847707
chr13:82576764-82576935::F1_0	chr13:82576764-82576935::F1_17	0.00453412	0.0303923	0.886279	0.920086	0	0	-0.0258582	chr13:82576764-82576935	0	F1	chr13:82576764-82577164	0	-0.174713
chr3:133207876-133208047::F2_0	chr3:133207876-133208047::F2_17	0.120288	0.139553	0.775291	0.834998	1	1	-0.0192647	chr3:133207876-133208047	0	F2	chr3:133207761-133208161	0	0.0810008
chr1:243368475-243368646::F3_0	chr1:243368475-243368646::F3_17	-0.066366	-0.104344	0.765464	0.827787	0	0	0.0379781	chr1:243368475-243368646	0	F3	chr1:243368246-243368646	0	-0.0893626
chr11:85885091-85885262::F1_0	chr11:85885091-85885262::F1_17	-0.0979744	-0.0565124	0.73865	0.807281	0	0	-0.0414621	chr11:85885091-85885262	0	F1	chr11:85885091-85885491	0	-0.286314
chr2:131834375-131834546::F1_0	chr2:131834375-131834546::F1_17	-1.01842	-0.227254	0.000432687	0.00371295	0	0	-0.791162	chr2:131834375-131834546	0	F1	chr2:131834375-131834775	0	-0.330189
chr2:84620579-84620750::F1_0	chr2:84620579-84620750::F1_17	-0.34107	-0.00425049	0.00258138	0.0113027	0	0	-0.33682	chr2:84620579-84620750	0	F1	chr2:84620579-84620979	0	-0.0825636
chr1:147206642-147206813::F2_0	chr1:147206642-147206813::F2_17	-0.21261	-0.241163	0.828454	0.874112	0	0	0.028553	chr1:147206642-147206813	0	F2	chr1:147206527-147206927	0	-0.146919
chr4:79390168-79390339::F3_0	chr4:79390168-79390339::F3_17	-1.13428	0.338438	9.71e-06	0.000421177	1	0	-1.47272	chr4:79390168-79390339	0	F3	chr4:79389939-79390339	1	-0.036992
chr7:68802044-68802215::F1_0	chr7:68802044-68802215::F1_17	0.156435	0.0496886	0.364349	0.472411	1	1	0.106747	chr7:68802044-68802215	0	F1	chr7:68802044-68802444	0	-0.097906
chr3:69841112-69841283::F2_0	chr3:69841112-69841283::F2_17	-0.00829131	-0.0840843	0.614064	0.699484	0	0	0.0757929	chr3:69841112-69841283	0	F2	chr3:69840997-69841397	0	-0.00829131
chr7:47106822-47106993::F1_0	chr7:47106822-47106993::F1_17	-0.266195	-0.0566459	0.0650291	0.12454	0	0	-0.209549	chr7:47106822-47106993	0	F1	chr7:47106822-47107222	0	-0.214917
chr4:23949589-23949760::F2_0	chr4:23949589-23949760::F2_17	0.48916	0.491212	0.987378	0.991665	1	1	-0.0020526	chr4:23949589-23949760	0	F2	chr4:23949474-23949874	0	0.492519
chr11:77801561-77801732::F1_0	chr11:77801561-77801732::F1_17	0.0898806	-0.702387	8.76e-05	0.00138181	0	1	0.792267	chr11:77801561-77801732	0	F1	chr11:77801561-77801961	2	-0.0937248
chr6:91463544-91463715::F1_0	chr6:91463544-91463715::F1_17	-0.238491	-0.582888	0.0108057	0.0316755	0	0	0.344397	chr6:91463544-91463715	0	F1	chr6:91463544-91463944	0	-0.218988
chr4:79389939-79390110::F1_0	chr4:79389939-79390110::F1_17	-0.140928	-0.0904419	0.661857	0.741302	0	0	-0.050486	chr4:79389939-79390110	0	F1	chr4:79389939-79390339	0	-0.119536
chr4:186070496-186070667::F1_0	chr4:186070496-186070667::F1_17	0.0151895	-0.128372	0.0974123	0.169966	0	0	0.143562	chr4:186070496-186070667	0	F1	chr4:186070496-186070896	0	-0.162229
chr22:31998338-31998509::F2_0	chr22:31998338-31998509::F2_17	0.343438	0.525228	0.004479	0.0167344	1	1	-0.181791	chr22:31998338-31998509	0	F2	chr22:31998223-31998623	0	0.229668
chr15:99232807-99232978::F1_0	chr15:99232807-99232978::F1_17	-0.0288837	-0.248053	0.171889	0.265312	0	0	0.219169	chr15:99232807-99232978	0	F1	chr15:99232807-99233207	0	-0.0832978
chr2:47926030-47926201::F3_0	chr2:47926030-47926201::F3_17	0.0665999	0.0176193	0.67437	0.751978	0	0	0.0489807	chr2:47926030-47926201	0	F3	chr2:47925801-47926201	0	-0.12386
chr11:16955358-16955529::F1_0	chr11:16955358-16955529::F1_17	-0.144571	0.0876962	0.0194311	0.0496008	1	0	-0.232267	chr11:16955358-16955529	0	F1	chr11:16955358-16955758	0	-0.0428783
chr8:134806956-134807127::F2_0	chr8:134806956-134807127::F2_17	-0.126033	-0.645038	0.00815633	0.0259954	0	0	0.519005	chr8:134806956-134807127	0	F2	chr8:134806841-134807241	0	-0.204717
chr7:93870775-93870946::F1_0	chr7:93870775-93870946::F1_17	0.461412	-0.00917294	0.0791038	0.144707	0	1	0.470585	chr7:93870775-93870946	0	F1	chr7:93870775-93871175	0	-0.0190918
chr1:147221077-147221248::F1_0	chr1:147221077-147221248::F1_17	-0.129797	-0.242703	0.291051	0.397031	0	0	0.112906	chr1:147221077-147221248	0	F1	chr1:147221077-147221477	0	-0.208743
chr7:94682215-94682386::F2_0	chr7:94682215-94682386::F2_17	0.0332845	-0.0250165	0.682892	0.759499	0	0	0.058301	chr7:94682215-94682386	0	F2	chr7:94682100-94682500	0	0.0176765
chr10:3542670-3542841::F2_0	chr10:3542670-3542841::F2_17	1.10023	1.25156	0.35926	0.466685	1	1	-0.151337	chr10:3542670-3542841	0	F2	chr10:3542555-3542955	0	0.966107
chr3:4873111-4873282::F3_0	chr3:4873111-4873282::F3_17	-0.139786	0.0986299	0.0492028	0.101026	0	0	-0.238416	chr3:4873111-4873282	0	F3	chr3:4872882-4873282	0	0.0178379
chr6:113846510-113846681::F3_0	chr6:113846510-113846681::F3_17	0.253628	-0.192354	0.00941871	0.0287322	0	1	0.445982	chr6:113846510-113846681	0	F3	chr6:113846281-113846681	0	0.0617856
chr7:47521840-47522011::F2_0	chr7:47521840-47522011::F2_17	0.766697	1.20568	0.0127328	0.0358662	1	1	-0.438982	chr7:47521840-47522011	0	F2	chr7:47521725-47522125	0	0.454606
chr1:147206527-147206698::F1_0	chr1:147206527-147206698::F1_17	-0.67241	0.0908138	0.0188745	0.0485369	0	0	-0.763224	chr1:147206527-147206698	0	F1	chr1:147206527-147206927	0	-0.204002
chr6:118857661-118857832::F1_0	chr6:118857661-118857832::F1_17	-0.64016	-0.769138	0.302076	0.408358	0	0	0.128978	chr6:118857661-118857832	0	F1	chr6:118857661-118858061	0	-0.100366
chr10:35047427-35047598::F2_0	chr10:35047427-35047598::F2_17	-0.275079	0.0624952	0.062451	0.120559	0	0	-0.337574	chr10:35047427-35047598	0	F2	chr10:35047312-35047712	0	-0.0121993
chr4:24009824-24009995::F3_0	chr4:24009824-24009995::F3_17	-0.0507339	0.105706	0.329774	0.434894	0	0	-0.15644	chr4:24009824-24009995	0	F3	chr4:24009595-24009995	0	-0.151127
chr14:33030785-33030956::F2_0	chr14:33030785-33030956::F2_17	0.91309	0.203001	0.000234578	0.00253875	1	1	0.710089	chr14:33030785-33030956	0	F2	chr14:33030670-33031070	2	0.117143
chr1:243368361-243368532::F2_0	chr1:243368361-243368532::F2_17	0.236878	-0.404923	0.00161923	0.00855371	0	1	0.641801	chr1:243368361-243368532	0	F2	chr1:243368246-243368646	2	0.0750439
chr3:133207761-133207932::F1_0	chr3:133207761-133207932::F1_17	-0.0810036	-0.78317	0.00154592	0.00830071	0	0	0.702166	chr3:133207761-133207932	0	F1	chr3:133207761-133208161	0	-0.152378
chr11:13628447-13628618::F3_0	chr11:13628447-13628618::F3_17	0.188362	-0.513891	0.0065739	0.0223095	0	1	0.702253	chr11:13628447-13628618	0	F3	chr11:13628218-13628618	2	0.123943
chr2:8749586-8749757::F1_0	chr2:8749586-8749757::F1_17	-0.165593	-0.542184	0.00628628	0.0215175	0	0	0.376591	chr2:8749586-8749757	0	F1	chr2:8749586-8749986	0	-0.2024
chr4:32027905-32028076::F3_0	chr4:32027905-32028076::F3_17	-0.221497	-0.678757	0.0761215	0.140175	0	0	0.45726	chr4:32027905-32028076	0	F3	chr4:32027676-32028076	0	-0.144262
chr20:49530503-49530674::F1_0	chr20:49530503-49530674::F1_17	-0.16413	-0.0214207	0.116291	0.195947	0	0	-0.142709	chr20:49530503-49530674	0	F1	chr20:49530503-49530903	0	-0.00873207
chr6:113846396-113846567::F2_0	chr6:113846396-113846567::F2_17	-0.0706277	-0.191262	0.509527	0.610993	0	0	0.120634	chr6:113846396-113846567	0	F2	chr6:113846281-113846681	0	-0.0569432
chr9:11136051-11136222::F2_0	chr9:11136051-11136222::F2_17	0.0649827	-0.261391	0.00850908	0.0267511	0	1	0.326374	chr9:11136051-11136222	0	F2	chr9:11135936-11136336	0	-0.0728782
chr8:141948233-141948404::F2_0	chr8:141948233-141948404::F2_17	-0.173609	-0.275163	0.371001	0.479581	0	0	0.101554	chr8:141948233-141948404	0	F2	chr8:141948118-141948518	0	-0.195759
chr16:24680897-24681068::F2_0	chr16:24680897-24681068::F2_17	0.0295287	-0.0803082	0.195005	0.291274	0	0	0.109837	chr16:24680897-24681068	0	F2	chr16:24680782-24681182	0	-0.0450034
chr18:25501980-25502151::F1_0	chr18:25501980-25502151::F1_17	-0.0446897	0.610763	0.00748729	0.0244239	1	0	-0.655452	chr18:25501980-25502151	0	F1	chr18:25501980-25502380	1	-0.0414364
chr7:47107051-47107222::F3_0	chr7:47107051-47107222::F3_17	0.043557	0.200156	0.351681	0.459311	1	0	-0.156599	chr7:47107051-47107222	0	F3	chr7:47106822-47107222	0	-0.0529968
chr13:39443182-39443353::F3_0	chr13:39443182-39443353::F3_17	-0.149198	-0.343183	0.281876	0.387754	0	0	0.193985	chr13:39443182-39443353	0	F3	chr13:39442953-39443353	0	-0.304534
chr16:10695875-10696046::F3_0	chr16:10695875-10696046::F3_17	-0.57959	-0.136698	0.000776758	0.00544515	0	0	-0.442892	chr16:10695875-10696046	0	F3	chr16:10695646-10696046	0	-0.0608089
chr4:174412266-174412437::F1_0	chr4:174412266-174412437::F1_17	0.428612	0.157505	0.174408	0.268156	0	1	0.271107	chr4:174412266-174412437	0	F1	chr4:174412266-174412666	0	-0.00667964
chr1:101669574-101669745::F1_0	chr1:101669574-101669745::F1_17	0.0238414	-0.0635734	0.144497	0.2322	0	0	0.0874148	chr1:101669574-101669745	0	F1	chr1:101669574-101669974	0	0.0391994
chr7:94682100-94682271::F1_0	chr7:94682100-94682271::F1_17	-0.41347	-0.581692	0.0216982	0.0538286	0	0	0.168222	chr7:94682100-94682271	0	F1	chr7:94682100-94682500	0	-0.209894
chr5:140367805-140367976::F3_0	chr5:140367805-140367976::F3_17	0.0938805	0.0320999	0.467729	0.574139	0	1	0.0617806	chr5:140367805-140367976	0	F3	chr5:140367576-140367976	0	-0.0950438
chr4:38062593-38062764::F3_0	chr4:38062593-38062764::F3_17	-0.106348	-0.376492	0.173755	0.267672	0	0	0.270144	chr4:38062593-38062764	0	F3	chr4:38062364-38062764	0	-0.122647
chr13:82576993-82577164::F3_0	chr13:82576993-82577164::F3_17	0.228101	0.177513	0.67892	0.755989	0	1	0.0505887	chr13:82576993-82577164	0	F3	chr13:82576764-82577164	0	0.00769247
chr7:133381105-133381276::F3_0	chr7:133381105-133381276::F3_17	0.192576	-0.140359	0.02424	0.0584625	0	1	0.332934	chr7:133381105-133381276	0	F3	chr7:133380876-133381276	0	-0.212791
chr10:4111788-4111959::F2_0	chr10:4111788-4111959::F2_17	0.331114	0.587162	0.00802607	0.0257875	1	1	-0.256048	chr10:4111788-4111959	0	F2	chr10:4111673-4112073	0	0.287754
chr7:133380876-133381047::F1_0	chr7:133380876-133381047::F1_17	-0.0291182	-0.0836248	0.343674	0.45055	0	0	0.0545066	chr7:133380876-133381047	0	F1	chr7:133380876-133381276	0	-0.14813
chr6:1884683-1884854::F2_0	chr6:1884683-1884854::F2_17	0.0771462	0.139238	0.593917	0.683263	1	0	-0.0620922	chr6:1884683-1884854	0	F2	chr6:1884568-1884968	0	0.00624612
chr1:147221192-147221363::F2_0	chr1:147221192-147221363::F2_17	-0.137997	-0.24202	0.416516	0.524613	0	0	0.104023	chr1:147221192-147221363	0	F2	chr1:147221077-147221477	0	-0.196136
chr13:39332360-39332531::F1_0	chr13:39332360-39332531::F1_17	0.162646	0.0342455	0.479354	0.584531	0	1	0.1284	chr13:39332360-39332531	0	F1	chr13:39332360-39332760	0	0.0423325
chr5:140367691-140367862::F2_0	chr5:140367691-140367862::F2_17	0.233031	-0.0730271	0.0182312	0.0471447	0	1	0.306059	chr5:140367691-140367862	0	F2	chr5:140367576-140367976	0	0.0129444
chr13:39443068-39443239::F2_0	chr13:39443068-39443239::F2_17	-0.0427629	-0.119367	0.514626	0.614981	0	0	0.0766041	chr13:39443068-39443239	0	F2	chr13:39442953-39443353	0	-0.233567
chr4:23949474-23949645::F1_0	chr4:23949474-23949645::F1_17	-0.0841389	0.393264	0.000262449	0.00272358	1	0	-0.477402	chr4:23949474-23949645	0	F1	chr4:23949474-23949874	0	-0.102831
chr4:174412381-174412552::F2_0	chr4:174412381-174412552::F2_17	0.171258	-0.0352752	0.141494	0.228497	0	1	0.206533	chr4:174412381-174412552	0	F2	chr4:174412266-174412666	0	-0.110986
chr11:20009098-20009269::F2_0	chr11:20009098-20009269::F2_17	0.794374	0.715138	0.2985	0.404607	1	1	0.0792366	chr11:20009098-20009269	0	F2	chr11:20008983-20009383	0	0.392203
chr9:71888266-71888437::F3_0	chr9:71888266-71888437::F3_17	0.16066	0.404753	0.0814022	0.148033	1	1	-0.244093	chr9:71888266-71888437	0	F3	chr9:71888037-71888437	0	0.16066
chr3:82149622-82149793::F2_0	chr3:82149622-82149793::F2_17	1.75052	2.59501	7.99e-05	0.00129662	1	1	-0.844487	chr3:82149622-82149793	0	F2	chr3:82149507-82149907	1	2.32834
chr21:40298131-40298302::F3_0	chr21:40298131-40298302::F3_17	-0.228474	-0.0481876	0.0269872	0.0637586	0	0	-0.180287	chr21:40298131-40298302	0	F3	chr21:40297902-40298302	0	-0.110129
chr14:33062574-33062745::F2_0	chr14:33062574-33062745::F2_17	-0.102445	-0.0192395	0.530726	0.627334	0	0	-0.083206	chr14:33062574-33062745	0	F2	chr14:33062459-33062859	0	-0.128532
chr15:30133220-30133391::F2_0	chr15:30133220-30133391::F2_17	0.795354	0.778539	0.875053	0.911329	1	1	0.016815	chr15:30133220-30133391	0	F2	chr15:30133105-30133505	0	0.592721
chr16:10695646-10695817::F1_0	chr16:10695646-10695817::F1_17	-0.24916	-1.49854	2.33e-05	0.000665758	0	0	1.24938	chr16:10695646-10695817	0	F1	chr16:10695646-10696046	0	-0.201449
chr14:45535282-45535453::F3_0	chr14:45535282-45535453::F3_17	0.210804	-0.04641	0.108862	0.186428	0	1	0.257214	chr14:45535282-45535453	0	F3	chr14:45535053-45535453	0	-0.238893
chr7:46552396-46552567::F1_0	chr7:46552396-46552567::F1_17	0.142934	-0.350209	0.00747999	0.0244144	0	1	0.493144	chr7:46552396-46552567	0	F1	chr7:46552396-46552796	0	-0.0655271
chr13:39442953-39443124::F1_0	chr13:39442953-39443124::F1_17	-1.39352	0.151852	9.68e-06	0.000426423	1	0	-1.54537	chr13:39442953-39443124	0	F1	chr13:39442953-39443353	1	-0.0638835
chr15:99232922-99233093::F2_0	chr15:99232922-99233093::F2_17	-0.0693328	-0.0178915	0.718864	0.790167	0	0	-0.0514413	chr15:99232922-99233093	0	F2	chr15:99232807-99233207	0	-0.119894
chr21:39008976-39009147::F3_0	chr21:39008976-39009147::F3_17	-0.150905	-0.00191831	0.211811	0.310857	0	0	-0.148986	chr21:39008976-39009147	0	F3	chr21:39008747-39009147	0	-0.150905
chr8:41676410-41676581::F3_0	chr8:41676410-41676581::F3_17	-0.0939674	0.256236	0.0224403	0.0552989	1	0	-0.350204	chr8:41676410-41676581	0	F3	chr8:41676181-41676581	0	0.259438
chr20:1396578-1396749::F1_0	chr20:1396578-1396749::F1_17	-0.0188649	-1.93115	0.000910897	0.0060494	0	0	1.91228	chr20:1396578-1396749	0	F1	chr20:1396578-1396978	0	-0.0744462
chr9:137494691-137494862::F3_0	chr9:137494691-137494862::F3_17	-0.0618986	-0.0130707	0.609012	0.696013	0	0	-0.0488279	chr9:137494691-137494862	0	F3	chr9:137494462-137494862	0	-0.0758782
chr11:20008983-20009154::F1_0	chr11:20008983-20009154::F1_17	-1.75207	-0.407983	0.000385402	0.00347362	0	0	-1.34409	chr11:20008983-20009154	0	F1	chr11:20008983-20009383	0	-0.146736
chr22:28309221-28309392::F2_0	chr22:28309221-28309392::F2_17	-0.610938	0.512757	4.1e-05	0.000889553	1	0	-1.1237	chr22:28309221-28309392	0	F2	chr22:28309106-28309506	1	0.25214
chr11:16955473-16955644::F2_0	chr11:16955473-16955644::F2_17	-0.00499829	0.058019	0.517865	0.616728	0	0	-0.0630173	chr11:16955473-16955644	0	F2	chr11:16955358-16955758	0	0.0663038
chr9:78980179-78980350::F3_0	chr9:78980179-78980350::F3_17	0.0469731	-0.0504277	0.351917	0.459511	0	0	0.0974009	chr9:78980179-78980350	0	F3	chr9:78979950-78980350	0	-0.0919444
chr18:10040660-10040831::F1_0	chr18:10040660-10040831::F1_17	-0.397919	1.06191	0.000159708	0.00196172	1	0	-1.45983	chr18:10040660-10040831	0	F1	chr18:10040660-10041060	1	-0.170293
chr5:38695727-38695898::F2_0	chr5:38695727-38695898::F2_17	-0.125411	0.171467	0.0799087	0.145986	1	0	-0.296878	chr5:38695727-38695898	0	F2	chr5:38695612-38696012	0	-0.132082
chr9:137494577-137494748::F2_0	chr9:137494577-137494748::F2_17	0.815781	0.938135	0.202821	0.299883	1	1	-0.122354	chr9:137494577-137494748	0	F2	chr9:137494462-137494862	0	0.493318
chr12:46849640-46849811::F2_0	chr12:46849640-46849811::F2_17	-0.181249	-0.340727	0.296775	0.403253	0	0	0.159478	chr12:46849640-46849811	0	F2	chr12:46849525-46849925	0	-0.131195
chr6:91463773-91463944::F3_0	chr6:91463773-91463944::F3_17	-0.0899739	0.0263502	0.30904	0.415043	0	0	-0.116324	chr6:91463773-91463944	0	F3	chr6:91463544-91463944	0	-0.0865235
chr10:3542784-3542955::F3_0	chr10:3542784-3542955::F3_17	-0.290528	-0.126238	0.296412	0.403057	0	0	-0.16429	chr10:3542784-3542955	0	F3	chr10:3542555-3542955	0	-0.210144
chr11:13628218-13628389::F1_0	chr11:13628218-13628389::F1_17	0.171163	-0.0615768	0.0392987	0.0847325	0	1	0.23274	chr11:13628218-13628389	0	F1	chr11:13628218-13628618	0	-0.0147109
chr21:40298017-40298188::F2_0	chr21:40298017-40298188::F2_17	-0.267852	-0.178952	0.321143	0.426348	0	0	-0.0888995	chr21:40298017-40298188	0	F2	chr21:40297902-40298302	0	-0.176843
chr4:24009710-24009881::F2_0	chr4:24009710-24009881::F2_17	0.0916688	0.25074	0.0839923	0.151404	1	1	-0.159072	chr4:24009710-24009881	0	F2	chr4:24009595-24009995	0	0.0423067
chr16:89545267-89545438::F2_0	chr16:89545267-89545438::F2_17	-0.358002	-0.646862	0.0206841	0.0519159	0	0	0.28886	chr16:89545267-89545438	0	F2	chr16:89545152-89545552	0	0.0187835
chr14:33062459-33062630::F1_0	chr14:33062459-33062630::F1_17	-0.237511	-0.313718	0.619191	0.703448	0	0	0.0762069	chr14:33062459-33062630	0	F1	chr14:33062459-33062859	0	-0.0436848
chr2:72070680-72070851::F3_0	chr2:72070680-72070851::F3_17	0.0121923	0.0667951	0.114446	0.19372	1	0	-0.0546028	chr2:72070680-72070851	0	F3	chr2:72070451-72070851	0	-0.120367
chr6:6972815-6972986::F2_0	chr6:6972815-6972986::F2_17	-0.354348	-0.00881312	0.0238243	0.0576853	0	0	-0.345534	chr6:6972815-6972986	0	F2	chr6:6972700-6973100	0	-0.0653925
chr4:77587008-77587179::F2_0	chr4:77587008-77587179::F2_17	0.0743412	0.0198853	0.620874	0.705071	0	1	0.0544559	chr4:77587008-77587179	0	F2	chr4:77586893-77587293	0	-0.0480269
chr9:71888152-71888323::F2_0	chr9:71888152-71888323::F2_17	1.04102	1.50795	0.00178379	0.00899511	1	1	-0.466936	chr9:71888152-71888323	0	F2	chr9:71888037-71888437	0	1.14256
chr2:5593622-5593793::F1_0	chr2:5593622-5593793::F1_17	-0.486446	-0.0304684	0.0501589	0.102496	0	0	-0.455978	chr2:5593622-5593793	0	F1	chr2:5593622-5594022	0	-0.12389
chr2:72070566-72070737::F2_0	chr2:72070566-72070737::F2_17	-0.468813	0.117233	0.000356734	0.00333994	1	0	-0.586045	chr2:72070566-72070737	0	F2	chr2:72070451-72070851	1	-0.080205
chr12:51013120-51013291::F2_0	chr12:51013120-51013291::F2_17	0.0254159	0.821304	0.0160032	0.0426139	1	0	-0.795888	chr12:51013120-51013291	0	F2	chr12:51013005-51013405	1	0.0182218
chr18:22819941-22820112::F3_0	chr18:22819941-22820112::F3_17	-0.0895475	0.0702563	0.167724	0.260403	0	0	-0.159804	chr18:22819941-22820112	0	F3	chr18:22819712-22820112	0	-0.106457
chr6:21459879-21460050::F1_0	chr6:21459879-21460050::F1_17	0.12113	0.0890273	0.685548	0.761537	0	0	0.0321028	chr6:21459879-21460050	0	F1	chr6:21459879-21460279	0	0.125805
chr10:18571268-18571439::F3_0	chr10:18571268-18571439::F3_17	-0.116967	-0.0790018	0.577838	0.668366	0	0	-0.0379656	chr10:18571268-18571439	0	F3	chr10:18571039-18571439	0	-0.0932487
chr4:77723697-77723868::F1_0	chr4:77723697-77723868::F1_17	0.0433993	-0.194488	0.0390877	0.0843759	0	0	0.237887	chr4:77723697-77723868	0	F1	chr4:77723697-77724097	0	-0.120178
chr2:30503758-30503929::F3_0	chr2:30503758-30503929::F3_17	0.00989973	-0.0184388	0.746779	0.813443	0	0	0.0283385	chr2:30503758-30503929	0	F3	chr2:30503529-30503929	0	0.135712
chr6:113673397-113673568::F1_0	chr6:113673397-113673568::F1_17	0.118947	0.28276	0.181004	0.27593	1	0	-0.163813	chr6:113673397-113673568	0	F1	chr6:113673397-113673797	0	0.118947
chr4:53791931-53792102::F2_0	chr4:53791931-53792102::F2_17	-0.0436201	0.0347971	0.472653	0.577884	0	0	-0.0784172	chr4:53791931-53792102	0	F2	chr4:53791816-53792216	0	0.0187606
chr10:18571154-18571325::F2_0	chr10:18571154-18571325::F2_17	0.187291	-0.230469	0.00159653	0.00845797	0	1	0.41776	chr10:18571154-18571325	0	F2	chr10:18571039-18571439	0	-0.152949
chr4:90630040-90630211::F2_0	chr4:90630040-90630211::F2_17	0.25968	0.0865897	0.472219	0.577607	0	1	0.17309	chr4:90630040-90630211	0	F2	chr4:90629925-90630325	0	0.108529
chr14:45535053-45535224::F1_0	chr14:45535053-45535224::F1_17	-0.521111	0.0173753	0.0154026	0.0415124	0	0	-0.538486	chr14:45535053-45535224	0	F1	chr14:45535053-45535453	0	-0.103297
chr13:39332589-39332760::F3_0	chr13:39332589-39332760::F3_17	-0.195804	-0.285118	0.318016	0.423107	0	0	0.0893148	chr13:39332589-39332760	0	F3	chr13:39332360-39332760	0	-0.128855
chr4:148344345-148344516::F1_0	chr4:148344345-148344516::F1_17	0.0412723	-0.570275	0.0661013	0.126072	0	0	0.611548	chr4:148344345-148344516	0	F1	chr4:148344345-148344745	0	-0.0785752
chr4:90630154-90630325::F3_0	chr4:90630154-90630325::F3_17	-0.128291	0.0330621	0.0518462	0.105093	0	0	-0.161353	chr4:90630154-90630325	0	F3	chr4:90629925-90630325	0	-0.219363
chr14:59536364-59536535::F2_0	chr14:59536364-59536535::F2_17	-0.00252812	-0.270914	0.00121806	0.00716385	0	0	0.268386	chr14:59536364-59536535	0	F2	chr14:59536249-59536649	0	-0.00590082
chr5:123932746-123932917::F3_0	chr5:123932746-123932917::F3_17	-0.129669	0.162145	0.0280365	0.0654028	1	0	-0.291815	chr5:123932746-123932917	0	F3	chr5:123932517-123932917	0	-0.0652467
chr10:85437800-85437971::F3_0	chr10:85437800-85437971::F3_17	-0.0590665	-0.404635	0.0191978	0.0491407	0	0	0.345569	chr10:85437800-85437971	0	F3	chr10:85437571-85437971	0	-0.0099672
chr5:123708259-123708430::F2_0	chr5:123708259-123708430::F2_17	-0.0835482	-0.107043	0.789998	0.845589	0	0	0.0234945	chr5:123708259-123708430	0	F2	chr5:123708144-123708544	0	-0.116799
chr4:24009595-24009766::F1_0	chr4:24009595-24009766::F1_17	0.370454	-0.130089	0.0329227	0.0743338	0	1	0.500543	chr4:24009595-24009766	0	F1	chr4:24009595-24009995	0	0.0170494
chr9:12972950-12973121::F1_0	chr9:12972950-12973121::F1_17	0.136576	-0.0232528	0.0994443	0.172968	0	1	0.159829	chr9:12972950-12973121	0	F1	chr9:12972950-12973350	0	0.0711463
chr6:6972929-6973100::F3_0	chr6:6972929-6973100::F3_17	-0.0791598	0.258049	0.0474603	0.0983207	1	0	-0.337208	chr6:6972929-6973100	0	F3	chr6:6972700-6973100	0	-0.164896
chr3:111454210-111454381::F1_0	chr3:111454210-111454381::F1_17	-0.0065667	-0.0815191	0.601856	0.690109	0	0	0.0749524	chr3:111454210-111454381	0	F1	chr3:111454210-111454610	0	-0.18706
chr9:101837818-101837989::F3_0	chr9:101837818-101837989::F3_17	0.148768	0.0420395	0.211218	0.31007	0	1	0.106728	chr9:101837818-101837989	0	F3	chr9:101837589-101837989	0	-0.0500389
chr7:46552511-46552682::F2_0	chr7:46552511-46552682::F2_17	-0.174931	-0.161973	0.838771	0.882649	0	0	-0.0129588	chr7:46552511-46552682	0	F2	chr7:46552396-46552796	0	-0.0954386
chr2:131834490-131834661::F2_0	chr2:131834490-131834661::F2_17	-0.972791	-0.467829	0.0201242	0.0509714	0	0	-0.504962	chr2:131834490-131834661	0	F2	chr2:131834375-131834775	0	-0.174969
chr4:53791816-53791987::F1_0	chr4:53791816-53791987::F1_17	0.164892	-0.247086	0.00452915	0.0168878	0	1	0.411979	chr4:53791816-53791987	0	F1	chr4:53791816-53792216	0	-0.168397
chr15:99233036-99233207::F3_0	chr15:99233036-99233207::F3_17	-0.0736026	-0.417709	0.00104644	0.00652789	0	0	0.344107	chr15:99233036-99233207	0	F3	chr15:99232807-99233207	0	-0.126801
chr12:46849525-46849696::F1_0	chr12:46849525-46849696::F1_17	0.0463287	-0.0897181	0.135412	0.220859	0	0	0.136047	chr12:46849525-46849696	0	F1	chr12:46849525-46849925	0	0.0463287
chr3:69841226-69841397::F3_0	chr3:69841226-69841397::F3_17	-0.223905	0.0644339	0.0499802	0.102244	0	0	-0.288338	chr3:69841226-69841397	0	F3	chr3:69840997-69841397	0	-0.204931
chr1:120557384-120557555::F3_0	chr1:120557384-120557555::F3_17	-0.000741635	-0.477207	0.00467513	0.0173042	0	0	0.476466	chr1:120557384-120557555	0	F3	chr1:120557155-120557555	0	0.0597962
chr6:113673512-113673683::F2_0	chr6:113673512-113673683::F2_17	-0.0180291	-0.129953	0.396058	0.50376	0	0	0.111924	chr6:113673512-113673683	0	F2	chr6:113673397-113673797	0	0.0478381
chr6:91463659-91463830::F2_0	chr6:91463659-91463830::F2_17	0.0362445	0.0432787	0.932696	0.952424	0	0	-0.00703423	chr6:91463659-91463830	0	F2	chr6:91463544-91463944	0	-0.00302622
chr18:19791658-19791829::F2_0	chr18:19791658-19791829::F2_17	-0.0201474	0.0725444	0.0838491	0.151195	0	0	-0.0926918	chr18:19791658-19791829	0	F2	chr18:19791543-19791943	0	-0.00208919
chr3:69840997-69841168::F1_0	chr3:69840997-69841168::F1_17	-0.103138	-2.01076	0.000660266	0.00485536	0	0	1.90762	chr3:69840997-69841168	0	F1	chr3:69840997-69841397	0	-0.174468
chr6:39745261-39745432::F3_0	chr6:39745261-39745432::F3_17	-0.208562	-0.505117	0.0155774	0.0417604	0	0	0.296555	chr6:39745261-39745432	0	F3	chr6:39745032-39745432	0	-0.183645
chr7:47521954-47522125::F3_0	chr7:47521954-47522125::F3_17	-0.0547259	-0.141775	0.394872	0.502828	0	0	0.0870489	chr7:47521954-47522125	0	F3	chr7:47521725-47522125	0	-0.0976158
chr9:71888037-71888208::F1_0	chr9:71888037-71888208::F1_17	0.0247961	-0.332124	0.0121456	0.0345454	0	0	0.35692	chr9:71888037-71888208	0	F1	chr9:71888037-71888437	0	-0.106514
chr4:17273871-17274042::F2_0	chr4:17273871-17274042::F2_17	0.244324	-0.566459	0.00973799	0.0293355	0	1	0.810783	chr4:17273871-17274042	0	F2	chr4:17273756-17274156	2	0.0866004
chr7:46552625-46552796::F3_0	chr7:46552625-46552796::F3_17	0.094208	0.221433	0.523158	0.6209	1	0	-0.127225	chr7:46552625-46552796	0	F3	chr7:46552396-46552796	0	0.0928051
chr1:101669689-101669860::F2_0	chr1:101669689-101669860::F2_17	0.109647	0.0123138	0.0679501	0.128626	0	1	0.0973329	chr1:101669689-101669860	0	F2	chr1:101669574-101669974	0	0.10964
chr2:131834604-131834775::F3_0	chr2:131834604-131834775::F3_17	-0.506268	0.585702	0.00067354	0.00491392	1	0	-1.09197	chr2:131834604-131834775	0	F3	chr2:131834375-131834775	1	-0.187016
chr2:5593737-5593908::F2_0	chr2:5593737-5593908::F2_17	-0.176528	-0.0584906	0.206904	0.304865	0	0	-0.118037	chr2:5593737-5593908	0	F2	chr2:5593622-5594022	0	-0.207448
chr4:38062364-38062535::F1_0	chr4:38062364-38062535::F1_17	-0.233107	-0.395869	0.116653	0.196439	0	0	0.162763	chr4:38062364-38062535	0	F1	chr4:38062364-38062764	0	-0.15569
chr18:22819712-22819883::F1_0	chr18:22819712-22819883::F1_17	-0.433997	-0.231157	0.161685	0.25308	0	0	-0.20284	chr18:22819712-22819883	0	F1	chr18:22819712-22820112	0	-0.367203
chr10:85437571-85437742::F1_0	chr10:85437571-85437742::F1_17	-0.57819	0.0740422	0.000748026	0.00532441	0	0	-0.652232	chr10:85437571-85437742	0	F1	chr10:85437571-85437971	0	-0.0977245
chr5:38695841-38696012::F3_0	chr5:38695841-38696012::F3_17	-0.0802785	0.215994	0.0971996	0.169649	1	0	-0.296273	chr5:38695841-38696012	0	F3	chr5:38695612-38696012	0	-0.437172
chr1:41616880-41617051::F3_0	chr1:41616880-41617051::F3_17	0.079677	-1.1892	0.00014972	0.00189349	0	0	1.26888	chr1:41616880-41617051	0	F3	chr1:41616651-41617051	0	0.0485067
chr20:49157407-49157578::F1_0	chr20:49157407-49157578::F1_17	0.0901475	-0.367189	0.0506874	0.103234	0	1	0.457337	chr20:49157407-49157578	0	F1	chr20:49157407-49157807	0	-0.113454
chr21:39008747-39008918::F1_0	chr21:39008747-39008918::F1_17	-0.895264	-1.07228	0.176285	0.270518	0	0	0.177017	chr21:39008747-39008918	0	F1	chr21:39008747-39009147	0	-0.166347
chr1:19734400-19734571::F3_0	chr1:19734400-19734571::F3_17	-0.0794099	-0.149459	0.47222	0.577482	0	0	0.0700496	chr1:19734400-19734571	0	F3	chr1:19734171-19734571	0	-0.0929573
chr11:16955587-16955758::F3_0	chr11:16955587-16955758::F3_17	0.0821113	0.0837482	0.978358	0.985637	1	0	-0.00163691	chr11:16955587-16955758	0	F3	chr11:16955358-16955758	0	0.121768
chr1:245748592-245748763::F1_0	chr1:245748592-245748763::F1_17	0.164353	-0.198232	0.0109062	0.0319363	0	1	0.362585	chr1:245748592-245748763	0	F1	chr1:245748592-245748992	0	-0.124952
chr13:111864629-111864800::F2_1	chr13:111864629-111864800::F2_17	-0.112485	-0.443509	0.00151324	0.00819661	0	0	0.331024	chr13:111864629-111864800	1	F2	chr13:111864514-111864914	0	-0.112485
chr6:113673626-113673797::F3_1	chr6:113673626-113673797::F3_17	-0.0743752	0.115509	0.170229	0.263262	0	0	-0.189884	chr6:113673626-113673797	1	F3	chr6:113673397-113673797	0	-0.106524
chr4:74152831-74153002::F3_1	chr4:74152831-74153002::F3_17	-0.0861624	-0.305113	0.159674	0.250781	0	0	0.218951	chr4:74152831-74153002	1	F3	chr4:74152602-74153002	0	-0.219882
chr12:33136295-33136466::F1_1	chr12:33136295-33136466::F1_17	-0.594173	-0.00846356	0.00957719	0.0290719	0	0	-0.585709	chr12:33136295-33136466	1	F1	chr12:33136295-33136695	0	-0.191995
chr7:69942307-69942478::F3_1	chr7:69942307-69942478::F3_17	0.0768471	0.0697297	0.970001	0.978638	0	0	0.00711732	chr7:69942307-69942478	1	F3	chr7:69942078-69942478	0	-0.0886378
chr1:74892107-74892278::F3_1	chr1:74892107-74892278::F3_17	0.0574565	0.0235617	0.833226	0.878312	0	0	0.0338948	chr1:74892107-74892278	1	F3	chr1:74891878-74892278	0	0.0396091
chr7:79941424-79941595::F1_1	chr7:79941424-79941595::F1_17	-0.0756779	-0.717739	0.00867393	0.0271158	0	0	0.642061	chr7:79941424-79941595	1	F1	chr7:79941424-79941824	0	-0.173565
chr4:148231639-148231810::F3_1	chr4:148231639-148231810::F3_17	0.118551	-0.150266	0.00690885	0.023024	0	1	0.268817	chr4:148231639-148231810	1	F3	chr4:148231410-148231810	0	0.101963
chr11:77801790-77801961::F3_1	chr11:77801790-77801961::F3_17	0.077171	-0.000402825	0.432435	0.540252	0	0	0.0775738	chr11:77801790-77801961	1	F3	chr11:77801561-77801961	0	0.0825047
chr10:85437686-85437857::F2_1	chr10:85437686-85437857::F2_17	0.188117	-0.0952588	0.0255409	0.0608858	0	1	0.283376	chr10:85437686-85437857	1	F2	chr10:85437571-85437971	0	-0.107241
chr20:49157636-49157807::F3_1	chr20:49157636-49157807::F3_17	0.847152	1.25906	0.00535335	0.019163	1	1	-0.411909	chr20:49157636-49157807	1	F3	chr20:49157407-49157807	0	0.360114
chr1:41616766-41616937::F2_1	chr1:41616766-41616937::F2_17	0.570756	0.434733	0.144848	0.232629	1	1	0.136022	chr1:41616766-41616937	1	F2	chr1:41616651-41617051	0	0.363389
chr14:33030899-33031070::F3_1	chr14:33030899-33031070::F3_17	-0.446245	-0.870904	0.0684946	0.129304	0	0	0.424659	chr14:33030899-33031070	1	F3	chr14:33030670-33031070	0	-0.0819587
chr1:101669803-101669974::F3_1	chr1:101669803-101669974::F3_17	0.294368	0.178263	0.201883	0.298814	1	1	0.116105	chr1:101669803-101669974	1	F3	chr1:101669574-101669974	0	0.218536
chr5:123932517-123932688::F1_1	chr5:123932517-123932688::F1_17	-0.0994864	-0.36627	0.145059	0.232833	0	0	0.266784	chr5:123932517-123932688	1	F1	chr5:123932517-123932917	0	-0.335462
chr10:4111902-4112073::F3_1	chr10:4111902-4112073::F3_17	0.062388	0.450991	0.0516192	0.104786	1	0	-0.388603	chr10:4111902-4112073	1	F3	chr10:4111673-4112073	0	0.196746
chr18:25502209-25502380::F3_1	chr18:25502209-25502380::F3_17	0.00120163	-0.0198182	0.86357	0.901907	0	0	0.0210199	chr18:25502209-25502380	1	F3	chr18:25501980-25502380	0	-0.146579
chr3:34053580-34053751::F1_1	chr3:34053580-34053751::F1_17	-0.306264	0.0704053	0.0017235	0.00882736	0	0	-0.376669	chr3:34053580-34053751	1	F1	chr3:34053580-34053980	0	-0.0163105
chr6:1641825-1641996::F3_1	chr6:1641825-1641996::F3_17	-0.0230097	-0.0704852	0.519069	0.617632	0	0	0.0474755	chr6:1641825-1641996	1	F3	chr6:1641596-1641996	0	0.125746
chr22:28309106-28309277::F1_1	chr22:28309106-28309277::F1_17	0.0828038	0.487566	0.0581805	0.114545	1	0	-0.404762	chr22:28309106-28309277	1	F1	chr22:28309106-28309506	0	0.0748955
chr12:48246249-48246420::F3_1	chr12:48246249-48246420::F3_17	0.0855681	0.00626745	0.586091	0.676222	0	1	0.0793006	chr12:48246249-48246420	1	F3	chr12:48246020-48246420	0	0.0543125
chr18:25658885-25659056::F2_1	chr18:25658885-25659056::F2_17	-0.0936934	-0.0938513	0.999257	0.999437	0	0	0.000157951	chr18:25658885-25659056	1	F2	chr18:25658770-25659170	0	-0.0797672
chr4:122612090-122612261::F3_1	chr4:122612090-122612261::F3_17	-0.0410093	0.00446363	0.592408	0.681951	0	0	-0.0454729	chr4:122612090-122612261	1	F3	chr4:122611861-122612261	0	0.00477334
chr1:74891993-74892164::F2_1	chr1:74891993-74892164::F2_17	0.0845447	-0.118225	0.270217	0.37553	0	0	0.20277	chr1:74891993-74892164	1	F2	chr1:74891878-74892278	0	0.165454
chr20:49530618-49530789::F2_1	chr20:49530618-49530789::F2_17	0.0436509	-0.149564	0.143951	0.231522	0	0	0.193215	chr20:49530618-49530789	1	F2	chr20:49530503-49530903	0	-0.235693
chr20:57024980-57025151::F3_1	chr20:57024980-57025151::F3_17	0.191384	-0.14774	0.00541033	0.0193047	0	1	0.339123	chr20:57024980-57025151	1	F3	chr20:57024751-57025151	0	0.104405
chr3:82149507-82149678::F1_1	chr3:82149507-82149678::F1_17	-0.1783	-0.272425	0.204741	0.302399	0	0	0.094125	chr3:82149507-82149678	1	F1	chr3:82149507-82149907	0	-0.0974853
chr11:77801676-77801847::F2_1	chr11:77801676-77801847::F2_17	-0.409187	-0.243877	0.0147748	0.0402305	0	0	-0.165311	chr11:77801676-77801847	1	F2	chr11:77801561-77801961	0	-0.187908
chr9:12973065-12973236::F2_1	chr9:12973065-12973236::F2_17	0.00493555	-0.506245	0.0469065	0.0974644	0	0	0.511181	chr9:12973065-12973236	1	F2	chr9:12972950-12973350	0	-0.0542992
chr8:134807070-134807241::F3_1	chr8:134807070-134807241::F3_17	0.221008	0.433155	0.302921	0.409102	1	1	-0.212146	chr8:134807070-134807241	1	F3	chr8:134806841-134807241	0	-0.11767
chr6:53902347-53902518::F2_1	chr6:53902347-53902518::F2_17	-0.481004	-0.817924	0.0692882	0.13027	0	0	0.33692	chr6:53902347-53902518	1	F2	chr6:53902232-53902632	0	-0.375219
chr6:39745147-39745318::F2_1	chr6:39745147-39745318::F2_17	-0.00535605	-0.990166	0.000402419	0.00356337	0	0	0.98481	chr6:39745147-39745318	1	F2	chr6:39745032-39745432	0	-0.105747
chr4:186070611-186070782::F2_1	chr4:186070611-186070782::F2_17	-0.0784725	-0.0530078	0.57646	0.66705	0	0	-0.0254646	chr4:186070611-186070782	1	F2	chr4:186070496-186070896	0	-0.120989
chr3:34053695-34053866::F2_1	chr3:34053695-34053866::F2_17	-0.405367	0.16034	0.0132769	0.0370046	0	0	-0.565707	chr3:34053695-34053866	1	F2	chr3:34053580-34053980	0	-0.145744
chr5:38695612-38695783::F1_1	chr5:38695612-38695783::F1_17	-0.0242244	-0.644337	0.030215	0.0694345	0	0	0.620112	chr5:38695612-38695783	1	F1	chr5:38695612-38696012	0	-0.159436
chr2:96917548-96917719::F2_1	chr2:96917548-96917719::F2_17	0.0271652	0.348309	0.00168532	0.00868792	1	0	-0.321144	chr2:96917548-96917719	1	F2	chr2:96917433-96917833	0	0.17523
chr16:89545152-89545323::F1_1	chr16:89545152-89545323::F1_17	0.0910433	-0.0226452	0.491375	0.595788	0	0	0.113688	chr16:89545152-89545323	1	F1	chr16:89545152-89545552	0	-0.0269178
chr9:101837704-101837875::F2_1	chr9:101837704-101837875::F2_17	0.398793	0.131026	0.105482	0.181479	0	1	0.267766	chr9:101837704-101837875	1	F2	chr9:101837589-101837989	0	0.210946
chr1:41616651-41616822::F1_1	chr1:41616651-41616822::F1_17	-0.124263	-0.0305352	0.31134	0.417324	0	0	-0.0937277	chr1:41616651-41616822	1	F1	chr1:41616651-41617051	0	-0.113195
chr10:3542555-3542726::F1_1	chr10:3542555-3542726::F1_17	-0.927145	0.222152	0.000760377	0.00537101	1	0	-1.1493	chr10:3542555-3542726	1	F1	chr10:3542555-3542955	1	-0.0618319
chr14:33062688-33062859::F3_1	chr14:33062688-33062859::F3_17	-0.129558	-0.0737405	0.716165	0.787668	0	0	-0.0558173	chr14:33062688-33062859	1	F3	chr14:33062459-33062859	0	-0.142703
chr11:13628333-13628504::F2_1	chr11:13628333-13628504::F2_17	-1.55442	-1.59815	0.806128	0.858551	0	0	0.0437339	chr11:13628333-13628504	1	F2	chr11:13628218-13628618	0	-0.0588776
chr2:145214490-145214661::F3_1	chr2:145214490-145214661::F3_17	-0.222082	-0.000622692	0.325765	0.430528	0	0	-0.221459	chr2:145214490-145214661	1	F3	chr2:145214261-145214661	0	-0.196323
chr4:17273756-17273927::F1_1	chr4:17273756-17273927::F1_17	0.00574484	-0.558506	0.0340316	0.0762176	0	0	0.564251	chr4:17273756-17273927	1	F1	chr4:17273756-17274156	0	-0.138895
chr1:6732815-6732986::F3_1	chr1:6732815-6732986::F3_17	0.331181	0.21227	0.22789	0.328039	1	1	0.118911	chr1:6732815-6732986	1	F3	chr1:6732586-6732986	0	0.332503
chr18:25502095-25502266::F2_1	chr18:25502095-25502266::F2_17	0.0567515	-0.02153	0.51369	0.614259	0	0	0.0782815	chr18:25502095-25502266	1	F2	chr18:25501980-25502380	0	0.106724
chr4:74152602-74152773::F1_1	chr4:74152602-74152773::F1_17	-0.587095	-0.32106	0.0555635	0.110847	0	0	-0.266035	chr4:74152602-74152773	1	F1	chr4:74152602-74153002	0	-0.0764558
chr3:135789804-135789975::F1_1	chr3:135789804-135789975::F1_17	-0.33293	-0.865946	0.00155331	0.00833236	0	0	0.533016	chr3:135789804-135789975	1	F1	chr3:135789804-135790204	0	-0.261268
chr6:39745032-39745203::F1_1	chr6:39745032-39745203::F1_17	-0.33618	-0.271505	0.515414	0.61579	0	0	-0.0646746	chr6:39745032-39745203	1	F1	chr6:39745032-39745432	0	-0.114998
chr16:51046417-51046588::F2_1	chr16:51046417-51046588::F2_17	0.0882316	0.0924568	0.950103	0.96417	0	1	-0.00422518	chr16:51046417-51046588	1	F2	chr16:51046302-51046702	0	0.0927842
chr14:45535168-45535339::F2_1	chr14:45535168-45535339::F2_17	-0.275506	0.427374	0.000409819	0.00360019	1	0	-0.702881	chr14:45535168-45535339	1	F2	chr14:45535053-45535453	1	-0.174377
chr12:46849754-46849925::F3_1	chr12:46849754-46849925::F3_17	-0.0193471	-0.126408	0.431872	0.539791	0	0	0.107061	chr12:46849754-46849925	1	F3	chr12:46849525-46849925	0	-0.306374
chr3:141549370-141549541::F1_1	chr3:141549370-141549541::F1_17	-0.130402	0.363142	0.00133289	0.00760557	1	0	-0.493544	chr3:141549370-141549541	1	F1	chr3:141549370-141549770	0	-0.0212156
chr22:28309335-28309506::F3_1	chr22:28309335-28309506::F3_17	-0.0821691	0.0469844	0.262809	0.367721	0	0	-0.129154	chr22:28309335-28309506	1	F3	chr22:28309106-28309506	0	0.0314144
chr8:30032324-30032495::F2_1	chr8:30032324-30032495::F2_17	-0.292925	-0.273988	0.805528	0.858241	0	0	-0.0189371	chr8:30032324-30032495	1	F2	chr8:30032209-30032609	0	-0.119324
chr3:141549485-141549656::F2_1	chr3:141549485-141549656::F2_17	-0.139803	-0.1747	0.672964	0.750561	0	0	0.0348971	chr3:141549485-141549656	1	F2	chr3:141549370-141549770	0	-0.0921497
chr4:148344574-148344745::F3_1	chr4:148344574-148344745::F3_17	-0.111816	-0.723059	0.0633718	0.121828	0	0	0.611243	chr4:148344574-148344745	1	F3	chr4:148344345-148344745	0	-0.140388
chr6:21460108-21460279::F3_1	chr6:21460108-21460279::F3_17	-0.13325	-0.0313103	0.50666	0.608737	0	0	-0.101939	chr6:21460108-21460279	1	F3	chr6:21459879-21460279	0	-0.115861
chr2:84620694-84620865::F2_1	chr2:84620694-84620865::F2_17	0.0911027	0.68329	0.0028893	0.0122547	1	1	-0.592187	chr2:84620694-84620865	1	F2	chr2:84620579-84620979	1	-0.163548
chr2:72070451-72070622::F1_1	chr2:72070451-72070622::F1_17	-0.302676	-0.0926801	0.0292303	0.0676194	0	0	-0.209996	chr2:72070451-72070622	1	F1	chr2:72070451-72070851	0	-0.231558
chr7:47521725-47521896::F1_1	chr7:47521725-47521896::F1_17	0.0769168	-0.537358	0.00402327	0.0155227	0	1	0.614275	chr7:47521725-47521896	1	F1	chr7:47521725-47522125	2	-0.0991793
chr9:101837589-101837760::F1_1	chr9:101837589-101837760::F1_17	0.0861111	-0.0642865	0.408032	0.5158	0	1	0.150398	chr9:101837589-101837760	1	F1	chr9:101837589-101837989	0	-0.133244
chr3:111454439-111454610::F3_1	chr3:111454439-111454610::F3_17	-0.498975	0.143469	0.000955517	0.00621926	0	0	-0.642445	chr3:111454439-111454610	1	F3	chr3:111454210-111454610	0	-0.0588111
chr2:8749815-8749986::F3_1	chr2:8749815-8749986::F3_17	0.152911	0.48234	0.111577	0.189907	1	1	-0.329429	chr2:8749815-8749986	1	F3	chr2:8749586-8749986	0	0.33908
chr7:68802273-68802444::F3_1	chr7:68802273-68802444::F3_17	-0.209704	-0.718221	0.0528669	0.106116	0	0	0.508516	chr7:68802273-68802444	1	F3	chr7:68802044-68802444	0	-0.161807
chr6:6972700-6972871::F1_1	chr6:6972700-6972871::F1_17	-0.199568	-0.515178	0.142831	0.230188	0	0	0.31561	chr6:6972700-6972871	1	F1	chr6:6972700-6973100	0	-0.219193
chr20:57024751-57024922::F1_1	chr20:57024751-57024922::F1_17	-0.124462	-0.766226	0.00166371	0.00864071	0	0	0.641764	chr20:57024751-57024922	1	F1	chr20:57024751-57025151	0	-0.216771
chr21:39008862-39009033::F2_1	chr21:39008862-39009033::F2_17	-0.0543261	0.611973	0.00255187	0.0112445	1	0	-0.666299	chr21:39008862-39009033	1	F2	chr21:39008747-39009147	1	-0.192043
chr10:4111673-4111844::F1_1	chr10:4111673-4111844::F1_17	-0.0162208	0.0911829	0.290289	0.396283	0	0	-0.107404	chr10:4111673-4111844	1	F1	chr10:4111673-4112073	0	0.0189166
chr2:47925916-47926087::F2_1	chr2:47925916-47926087::F2_17	1.71032	0.332659	3.69e-06	0.000280821	1	1	1.37767	chr2:47925916-47926087	1	F2	chr2:47925801-47926201	2	0.311672
chr10:35047312-35047483::F1_1	chr10:35047312-35047483::F1_17	0.240051	0.0759403	0.114159	0.193353	0	1	0.16411	chr10:35047312-35047483	1	F1	chr10:35047312-35047712	0	0.111264
chr2:30503529-30503700::F1_1	chr2:30503529-30503700::F1_17	-0.0669948	0.0243701	0.159499	0.250648	0	0	-0.0913649	chr2:30503529-30503700	1	F1	chr2:30503529-30503929	0	-0.106145
chr15:96808404-96808575::F3_1	chr15:96808404-96808575::F3_17	0.267111	0.375932	0.501145	0.604334	1	1	-0.108821	chr15:96808404-96808575	1	F3	chr15:96808175-96808575	0	0.267111
chr4:148231410-148231581::F1_1	chr4:148231410-148231581::F1_17	-0.143386	-0.0982516	0.802948	0.856478	0	0	-0.0451349	chr4:148231410-148231581	1	F1	chr4:148231410-148231810	0	-0.0266016
chr3:135789919-135790090::F2_1	chr3:135789919-135790090::F2_17	0.464378	0.250781	0.00369501	0.0145908	1	1	0.213597	chr3:135789919-135790090	1	F2	chr3:135789804-135790204	0	-0.0562023
chr6:1884797-1884968::F3_1	chr6:1884797-1884968::F3_17	0.253684	-0.749326	0.00117663	0.00700177	0	1	1.00301	chr6:1884797-1884968	1	F3	chr6:1884568-1884968	2	-0.0984033
chr7:93870890-93871061::F2_1	chr7:93870890-93871061::F2_17	-0.0578949	-0.472167	0.0194337	0.0495846	0	0	0.414273	chr7:93870890-93871061	1	F2	chr7:93870775-93871175	0	-0.172168
chr7:68802159-68802330::F2_1	chr7:68802159-68802330::F2_17	0.0504798	0.229159	0.180835	0.275823	1	0	-0.17868	chr7:68802159-68802330	1	F2	chr7:68802044-68802444	0	-0.0239593
chr14:59536478-59536649::F3_1	chr14:59536478-59536649::F3_17	-0.447496	-0.00682429	0.00225803	0.0104471	0	0	-0.440672	chr14:59536478-59536649	1	F3	chr14:59536249-59536649	0	-0.167599
chr20:49039786-49039957::F2_1	chr20:49039786-49039957::F2_17	-1.00203	-0.717372	0.074151	0.137412	0	0	-0.284656	chr20:49039786-49039957	1	F2	chr20:49039671-49040071	0	0.183669
chr7:133380991-133381162::F2_1	chr7:133380991-133381162::F2_17	0.200417	0.0810453	0.4942	0.597908	0	1	0.119372	chr7:133380991-133381162	1	F2	chr7:133380876-133381276	0	-0.111722
chr12:124515336-124515507::F3_1	chr12:124515336-124515507::F3_17	-0.0803591	0.0425582	0.413765	0.521978	0	0	-0.122917	chr12:124515336-124515507	1	F3	chr12:124515107-124515507	0	-0.0306526
chr21:40297902-40298073::F1_1	chr21:40297902-40298073::F1_17	-0.0180662	0.0137275	0.557616	0.650943	0	0	-0.0317937	chr21:40297902-40298073	1	F1	chr21:40297902-40298302	0	0.0949023
chr9:78979950-78980121::F1_1	chr9:78979950-78980121::F1_17	-0.0625306	0.162594	0.0910671	0.16169	0	0	-0.225125	chr9:78979950-78980121	1	F1	chr9:78979950-78980350	0	-0.215258
chr12:33136410-33136581::F2_1	chr12:33136410-33136581::F2_17	0.703801	0.381638	0.0145596	0.0397615	1	1	0.322163	chr12:33136410-33136581	1	F2	chr12:33136295-33136695	0	0.404921
chr4:32027791-32027962::F2_1	chr4:32027791-32027962::F2_17	0.218341	-1.53192	5.02e-06	0.00033956	0	1	1.75026	chr4:32027791-32027962	1	F2	chr4:32027676-32028076	2	0.138693
chr8:30032209-30032380::F1_1	chr8:30032209-30032380::F1_17	0.209188	0.435724	0.0615542	0.119534	1	1	-0.226536	chr8:30032209-30032380	1	F1	chr8:30032209-30032609	0	0.142038
chr4:77586893-77587064::F1_1	chr4:77586893-77587064::F1_17	0.191466	0.139187	0.739714	0.808125	1	1	0.0522792	chr4:77586893-77587064	1	F1	chr4:77586893-77587293	0	-0.0197649
chr12:33136524-33136695::F3_1	chr12:33136524-33136695::F3_17	0.0249617	-0.221745	0.0370146	0.0813238	0	0	0.246706	chr12:33136524-33136695	1	F3	chr12:33136295-33136695	0	-0.13265
chr7:79941653-79941824::F3_1	chr7:79941653-79941824::F3_17	-0.118008	0.150367	0.133357	0.217956	0	0	-0.268375	chr7:79941653-79941824	1	F3	chr7:79941424-79941824	0	-0.170129
chr8:141948347-141948518::F3_1	chr8:141948347-141948518::F3_17	0.164032	-0.234857	0.00354615	0.0141642	0	1	0.398888	chr8:141948347-141948518	1	F3	chr8:141948118-141948518	0	-0.299389
chr15:96666221-96666392::F1_1	chr15:96666221-96666392::F1_17	-0.188635	-0.151082	0.765344	0.827819	0	0	-0.0375529	chr15:96666221-96666392	1	F1	chr15:96666221-96666621	0	-0.11099
chr1:147221306-147221477::F3_1	chr1:147221306-147221477::F3_17	-0.64509	-0.232468	0.0134797	0.0374196	0	0	-0.412622	chr1:147221306-147221477	1	F3	chr1:147221077-147221477	0	-0.160831
chr9:11136165-11136336::F3_1	chr9:11136165-11136336::F3_17	-0.412368	0.198847	0.0041565	0.0158932	1	0	-0.611215	chr9:11136165-11136336	1	F3	chr9:11135936-11136336	1	-0.0704034
chr4:90629925-90630096::F1_1	chr4:90629925-90630096::F1_17	0.358434	0.293242	0.795627	0.850466	1	1	0.0651921	chr4:90629925-90630096	1	F1	chr4:90629925-90630325	0	-0.045139
chr12:48246135-48246306::F2_1	chr12:48246135-48246306::F2_17	-0.171881	0.126776	0.105759	0.181845	0	0	-0.298657	chr12:48246135-48246306	1	F2	chr12:48246020-48246420	0	-0.00845932
chr3:4872997-4873168::F2_1	chr3:4872997-4873168::F2_17	1.63336	1.47475	0.195026	0.291228	1	1	0.158614	chr3:4872997-4873168	1	F2	chr3:4872882-4873282	0	1.10074
chr20:49157522-49157693::F2_1	chr20:49157522-49157693::F2_17	0.300691	0.239284	0.354829	0.462335	1	1	0.0614071	chr20:49157522-49157693	1	F2	chr20:49157407-49157807	0	0.0711708
chr11:20009212-20009383::F3_1	chr11:20009212-20009383::F3_17	-0.0374544	0.198236	0.0229853	0.0562922	1	0	-0.23569	chr11:20009212-20009383	1	F3	chr11:20008983-20009383	0	-0.120036
chr18:25658999-25659170::F3_1	chr18:25658999-25659170::F3_17	0.113394	-0.406596	0.0571499	0.113158	0	0	0.51999	chr18:25658999-25659170	1	F3	chr18:25658770-25659170	0	-0.0173212
chr3:34053809-34053980::F3_1	chr3:34053809-34053980::F3_17	-0.368363	-0.899585	0.000559652	0.00435791	0	0	0.531223	chr3:34053809-34053980	1	F3	chr3:34053580-34053980	0	-0.0452901
chr20:57024866-57025037::F2_1	chr20:57024866-57025037::F2_17	0.0069218	0.121847	0.317943	0.423111	0	0	-0.114925	chr20:57024866-57025037	1	F2	chr20:57024751-57025151	0	-0.0196986
chr4:186070725-186070896::F3_1	chr4:186070725-186070896::F3_17	-0.0710735	-0.944803	0.00231423	0.0106187	0	0	0.873729	chr4:186070725-186070896	1	F3	chr4:186070496-186070896	0	-0.200659
chr1:19734286-19734457::F2_1	chr1:19734286-19734457::F2_17	-0.0567376	0.0968597	0.212998	0.312186	0	0	-0.153597	chr1:19734286-19734457	1	F2	chr1:19734171-19734571	0	-0.0555993
chr2:96917433-96917604::F1_1	chr2:96917433-96917604::F1_17	-0.0683901	-0.582883	0.00470212	0.0173694	0	0	0.514493	chr2:96917433-96917604	1	F1	chr2:96917433-96917833	0	-0.190292
chr12:124515222-124515393::F2_1	chr12:124515222-124515393::F2_17	-0.0268954	-0.252645	0.0530149	0.106375	0	0	0.225749	chr12:124515222-124515393	1	F2	chr12:124515107-124515507	0	0.0477718
chr14:33030670-33030841::F1_1	chr14:33030670-33030841::F1_17	-0.710255	0.0527102	0.00383431	0.0149916	0	0	-0.762966	chr14:33030670-33030841	1	F1	chr14:33030670-33031070	0	-0.0970824
chr2:8749701-8749872::F2_1	chr2:8749701-8749872::F2_17	1.08636	1.24314	0.283229	0.389037	1	1	-0.15678	chr2:8749701-8749872	1	F2	chr2:8749586-8749986	0	1.06199
chr9:78980065-78980236::F2_1	chr9:78980065-78980236::F2_17	0.0211193	0.199294	0.156005	0.246342	1	0	-0.178175	chr9:78980065-78980236	1	F2	chr9:78979950-78980350	0	0.214402
chr1:245748821-245748992::F3_1	chr1:245748821-245748992::F3_17	-0.0744008	-0.0043426	0.496823	0.600558	0	0	-0.0700582	chr1:245748821-245748992	1	F3	chr1:245748592-245748992	0	-0.224273
chr7:79917760-79917931::F1_1	chr7:79917760-79917931::F1_17	-0.0992504	-0.653497	0.00232945	0.010627	0	0	0.554247	chr7:79917760-79917931	1	F1	chr7:79917760-79918160	0	-0.192258
chr12:124515107-124515278::F1_1	chr12:124515107-124515278::F1_17	0.0427749	-1.20443	0.000820471	0.00565168	0	1	1.2472	chr12:124515107-124515278	1	F1	chr12:124515107-124515507	2	-0.168218
chr18:25658770-25658941::F1_1	chr18:25658770-25658941::F1_17	-0.331055	-1.25371	0.0016606	0.00864886	0	0	0.922659	chr18:25658770-25658941	1	F1	chr18:25658770-25659170	0	-0.164072
chr15:30133105-30133276::F1_1	chr15:30133105-30133276::F1_17	-0.0766158	0.0609725	0.16415	0.256	0	0	-0.137588	chr15:30133105-30133276	1	F1	chr15:30133105-30133505	0	-0.0766158
chr4:148344460-148344631::F2_1	chr4:148344460-148344631::F2_17	-0.405879	0.112641	0.0289606	0.0671354	0	0	-0.51852	chr4:148344460-148344631	1	F2	chr4:148344345-148344745	0	-0.130132
chr15:96808290-96808461::F2_1	chr15:96808290-96808461::F2_17	-0.108963	0.636941	0.0394052	0.0848633	1	0	-0.745905	chr15:96808290-96808461	1	F2	chr15:96808175-96808575	0	0.465471
chr4:38062479-38062650::F2_1	chr4:38062479-38062650::F2_17	0.202778	0.604851	0.00700433	0.0232723	1	1	-0.402073	chr4:38062479-38062650	1	F2	chr4:38062364-38062764	0	0.171123
chr10:35047541-35047712::F3_1	chr10:35047541-35047712::F3_17	0.248363	-0.135353	0.0440725	0.0928617	0	1	0.383715	chr10:35047541-35047712	1	F3	chr10:35047312-35047712	0	-0.0978805
chr1:120557270-120557441::F2_1	chr1:120557270-120557441::F2_17	-0.136399	-0.129083	0.965412	0.975782	0	0	-0.00731597	chr1:120557270-120557441	1	F2	chr1:120557155-120557555	0	-0.213811
chr3:82149736-82149907::F3_1	chr3:82149736-82149907::F3_17	0.275614	0.168516	0.366237	0.474527	1	1	0.107097	chr3:82149736-82149907	1	F3	chr3:82149507-82149907	0	0.271162
chr20:49039671-49039842::F1_1	chr20:49039671-49039842::F1_17	0.0426894	0.0649227	0.827616	0.873394	0	0	-0.0222333	chr20:49039671-49039842	1	F1	chr20:49039671-49040071	0	-0.205742
chr4:77723926-77724097::F3_1	chr4:77723926-77724097::F3_17	0.276452	-0.0458552	0.0171253	0.0449763	0	1	0.322307	chr4:77723926-77724097	1	F3	chr4:77723697-77724097	0	0.0194738
chr8:30032438-30032609::F3_1	chr8:30032438-30032609::F3_17	0.116552	0.0471381	0.544857	0.640492	0	0	0.0694135	chr8:30032438-30032609	1	F3	chr8:30032209-30032609	0	0.0153228
chr2:96917662-96917833::F3_1	chr2:96917662-96917833::F3_17	-0.33201	0.140222	0.000180583	0.00215612	1	0	-0.472232	chr2:96917662-96917833	1	F3	chr2:96917433-96917833	0	-0.129536
chr12:48246020-48246191::F1_1	chr12:48246020-48246191::F1_17	-0.219055	-0.829392	0.00766127	0.0248745	0	0	0.610337	chr12:48246020-48246191	1	F1	chr12:48246020-48246420	0	-0.139279
chr16:24680782-24680953::F1_1	chr16:24680782-24680953::F1_17	-0.352752	-0.112613	0.0197953	0.050299	0	0	-0.240139	chr16:24680782-24680953	1	F1	chr16:24680782-24681182	0	-0.063806
chr15:96666450-96666621::F3_1	chr15:96666450-96666621::F3_17	-0.0539789	-0.196083	0.364118	0.472222	0	0	0.142104	chr15:96666450-96666621	1	F3	chr15:96666221-96666621	0	-0.146855
chr5:123932632-123932803::F2_1	chr5:123932632-123932803::F2_17	-0.273386	-0.0695342	0.0311842	0.0712781	0	0	-0.203852	chr5:123932632-123932803	1	F2	chr5:123932517-123932917	0	-0.133081
chr6:113846281-113846452::F1_1	chr6:113846281-113846452::F1_17	-0.483014	-0.273434	0.272639	0.377951	0	0	-0.20958	chr6:113846281-113846452	1	F1	chr6:113846281-113846681	0	-0.232449
chr16:51046302-51046473::F1_1	chr16:51046302-51046473::F1_17	0.00572117	-0.348458	0.0615408	0.11955	0	0	0.354179	chr16:51046302-51046473	1	F1	chr16:51046302-51046702	0	-0.235145
chr15:30133334-30133505::F3_1	chr15:30133334-30133505::F3_17	-0.134773	-0.337705	0.0150405	0.0407739	0	0	0.202931	chr15:30133334-30133505	1	F3	chr15:30133105-30133505	0	-0.134773
chr3:4872882-4873053::F1_1	chr3:4872882-4873053::F1_17	-0.266813	0.0825901	0.0852041	0.15324	0	0	-0.349403	chr3:4872882-4873053	1	F1	chr3:4872882-4873282	0	-0.139405
chr2:145214261-145214432::F1_1	chr2:145214261-145214432::F1_17	-0.575472	-0.0693275	0.0145756	0.0397855	0	0	-0.506144	chr2:145214261-145214432	1	F1	chr2:145214261-145214661	0	-0.16654
chr3:141549599-141549770::F3_1	chr3:141549599-141549770::F3_17	0.0324508	-0.121675	0.0508704	0.103455	0	0	0.154126	chr3:141549599-141549770	1	F3	chr3:141549370-141549770	0	0.0210215
chr2:47925801-47925972::F1_1	chr2:47925801-47925972::F1_17	-0.0377952	0.234254	0.00415822	0.0158888	1	0	-0.272049	chr2:47925801-47925972	1	F1	chr2:47925801-47926201	0	-0.0849689
chr7:94682329-94682500::F3_1	chr7:94682329-94682500::F3_17	-0.317574	-0.637293	0.0915393	0.162269	0	0	0.319719	chr7:94682329-94682500	1	F3	chr7:94682100-94682500	0	-0.23216
chr11:85885320-85885491::F3_1	chr11:85885320-85885491::F3_17	-0.262145	-0.261275	0.992399	0.994908	0	0	-0.000870392	chr11:85885320-85885491	1	F3	chr11:85885091-85885491	0	-0.316197
chr2:145214376-145214547::F2_1	chr2:145214376-145214547::F2_17	-1.17173	-0.0865332	4.77e-05	0.000979962	0	0	-1.08519	chr2:145214376-145214547	1	F2	chr2:145214261-145214661	0	0.00831698
chr15:96808175-96808346::F1_1	chr15:96808175-96808346::F1_17	-0.348221	-1.00289	0.0020292	0.00967878	0	0	0.654666	chr15:96808175-96808346	1	F1	chr15:96808175-96808575	0	-0.159385
chr11:85885206-85885377::F2_1	chr11:85885206-85885377::F2_17	0.142706	-0.0522888	0.0850391	0.153092	0	1	0.194994	chr11:85885206-85885377	1	F2	chr11:85885091-85885491	0	-0.0915964
chr1:243368246-243368417::F1_1	chr1:243368246-243368417::F1_17	-0.296773	0.0860828	0.00170571	0.00877674	0	0	-0.382856	chr1:243368246-243368417	1	F1	chr1:243368246-243368646	0	-0.204596
chr9:137494462-137494633::F1_1	chr9:137494462-137494633::F1_17	-0.0877221	-0.263107	0.121414	0.203039	0	0	0.175385	chr9:137494462-137494633	1	F1	chr9:137494462-137494862	0	-0.0877221
chr4:74152717-74152888::F2_1	chr4:74152717-74152888::F2_17	-0.0824583	-0.054392	0.847131	0.88808	0	0	-0.0280663	chr4:74152717-74152888	1	F2	chr4:74152602-74153002	0	0.00848501
chr18:19791543-19791714::F1_1	chr18:19791543-19791714::F1_17	-0.144742	-0.253311	0.396744	0.504517	0	0	0.108569	chr18:19791543-19791714	1	F1	chr18:19791543-19791943	0	-0.192621
chr9:11135936-11136107::F1_1	chr9:11135936-11136107::F1_17	0.30898	-0.514981	0.00189506	0.00930273	0	1	0.823961	chr9:11135936-11136107	1	F1	chr9:11135936-11136336	2	-0.00449868
chr7:79941539-79941710::F2_1	chr7:79941539-79941710::F2_17	0.153629	-0.184773	0.00404021	0.0155664	0	1	0.338402	chr7:79941539-79941710	1	F2	chr7:79941424-79941824	0	-0.217785
chr3:111454325-111454496::F2_1	chr3:111454325-111454496::F2_17	0.144562	-0.329753	0.0415151	0.0886165	0	0	0.474315	chr3:111454325-111454496	1	F2	chr3:111454210-111454610	0	0.440916
chr1:245748707-245748878::F2_1	chr1:245748707-245748878::F2_17	-0.196814	-0.620667	0.000351334	0.00330612	0	0	0.423853	chr1:245748707-245748878	1	F2	chr1:245748592-245748992	0	-0.272911
chr20:49039900-49040071::F3_1	chr20:49039900-49040071::F3_17	-0.134218	0.723204	0.000878644	0.00588448	1	0	-0.857422	chr20:49039900-49040071	1	F3	chr20:49039671-49040071	1	-0.134218
chr16:24681011-24681182::F3_1	chr16:24681011-24681182::F3_17	-0.106935	-0.572893	0.044609	0.0937075	0	0	0.465959	chr16:24681011-24681182	1	F3	chr16:24680782-24681182	0	-0.12939
chr6:1884568-1884739::F1_1	chr6:1884568-1884739::F1_17	-0.245997	-0.407663	0.301118	0.407559	0	0	0.161666	chr6:1884568-1884739	1	F1	chr6:1884568-1884968	0	-0.175343
chr13:111864514-111864685::F1_1	chr13:111864514-111864685::F1_17	-0.520859	-0.493754	0.859716	0.899067	0	0	-0.0271055	chr13:111864514-111864685	1	F1	chr13:111864514-111864914	0	-0.194843
chr18:10040775-10040946::F2_1	chr18:10040775-10040946::F2_17	0.0998014	0.0184717	0.554457	0.648073	0	1	0.0813297	chr18:10040775-10040946	1	F2	chr18:10040660-10041060	0	-0.00658932
chr3:133207990-133208161::F3_1	chr3:133207990-133208161::F3_17	-0.132093	-0.400521	0.317318	0.422684	0	0	0.268428	chr3:133207990-133208161	1	F3	chr3:133207761-133208161	0	-0.132093
chr2:84620808-84620979::F3_1	chr2:84620808-84620979::F3_17	-0.282761	0.00749444	0.245913	0.349184	0	0	-0.290255	chr2:84620808-84620979	1	F3	chr2:84620579-84620979	0	-0.0965788
chr20:1396807-1396978::F3_1	chr20:1396807-1396978::F3_17	-0.34837	0.249167	0.00627191	0.0214949	1	0	-0.597538	chr20:1396807-1396978	1	F3	chr20:1396578-1396978	1	-0.0787632
chr6:1641711-1641882::F2_1	chr6:1641711-1641882::F2_17	0.170946	-0.215206	0.000462111	0.00384078	0	1	0.386151	chr6:1641711-1641882	1	F2	chr6:1641596-1641996	0	0.08577
chr4:148231525-148231696::F2_1	chr4:148231525-148231696::F2_17	-2.11513	-0.402852	1.07e-05	0.000439687	0	0	-1.71228	chr4:148231525-148231696	1	F2	chr4:148231410-148231810	0	-0.154505
chr22:31998452-31998623::F3_1	chr22:31998452-31998623::F3_17	0.502831	0.14501	0.031574	0.0718732	0	1	0.357821	chr22:31998452-31998623	1	F3	chr22:31998223-31998623	0	0.0857294
chr10:18571039-18571210::F1_1	chr10:18571039-18571210::F1_17	-0.530249	-0.0540945	8.44e-05	0.00135497	0	0	-0.476155	chr10:18571039-18571210	1	F1	chr10:18571039-18571439	0	-0.265908
chr4:32027676-32027847::F1_1	chr4:32027676-32027847::F1_17	-0.174366	-0.0484496	0.1891	0.284521	0	0	-0.125916	chr4:32027676-32027847	1	F1	chr4:32027676-32028076	0	-0.196112
chr6:53902232-53902403::F1_1	chr6:53902232-53902403::F1_17	0.370025	0.174344	0.077355	0.141928	1	1	0.195681	chr6:53902232-53902403	1	F1	chr6:53902232-53902632	0	-0.191405
chr15:96666336-96666507::F2_1	chr15:96666336-96666507::F2_17	-0.101279	-0.120819	0.815064	0.865411	0	0	0.0195401	chr15:96666336-96666507	1	F2	chr15:96666221-96666621	0	-0.101279
chr7:79917875-79918046::F2_1	chr7:79917875-79918046::F2_17	-0.0732134	-1.16872	3.63e-05	0.000818596	0	0	1.0955	chr7:79917875-79918046	1	F2	chr7:79917760-79918160	0	-0.0907153
chr7:47106937-47107108::F2_1	chr7:47106937-47107108::F2_17	-0.209111	0.480375	0.00197529	0.00956129	1	0	-0.689486	chr7:47106937-47107108	1	F2	chr7:47106822-47107222	1	0.0865411
chr8:134806841-134807012::F1_1	chr8:134806841-134807012::F1_17	-0.237476	-0.178263	0.747851	0.814132	0	0	-0.0592126	chr8:134806841-134807012	1	F1	chr8:134806841-134807241	0	-0.207451
chr22:31998223-31998394::F1_1	chr22:31998223-31998394::F1_17	0.149498	-0.507025	0.000109524	0.00155122	0	1	0.656523	chr22:31998223-31998394	1	F1	chr22:31998223-31998623	2	0.0288279
[truncated: 5,059 more rows]

## Sheet: motif_analysis
motif family name	All TFs	TFs FPKM > 1	TFs FPKM > 5	lost_motif.MPRA-IA	gain_motif.MPRA-IA	lost_motif.MPRA-DA	gain_motif.MPRA-DA	lost_motif_MPRA-NC	gain_motif.MPRA-NC
[truncated: 262 more rows]

## Sheet: Library_oligos
type	name	sequence_230bp
[truncated: 7,500 more rows]
