# Supplementary material for: Functional dissection of human cardiac enhancers and noncoding de novo variants in congenital heart disease
Source: Nat Genet. Author manuscript; Available in PMC 2024 Jul 2. (PMC11218660; doi:10.1038/s41588-024-01669-y)
Supplement: Supplemental Data.4 [file NIHMS2001652-supplement-Supplemental_Data_4.xlsx]

## Sheet: MPRA
EpiCard Scores for MPRA Regions
	Mean Epicard Score	SD	t-test vs MPRA-NS	t-test vs MPRA-IA
MPRA-NS (n=3807)	-0.078	0.144	.	.
MPRA-IA (n=214)	-0.146	0.168	2.4e-08	.
MPRA-DA (n=189)	0.055	0.192	<2.2E-16	<2.2E-16
Enformer Scores for MPRA Regions
	Mean Total Enformer Score	SD	t-test vs MPRA-NS	t-test vs MPRA-IA
MPRA-NS (n=3807)	-770	33026	.	.
MPRA-IA (n=214)	879	32779	0.5	.
MPRA-DA (n=189)	-3024	68236	0.67	0.49
	Mean Minimum Enformer Score	SD	t-test vs MPRA-NS	t-test vs MPRA-IA
MPRA-NS (n=3807)	-120	298	.	.
MPRA-IA (n=214)	-190	502	0.056	.
MPRA-DA (n=189)	-129	330	0.74	0.16
	Mean Maximum Enformer Score	SD	t-test vs MPRA-NS	t-test vs MPRA-IA
MPRA-NS (n=3807)	116	340	.	.
MPRA-IA (n=214)	184	647	0.15	.
MPRA-DA (n=189)	133	255	0.39	0.31

## Sheet: EpiCard
ID	uniqueVarID	EpiCard Score	group
100008	100008chr1145161068GA	0.997838	CHD
100008	100008chr1683902713CT	0.260958	CHD
100017	100017chr1338822857GA	0.447073	CHD
100017	100017chr139203942TC	1.0597	CHD
100017	100017chr1681615787AC	0.696086	CHD
100017	100017chr1685461208AG	1.70303	CHD
100017	100017chr1757263356GA	0.649248	CHD
100017	100017chr1769435440CT	0.597458	CHD
100017	100017chr1775797841TC	0.640331	CHD
100017	100017chr237826902AG	0.713542	CHD
100017	100017chr262680070GA	0.934388	CHD
100017	100017chr323945994AG	0.423757	CHD
100017	100017chr7157397661GA	0.872064	CHD
100025	100025chr1687963687CT	1.10114	CHD
100025	100025chr1874797197TC	1.44897	CHD
100025	100025chr2227872904TAT	0.678636	CHD
100025	100025chr227265339CT	1.64014	CHD
100025	100025chr261013047TG	0.314397	CHD
100045	100045chr13106560343CG	0.392211	CHD
100045	100045chr4143329280CT	1.0057	CHD
100045	100045chr5179670701GA	0.68193	CHD
100078	100078chr103119419AG	0.547767	CHD
100078	100078chr1212502958AG	-0.0415461	CHD
100078	100078chr1740060143CT	0.573711	CHD
100078	100078chr376455772AT	0.397146	CHD
100078	100078chr47857325TC	1.3796	CHD
100078	100078chr6107958209GT	2.13934	CHD
100078	100078chr810839259CT	0.583316	CHD
100078	100078chr9122240436CA	0.555342	CHD
100079	100079chr1760469110GA	0.722909	CHD
100079	100079chr186622028GA	0.885728	CHD
100079	100079chr626047924GC	0.750161	CHD
100082	100082chr1071214873GA	0.749244	CHD
100082	100082chr1111841881CA	1.4748	CHD
100082	100082chr137950982GC	0.435441	CHD
100082	100082chr1934179542TTA	0.468242	CHD
100082	100082chr2032217415TC	0.336952	CHD
100082	100082chr2220993759GT	0.38878	CHD
100082	100082chr3193052926TC	0.472355	CHD
100082	100082chr342667577CT	0.39339	CHD
100082	100082chr4139308186CT	0.524415	CHD
100082	100082chr483456284TTAAGT	1.47747	CHD
100082	100082chr5180789089GA	0.636997	CHD
100082	100082chr915462060AG	0.398883	CHD
100088	100088chr1135379614GT	0.883118	CHD
100088	100088chr224484137GA	0.625897	CHD
100088	100088chr896591806GT	0.420049	CHD
100090	100090chr116595481CTC	0.730563	CHD
100090	100090chr1167642490GT	0.828911	CHD
100090	100090chr143361635AG	0.490612	CHD
100090	100090chr2237959114CA	0.351826	CHD
100111	100111chr1095520824GC	0.764565	CHD
100111	100111chr1163999883TG	0.76227	CHD
100111	100111chr1246205752AC	0.899667	CHD
100111	100111chr16266609CT	0.96903	CHD
100111	100111chr1946601652GA	1.5533	CHD
100153	100153chr1077973838GA	0.432763	CHD
100153	100153chr13786589CT	0.321471	CHD
100153	100153chr174168891TC	0.280578	CHD
100153	100153chr48286188CGC	1.07828	CHD
100172	100172chr12117030254CA	1.3465	CHD
100172	100172chr1759894208AG	0.843083	CHD
100172	100172chrX136767298GA	1.44419	CHD
100198	100198chr12131963148CT	0.59047	CHD
100198	100198chr1688817919CT	0.318622	CHD
100198	100198chr2201229243GA	0.426664	CHD
100198	100198chr2241671927CA	0.235526	CHD
100225	100225chr1630123263CT	1.82095	CHD
100225	100225chr1778272037CT	0.473527	CHD
100225	100225chr644230670GC	0.289757	CHD
100226	100226chr1529713696AG	0.274648	CHD
100226	100226chr1667848444GA	0.45401	CHD
100226	100226chr1915258563CT	0.643884	CHD
100226	100226chr46771185TC	1.0827	CHD
100235	100235chr1115883004CG	0.165857	CHD
100235	100235chr1575351181GA	0.926143	CHD
100235	100235chr2221568370CT	0.997903	CHD
100235	100235chr476241419AG	0.822526	CHD
100235	100235chr5157474121CT	0.762117	CHD
100235	100235chr532311288CA	1.31451	CHD
100235	100235chr867342145GC	0.292416	CHD
100241	100241chr1226942072GA	0.293623	CHD
100241	100241chr1423144711CG	0.704799	CHD
100241	100241chr1467365031AG	0.289361	CHD
100241	100241chr1584850567TC	0.449457	CHD
100241	100241chr2063489904GA	0.752354	CHD
100241	100241chr643618001AG	0.621446	CHD
100271	100271chr112613548AT	0.986396	CHD
100271	100271chr1474870692CT	0.563623	CHD
100271	100271chr4105966162AG	1.30421	CHD
100271	100271chr5173918710CT	0.887918	CHD
100271	100271chr7139746196GC	0.849286	CHD
100271	100271chr749774429GC	2.03034	CHD
100271	100271chr837479339GA	0.021917	CHD
100277	100277chr203852767CT	0.625116	CHD
100277	100277chr727729740TC	0.421995	CHD
100287	100287chr123267714AC	0.488003	CHD
100287	100287chr1538444518GC	0.729603	CHD
100287	100287chr1746030572GA	0.491519	CHD
100287	100287chr1856611668TC	0.301877	CHD
100287	100287chr7101237976CT	0.784058	CHD
100294	100294chr16193923CT	0.726975	CHD
100294	100294chr1717054700AG	0.49326	CHD
100294	100294chr8103026936TG	0.668144	CHD
100294	100294chr8103027171AG	0.68817	CHD
100298	100298chr123682004CT	0.554565	CHD
100298	100298chr1912652998TC	0.732775	CHD
100298	100298chr274957627GC	0.600286	CHD
100298	100298chr6139138256AG	0.901958	CHD
100298	100298chr653932595ATA	0.366358	CHD
100298	100298chr7137454311CT	1.54355	CHD
100325	100325chr1211864977CT	0.376225	CHD
100325	100325chr1481481946GA	0.347377	CHD
100325	100325chr76262980CT	0.613443	CHD
100328	100328chr1210240384TC	0.604398	CHD
100328	100328chr12117044790GA	0.762744	CHD
100328	100328chr1464865854CT	0.723501	CHD
100328	100328chr1876359142CT	0.518337	CHD
100328	100328chr2035627631CT	0.435086	CHD
100328	100328chr3122388971GGC	0.242605	CHD
100328	100328chr4151103849GA	0.202297	CHD
100328	100328chr438870447TA	0.946296	CHD
100328	100328chr574737468TC	0.538137	CHD
100328	100328chr6116602489AG	0.487545	CHD
100328	100328chr898047889GA	0.654872	CHD
100329	100329chr1540917391AT	0.722263	CHD
100329	100329chr203766007GA	1.01601	CHD
100329	100329chr2044140807TA	0.234838	CHD
100329	100329chr4102737409GC	1.08551	CHD
100329	100329chr47862497TG	0.617876	CHD
100329	100329chr9121785063CCTGAC	0.57176	CHD
100330	100330chr1320808397AG	0.630172	CHD
100330	100330chr1422858754AC	0.69842	CHD
100330	100330chr1669848671TC	1.14269	CHD
100330	100330chr313484672GA	1.02644	CHD
100330	100330chr3184769826CG	0.0710456	CHD
100330	100330chr6132519935AG	0.638318	CHD
100330	100330chr7157325368CT	0.461377	CHD
100330	100330chr8124041333TGACAT	1.81972	CHD
100330	100330chrX85001299GT	0.483666	CHD
100375	100375chr10512631GA	0.557903	CHD
100375	100375chr1224366196CG	0.530792	CHD
100375	100375chr1745161348CG	2.37587	CHD
100375	100375chr1938611751GA	0.687138	CHD
100375	100375chr195614312AC	0.668842	CHD
100375	100375chr261014935AT	0.607969	CHD
100375	100375chr4165366492TC	0.509788	CHD
100375	100375chr6169762277GT	0.638355	CHD
100380	100380chr126060753CT	0.815441	CHD
100387	100387chr13106533501GA	1.71345	CHD
100387	100387chr1332168376TC	1.30405	CHD
100387	100387chr1379335346GA	0.628802	CHD
100387	100387chr456644426TG	0.28473	CHD
100387	100387chr7149870952TA	1.0042	CHD
100387	100387chr7158861052GA	0.903489	CHD
100395	100395chr1045006890AG	0.478752	CHD
100395	100395chr1575455965GA	1.71534	CHD
100403	100403chr1109540659GA	0.903687	CHD
100403	100403chr11234827CG	0.45435	CHD
100403	100403chr119591678CAGGGGTATGTC	0.757031	CHD
100403	100403chr1541966538AG	0.82365	CHD
100403	100403chr1543413702AT	0.453759	CHD
100403	100403chr1669357279TCT	0.686159	CHD
100415	100415chr10100357412TC	1.25634	CHD
100415	100415chr1454626513CT	0.6451	CHD
100415	100415chr163972541GC	0.696089	CHD
100415	100415chr1929909554GT	0.506118	CHD
100415	100415chr2062919748GA	0.583617	CHD
100415	100415chr633684271GC	0.509793	CHD
100419	100419chr13110447752GA	0.227427	CHD
100419	100419chr13112679396CT	0.236132	CHD
100419	100419chr6130851579GA	0.59822	CHD
100419	100419chr7100448907AC	0.473986	CHD
100420	100420chr10125007564GA	0.345952	CHD
100420	100420chr10132575619GA	1.03009	CHD
100420	100420chr1547180336TC	0.534582	CHD
100420	100420chr1858868394ATA	0.885143	CHD
100420	100420chr2100897679CT	0.690674	CHD
100420	100420chr2229772497GA	1.46428	CHD
100420	100420chr224198748GACTAG	0.635865	CHD
100420	100420chr848650656TC	0.0535285	CHD
100421	100421chr1346157042GA	0.5971	CHD
100421	100421chr1360765445AG	1.18096	CHD
100421	100421chr1422817870CT	1.37852	CHD
100421	100421chr1945587241CT	0.657706	CHD
100421	100421chr5151882638GA	0.655334	CHD
100424	100424chr1069284832TG	0.509853	CHD
100424	100424chr1206558042GA	-0.0484321	CHD
100424	100424chr1248159974CT	0.703833	CHD
100424	100424chr1742892939TA	0.751646	CHD
100424	100424chr1748557651AC	0.831859	CHD
100424	100424chr196414727GC	1.29792	CHD
100424	100424chr487079766GA	0.914122	CHD
100424	100424chr593600092GA	0.879943	CHD
100425	100425chr11859658AC	0.746088	CHD
100425	100425chr1207919129GC	0.646312	CHD
100425	100425chr193056464AT	1.01881	CHD
100425	100425chr2159048754TC	0.74035	CHD
100425	100425chr2238183561CT	0.578948	CHD
100425	100425chr224215421CT	0.505946	CHD
100425	100425chr273075982CA	0.45967	CHD
100425	100425chr6122479036GA	0.875012	CHD
100425	100425chr744109249CT	0.347505	CHD
100437	100437chr1249581245GA	0.855619	CHD
100437	100437chr1464219108TTG	0.799458	CHD
100437	100437chr2144474714CT	0.4508	CHD
100437	100437chr376214050GC	0.203136	CHD
100440	100440chr472568515CT	1.75904	CHD
100440	100440chr516546699TC	0.9684	CHD
100440	100440chr75589392AGA	0.392727	CHD
100441	100441chr125233022AG	0.763854	CHD
100441	100441chr286028193GA	1.73232	CHD
100441	100441chr999107906CT	0.765107	CHD
100442	100442chr1156761972AC	0.510004	CHD
100442	100442chr1231690968CG	0.302532	CHD
100442	100442chr126970350CT	1.41302	CHD
100442	100442chr927119350AC	0.198831	CHD
100444	100444chr116646390CA	0.977059	CHD
100444	100444chr1220685697GT	0.901014	CHD
100444	100444chr225297672GA	0.435245	CHD
100444	100444chr620411920AT	0.730385	CHD
100444	100444chr830728114GA	2.16974	CHD
100453	100453chr11120547899CT	1.5133	CHD
100453	100453chr1224408290CT	0.302141	CHD
100453	100453chr1422911482TC	0.583418	CHD
100453	100453chr1455051962CT	0.768418	CHD
100453	100453chr1743770678GA	0.674271	CHD
100453	100453chr1744195654GA	0.467223	CHD
100453	100453chr2241601704CT	0.32102	CHD
100453	100453chr38726808CT	0.267353	CHD
100453	100453chr4100462211CA	0.89163	CHD
100453	100453chr587260635GA	0.267376	CHD
100453	100453chr613361755CA	0.400249	CHD
100453	100453chrX102659230CA	0.538208	CHD
100458	100458chr11130726728AT	0.990278	CHD
100458	100458chr1164803287GA	0.719272	CHD
100458	100458chr12294783CG	0.440358	CHD
100458	100458chr1575470900GT	-0.38194	CHD
100465	100465chr1250498833GC	0.844432	CHD
100465	100465chr128007397CT	0.61648	CHD
100465	100465chr1557387265GA	0.683514	CHD
100465	100465chr1879866207GC	0.313605	CHD
100465	100465chr331545051GT	0.384344	CHD
100469	100469chr122162671GT	0.217112	CHD
100469	100469chr163315336CT	0.926303	CHD
100469	100469chr1687060CT	0.664253	CHD
100475	100475chr1623590862CT	0.442134	CHD
100475	100475chr1721032873AT	0.387655	CHD
100475	100475chr19936150GA	0.961475	CHD
100475	100475chr2231198494TC	1.87427	CHD
100475	100475chr4112671847AG	1.32058	CHD
100475	100475chr937948620CT	0.707902	CHD
100480	100480chr1094035074CT	0.506202	CHD
100480	100480chr11108110010CT	0.339107	CHD
100480	100480chr125897637TC	0.546758	CHD
100480	100480chr2128756253AAGTC	1.39864	CHD
100480	100480chr861539811GGT	0.661314	CHD
100486	100486chr10114716802TC	0.507555	CHD
100486	100486chr1012137793CT	0.490571	CHD
100486	100486chr1080461376TC	0.889463	CHD
100486	100486chr1181252588GA	0.379624	CHD
100486	100486chr12119189984GT	0.409158	CHD
100486	100486chr242360998GAG	3.28433	CHD
100486	100486chr5131811609CG	0.657966	CHD
100486	100486chr7107967813CG	0.518652	CHD
100486	100486chr856994600AG	0.765785	CHD
100491	100491chr1029131035CG	0.284957	CHD
100491	100491chr1183458831CTC	0.460142	CHD
100491	100491chr1776729894TG	0.276719	CHD
100491	100491chr1857591531TA	0.322254	CHD
100493	100493chr147232871AG	1.27604	CHD
100493	100493chr1669399197CT	0.739382	CHD
100493	100493chr2120759212GA	0.507701	CHD
100493	100493chr2237679497AG	0.303069	CHD
100493	100493chr349478476GA	0.67126	CHD
100513	100513chr110395190TC	0.924725	CHD
100513	100513chr323912742GA	0.540216	CHD
100525	100525chr2062065958CA	1.16166	CHD
100525	100525chr6164102118CT	1.08532	CHD
100528	100528chr233579999CT	0.921353	CHD
100531	100531chr1156077737GA	0.646498	CHD
100531	100531chr1201793039CT	2.58846	CHD
100531	100531chr1590933354CT	0.229846	CHD
100531	100531chr18542591GA	1.27448	CHD
100531	100531chr2228782157CT	0.520456	CHD
100531	100531chr243307761TC	0.244083	CHD
100550	100550chr1113377708TC	0.900127	CHD
100550	100550chr1201760160TC	0.846152	CHD
100550	100550chr1954440116CA	0.730461	CHD
100550	100550chr2177295295CT	0.513507	CHD
100550	100550chr39395565GA	1.00594	CHD
100550	100550chr5178263491TC	0.705605	CHD
100550	100550chr569213006CA	0.669026	CHD
100550	100550chr6138114857CA	0.961986	CHD
100550	100550chr993574846TC	0.582606	CHD
100578	100578chr163129824GC	1.23295	CHD
100578	100578chr1848974966GC	1.96381	CHD
100578	100578chr2221678152AC	0.930009	CHD
100578	100578chr226215656GT	0.62502	CHD
100578	100578chr271077004GC	0.224156	CHD
100578	100578chr3197730454AC	0.566127	CHD
100612	100612chr1293536493AG	1.18088	CHD
100612	100612chr153326247CT	1.38475	CHD
100612	100612chr635593640CT	0.648957	CHD
100612	100612chr739626924AC	0.832681	CHD
100617	100617chr12108806280TC	0.846591	CHD
100617	100617chr1468791577CG	1.69915	CHD
100617	100617chr1656436884AG	0.16639	CHD
100617	100617chr1749284445CT	0.725457	CHD
100617	100617chr2160490170GC	0.745631	CHD
100617	100617chr3105676082GC	0.676612	CHD
100617	100617chr9127881212CT	0.629012	CHD
100627	100627chr1350912940TA	0.663146	CHD
100627	100627chr18518794GA	0.290611	CHD
100627	100627chr192161015CT	0.769873	CHD
100627	100627chr1940231668TC	1.88168	CHD
100627	100627chr2242206153TC	0.388399	CHD
100627	100627chr345993406TG	0.986288	CHD
100627	100627chr464503327AG	0.630098	CHD
100634	100634chr11134037837CT	2.01641	CHD
100634	100634chr1167615003CT	0.28212	CHD
100634	100634chr1201492340GA	0.791319	CHD
100634	100634chr156652317GA	0.366922	CHD
100634	100634chr162087765GA	0.208596	CHD
100634	100634chr1858599827AG	0.696388	CHD
100634	100634chr617961575TC	0.767582	CHD
100650	100650chr1275933485CT	1.37412	CHD
100650	100650chr132188282AAT	0.524137	CHD
100650	100650chr1375615420CATAAC	0.522192	CHD
100650	100650chr1492122588CG	1.27346	CHD
100650	100650chr1534342885CT	1.17904	CHD
100650	100650chr18361935CT	0.201524	CHD
100650	100650chr1942261666CT	0.695217	CHD
100650	100650chr263849412GA	0.752835	CHD
100660	100660chr10102610932TC	0.210676	CHD
100660	100660chr1624612365CT	0.762789	CHD
100660	100660chr2131094733GA	0.18167	CHD
100660	100660chr274150026CT	0.50783	CHD
100660	100660chr316513118TC	1.76878	CHD
100660	100660chr3197950895GT	0.522797	CHD
100660	100660chr5129242102CG	0.568898	CHD
100660	100660chr841674981CA	0.890244	CHD
100662	100662chr1080465919TC	0.469321	CHD
100662	100662chr126069591GA	0.234157	CHD
100662	100662chr1954133041CT	0.526515	CHD
100662	100662chr198217622CT	0.789984	CHD
100662	100662chr265877160GA	0.550326	CHD
100662	100662chr626537522CT	3.51158	CHD
100662	100662chr7107966269GA	0.187876	CHD
100669	100669chr11102115237CTAATC	0.833476	CHD
100669	100669chr1232688844GA	0.595464	CHD
100669	100669chr1250022301GA	0.637306	CHD
100669	100669chr1689503988GA	0.787786	CHD
100669	100669chr2063857450CT	0.827175	CHD
100669	100669chr2214489381GA	1.13631	CHD
100669	100669chr749775146CT	1.42553	CHD
100669	100669chr774008641CT	0.570189	CHD
100679	100679chr1712227023CT	0.423408	CHD
100679	100679chr2240360583CT	0.480048	CHD
100679	100679chr3177151109GA	1.3962	CHD
100679	100679chr5134772794CT	0.542625	CHD
100679	100679chr5155012636CG	0.531641	CHD
100692	100692chr10122129350GA	0.95271	CHD
100692	100692chr1257122503TG	0.617449	CHD
100692	100692chr1542950679GC	0.887758	CHD
100692	100692chr1577060109CT	1.70022	CHD
100692	100692chr1946727176CG	0.689942	CHD
100692	100692chr195921468CT	0.642477	CHD
100703	100703chr1656270539GA	0.486085	CHD
100703	100703chr515500431AC	0.640663	CHD
100703	100703chr8100950256CA	2.06824	CHD
100703	100703chr8144107931GA	0.143728	CHD
100722	100722chr1089333626GA	1.03724	CHD
100722	100722chr747387383GA	0.279524	CHD
100722	100722chr7521595GA	1.32274	CHD
100746	100746chr1119648567GA	1.66645	CHD
100746	100746chr121217572CT	-0.247456	CHD
100746	100746chr215600212AG	0.179335	CHD
100746	100746chr243154790CT	0.597856	CHD
100746	100746chr448654315CCA	0.769114	CHD
100746	100746chr8123157239TG	1.16291	CHD
100746	100746chrX52925019TG	0.543375	CHD
100748	100748chr14105013132GA	1.22328	CHD
100748	100748chr195042434GA	1.60523	CHD
100748	100748chr863165345GA	0.381107	CHD
100750	100750chr1182840219AG	-0.0298414	CHD
100750	100750chr163497995TG	0.648735	CHD
100750	100750chr4177309262CT	0.931267	CHD
100750	100750chr5148445963GT	0.909183	CHD
100750	100750chr687601470AG	0.63236	CHD
100750	100750chr76058434TC	0.961277	CHD
100756	100756chr1333017863TA	1.38033	CHD
100756	100756chr143380115GC	0.745877	CHD
100756	100756chr1762616775CT	1.00792	CHD
100756	100756chr893700806GC	2.22269	CHD
100759	100759chr11100444871AATTGA	0.550049	CHD
100759	100759chr127662068CA	0.647537	CHD
100759	100759chr159669277TC	0.695238	CHD
100759	100759chr1836596194GA	0.277915	CHD
100759	100759chr8140819201TC	0.625757	CHD
100760	100760chr12101406470AG	0.397982	CHD
100760	100760chr1245177080GC	0.793868	CHD
100760	100760chr1669297603GA	0.632963	CHD
100760	100760chr1841948849CA	0.60316	CHD
100760	100760chr1841952432AG	0.569511	CHD
100760	100760chr2187511847GA	0.511985	CHD
100760	100760chr5175680601GA	1.18866	CHD
100760	100760chr771263694CT	0.585103	CHD
100766	100766chr1234615565TG	0.707717	CHD
100766	100766chr1685152852CT	0.467398	CHD
100766	100766chr1740476120CT	2.06925	CHD
100766	100766chr1858856864GA	0.49429	CHD
100766	100766chr456699166CG	0.659348	CHD
100766	100766chr5168915349TC	0.684731	CHD
100766	100766chrX54919846CT	0.218412	CHD
100772	100772chr1326016648TC	0.319784	CHD
100772	100772chr1328819983GA	1.50022	CHD
100772	100772chr144781860CTTC	0.709196	CHD
100772	100772chr1744980890GT	1.29275	CHD
100772	100772chr9131103750GC	0.187318	CHD
100778	100778chr1624987217CT	0.727937	CHD
100778	100778chr1911435930CT	2.67824	CHD
100778	100778chr1947487805GA	0.614742	CHD
100778	100778chr2158961570AG	0.462914	CHD
100778	100778chr244170815TC	1.66159	CHD
100778	100778chr4154534793AG	0.396407	CHD
100778	100778chr96405429AC	0.608356	CHD
100803	100803chr1071972979CT	0.863526	CHD
100803	100803chr1578112002GC	0.395066	CHD
100803	100803chr1955660717GC	0.203804	CHD
100803	100803chr2133534545AC	0.376124	CHD
100803	100803chr4156949219TC	0.798796	CHD
100803	100803chr581241649GC	0.679445	CHD
100810	100810chr1398129581GA	1.0037	CHD
100810	100810chr1423330941AG	0.617084	CHD
100810	100810chr1712010012GA	0.883579	CHD
100810	100810chr194867901GA	1.15446	CHD
100810	100810chr439366202CA	-0.119317	CHD
100810	100810chr439366212GA	-0.127127	CHD
100810	100810chr9124817869CT	0.784419	CHD
100810	100810chr993210135GA	0.324704	CHD
100839	100839chr1433934786TC	0.619783	CHD
100839	100839chr168681189CT	0.345135	CHD
100839	100839chr2101695708GC	0.226872	CHD
100839	100839chr2245681087CT	0.298907	CHD
100839	100839chr5138974846AT	1.63156	CHD
100839	100839chr5151155921TC	1.54596	CHD
100846	100846chr10113273843TG	0.431661	CHD
100846	100846chr103750548CCTTAAC	1.26943	CHD
100846	100846chr1664972581AGA	0.740743	CHD
100846	100846chr1766540402CT	1.0517	CHD
100846	100846chr18163667AT	0.758197	CHD
100846	100846chr5149065598GA	0.65921	CHD
100846	100846chr5176458208CT	1.14102	CHD
100853	100853chr1499475770GC	0.598754	CHD
100853	100853chr1742194872AG	0.935814	CHD
100853	100853chr1776712328CG	0.925768	CHD
100853	100853chr9129489248AT	1.20675	CHD
100870	100870chr1161418855ATA	0.411198	CHD
100870	100870chr12310527CG	0.30971	CHD
100870	100870chr1689549965GA	0.725312	CHD
100870	100870chr2128774402GA	0.849603	CHD
100870	100870chr2224564032CA	0.61646	CHD
100870	100870chr314171426AC	0.461561	CHD
100870	100870chr342096925CT	0.412903	CHD
100875	100875chr11034377GA	0.628878	CHD
100875	100875chr117570635CT	0.458385	CHD
100875	100875chr1201741410GA	0.295174	CHD
100875	100875chr136126561CATC	0.789679	CHD
100875	100875chr1759138606AC	0.457319	CHD
100875	100875chr1916635619CT	0.619169	CHD
100875	100875chr239694279AG	0.527212	CHD
100875	100875chr254557951CT	0.375846	CHD
100878	100878chr3185583032TC	0.766612	CHD
100879	100879chr1163982034AC	0.689812	CHD
100879	100879chr2047648507CA	0.600752	CHD
100879	100879chr475735275GA	0.520413	CHD
100879	100879chr838934570CT	0.720523	CHD
100879	100879chr991421999CG	1.69341	CHD
100879	100879chr991423579CG	1.21587	CHD
100883	100883chr1044800572TC	0.770148	CHD
100883	100883chr1379657842CT	0.491875	CHD
100883	100883chr1741511138GA	0.498494	CHD
100883	100883chr1943742289TC	0.747118	CHD
100883	100883chr3192636614TA	1.52027	CHD
100883	100883chr372329063GC	1.25096	CHD
100883	100883chr8100310906AG	1.55551	CHD
100883	100883chr817662394CT	0.302322	CHD
100883	100883chr838269827GC	1.04959	CHD
100915	100915chr1464114562CT	0.659558	CHD
100915	100915chr1575349343GA	0.72057	CHD
100915	100915chr1744941461CT	0.653994	CHD
100915	100915chr236478148CA	0.847459	CHD
100915	100915chr7106088544CG	0.483068	CHD
100915	100915chr739954743CAC	0.664361	CHD
100915	100915chr9113520473AC	1.34535	CHD
100915	100915chrX40651044CT	0.341952	CHD
100917	100917chr10104330414GA	1.55806	CHD
100917	100917chr1423099599GA	0.452916	CHD
100917	100917chr1454608858GA	0.390685	CHD
100917	100917chr1654239869GA	1.61105	CHD
100917	100917chr1782554575AG	1.72811	CHD
100922	100922chr1499727359GC	0.525119	CHD
100922	100922chr163666725GA	0.717732	CHD
100922	100922chr163666938TG	0.7416	CHD
100922	100922chr163672962GC	0.354668	CHD
100922	100922chr2168804481TC	1.11093	CHD
100922	100922chr217753604AG	1.31878	CHD
100922	100922chr247905819GC	1.45309	CHD
100922	100922chr299179015AG	0.626139	CHD
100922	100922chr376547210CG	0.743302	CHD
100922	100922chr39795365TC	0.862115	CHD
100922	100922chr4118905115TC	0.764633	CHD
100922	100922chr8130016959CCCGGTCTCCAGACCTTCAGGC	1.39265	CHD
100922	100922chr937891302CG	0.276899	CHD
100940	100940chr12104215672AG	2.49274	CHD
100940	100940chr1328653038GC	0.476359	CHD
100940	100940chr2037183275CT	0.778955	CHD
100940	100940chr3179336928AG	1.16272	CHD
100940	100940chr593810004AG	0.741938	CHD
100940	100940chr7129068645CG	0.622771	CHD
100940	100940chr7129068927AG	0.514268	CHD
100940	100940chr852647190AG	0.414536	CHD
100940	100940chr936192536TC	1.02199	CHD
100943	100943chr13113533972TC	0.88614	CHD
100943	100943chr1452697646TC	1.04671	CHD
100948	100948chr1117373817GA	0.582235	CHD
100948	100948chr1161819302GA	0.346137	CHD
100948	100948chr1214554574GA	1.42023	CHD
100948	100948chr1534789018CT	1.36674	CHD
100948	100948chr197213298CCGCACCATT	0.636218	CHD
100948	100948chr3170858933AG	0.689129	CHD
100951	100951chr12123091716CA	0.455593	CHD
100951	100951chr2242592550GA	0.462508	CHD
100951	100951chr3177195796TC	2.3151	CHD
100960	100960chr126331434GA	0.474057	CHD
100960	100960chr2197484749CCTACTATTA	0.239661	CHD
100960	100960chr376332968CG	0.636051	CHD
100960	100960chr6158791095CA	0.442259	CHD
100960	100960chr652516128GA	0.868973	CHD
100960	100960chr933242910CG	0.72951	CHD
100967	100967chr1453966530AAAACA	0.268874	CHD
100967	100967chr164815740AG	0.728741	CHD
100967	100967chr1778272749GT	1.44392	CHD
100967	100967chr34741867TC	0.815823	CHD
100978	100978chr12122995143CT	0.835602	CHD
100978	100978chr1373043445TC	0.31319	CHD
100978	100978chr1628100267GA	1.01586	CHD
100978	100978chr1949820224GA	1.44504	CHD
100978	100978chr2171055389TACAT	0.490986	CHD
100978	100978chr3160565526GA	1.79844	CHD
100978	100978chr371239551AAAAAC	0.874891	CHD
100978	100978chr5142809247AG	0.884848	CHD
100978	100978chr9129004886GGC	0.598684	CHD
100980	100980chr1464909894CT	0.849902	CHD
100980	100980chr1631479320GT	0.665046	CHD
100980	100980chr1759883578GA	0.576416	CHD
100980	100980chr1761392398TA	0.789189	CHD
100980	100980chr2237184634TA	0.12431	CHD
100980	100980chr358053944GA	0.72003	CHD
100980	100980chr4110365617CT	1.01646	CHD
100980	100980chr67881385AT	0.745218	CHD
100996	100996chr1114025383CT	0.53895	CHD
100996	100996chr1565465113TC	0.487954	CHD
100996	100996chr41860597ATGTGA	0.533907	CHD
100996	100996chr494475879AC	0.956406	CHD
100996	100996chr534928233ACTTTCCA	0.630174	CHD
100996	100996chr9129828089GA	0.521362	CHD
101006	101006chr230239662CA	1.22907	CHD
101006	101006chr376245260GT	0.610666	CHD
101006	101006chr5107374410GT	0.880242	CHD
101006	101006chr5160175747CA	0.639928	CHD
101025	101025chr1112845506AG	1.14377	CHD
101025	101025chr1834595745TG	1.32403	CHD
101025	101025chr2215369047GA	0.660279	CHD
101025	101025chr4153344863CG	-0.264779	CHD
101025	101025chr996451231TC	1.82558	CHD
101031	101031chr1434712390CT	1.43067	CHD
101031	101031chr1464927640GA	0.623092	CHD
101031	101031chr1757938739CT	0.63008	CHD
101031	101031chr476261855TC	0.99726	CHD
101031	101031chr578567994AC	0.613919	CHD
101038	101038chr185892670ACAGTA	1.11023	CHD
101038	101038chr1910417417AG	0.868095	CHD
101044	101044chr1352454415GA	1.14494	CHD
101044	101044chr43123378TG	1.96742	CHD
101048	101048chr173527616TC	0.619746	CHD
101048	101048chr1822682568TC	0.659056	CHD
101048	101048chr1914581508CA	0.504359	CHD
101048	101048chr2188976966GA	0.91089	CHD
101048	101048chr2229265370GA	0.279008	CHD
101048	101048chr3154267288GA	0.881339	CHD
101048	101048chr4119150265TC	0.624634	CHD
101048	101048chr6169728740TG	0.488792	CHD
101056	101056chr153953391CT	0.538134	CHD
101056	101056chr1572485681CG	0.692014	CHD
101056	101056chr2107338398TC	0.99242	CHD
101056	101056chr220021944AG	0.34858	CHD
101056	101056chr239248563GA	0.37914	CHD
101056	101056chr347049703AG	0.560666	CHD
101056	101056chr637821778CT	0.543711	CHD
101056	101056chr7151699455GA	1.38955	CHD
101056	101056chr867053988AG	0.640423	CHD
101056	101056chr896590549CT	0.411867	CHD
101069	101069chr128728221CT	0.645755	CHD
101069	101069chr1590584757AT	0.424232	CHD
101069	101069chr1781291589CT	0.967834	CHD
101078	101078chr111848327CT	0.488581	CHD
101078	101078chr1246538492AG	0.997705	CHD
101078	101078chr1583064054GA	0.686325	CHD
101078	101078chr735466597GT	2.31442	CHD
101078	101078chr75996432GC	0.437561	CHD
101081	101081chr1145155418GA	0.286237	CHD
101081	101081chr129159499CAAATC	0.607216	CHD
101081	101081chr139047585CT	1.4598	CHD
101081	101081chr1653826800AG	1.56849	CHD
101081	101081chr1677859364TC	0.730343	CHD
101081	101081chr314124836CG	1.63455	CHD
101081	101081chr4102504470AG	1.49445	CHD
101122	101122chr10102100170GA	0.570607	CHD
101122	101122chr1245178036GA	1.17254	CHD
101122	101122chr15101198454TC	0.909557	CHD
101122	101122chr246549805CT	1.2261	CHD
101122	101122chr5178543525TA	0.691178	CHD
101132	101132chr1157526723CA	0.367192	CHD
101132	101132chr1157565923CT	1.67195	CHD
101132	101132chr1610757183CA	0.565881	CHD
101132	101132chr2190746468CT	0.258331	CHD
101132	101132chr5177594712CG	0.674672	CHD
101132	101132chr820082760CT	1.08459	CHD
101141	101141chr1225951333GA	0.630161	CHD
101141	101141chr13106510596CT	0.581025	CHD
101141	101141chr23572493TC	0.571775	CHD
101141	101141chr369253065CT	0.572847	CHD
101141	101141chr730606840TAT	0.581618	CHD
101149	101149chr10102610371CT	0.432635	CHD
101149	101149chr1424201740GA	0.5655	CHD
101149	101149chr1688718162CT	0.0403674	CHD
101149	101149chr1742994486CT	0.0939516	CHD
101149	101149chr2187496506TC	0.988453	CHD
101149	101149chr3129443822GC	0.514538	CHD
101149	101149chr992759984AC	0.600195	CHD
101152	101152chr1229349466TC	0.50435	CHD
101152	101152chr1585433054TC	0.896778	CHD
101152	101152chr1742100064CT	0.562373	CHD
101152	101152chr2146105886GC	0.697208	CHD
101152	101152chr286792700TG	0.795492	CHD
101160	101160chr10118033917CT	0.581801	CHD
101160	101160chr1230120633GA	-0.0154864	CHD
101160	101160chr1231812975CG	0.643457	CHD
101160	101160chr1435096321TA	0.554355	CHD
101160	101160chr1564165253TG	0.462357	CHD
101160	101160chr1777676487CA	1.23385	CHD
101160	101160chr1911439941CT	0.602779	CHD
101160	101160chr228882589TC	0.493404	CHD
101160	101160chr47903297CT	0.037444	CHD
101160	101160chr489423091GA	0.684399	CHD
101160	101160chr6132510294CT	0.669752	CHD
101160	101160chr935689944GA	1.38292	CHD
101160	101160chr991763549TA	0.983843	CHD
101178	101178chr10125757415CT	0.172165	CHD
101178	101178chr10129946959GA	0.649154	CHD
101178	101178chr1175397823AG	0.469936	CHD
101178	101178chr1248834105CT	0.521532	CHD
101178	101178chr1824166978TC	0.629897	CHD
101178	101178chr1912702061TC	0.488635	CHD
101196	101196chr10110670265AC	1.058	CHD
101196	101196chr1293478946TA	0.135084	CHD
101196	101196chr2062494689CG	0.68136	CHD
101196	101196chr2188982028CTC	0.68246	CHD
101196	101196chr673524469AG	0.483146	CHD
101196	101196chr755974558AG	0.803793	CHD
101196	101196chr8107636249CT	0.648433	CHD
101196	101196chr8115447824TC	0.528073	CHD
101221	101221chr2210169240TC	0.859802	CHD
101221	101221chr369091524TC	0.865515	CHD
101221	101221chr415634455TC	0.797001	CHD
101221	101221chr588823425TC	0.629707	CHD
101221	101221chr9129110981CT	1.40492	CHD
101231	101231chr1165869314GA	0.748901	CHD
101231	101231chr1248863655GA	1.67216	CHD
101231	101231chr2127272113GA	0.733151	CHD
101247	101247chr112715973TC	0.608444	CHD
101247	101247chr1175745828AG	1.54088	CHD
101247	101247chr238977534CT	0.23379	CHD
101247	101247chr373394984GC	0.707842	CHD
101247	101247chr722946844GA	0.809526	CHD
101253	101253chr12112115214AT	0.974846	CHD
101253	101253chr1584822164TC	1.05234	CHD
101253	101253chr376671749AG	0.443896	CHD
101253	101253chr8132762643TA	0.602077	CHD
101272	101272chr14104696780GA	0.926906	CHD
101272	101272chr2127879770TC	0.524982	CHD
101272	101272chr358052629CT	0.820658	CHD
101272	101272chr8144468964CT	0.816244	CHD
101272	101272chr9113603014CT	0.771237	CHD
101272	101272chr9125254815GA	0.693978	CHD
101272	101272chr970613886GC	0.513419	CHD
101280	101280chr1161831581GA	0.587495	CHD
101280	101280chr240246651AG	0.432687	CHD
101280	101280chr9110095432GCG	1.16494	CHD
101301	101301chr11295352GA	0.785028	CHD
101301	101301chr16554686CT	0.262055	CHD
101301	101301chr656472458AG	0.398009	CHD
101325	101325chr1589755161TTTTAT	0.55032	CHD
101325	101325chr1764143142GA	0.710482	CHD
101325	101325chr830282046GA	0.703399	CHD
101327	101327chr119362162CT	1.17588	CHD
101327	101327chr1686568858CT	1.0672	CHD
101327	101327chr1715270890GA	0.800896	CHD
101327	101327chr1742112528CA	1.57543	CHD
101327	101327chr236408035GA	0.85612	CHD
101327	101327chr264668099CT	1.02366	CHD
101327	101327chr618390355CT	0.652656	CHD
101327	101327chr9113476754CT	0.561265	CHD
101327	101327chr921795429CT	0.645637	CHD
101355	101355chr1079386667GA	0.850054	CHD
101355	101355chr126181140ATGAGA	0.783394	CHD
101355	101355chr205656206AG	0.174858	CHD
101355	101355chr2219622882CT	1.01689	CHD
101357	101357chr1227036586TC	0.717067	CHD
101357	101357chr4124700651GA	0.31968	CHD
101360	101360chr1256707177CT	0.966821	CHD
101360	101360chr1592057384TC	0.611967	CHD
101360	101360chr1738701581GT	2.28292	CHD
101360	101360chr2034538437AG	0.368312	CHD
101360	101360chr3185152177CT	1.94636	CHD
101360	101360chr366220884CA	1.11238	CHD
101360	101360chr5142112763GA	0.726655	CHD
101364	101364chr1454604812AG	0.480198	CHD
101364	101364chr1769051991GA	0.774382	CHD
101364	101364chr41013465CT	0.990504	CHD
101364	101364chr447625571TTGT	0.514963	CHD
101364	101364chr487994113GC	0.360305	CHD
101364	101364chr7144836663CT	0.795428	CHD
101385	101385chr1156479246GA	0.488247	CHD
101385	101385chr1721398091AG	0.541645	CHD
101385	101385chr1749240188CG	0.739652	CHD
101385	101385chr7100664590GA	0.501151	CHD
101385	101385chr774227369GA	0.650193	CHD
101385	101385chr983982525GC	0.796447	CHD
101387	101387chr1033188062CT	0.520765	CHD
101387	101387chr1346147140GT	0.857786	CHD
101387	101387chr1394432317AAG	0.807399	CHD
101387	101387chr1749226903GA	0.722412	CHD
101387	101387chr203928844ATTTTCA	0.4546	CHD
101387	101387chr2062116902AG	0.427324	CHD
101387	101387chr224203092AG	0.0353054	CHD
101387	101387chr57868892CG	1.19662	CHD
101387	101387chr8140716700CT	0.328736	CHD
101387	101387chr881365469GA	0.578775	CHD
101404	101404chr1168086661CT	0.689683	CHD
101404	101404chr1178099699GA	-0.395952	CHD
101404	101404chr12104458815CT	1.2	CHD
101404	101404chr317162229GT	1.08129	CHD
101404	101404chr559300654GA	0.34671	CHD
101411	101411chr1250493198TG	0.674051	CHD
101411	101411chr1942318869AG	0.651154	CHD
101411	101411chr2035691520CA	0.562723	CHD
101411	101411chr2173079115GT	1.49393	CHD
101411	101411chr224085242AC	1.24272	CHD
101411	101411chr5115599232TC	0.543708	CHD
101413	101413chr1653042354CG	1.32835	CHD
101413	101413chr28670790TC	0.597491	CHD
101413	101413chr349647527TC	0.482855	CHD
101413	101413chr5146129396CT	0.594352	CHD
101413	101413chr5179816991CG	1.41282	CHD
101413	101413chr719117771CT	2.10313	CHD
101416	101416chr1128366447AT	1.91956	CHD
101416	101416chr1573390373TC	0.814471	CHD
101416	101416chr162047250GA	0.739742	CHD
101416	101416chr1955128331AG	0.876907	CHD
101416	101416chr481095662GA	0.947377	CHD
101440	101440chr1557379249CA	0.453389	CHD
101440	101440chr1688633190CCG	0.413868	CHD
101440	101440chr1938258016GC	0.812808	CHD
101440	101440chr195889982GA	0.520322	CHD
101440	101440chr2023418762CG	0.416423	CHD
101440	101440chr578782363TC	0.535064	CHD
101440	101440chr744568674AC	0.704173	CHD
101440	101440chr9105244307CT	2.60915	CHD
101453	101453chr10119688438GC	0.537283	CHD
101453	101453chr1713417981CT	0.553328	CHD
101453	101453chr1776715488TG	0.892092	CHD
101453	101453chr2049993860GC	0.663924	CHD
101453	101453chr2191014355CT	3.01518	CHD
101453	101453chr8144315212AC	1.29518	CHD
101453	101453chr830091820CG	0.547674	CHD
101462	101462chr1079445484GA	1.14372	CHD
101462	101462chr1163940120GA	0.437886	CHD
101462	101462chr1291381379CT	1.97014	CHD
101462	101462chr1351263650CT	0.86447	CHD
101462	101462chr2133991685AG	1.03342	CHD
101470	101470chr1162783468CT	0.65304	CHD
101470	101470chr1344904684AG	0.416603	CHD
101470	101470chr6163400005CT	0.514355	CHD
101470	101470chr7101950417AT	1.09763	CHD
101470	101470chr9137561422CT	0.255832	CHD
101477	101477chr1144734253CG	0.833133	CHD
101477	101477chr121056300GA	1.04084	CHD
101477	101477chr345536936CT	0.70251	CHD
101477	101477chr6125780304CT	2.62834	CHD
101477	101477chr7100416486GT	0.652444	CHD
101477	101477chr7116521456CT	0.676752	CHD
101477	101477chr9128721902GT	0.543483	CHD
101477	101477chr933019051GC	0.509381	CHD
101508	101508chr1097700469TA	0.730952	CHD
101508	101508chr164608071AT	0.457954	CHD
101508	101508chr1749797111TC	0.588595	CHD
101508	101508chr182643216GA	0.384048	CHD
101508	101508chr337921721TC	0.539664	CHD
101508	101508chr4186610529CT	0.679076	CHD
101508	101508chr841371903TC	0.908283	CHD
101520	101520chr1166478463ACCA	0.890614	CHD
101520	101520chr13310397GC	0.300239	CHD
101520	101520chr1464217338CT	1.31321	CHD
101520	101520chr1585749582CA	0.974914	CHD
101520	101520chr371300773CT	0.456055	CHD
101520	101520chr4168773432GA	0.333196	CHD
101520	101520chr448339011AG	0.50656	CHD
101520	101520chr7101825503GA	0.552441	CHD
101528	101528chr1165014528GA	1.1219	CHD
101528	101528chr1175654386TG	1.40131	CHD
101538	101538chr1117085660GA	0.548348	CHD
101538	101538chr177863467CT	0.376694	CHD
101538	101538chr337440140TC	0.633493	CHD
101538	101538chr498993788CT	0.551203	CHD
101538	101538chr5139106338GC	1.02984	CHD
101538	101538chr616276931CG	1.6562	CHD
101539	101539chr110048925AG	0.342634	CHD
101539	101539chr3128629327GA	0.568604	CHD
101539	101539chr361926500CT	0.630954	CHD
101539	101539chr9133529639CA	0.432616	CHD
101541	101541chr1112703956CG	0.383622	CHD
101541	101541chr139390355CT	0.895837	CHD
101541	101541chr1738782472CG	0.245961	CHD
101541	101541chr1738782834CG	0.233114	CHD
101541	101541chr2035691111CT	0.598801	CHD
101541	101541chr2132481642GCG	0.512915	CHD
101541	101541chr269896083TC	0.614639	CHD
101541	101541chr3124764156GA	0.601052	CHD
101541	101541chr3190109028GA	1.6184	CHD
101541	101541chr323924554GA	0.672871	CHD
101541	101541chr5178203972GA	1.48189	CHD
101547	101547chr1439164722AG	0.513381	CHD
101547	101547chr1759365295GT	0.907889	CHD
101547	101547chr224791904AG	0.447509	CHD
101547	101547chr333174324GA	0.60161	CHD
101547	101547chr342661245GA	1.33649	CHD
101547	101547chr45725679CA	0.570679	CHD
101547	101547chr578021319CT	0.266487	CHD
101547	101547chr74708516AG	0.876825	CHD
101547	101547chr826047105CA	0.995414	CHD
101556	101556chr13110266283GA	0.678178	CHD
101556	101556chr177701113CT	0.674441	CHD
101556	101556chr242074883GA	0.409207	CHD
101556	101556chr3141436997GA	0.270762	CHD
101556	101556chr373554128GA	0.9347	CHD
101566	101566chr1194703824TC	0.376764	CHD
101566	101566chr1712724461CA	0.537465	CHD
101566	101566chr1911444460CT	0.545807	CHD
101566	101566chr3125375618TC	2.0591	CHD
101566	101566chr6166639675CT	0.670982	CHD
101569	101569chr12123102797AT	0.647479	CHD
101569	101569chr1577391753AT	2.20047	CHD
101569	101569chr212493283GA	2.57363	CHD
101569	101569chr635488765CT	0.948425	CHD
101569	101569chr7136698920CT	1.72201	CHD
101584	101584chr1599508863CT	0.485748	CHD
101584	101584chr1689275044GA	0.935959	CHD
101584	101584chr1938886682CT	0.536357	CHD
101584	101584chr3177064486TC	0.828871	CHD
101584	101584chr847618399GT	0.430565	CHD
101599	101599chr1628088020TC	0.801829	CHD
101599	101599chr172580080TC	0.62579	CHD
101599	101599chr1942241187GA	0.648661	CHD
101599	101599chr2031712232CG	1.64854	CHD
101599	101599chr6170546231CG	0.392926	CHD
101606	101606chr11118929092GA	1.90659	CHD
101606	101606chr111909513CA	1.1772	CHD
101606	101606chr1548143415AG	0.697741	CHD
101606	101606chr16649169GT	0.939877	CHD
101606	101606chr243229554TA	2.0733	CHD
101606	101606chr296240564GGAGCG	0.400501	CHD
101606	101606chr3170864426CT	0.387272	CHD
101611	101611chr1130421975TA	0.789807	CHD
101611	101611chr1298591838GA	0.798416	CHD
101611	101611chr193846736GA	1.75859	CHD
101611	101611chr464394207GA	0.592521	CHD
101611	101611chrX100640206CG	0.570663	CHD
101621	101621chr1155681116CT	0.354723	CHD
101621	101621chr201934829TA	1.64344	CHD
101621	101621chr238301501AC	1.67491	CHD
101621	101621chr4106321593CT	-0.0638914	CHD
101621	101621chrX53397568GA	0.556396	CHD
101624	101624chr1161127686CT	0.489046	CHD
101624	101624chr1212368683AG	0.506576	CHD
101624	101624chr164217602GA	1.48799	CHD
101624	101624chr1666366462CT	0.771815	CHD
101624	101624chr1744308009CT	1.14873	CHD
101624	101624chr2238215575GA	0.23407	CHD
101624	101624chr4155676785CA	1.02644	CHD
101624	101624chr4155676799GC	1.12948	CHD
101624	101624chr690531851GA	0.461591	CHD
101624	101624chr7123719327TC	0.807194	CHD
101624	101624chr899882095CT	0.506844	CHD
101624	101624chr9136402448GA	0.600026	CHD
101626	101626chr1165714987GA	0.359732	CHD
101626	101626chr1657509981CT	0.490551	CHD
101626	101626chr1782604502AG	0.575444	CHD
101626	101626chr6167838157AC	0.695329	CHD
101626	101626chr7157341488AG	0.396517	CHD
101634	101634chr123146333GA	0.477349	CHD
101634	101634chr174187608GTATAGAAGACG	0.433425	CHD
101634	101634chr1918515128CT	0.647209	CHD
101634	101634chr5103112793TC	0.496376	CHD
101634	101634chr870132459AC	0.383264	CHD
101634	101634chr987600224AG	0.889779	CHD
101639	101639chr1202357268TC	0.680835	CHD
101639	101639chr161717512CT	0.736569	CHD
101639	101639chr1739671170CT	1.08624	CHD
101639	101639chr2219451593GA	0.312512	CHD
101639	101639chr371397377CT	1.56617	CHD
101639	101639chr531415505AT	0.707082	CHD
101653	101653chr123691210GA	0.154712	CHD
101653	101653chr126404772TA	0.881135	CHD
101653	101653chr2023032568CT	2.22	CHD
101653	101653chr3113733088AG	0.458472	CHD
101653	101653chr5149730273GT	1.19223	CHD
101653	101653chr997504485AC	1.36041	CHD
101666	101666chr2038218480GA	0.554742	CHD
101666	101666chr2146332005CA	0.382557	CHD
101666	101666chr2197482912CT	0.242993	CHD
101666	101666chr376906779TG	0.53935	CHD
101666	101666chr38736672CT	0.587438	CHD
101674	101674chr5148384986CT	0.593268	CHD
101674	101674chr9134649093GA	0.753985	CHD
101692	101692chr1451834559CT	0.160124	CHD
101692	101692chr1738337300CT	0.934808	CHD
101692	101692chr6111732220TAT	0.611316	CHD
101703	101703chr11382071GC	0.52273	CHD
101703	101703chr3188139335CT	0.711566	CHD
101703	101703chr417563204GA	0.72843	CHD
101703	101703chr4186689230AAAGA	0.534204	CHD
101708	101708chr1165754548CT	0.707089	CHD
101708	101708chr1670431729CT	0.660426	CHD
101708	101708chr43493822GA	0.784998	CHD
101708	101708chr472323550AG	0.44966	CHD
101708	101708chr6111748528TCAT	0.722975	CHD
101715	101715chr1169652600GA	0.52455	CHD
101715	101715chr1343057574CT	0.591087	CHD
101715	101715chr1946750225GA	1.15041	CHD
101715	101715chr2017570137TC	3.25192	CHD
101715	101715chr2115729002TC	0.860439	CHD
101715	101715chr5134359205GA	0.604937	CHD
101715	101715chr572111960AG	0.366093	CHD
101715	101715chr635465322CT	0.108852	CHD
101718	101718chr10110417502CA	0.780723	CHD
101718	101718chr115227547AG	0.749384	CHD
101718	101718chr1934355810GA	0.408464	CHD
101718	101718chr72617713CT	1.47283	CHD
101718	101718chr8123414963TG	0.771496	CHD
101718	101718chr9109844609CG	0.89916	CHD
101718	101718chr9109844742CT	0.913872	CHD
101718	101718chr914248777CT	0.651853	CHD
101722	101722chr1227762570CG	2.41099	CHD
101722	101722chr4185211689CAATAC	0.931593	CHD
101722	101722chr5127427404TC	0.37972	CHD
101722	101722chr5179784907AC	0.65598	CHD
101722	101722chr8101502828CT	0.340406	CHD
101779	101779chr1062074308AG	0.599933	CHD
101779	101779chr113595669GT	0.539348	CHD
101779	101779chr1331840025CT	0.995123	CHD
101779	101779chr1628584713CT	0.232178	CHD
101779	101779chr2144821698CA	0.764523	CHD
101779	101779chr4165885374CT	0.47458	CHD
101780	101780chr11227340GA	0.14282	CHD
101780	101780chr1220803218GA	0.412193	CHD
101780	101780chr1256182371TC	0.961874	CHD
101780	101780chr162283819GA	0.870769	CHD
101780	101780chr178158951GA	1.67594	CHD
101780	101780chr1945050326CT	0.310984	CHD
101780	101780chr227139553GA	0.450766	CHD
101780	101780chr229091120CTGC	0.455522	CHD
101780	101780chr266479563TC	0.90294	CHD
101780	101780chr3136346684CAGC	0.482924	CHD
101780	101780chr5177330638GA	0.634565	CHD
101780	101780chr8120072500TG	0.366071	CHD
101783	101783chr1023400212GA	2.01013	CHD
101783	101783chr115750788GA	0.49169	CHD
101783	101783chr1328956877AG	0.153568	CHD
101783	101783chr162531525CT	1.10967	CHD
101783	101783chr195024066TCTCT	0.743454	CHD
101783	101783chr376922443GA	0.78865	CHD
101784	101784chr1059804735CT	0.22459	CHD
101784	101784chr1119952038TG	0.977328	CHD
101784	101784chr1168893190GA	0.497074	CHD
101784	101784chr1768516470AC	-0.0685899	CHD
101784	101784chr1948738709TG	1.49372	CHD
101784	101784chr3133047008TC	0.755425	CHD
101784	101784chr316888006CT	1.22152	CHD
101784	101784chr588728965AG	0.666856	CHD
101784	101784chr6116250901GA	1.59234	CHD
101788	101788chr1584822200GA	0.914757	CHD
101788	101788chr1599702488CT	1.03982	CHD
101788	101788chr1712713316CG	1.22636	CHD
101788	101788chr1944894637GC	0.349356	CHD
101788	101788chr2235413790TG	0.183494	CHD
101788	101788chr333381976CT	0.844045	CHD
101790	101790chr1035239390GA	0.506366	CHD
101790	101790chr1458280632TA	0.530404	CHD
101790	101790chr1743418184GA	1.20717	CHD
101790	101790chr185983782TCT	0.498922	CHD
101790	101790chr2063953250AG	0.484383	CHD
101790	101790chr398757375GA	0.727808	CHD
101790	101790chr927095732CT	0.301648	CHD
101795	101795chr11130140231GC	0.430956	CHD
101795	101795chr12113220734CG	1.2541	CHD
101795	101795chr1534259761CG	1.13847	CHD
101795	101795chr191015108GA	0.543416	CHD
101795	101795chr2144291584AG	0.696386	CHD
101795	101795chr349725394AG	0.980117	CHD
101795	101795chr474783738CT	0.338375	CHD
101795	101795chr574721257GC	0.237537	CHD
101810	101810chr1210705097TC	0.549752	CHD
101810	101810chr126924982AG	1.72625	CHD
101810	101810chr337537922GA	0.634589	CHD
101810	101810chr631785938CT	0.696932	CHD
101810	101810chr634297222GA	0.629589	CHD
101828	101828chr11134036673GA	1.4084	CHD
101828	101828chr1215874618GA	0.399437	CHD
101828	101828chr171019718CA	1.75085	CHD
101828	101828chr1717290383GA	0.443458	CHD
101828	101828chr4691149GA	0.279088	CHD
101828	101828chr8135470194GT	0.423906	CHD
101833	101833chr1657476544GA	0.595251	CHD
101833	101833chr2218393908CT	0.658131	CHD
101833	101833chr5138174495CCTGAGG	0.491091	CHD
101833	101833chr880898070TC	0.718523	CHD
101839	101839chr10119872332CCCCGGCT	1.76065	CHD
101839	101839chr1631031297GA	0.338903	CHD
101839	101839chr1672099679GA	0.65045	CHD
101839	101839chr194901955CG	0.677539	CHD
101839	101839chr194907192CTC	0.468907	CHD
101839	101839chr2159323014AG	0.475814	CHD
101839	101839chr2191020993CT	1.82338	CHD
101839	101839chr5151156436CT	1.41351	CHD
101839	101839chr8135449753AG	1.44114	CHD
101839	101839chr9112367773CT	0.37543	CHD
101839	101839chr919116685CT	0.890369	CHD
101839	101839chr919130142CG	0.430683	CHD
101839	101839chr919131738GC	0.575801	CHD
101851	101851chr1329014868AG	0.617858	CHD
101851	101851chr1481478047TC	0.706135	CHD
101851	101851chr376535666TC	0.529225	CHD
101851	101851chr897869072CA	2.08125	CHD
101852	101852chr121225985GA	0.782079	CHD
101852	101852chr5123454986GC	1.39927	CHD
101852	101852chr745928327GA	0.212069	CHD
101854	101854chr1629809512CT	0.6035	CHD
101854	101854chr9137269081GA	1.29621	CHD
101854	101854chrX16871174CA	1.18986	CHD
101873	101873chr1161190213CT	0.278586	CHD
101873	101873chr12566692CT	0.727202	CHD
101873	101873chr127088837TGGAT	0.464857	CHD
101873	101873chr1399452583TG	0.773646	CHD
101873	101873chr1778921640AG	0.736831	CHD
101873	101873chr2062114757AG	0.137243	CHD
101873	101873chr636538197GA	0.462828	CHD
101873	101873chr673721438CT	0.795748	CHD
101905	101905chr1460164498AT	1.18819	CHD
101905	101905chr285189514TG	1.06299	CHD
101905	101905chr3119585352GA	0.572559	CHD
101905	101905chr6163581472TA	1.2317	CHD
101905	101905chrX137560965CT	1.01386	CHD
101924	101924chr811591393CT	0.671311	CHD
101924	101924chr893015435TC	0.863045	CHD
101933	101933chr19411399GC	-0.514246	CHD
101933	101933chr213001211GA	1.53747	CHD
101933	101933chr3108153185AG	0.523766	CHD
101933	101933chr8124473392GA	0.935072	CHD
101933	101933chr996555019GA	1.80424	CHD
101945	101945chr1150270865GA	0.306638	CHD
101945	101945chr1780220331CG	0.671325	CHD
101945	101945chr1915388681CT	0.563334	CHD
101945	101945chr310127812GC	0.646823	CHD
101972	101972chr1236896498GT	0.635542	CHD
101972	101972chr16139147AC	0.516219	CHD
101972	101972chr2105080720AG	1.58527	CHD
101972	101972chr264453928GT	1.16667	CHD
101972	101972chr29427190GC	0.795818	CHD
101972	101972chr7151696376AG	1.64172	CHD
101990	101990chr364613539CA	0.876946	CHD
101990	101990chr9121370064CT	1.38518	CHD
101991	101991chr2044528892CT	0.471385	CHD
101991	101991chr3122416131CA	2.99915	CHD
101991	101991chr655827318GC	0.705636	CHD
101991	101991chr7135964872GA	0.690544	CHD
101991	101991chr894679181AC	1.98666	CHD
101997	101997chr1144833560CG	0.829088	CHD
101997	101997chr1580068747CT	0.531926	CHD
101997	101997chr1687386971TA	0.677709	CHD
101997	101997chr1935279490CT	0.441809	CHD
101997	101997chr2219405326GA	1.56236	CHD
101997	101997chr837873258CA	0.681292	CHD
101998	101998chr1133267461AG	0.521186	CHD
101998	101998chr1165904486TA	0.555679	CHD
101998	101998chr1564155113GA	0.193618	CHD
101998	101998chr1624990979CA	0.598763	CHD
101998	101998chr1828152603GT	0.855274	CHD
101998	101998chr195793644CT	0.95118	CHD
101998	101998chr211487351CG	0.723803	CHD
101998	101998chr2241276371CT	0.25096	CHD
101998	101998chr811741418GA	1.27343	CHD
101998	101998chr914342670AG	0.732124	CHD
102004	102004chr1328821832AG	1.68807	CHD
102004	102004chr1328822248CT	1.70465	CHD
102004	102004chr1435368560GA	1.63036	CHD
102004	102004chr16475342CCAGACCTCTGCACCCTGGGATGC	-0.00435686	CHD
102004	102004chr2025341522TC	0.0107795	CHD
102004	102004chr2242198888CT	0.699782	CHD
102004	102004chr794276164CT	1.29381	CHD
102004	102004chrX134450474AATTTGT	0.506247	CHD
102010	102010chr13101135227GA	0.50982	CHD
102010	102010chr1432493270GA	0.202703	CHD
102010	102010chr164431821AG	0.988904	CHD
102010	102010chr2238498076CACACTTC	0.644591	CHD
102010	102010chr233112633GA	0.553687	CHD
102010	102010chr285128971AC	0.916636	CHD
102029	102029chr11117811547GA	1.03244	CHD
102029	102029chr1163758150CG	0.251742	CHD
102029	102029chr1935264581GT	0.0792396	CHD
102029	102029chr441927645TC	0.653249	CHD
102029	102029chr5172971436TC	0.632467	CHD
102030	102030chr122092723AT	0.730295	CHD
102030	102030chr13110364144CA	1.28082	CHD
102030	102030chr2063661284CT	0.434035	CHD
102030	102030chr3127696704GA	0.81037	CHD
102030	102030chr616226110CT	0.52414	CHD
102030	102030chr794600943TC	0.733983	CHD
102035	102035chr1012484575TA	0.838318	CHD
102035	102035chr1109792601GA	0.93832	CHD
102035	102035chr1159599212CT	0.333351	CHD
102035	102035chr3129563969GC	0.748811	CHD
102041	102041chr1183487156GT	0.474613	CHD
102041	102041chr6166005561CT	1.91599	CHD
102041	102041chr7523723GC	1.61198	CHD
102046	102046chr1265334426AG	0.64072	CHD
102046	102046chr1549125498TC	0.471632	CHD
102046	102046chr2131694454AG	0.623611	CHD
102046	102046chr8141403088GA	0.645002	CHD
102046	102046chr830523116GA	0.5412	CHD
102050	102050chr11115208235GT	1.02611	CHD
102050	102050chr1176160326AT	0.375022	CHD
102050	102050chr1458207193AT	0.251575	CHD
102050	102050chr185281627AG	0.732807	CHD
102050	102050chr5180817832CT	0.631174	CHD
102054	102054chr11107356826TC	0.603025	CHD
102054	102054chr1183892647TC	0.466432	CHD
102054	102054chr1292416840CTTC	1.65111	CHD
102054	102054chr1915368190GT	0.319013	CHD
102054	102054chr3160448554TC	1.26684	CHD
102054	102054chr5109395386GA	0.513146	CHD
102054	102054chr6110179903CA	2.06582	CHD
102056	102056chr10102098964GA	0.645021	CHD
102056	102056chr1777447065CT	0.55126	CHD
102056	102056chr7140334119AG	0.154727	CHD
102056	102056chr9137462645GA	1.2064	CHD
102062	102062chr1012199991TG	0.481802	CHD
102062	102062chr12114678334TC	0.10415	CHD
102062	102062chr123073562CT	2.1404	CHD
102062	102062chr1455969023TC	1.21828	CHD
102062	102062chr1936225111AG	0.698557	CHD
102062	102062chr1945039399GA	1.04809	CHD
102062	102062chr194856203TC	0.559587	CHD
102062	102062chr2034376562AAGTTA	0.313123	CHD
102062	102062chr2219689313CG	0.901012	CHD
102062	102062chr3142957875TG	0.939839	CHD
102062	102062chr6118511556AG	0.790999	CHD
102062	102062chr744294010GA	1.71221	CHD
102076	102076chr1571628573GT	0.984699	CHD
102076	102076chr186690957AC	0.642206	CHD
102076	102076chr6151390233GTG	2.46222	CHD
102076	102076chr7102995216CT	0.495857	CHD
102076	102076chr7138243018CA	0.490041	CHD
102082	102082chr1744817070GT	0.521796	CHD
102082	102082chr741445549CG	0.535837	CHD
102095	102095chr103825470GA	0.776664	CHD
102095	102095chr11134224514CA	1.49141	CHD
102095	102095chr1145963618AG	1.28038	CHD
102095	102095chr145639989TC	0.157363	CHD
102095	102095chr1628262912CT	0.452588	CHD
102095	102095chr1729603164GC	0.450625	CHD
102095	102095chr1773239003GA	0.587967	CHD
102095	102095chr4110604263CT	0.694763	CHD
102095	102095chr7129914755AG	1.4627	CHD
102095	102095chr8117946393CT	0.551523	CHD
102120	102120chr1031304339GA	0.748192	CHD
102120	102120chr1147354970GC	1.59211	CHD
102120	102120chr163954138CG	0.94275	CHD
102120	102120chr1738777211GA	0.144254	CHD
102120	102120chr177545593AAAGGC	1.73335	CHD
102120	102120chr189475585GT	0.791191	CHD
102120	102120chr2137368614CA	2.31809	CHD
102120	102120chr2220972073TG	0.585397	CHD
102120	102120chrX100624975GA	0.325998	CHD
102120	102120chrX136879733TC	0.314724	CHD
102120	102120chrX31170511GT	0.637528	CHD
102121	102121chr10102649392CA	1.20023	CHD
102121	102121chr11113179105TC	0.42001	CHD
102121	102121chr1330458316AT	0.858802	CHD
102121	102121chr1477023269GA	1.24082	CHD
102121	102121chr1727804774AT	0.6004	CHD
102121	102121chr314741855GA	1.17499	CHD
102121	102121chr55639173CA	0.486887	CHD
102121	102121chr647082547ACTGTA	0.926008	CHD
102121	102121chr995874247CG	0.587839	CHD
102121	102121chrX154422587AT	0.350712	CHD
102123	102123chr1183278394TC	0.756689	CHD
102123	102123chr2110634798CT	0.875849	CHD
102123	102123chr2146267285CT	0.0761581	CHD
102123	102123chr2187485133TC	0.626662	CHD
102123	102123chr552800177AG	1.72527	CHD
102123	102123chr6169702220GGCCCTGCCCCTGC	3.0247	CHD
102141	102141chr171458704GA	0.222839	CHD
102141	102141chr1716043493CT	0.393774	CHD
102141	102141chr3107598080AG	0.417428	CHD
102141	102141chr487537980GT	0.501715	CHD
102142	102142chr10131929564GA	0.561966	CHD
102142	102142chr1150289885TC	0.468552	CHD
102142	102142chr1156492308GT	1.21215	CHD
102142	102142chr125076673AG	0.667318	CHD
102142	102142chr1338681861TC	0.536376	CHD
102142	102142chr1338682004GC	0.50621	CHD
102142	102142chr135870517TA	0.537396	CHD
102142	102142chr1455573641CT	0.354882	CHD
102142	102142chr249835243TC	0.544133	CHD
102142	102142chr345945562TC	0.434475	CHD
102142	102142chr5179798849GA	0.21802	CHD
102142	102142chr992758001TC	0.568082	CHD
102150	102150chr1945830492AC	0.46952	CHD
102150	102150chr3123281779AT	0.656234	CHD
102150	102150chr937196660AG	0.819793	CHD
102153	102153chr1051315194TC	0.597831	CHD
102153	102153chr1202334300CA	0.722169	CHD
102153	102153chr1578112419AT	0.350901	CHD
102153	102153chr1670259802CT	0.40369	CHD
102153	102153chr1912643847CT	0.41071	CHD
102153	102153chr1915255123TC	0.407309	CHD
102153	102153chr2245487521GTG	0.595736	CHD
102153	102153chr914232583CT	0.985935	CHD
102156	102156chr1201383292CT	0.564902	CHD
102156	102156chr1678842183TG	0.65987	CHD
102156	102156chr9131412004GA	0.886184	CHD
102163	102163chr1536589324AG	1.3339	CHD
102163	102163chr323590620GA	1.6294	CHD
102163	102163chr6155287268CCTCTAGGTCTCTAAGAAC	0.913401	CHD
102168	102168chr1068949681GA	0.760394	CHD
102168	102168chr1151360600CT	0.747805	CHD
102168	102168chr1345395390TC	0.658742	CHD
102202	102202chr1651148531AAAACA	1.02003	CHD
102202	102202chr192039544GA	0.910202	CHD
102202	102202chr1949489299CT	0.653059	CHD
102202	102202chr198417972CA	0.806483	CHD
102202	102202chr240204372CT	0.409208	CHD
102202	102202chr373004057AG	0.474936	CHD
102204	102204chr2025227308CT	1.56086	CHD
102204	102204chr299191818GA	0.443597	CHD
102204	102204chr371521859GA	0.718294	CHD
102204	102204chr5172774681CCA	0.476287	CHD
102204	102204chr933450576CT	0.509731	CHD
102207	102207chr126965300GA	1.95057	CHD
102207	102207chr1435335513GT	1.28093	CHD
102207	102207chr1464951864CT	0.516802	CHD
102207	102207chr1675251445GT	0.586275	CHD
102207	102207chr1781392765CT	2.17044	CHD
102207	102207chr19902139CT	0.454924	CHD
102207	102207chr5146217114CT	0.489844	CHD
102207	102207chr8143944133GA	2.09771	CHD
102207	102207chr96398808CT	0.427999	CHD
102212	102212chr1567838838GT	1.79974	CHD
102212	102212chr1574389890GA	0.79413	CHD
102212	102212chr312163426TTA	0.810188	CHD
102212	102212chr338779353AT	0.669618	CHD
102212	102212chr7137584032TC	0.395855	CHD
102216	102216chr1116982453AG	0.328992	CHD
102216	102216chr3177481499CT	0.386897	CHD
102216	102216chr9101545866TA	0.67805	CHD
102216	102216chr9137095948AG	0.602288	CHD
102219	102219chr1161884355TG	0.255568	CHD
102219	102219chr1180646486CG	0.812588	CHD
102219	102219chr1234907398TC	0.460233	CHD
102219	102219chr128925578GA	0.499283	CHD
102219	102219chr1750693658TC	0.488066	CHD
102219	102219chr1824088107GA	0.842493	CHD
102219	102219chr1947261599CA	0.466377	CHD
102219	102219chr439559297GA	0.827891	CHD
102219	102219chr5132300823GA	0.880912	CHD
102219	102219chr773468662TC	0.487242	CHD
102254	102254chr125418118GA	0.762159	CHD
102254	102254chr2125910320CT	0.400682	CHD
102258	102258chr1591867983AG	1.27569	CHD
102258	102258chr1612803678CA	1.76478	CHD
102258	102258chr1834989849CT	0.258616	CHD
102258	102258chr198076927AC	0.531165	CHD
102258	102258chr3119293827TC	1.78676	CHD
102266	102266chr1095455897TC	0.717949	CHD
102266	102266chr1166084757CT	-0.44117	CHD
102266	102266chr1398221123GA	0.442031	CHD
102266	102266chr1582541351TCT	1.77758	CHD
102266	102266chr2160221650GA	1.11274	CHD
102266	102266chr5112706729TC	0.756883	CHD
102266	102266chr6166692846CT	0.542741	CHD
102266	102266chr9131387247CA	0.770273	CHD
102271	102271chr1948795469GC	1.33521	CHD
102271	102271chr842001879CA	1.02906	CHD
102275	102275chr1424214455TC	0.301919	CHD
102275	102275chr5124645532TC	0.376812	CHD
102275	102275chr628337998CT	0.860183	CHD
102275	102275chr813128728GA	0.378551	CHD
102275	102275chr937914987TTCCCTG	0.786934	CHD
102299	102299chr164846670CT	0.165284	CHD
102299	102299chr237457298CT	0.674212	CHD
102303	102303chr10124393373CT	0.687412	CHD
102303	102303chr195126012CT	0.853428	CHD
102303	102303chr2049278642CT	0.47448	CHD
102303	102303chr2063908259AG	0.343592	CHD
102303	102303chr5171396846GA	0.473335	CHD
102303	102303chr621596153CG	1.48263	CHD
102303	102303chr621597995AG	1.14662	CHD
102303	102303chr690543050TC	0.460487	CHD
102303	102303chr798281648CT	1.55795	CHD
102304	102304chr103088051TC	0.231426	CHD
102304	102304chr1116889309CT	0.551751	CHD
102304	102304chr538542333AC	0.758399	CHD
102304	102304chr8130290613CT	0.523245	CHD
102304	102304chr9127566391GA	0.584568	CHD
102315	102315chr1186925279TTAACT	1.12988	CHD
102315	102315chr123031121GA	0.75477	CHD
102315	102315chr1658525570CT	0.579899	CHD
102315	102315chr1831498576GA	1.31508	CHD
102315	102315chr2154697403GA	1.7117	CHD
102315	102315chr3127705728AG	0.68765	CHD
102315	102315chr319949065AG	0.855754	CHD
102315	102315chr5107434221GA	0.706806	CHD
102315	102315chr5132420849AG	0.323136	CHD
102315	102315chr5159852013GA	0.531985	CHD
102316	102316chr1068323437CT	0.558776	CHD
102316	102316chr2178891947AT	0.51303	CHD
102316	102316chr254584350GA	0.622935	CHD
102316	102316chr6136106681AT	0.704257	CHD
102334	102334chr1079390689TG	0.6486	CHD
102334	102334chr1110794579TC	0.622932	CHD
102334	102334chr1469731847CT	0.641143	CHD
102334	102334chr162088755GC	0.468395	CHD
102334	102334chr1763811439CCAG	0.89976	CHD
102334	102334chr1777467167GA	0.838566	CHD
102334	102334chr229112655TC	0.517168	CHD
102334	102334chr7130560558AG	0.419934	CHD
102342	102342chr1180165919GA	0.732893	CHD
102342	102342chr1543772060CCTC	0.419486	CHD
102342	102342chr1949500502CT	1.61968	CHD
102342	102342chr19870726GA	0.775077	CHD
102342	102342chr2062472439CT	0.8264	CHD
102342	102342chr3119678098CT	0.614144	CHD
102342	102342chr544378607AG	0.572972	CHD
102344	102344chr1116854572GT	0.816359	CHD
102344	102344chr195536717CCG	1.68882	CHD
102349	102349chr1729109399GA	0.497128	CHD
102349	102349chr1939831243GA	0.710209	CHD
102349	102349chr19789661CT	1.57323	CHD
102349	102349chr2236489368GA	0.483344	CHD
102349	102349chr3149341129GT	0.505281	CHD
102356	102356chr1070682818CT	0.159415	CHD
102356	102356chr1165115684CA	0.707749	CHD
102356	102356chr1458305987AT	0.283587	CHD
102356	102356chr158785703GA	1.34585	CHD
102356	102356chr1631474516AACATCTG	1.18532	CHD
102356	102356chr1672992641CT	0.761446	CHD
102356	102356chr1685395429CG	1.49311	CHD
102356	102356chr1744749694GC	1.18086	CHD
102356	102356chr196127265AT	1.44689	CHD
102356	102356chr225275727CA	0.507956	CHD
102356	102356chr239668245TG	0.636181	CHD
102356	102356chr3170857206GT	0.426416	CHD
102356	102356chr418021078GA	1.62235	CHD
102356	102356chr456439960TA	0.689371	CHD
102356	102356chr6163744737GT	0.77159	CHD
102356	102356chr9134146730GA	0.474002	CHD
102382	102382chr1151062778GT	0.361544	CHD
102382	102382chr1614285927TG	0.801519	CHD
102382	102382chr1614287014GA	1.56532	CHD
102382	102382chr2135524656AC	0.513024	CHD
102382	102382chr620218450CG	0.209348	CHD
102391	102391chr1782454158TA	-0.0470233	CHD
102391	102391chr2245154932TG	0.938916	CHD
102391	102391chr4100460219GA	0.568327	CHD
102391	102391chr5107543959CT	0.394746	CHD
102391	102391chr620119697TC	1.72895	CHD
102391	102391chr799145035AG	0.410986	CHD
102394	102394chr112882783TC	0.507419	CHD
102394	102394chr1468655117GC	1.43442	CHD
102394	102394chr1541912608TC	0.509568	CHD
102394	102394chr1585599176CT	0.852358	CHD
102394	102394chr18415736CT	1.17794	CHD
102394	102394chr1938735319CT	0.872575	CHD
102394	102394chr1945455237TA	0.513505	CHD
102394	102394chr346868841CT	0.991857	CHD
102394	102394chr817225258TG	0.513871	CHD
102414	102414chr1232798567CT	0.442852	CHD
102414	102414chr162382514CT	0.642304	CHD
102414	102414chr167419372CA	0.315167	CHD
102414	102414chr1739744786CT	0.419929	CHD
102414	102414chr1767354060TC	0.657179	CHD
102414	102414chr203811750CT	2.65289	CHD
102414	102414chr224355139TC	0.432593	CHD
102414	102414chr348926345AG	0.260749	CHD
102414	102414chr376567077GC	0.330106	CHD
102414	102414chr5180802973CT	1.54916	CHD
102417	102417chr10124410256TC	0.765125	CHD
102417	102417chr1565729395GA	0.271512	CHD
102417	102417chr1612812238GC	0.66612	CHD
102417	102417chr16185306TC	0.527983	CHD
102417	102417chr1812317054GT	0.597638	CHD
102417	102417chr1949665439TTTTCCTCT	1.66711	CHD
102417	102417chr3160408986GA	0.430594	CHD
102417	102417chr8125430660CG	1.07636	CHD
102424	102424chr1043824022CT	1.07264	CHD
102424	102424chr1342708676CA	1.13117	CHD
102424	102424chr143946499CG	0.288162	CHD
102434	102434chr14105485799GA	1.57233	CHD
102434	102434chr1911561794CT	0.710457	CHD
102434	102434chr194800587CT	0.398631	CHD
102434	102434chr2234954885CT	1.56279	CHD
102434	102434chr369288266GA	1.71326	CHD
102434	102434chr95628496GC	0.969185	CHD
102453	102453chr140975678GA	0.497843	CHD
102453	102453chr1538200575TC	0.536534	CHD
102453	102453chr196197566AG	0.772105	CHD
102453	102453chr2231952621TC	0.530672	CHD
102453	102453chr2237865733GA	1.98251	CHD
102453	102453chr3132686150GA	0.35865	CHD
102453	102453chr9131232747CT	0.67676	CHD
102455	102455chr1111827864CG	0.678811	CHD
102455	102455chr1146322569GA	0.605765	CHD
102455	102455chr12109532995CT	0.788301	CHD
102455	102455chr1420336174AG	1.23818	CHD
102455	102455chr163314108CT	0.520569	CHD
102455	102455chr3122383974AT	0.587969	CHD
102459	102459chr12128818660GA	0.369556	CHD
102459	102459chr1550575839CT	0.316708	CHD
102459	102459chr1556887305TC	2.32127	CHD
102459	102459chr1813641999GT	1.50679	CHD
102459	102459chr2135746943AG	0.24127	CHD
102459	102459chr2169684587CT	0.612299	CHD
102459	102459chr4150343515TC	0.778833	CHD
102463	102463chr1213199301CG	0.982232	CHD
102463	102463chr1684712027CA	0.404998	CHD
102463	102463chr1757935704GGTG	1.25937	CHD
102463	102463chr1934365188CA	2.21351	CHD
102463	102463chr350079529CT	0.42786	CHD
102463	102463chr755033960GA	0.404219	CHD
102463	102463chr96545201GA	0.644426	CHD
102471	102471chr1253723357AC	0.586829	CHD
102471	102471chr1541909516CT	0.53898	CHD
102471	102471chr5149885214AC	0.315186	CHD
102471	102471chr744854142GA	0.750697	CHD
102490	102490chr140090479CATC	0.26422	CHD
102490	102490chr2158463580GA	0.592629	CHD
102490	102490chr3172037971AG	0.614363	CHD
102492	102492chr1027816749TTTTGT	0.595701	CHD
102492	102492chr1585495218CT	0.558373	CHD
102492	102492chr220049641CA	1.72048	CHD
102492	102492chr5177457286GA	1.06642	CHD
102492	102492chr616377080CT	0.435042	CHD
102492	102492chr634423627GA	0.224327	CHD
102492	102492chr690219720TCT	0.466186	CHD
102492	102492chr7100679341CA	0.908885	CHD
102498	102498chr11123545969GA	0.620357	CHD
102498	102498chr121812622AG	0.659215	CHD
102498	102498chr4146521979CG	2.89817	CHD
102498	102498chr690536718GA	1.81633	CHD
102498	102498chr7154949287AG	0.848402	CHD
102499	102499chr1744449097GA	0.562674	CHD
102499	102499chr2047272528GGT	0.603912	CHD
102525	102525chr105782329AT	0.152525	CHD
102525	102525chr1110931867CG	0.889257	CHD
102525	102525chr11117809791CT	0.485683	CHD
102525	102525chr1163889242GC	0.818432	CHD
102525	102525chr209160630GA	1.24488	CHD
102525	102525chr616389347GC	0.881669	CHD
102525	102525chr641921975AG	0.93304	CHD
102553	102553chr1265511971CT	0.94194	CHD
102553	102553chr2178724885CT	0.371373	CHD
102553	102553chr285256114CT	1.48937	CHD
102553	102553chr439705275AG	0.554847	CHD
102562	102562chr1127208956GA	0.496932	CHD
102562	102562chr14104778646AAC	0.43403	CHD
102562	102562chr1473963225TC	0.781779	CHD
102562	102562chr1746929000CT	0.299418	CHD
102562	102562chr1754902041CG	0.601841	CHD
102562	102562chr286116512AG	0.18051	CHD
102562	102562chr830316202CT	0.724109	CHD
102562	102562chr873371225CT	1.34971	CHD
102569	102569chr12323586CT	0.491295	CHD
102569	102569chr15101245160CT	0.0194326	CHD
102569	102569chr1777971829GA	0.665491	CHD
102569	102569chr2238692394AG	0.36123	CHD
102569	102569chr626312629ACA	1.7321	CHD
102569	102569chr8104583297CT	0.795036	CHD
102573	102573chr1570659562GA	0.463379	CHD
102573	102573chr272144735GT	1.74413	CHD
102573	102573chr3188232248GA	0.504806	CHD
102573	102573chr792809861AC	1.40567	CHD
102573	102573chr813280060AG	0.762002	CHD
102576	102576chr10119563488GA	0.572597	CHD
102576	102576chr1168226007CG	2.13941	CHD
102576	102576chr1288106945TC	0.748569	CHD
102576	102576chr1544525983AAACA	0.434281	CHD
102576	102576chr1761412622CA	1.70473	CHD
102576	102576chr5139283381GT	0.497299	CHD
102576	102576chr744043026CATATACATATGCATATC	0.770329	CHD
102614	102614chr1374577324CT	1.63095	CHD
102614	102614chr167431203GT	1.40775	CHD
102614	102614chr181130649CT	0.592416	CHD
102614	102614chr2173028630TCAT	1.39819	CHD
102614	102614chr794419459GA	0.797762	CHD
102620	102620chr1150148071TC	0.697777	CHD
102620	102620chr1231779298AT	-0.0943705	CHD
102620	102620chr145793723AG	0.263195	CHD
102620	102620chr1747125645GC	0.411107	CHD
102620	102620chr310284746GT	0.885507	CHD
102620	102620chr361637806AT	1.1396	CHD
102620	102620chr5159103294CG	1.26566	CHD
102620	102620chr534718506TG	0.714941	CHD
102638	102638chr1130881408AT	0.538267	CHD
102638	102638chr7143902211CA	1.99775	CHD
102641	102641chr12120230192CG	1.60954	CHD
102641	102641chr9133526861GTCG	-0.10518	CHD
102643	102643chr5112160928GT	2.41872	CHD
102658	102658chr267397722AG	0.795957	CHD
102658	102658chr6144216571CCT	1.87277	CHD
102658	102658chr82044571CT	0.784345	CHD
102658	102658chr913864123AG	0.815684	CHD
102672	102672chr10104128405CT	0.886487	CHD
102672	102672chr125892751TC	2.1929	CHD
102672	102672chr1565714913CT	0.172419	CHD
102672	102672chr4185569007GA	0.597204	CHD
102672	102672chrX111650832CT	0.229557	CHD
102676	102676chr1159786658ATA	0.32286	CHD
102676	102676chr1269484605CT	2.54052	CHD
102676	102676chr158813703AT	1.44044	CHD
102676	102676chr830168251TG	0.654151	CHD
102689	102689chr1156549305TC	0.618	CHD
102689	102689chr2063860087AAAACA	0.767996	CHD
102693	102693chr1165900071CT	0.782804	CHD
102693	102693chr1200856889TC	0.983867	CHD
102693	102693chr141371297AG	0.952128	CHD
102693	102693chr2210212615CT	0.820587	CHD
102693	102693chr799466326TC	1.8043	CHD
102693	102693chr828008026CT	0.255764	CHD
102708	102708chr4121674512TA	0.65345	CHD
102708	102708chr630630874GA	0.40346	CHD
102709	102709chr1058337492GA	0.439248	CHD
102709	102709chr1155113846TC	0.587726	CHD
102709	102709chr1574440975GC	0.549459	CHD
102709	102709chr2169128991AG	0.147037	CHD
102709	102709chr679243747GA	0.570111	CHD
102718	102718chr1078033608CG	1.27085	CHD
102718	102718chr1164773877GA	0.941785	CHD
102718	102718chr1485543725TG	0.462427	CHD
102718	102718chr1728720227GT	2.29692	CHD
102718	102718chr9117704070GA	1.17178	CHD
102722	102722chr1011229908CG	0.435332	CHD
102722	102722chr10125769242CT	0.314248	CHD
102722	102722chr1328991647CA	0.0128831	CHD
102722	102722chr1857605842GA	0.742339	CHD
102722	102722chr311719613GA	1.64895	CHD
102722	102722chr339410692AT	0.50496	CHD
102722	102722chr7148817718AC	0.939327	CHD
102722	102722chrX102728565ACTGA	0.775296	CHD
102723	102723chr1949757767CT	0.452468	CHD
102723	102723chr3179652666CA	1.66123	CHD
102736	102736chr1269354154AG	0.0524007	CHD
102736	102736chr1767332866AT	0.481082	CHD
102736	102736chr1848991951AC	0.598984	CHD
102736	102736chr1943550958GA	0.138025	CHD
102736	102736chr28736644TA	0.728529	CHD
102736	102736chr4176679824GA	0.791065	CHD
102736	102736chr98472925CA	0.805039	CHD
102752	102752chr1165617638CA	0.411765	CHD
102752	102752chr1654505120TG	1.3622	CHD
102752	102752chr2125895004AG	0.599583	CHD
102752	102752chr2160969002TA	0.69006	CHD
102752	102752chr227707143GA	0.412437	CHD
102752	102752chr417484318CT	0.155531	CHD
102752	102752chr6152098026CT	0.812617	CHD
102754	102754chr1073907410AC	1.42352	CHD
102754	102754chr1095758094GA	0.954237	CHD
102754	102754chr1915367165CT	0.554554	CHD
102754	102754chr4139560281GA	1.28052	CHD
102754	102754chr4184758960TC	0.387535	CHD
102758	102758chr1159819550CT	0.893922	CHD
102758	102758chr1646704085TG	0.722328	CHD
102758	102758chr1675055002GA	0.482323	CHD
102758	102758chr63849807GA	1.42127	CHD
102758	102758chr747501454GGTGGCC	1.10937	CHD
102758	102758chr975097387CG	0.574821	CHD
102761	102761chr1116985719TC	1.1985	CHD
102761	102761chr120756929CT	0.298797	CHD
102761	102761chr42466676TACCT	0.172359	CHD
102761	102761chr829083228AG	0.663305	CHD
102761	102761chr870616159TC	0.722691	CHD
102762	102762chr110656412GA	0.519823	CHD
102762	102762chr1377061594GA	0.407446	CHD
102762	102762chr1477471375TC	0.347142	CHD
102762	102762chr1775213933GA	-0.0805899	CHD
102762	102762chr288658281AC	0.719951	CHD
102762	102762chr420243698GTATTTACTCACAG	0.742195	CHD
102762	102762chr7116587866TC	0.305812	CHD
102762	102762chr82075454CT	0.51038	CHD
102762	102762chr95817864AAAGA	0.193768	CHD
102767	102767chr3194257170CT	0.662535	CHD
102790	102790chr1585434123GA	0.208402	CHD
102790	102790chr211463551CCTC	0.876223	CHD
102790	102790chr352097792GA	0.671545	CHD
102818	102818chr1454765710CT	0.299294	CHD
102818	102818chr163511914CT	0.455708	CHD
102818	102818chr1740439143GC	0.673518	CHD
102818	102818chr813516812GA	0.171216	CHD
102839	102839chr10114027972GA	0.481654	CHD
102839	102839chr1398188275CT	0.671819	CHD
102839	102839chr5136674813GT	1.63071	CHD
102857	102857chr1112701351TC	0.485378	CHD
102857	102857chr171268016CA	1.24502	CHD
102857	102857chr1740540793CT	0.414953	CHD
102857	102857chr2036834233GC	0.419217	CHD
102857	102857chr2237887958TC	0.413643	CHD
102857	102857chr23378305GC	1.3617	CHD
102857	102857chr5173498546AG	1.52548	CHD
102861	102861chr1115037147CT	1.14056	CHD
102861	102861chr1674452512GA	0.745238	CHD
102862	102862chr2250564213CT	0.726602	CHD
102888	102888chr3168082614CT	0.196539	CHD
102912	102912chr12124927995AG	0.692264	CHD
102912	102912chr1742799506CT	0.569754	CHD
102912	102912chr5141961877CT	0.387738	CHD
102923	102923chr1146367070GC	0.448512	CHD
102923	102923chr1454763688AG	0.355955	CHD
102923	102923chr1582799290CA	1.44341	CHD
102923	102923chr65108064GA	0.674254	CHD
102923	102923chr858585165TC	0.861246	CHD
102932	102932chr227294667GA	-0.0218759	CHD
102932	102932chr4139144689GT	1.22162	CHD
102932	102932chr595770982GA	1.06405	CHD
102932	102932chr72718291AAG	0.284025	CHD
102944	102944chr2223979157CT	0.365927	CHD
102944	102944chr47234862GA	0.546806	CHD
102944	102944chr597660GA	0.647709	CHD
102944	102944chr729564289CT	1.60123	CHD
102944	102944chr8144151048GGA	0.86249	CHD
102949	102949chr10124630931ACA	0.311219	CHD
102949	102949chr1230952866GC	0.550089	CHD
102949	102949chr1230955166GA	0.541058	CHD
102949	102949chr1611852101CT	0.94504	CHD
102949	102949chr1813659682CT	0.357855	CHD
102949	102949chr1854172017AG	0.454256	CHD
102949	102949chr2202633327CT	0.581873	CHD
102949	102949chr2202634505CG	1.32375	CHD
102949	102949chr243137902CCT	0.803234	CHD
102952	102952chr1276878219CT	1.42568	CHD
102952	102952chr1719401503AG	0.921255	CHD
102952	102952chr514263813AG	0.759515	CHD
102952	102952chr8141381641GA	0.747219	CHD
102953	102953chr1120027885GA	0.620404	CHD
102953	102953chr11831300GT	0.909373	CHD
102953	102953chr1207886124GA	0.799439	CHD
102953	102953chr1256125938AG	0.989588	CHD
102953	102953chr14105285780GA	0.699983	CHD
102953	102953chr144731165GT	1.61802	CHD
102953	102953chr164886623CG	0.299016	CHD
102953	102953chr2057432509CT	0.706883	CHD
102953	102953chr3149015687CT	0.63189	CHD
102956	102956chr112303685CT	1.80811	CHD
102956	102956chr12114240028CT	1.63248	CHD
102956	102956chr1929226422CT	0.579357	CHD
102956	102956chr344444786TC	0.380173	CHD
102956	102956chr566882326TC	0.714741	CHD
102960	102960chr1050611696TC	0.74732	CHD
102960	102960chr153188191CT	0.789216	CHD
102960	102960chr1615035000AG	0.920054	CHD
102960	102960chr1910479096GT	0.604079	CHD
102960	102960chr2115733030TC	0.543472	CHD
102960	102960chr2128287564AG	0.332119	CHD
102960	102960chr2177229808TC	0.229991	CHD
102960	102960chr218741577GA	0.393226	CHD
102960	102960chr5177491237CT	0.209623	CHD
102960	102960chr610398299AG	0.523189	CHD
102966	102966chr11122492177AC	0.471751	CHD
102966	102966chr1204347516GA	0.282047	CHD
102966	102966chr1241520695AG	0.70584	CHD
102966	102966chr2206449855TA	0.629589	CHD
102966	102966chr7134454730CA	0.459379	CHD
102985	102985chr1171472877GT	0.447265	CHD
102985	102985chr12110923676CT	0.897272	CHD
102985	102985chr1249010087TG	0.435121	CHD
102985	102985chr17944886CT	0.542267	CHD
102985	102985chr2045970039CT	0.950975	CHD
102985	102985chr2241555914GA	0.767846	CHD
102985	102985chr366393628TC	1.03763	CHD
102985	102985chr487537438TC	0.348681	CHD
102985	102985chr5157452677GA	0.4673	CHD
102985	102985chr94753081AAAGA	0.889218	CHD
102986	102986chr10128091164TA	0.25849	CHD
102986	102986chr1257083137GCG	0.491483	CHD
102986	102986chr1721001827AC	0.11953	CHD
102986	102986chr1729670200AC	0.703319	CHD
102986	102986chr1939440618AG	1.04309	CHD
102986	102986chr315283882CT	0.774729	CHD
102986	102986chr342400125CT	0.696327	CHD
103004	103004chr1206734049CT	0.732685	CHD
103004	103004chr1337174998AG	0.441075	CHD
103004	103004chr1375385112TC	1.06238	CHD
103004	103004chr1551816269GA	0.56573	CHD
103004	103004chr1588907424GA	0.319105	CHD
103004	103004chr16215190GA	0.220183	CHD
103004	103004chr567047352GC	1.06036	CHD
103017	103017chr1180140596TC	0.51943	CHD
103017	103017chr1465107667GT	0.581894	CHD
103017	103017chr933083142CT	0.476694	CHD
103018	103018chr1066071635GA	0.608125	CHD
103018	103018chr111054862GT	0.185507	CHD
103018	103018chr2222208538GA	1.29285	CHD
103018	103018chr645117907TC	1.38889	CHD
103022	103022chr1011141008CA	0.760815	CHD
103022	103022chr10126905574CT	1.90657	CHD
103022	103022chr1035377690TATCT	0.848315	CHD
103022	103022chr1165322457CT	0.509931	CHD
103022	103022chr144256888AG	0.597672	CHD
103022	103022chr183195992GA	1.22003	CHD
103022	103022chr192281621CT	0.264681	CHD
103022	103022chr1949364554GA	0.0540897	CHD
103022	103022chr2168022772CT	0.480167	CHD
103022	103022chr2214809086CT	1.71509	CHD
103022	103022chr237624688CT	0.396625	CHD
103022	103022chr4338571TC	1.48587	CHD
103022	103022chr6154590609CT	0.79276	CHD
103022	103022chrX109990688CA	0.416976	CHD
103026	103026chr1460162480AC	0.791597	CHD
103026	103026chr162524914GA	0.11723	CHD
103026	103026chr2037685052GT	0.328849	CHD
103026	103026chr542813939CA	0.927279	CHD
103026	103026chr6157321710CT	0.730288	CHD
103032	103032chr1249119147GT	0.408624	CHD
103032	103032chr1320818956GA	0.4342	CHD
103032	103032chr1344425964GA	0.789654	CHD
103032	103032chr1836373288TC	0.321313	CHD
103032	103032chr1847875806GGT	0.510858	CHD
103033	103033chr12119176180CT	1.01764	CHD
103033	103033chr2035080267AAGGTGGACA	0.263544	CHD
103033	103033chrX13648629AC	0.591514	CHD
103037	103037chr1214021429AG	0.683519	CHD
103037	103037chr1247806545CT	0.520453	CHD
103037	103037chr1420610952GT	0.450352	CHD
103037	103037chr1712580260TC	1.06847	CHD
103037	103037chr641451617TC	1.34556	CHD
103037	103037chr7100016753GT	0.916744	CHD
103069	103069chr430727058GA	0.219539	CHD
103069	103069chr572312194GT	0.561949	CHD
103069	103069chr7100475097TC	0.610104	CHD
103069	103069chr7100714141CT	0.709173	CHD
103069	103069chr970258887GA	2.53765	CHD
103082	103082chr1200744024CTC	0.610369	CHD
103082	103082chr1254290796TC	0.801534	CHD
103082	103082chr1424202731CT	-0.0395121	CHD
103083	103083chr13110267301TC	1.40441	CHD
103083	103083chr1563600337CT	1.93773	CHD
103083	103083chr201381591TC	0.586441	CHD
103083	103083chr8121633585TC	0.456036	CHD
103094	103094chr1525848993GA	0.671865	CHD
103094	103094chr1870235021AG	1.48728	CHD
103094	103094chr3177103087TC	0.792958	CHD
103094	103094chr367541891GA	0.773287	CHD
103094	103094chr5109922622GT	1.44011	CHD
103094	103094chr993208972GA	0.831484	CHD
103094	103094chrX153802046AT	0.596231	CHD
103095	103095chr2139386188GA	1.32491	CHD
103095	103095chr2171683968TG	0.502512	CHD
103095	103095chr2221432676TA	0.697347	CHD
103096	103096chr1729743780TC	0.842268	CHD
103096	103096chr174976394TC	0.475521	CHD
103096	103096chr18572047TTA	1.15802	CHD
103096	103096chr1858893053CT	0.631383	CHD
103096	103096chr194100118CT	0.425877	CHD
103096	103096chr986955919CT	0.947227	CHD
103108	103108chr1161237303TG	0.371112	CHD
103108	103108chr1165190006CA	0.143584	CHD
103108	103108chr1331213677TC	0.956245	CHD
103108	103108chr2176669689CT	1.68141	CHD
103108	103108chr5132427005CG	1.91465	CHD
103108	103108chr881688069AG	0.438768	CHD
103108	103108chrX75157215TC	0.299826	CHD
103117	103117chr1231393253AG	0.353707	CHD
103117	103117chr1374047995CT	1.7378	CHD
103117	103117chr1590403620AG	0.844417	CHD
103117	103117chr1742319743AG	0.958247	CHD
103117	103117chr1941390186GA	0.499175	CHD
103117	103117chr2017566704GC	0.562277	CHD
103117	103117chr2107327679AG	0.512317	CHD
103117	103117chr371400662ATGA	0.631717	CHD
103117	103117chr6144297887TC	0.788332	CHD
103117	103117chr9113523135GA	0.455842	CHD
103121	103121chr10122473756CT	0.633344	CHD
103121	103121chr1759139415AG	0.495342	CHD
103121	103121chr5122772656CT	0.914162	CHD
103121	103121chr842209292AG	1.65865	CHD
103131	103131chr133343051CT	0.819028	CHD
103131	103131chr189418631GA	0.462558	CHD
103131	103131chr192111042AG	0.31184	CHD
103131	103131chr346857498GA	0.412555	CHD
103131	103131chr483048791AAC	0.276792	CHD
103131	103131chr6107536303GA	1.05946	CHD
103136	103136chr11108007915GA	0.326124	CHD
103136	103136chr1296185684CT	0.0464336	CHD
103136	103136chr191823865GA	0.448665	CHD
103136	103136chr3171397068TC	0.916185	CHD
103136	103136chr4141127269AG	0.663235	CHD
103136	103136chr486961870GA	1.69982	CHD
103136	103136chr514130352AG	0.543089	CHD
103136	103136chr7101868945CT	0.55374	CHD
103136	103136chr920476496CT	0.638893	CHD
103138	103138chr1172109966AC	0.0718163	CHD
103138	103138chr1194795817GT	0.451686	CHD
103138	103138chr1221644735CT	0.530838	CHD
103138	103138chr1234742511AG	0.380971	CHD
103138	103138chr1445085750CT	0.527921	CHD
103138	103138chr161533287CT	0.818286	CHD
103138	103138chr3172748802CT	0.552532	CHD
103139	103139chr10122145119AG	1.15515	CHD
103139	103139chr424068392TC	0.761557	CHD
103139	103139chr744257883CT	1.93202	CHD
103139	103139chr860714295GA	1.15313	CHD
103140	103140chr11112021845GA	0.555607	CHD
103140	103140chr174425839AG	0.869717	CHD
103140	103140chr177228160GA	0.49702	CHD
103140	103140chr2250557404CA	0.691353	CHD
103151	103151chr1113685876AG	1.50408	CHD
103151	103151chr1458804213CT	0.0687951	CHD
103151	103151chr2133513002GA	0.717148	CHD
103151	103151chr2169487492AG	0.370374	CHD
103153	103153chr1374056692GA	1.01811	CHD
103153	103153chr1743778525GA	0.841497	CHD
103153	103153chr2217898395GA	0.259754	CHD
103153	103153chr626196452GA	0.880478	CHD
103154	103154chr1044879879GA	0.491721	CHD
103154	103154chr1224175997GGTC	1.07086	CHD
103154	103154chr1433929675AG	0.792472	CHD
103154	103154chr1954191185CG	1.19824	CHD
103154	103154chr67582202CT	0.739736	CHD
103173	103173chr1257148063CT	0.167842	CHD
103173	103173chr14102775636CT	0.941288	CHD
103173	103173chr1534377826AT	0.919113	CHD
103173	103173chr1596088824GC	2.17863	CHD
103173	103173chr172305724AC	0.401878	CHD
103173	103173chr274489731GT	0.516355	CHD
103173	103173chr323952599GA	0.661101	CHD
103173	103173chr366489687GA	0.249889	CHD
103173	103173chr631578146AT	0.704245	CHD
103173	103173chr8143469885GC	0.707738	CHD
103173	103173chr820060329AGA	0.745318	CHD
103177	103177chr1248957330GA	2.32867	CHD
103177	103177chr1589770437GC	0.790496	CHD
103177	103177chr1777211535GA	0.356638	CHD
103177	103177chr29634438TG	0.635885	CHD
103177	103177chr3129442023CT	1.4777	CHD
103177	103177chr6163748025TC	0.517453	CHD
103182	103182chr1155342926TG	0.683254	CHD
103182	103182chr13113878167CT	0.190827	CHD
103182	103182chr1757921335CT	0.694936	CHD
103182	103182chr2035270619GCG	0.413136	CHD
103182	103182chr2160493022GA	2.97363	CHD
103182	103182chr411546009CT	0.158556	CHD
103182	103182chr431134235GT	0.390688	CHD
103182	103182chr569181561TC	0.663101	CHD
103182	103182chr794507407TC	0.325802	CHD
103182	103182chr866129287GA	0.87716	CHD
103188	103188chr1435370189CT	1.2567	CHD
103188	103188chr1674452954CT	0.49724	CHD
103188	103188chr8144141324GA	0.38936	CHD
103204	103204chr1212136955CTAAAC	0.626975	CHD
103204	103204chr2239318255CT	0.227338	CHD
103204	103204chr4185707475AT	0.644078	CHD
103204	103204chr616232485GA	0.717481	CHD
103204	103204chr644083353TG	0.908001	CHD
103204	103204chrX10144875TC	0.690296	CHD
103216	103216chr10110865963CT	0.429755	CHD
103216	103216chr1196259511TC	0.617692	CHD
103216	103216chr1455583954AG	1.28403	CHD
103216	103216chr177218509GA	0.253431	CHD
103216	103216chr1948996612GA	0.209545	CHD
103216	103216chr8143584796CG	0.644984	CHD
103220	103220chr1564754758GC	0.880798	CHD
103220	103220chr1749507145AG	0.137798	CHD
103220	103220chr475630296CT	1.92378	CHD
103220	103220chr595859710CT	0.772493	CHD
103269	103269chr1858631889AT	0.867504	CHD
103269	103269chr1917137976CT	0.990268	CHD
103269	103269chr2108608107CT	0.253246	CHD
103269	103269chr2138761363CT	0.49903	CHD
103269	103269chr716739551TC	0.76611	CHD
103269	103269chr792828583TG	0.0665296	CHD
103269	103269chr851899186TC	0.742705	CHD
103273	103273chr1049009769GA	0.451564	CHD
103273	103273chr1095505624GC	0.157765	CHD
103273	103273chr127500464CT	0.740731	CHD
103273	103273chr7129645681AG	0.488618	CHD
103273	103273chr817614222GA	0.780587	CHD
103280	103280chr1127392281GT	0.322634	CHD
103280	103280chr1213099165CAAC	1.0317	CHD
103280	103280chr1247793735CT	0.465949	CHD
103280	103280chr1535312819AC	0.426192	CHD
103280	103280chr1768474397CT	1.37171	CHD
103280	103280chr2101263710GA	1.18917	CHD
103280	103280chr227276562CT	0.668525	CHD
103280	103280chr3179652231CT	0.813186	CHD
103280	103280chr7150955078CT	1.60021	CHD
103280	103280chr7157399189CT	1.44148	CHD
103280	103280chr867070757TG	0.709947	CHD
103281	103281chr1159552739TA	0.613536	CHD
103281	103281chr1204411418TTTCT	1.46494	CHD
103281	103281chr126397618GA	0.401465	CHD
103281	103281chr1575046687AT	0.781444	CHD
103281	103281chr1598655497CT	0.671704	CHD
103281	103281chr1739434626TC	-0.247745	CHD
103281	103281chr2031590567CT	0.687056	CHD
103281	103281chr216549032AC	0.86594	CHD
103281	103281chr268889177AC	1.60863	CHD
103281	103281chr5142112765GA	0.727971	CHD
103281	103281chr851961666TGT	0.37207	CHD
103301	103301chr13139951CA	1.50682	CHD
103301	103301chr1421083017GC	0.352623	CHD
103301	103301chr197896969CA	0.488038	CHD
103301	103301chr3180608593GA	0.613945	CHD
103301	103301chr4855299TC	0.744621	CHD
103301	103301chr7105885871CT	1.17873	CHD
103310	103310chr12113163856CT	0.483467	CHD
103310	103310chr1458298221CT	1.68177	CHD
103310	103310chr1780546819CT	0.26977	CHD
103310	103310chr780949504TC	1.07548	CHD
103310	103310chrX31189541GA	0.316107	CHD
103320	103320chr11113149189CT	0.285684	CHD
103320	103320chr237204657GC	0.178458	CHD
103320	103320chr317059909CT	0.559516	CHD
103320	103320chr476704352CT	1.21151	CHD
103320	103320chr6169252556CT	0.74709	CHD
103320	103320chr8124674910CT	0.867043	CHD
103320	103320chr856008050CT	0.544655	CHD
103323	103323chr1112192548CT	0.741108	CHD
103323	103323chr1250511166GA	0.0895484	CHD
103323	103323chr2231943826CT	1.40534	CHD
103323	103323chr617705146AG	1.31255	CHD
103326	103326chr10114426848AG	0.847426	CHD
103326	103326chr10114427281AC	1.24559	CHD
103326	103326chr11128611352TCAT	0.454219	CHD
103326	103326chr1749278096TC	0.358799	CHD
103326	103326chr1777270275CT	0.0283759	CHD
103326	103326chr1955128701CT	0.408958	CHD
103326	103326chr2223985105AG	0.520558	CHD
103326	103326chr3173617295GT	1.06745	CHD
103326	103326chr89134656TG	0.852703	CHD
103326	103326chr9130755390CT	0.817604	CHD
103326	103326chr9131252913GC	1.12325	CHD
103343	103343chr11110424981GT	0.904308	CHD
103343	103343chr1249867746CT	1.29206	CHD
103343	103343chr2031613729GA	0.426786	CHD
103353	103353chr10110800527AG	0.556913	CHD
103353	103353chr1740442037TG	0.722707	CHD
103353	103353chr1776728895GA	0.336613	CHD
103353	103353chr198303149CA	0.149362	CHD
103353	103353chr21620413CT	0.279213	CHD
103353	103353chr2241636340TC	1.1955	CHD
103353	103353chr315309445TC	0.213944	CHD
103353	103353chr7100705971CT	2.58511	CHD
103353	103353chr9127502319GA	0.664372	CHD
103353	103353chr93526820GA	2.0069	CHD
103363	103363chr1564683410CT	0.773603	CHD
103363	103363chr1666930799TC	0.998094	CHD
103363	103363chr5111748514GA	1.49529	CHD
103377	103377chr101100568TA	0.616695	CHD
103377	103377chr1115714356TC	0.612817	CHD
103377	103377chr12120448834CT	0.622692	CHD
103377	103377chr12122864494TC	0.98612	CHD
103377	103377chr1464762380CT	2.14717	CHD
103377	103377chr1942220156CA	0.751969	CHD
103377	103377chr203892081AT	0.550216	CHD
103377	103377chr2233357345AC	0.924747	CHD
103377	103377chr489837328GC	1.00372	CHD
103378	103378chr1744787911CA	0.715157	CHD
103379	103379chr177240054CTTAGC	0.889571	CHD
[truncated: 14,436 more rows]

## Sheet: EpiCard_HighHeart
ID	uniqueVarID	EpiCard Score	group
100017	100017chr1757263356GA	0.649248	CHD
100017	100017chr1775797841TC	0.640331	CHD
100017	100017chr262680070GA	0.934388	CHD
100025	100025chr2227872904TAT	0.678636	CHD
100045	100045chr13106560343CG	0.392211	CHD
100045	100045chr4143329280CT	1.0057	CHD
100045	100045chr5179670701GA	0.68193	CHD
100078	100078chr1212502958AG	-0.0415461	CHD
100078	100078chr1740060143CT	0.573711	CHD
100078	100078chr9122240436CA	0.555342	CHD
100079	100079chr626047924GC	0.750161	CHD
100082	100082chr1071214873GA	0.749244	CHD
100082	100082chr1111841881CA	1.4748	CHD
100082	100082chr137950982GC	0.435441	CHD
100082	100082chr1934179542TTA	0.468242	CHD
100082	100082chr2032217415TC	0.336952	CHD
100082	100082chr2220993759GT	0.38878	CHD
100082	100082chr342667577CT	0.39339	CHD
100082	100082chr4139308186CT	0.524415	CHD
100082	100082chr483456284TTAAGT	1.47747	CHD
100082	100082chr5180789089GA	0.636997	CHD
100082	100082chr915462060AG	0.398883	CHD
100088	100088chr224484137GA	0.625897	CHD
100090	100090chr116595481CTC	0.730563	CHD
100090	100090chr1167642490GT	0.828911	CHD
100090	100090chr143361635AG	0.490612	CHD
100090	100090chr2237959114CA	0.351826	CHD
100111	100111chr1163999883TG	0.76227	CHD
100111	100111chr1246205752AC	0.899667	CHD
100111	100111chr16266609CT	0.96903	CHD
100111	100111chr1946601652GA	1.5533	CHD
100153	100153chr13786589CT	0.321471	CHD
100153	100153chr174168891TC	0.280578	CHD
100172	100172chr1759894208AG	0.843083	CHD
100198	100198chr12131963148CT	0.59047	CHD
100198	100198chr1688817919CT	0.318622	CHD
100198	100198chr2241671927CA	0.235526	CHD
100225	100225chr1630123263CT	1.82095	CHD
100225	100225chr644230670GC	0.289757	CHD
100226	100226chr1529713696AG	0.274648	CHD
100226	100226chr1667848444GA	0.45401	CHD
100226	100226chr1915258563CT	0.643884	CHD
100226	100226chr46771185TC	1.0827	CHD
100235	100235chr1575351181GA	0.926143	CHD
100235	100235chr476241419AG	0.822526	CHD
100241	100241chr1226942072GA	0.293623	CHD
100241	100241chr1467365031AG	0.289361	CHD
100241	100241chr2063489904GA	0.752354	CHD
100241	100241chr643618001AG	0.621446	CHD
100271	100271chr1474870692CT	0.563623	CHD
100277	100277chr727729740TC	0.421995	CHD
100287	100287chr1538444518GC	0.729603	CHD
100287	100287chr1746030572GA	0.491519	CHD
100287	100287chr1856611668TC	0.301877	CHD
100287	100287chr7101237976CT	0.784058	CHD
100294	100294chr16193923CT	0.726975	CHD
100294	100294chr1717054700AG	0.49326	CHD
100294	100294chr8103026936TG	0.668144	CHD
100294	100294chr8103027171AG	0.68817	CHD
100298	100298chr123682004CT	0.554565	CHD
100298	100298chr1912652998TC	0.732775	CHD
100298	100298chr274957627GC	0.600286	CHD
100298	100298chr653932595ATA	0.366358	CHD
100325	100325chr1481481946GA	0.347377	CHD
100328	100328chr1876359142CT	0.518337	CHD
100328	100328chr2035627631CT	0.435086	CHD
100328	100328chr3122388971GGC	0.242605	CHD
100328	100328chr4151103849GA	0.202297	CHD
100328	100328chr438870447TA	0.946296	CHD
100328	100328chr574737468TC	0.538137	CHD
100328	100328chr898047889GA	0.654872	CHD
100329	100329chr203766007GA	1.01601	CHD
100330	100330chr1422858754AC	0.69842	CHD
100330	100330chr6132519935AG	0.638318	CHD
100330	100330chr7157325368CT	0.461377	CHD
100330	100330chrX85001299GT	0.483666	CHD
100375	100375chr1224366196CG	0.530792	CHD
100375	100375chr1938611751GA	0.687138	CHD
100375	100375chr195614312AC	0.668842	CHD
100375	100375chr4165366492TC	0.509788	CHD
100375	100375chr6169762277GT	0.638355	CHD
100380	100380chr126060753CT	0.815441	CHD
100387	100387chr1379335346GA	0.628802	CHD
100387	100387chr456644426TG	0.28473	CHD
100395	100395chr1045006890AG	0.478752	CHD
100395	100395chr1575455965GA	1.71534	CHD
100403	100403chr1109540659GA	0.903687	CHD
100403	100403chr11234827CG	0.45435	CHD
100403	100403chr1541966538AG	0.82365	CHD
100403	100403chr1543413702AT	0.453759	CHD
100403	100403chr1669357279TCT	0.686159	CHD
100415	100415chr10100357412TC	1.25634	CHD
100415	100415chr1929909554GT	0.506118	CHD
100415	100415chr2062919748GA	0.583617	CHD
100415	100415chr633684271GC	0.509793	CHD
100419	100419chr13112679396CT	0.236132	CHD
100419	100419chr6130851579GA	0.59822	CHD
100420	100420chr10125007564GA	0.345952	CHD
100420	100420chr1547180336TC	0.534582	CHD
100420	100420chr1858868394ATA	0.885143	CHD
100420	100420chr2229772497GA	1.46428	CHD
100420	100420chr224198748GACTAG	0.635865	CHD
100421	100421chr1346157042GA	0.5971	CHD
100421	100421chr1422817870CT	1.37852	CHD
100424	100424chr1069284832TG	0.509853	CHD
100424	100424chr1248159974CT	0.703833	CHD
100425	100425chr2238183561CT	0.578948	CHD
100425	100425chr224215421CT	0.505946	CHD
100425	100425chr273075982CA	0.45967	CHD
100425	100425chr6122479036GA	0.875012	CHD
100425	100425chr744109249CT	0.347505	CHD
100437	100437chr1249581245GA	0.855619	CHD
100440	100440chr75589392AGA	0.392727	CHD
100441	100441chr125233022AG	0.763854	CHD
100441	100441chr286028193GA	1.73232	CHD
100441	100441chr999107906CT	0.765107	CHD
100442	100442chr1156761972AC	0.510004	CHD
100442	100442chr126970350CT	1.41302	CHD
100442	100442chr927119350AC	0.198831	CHD
100444	100444chr116646390CA	0.977059	CHD
100444	100444chr1220685697GT	0.901014	CHD
100444	100444chr620411920AT	0.730385	CHD
100453	100453chr1224408290CT	0.302141	CHD
100453	100453chr1422911482TC	0.583418	CHD
100453	100453chr1455051962CT	0.768418	CHD
100453	100453chr1743770678GA	0.674271	CHD
100453	100453chr1744195654GA	0.467223	CHD
100453	100453chr2241601704CT	0.32102	CHD
100453	100453chr38726808CT	0.267353	CHD
100453	100453chr4100462211CA	0.89163	CHD
100453	100453chr587260635GA	0.267376	CHD
100453	100453chrX102659230CA	0.538208	CHD
100458	100458chr1164803287GA	0.719272	CHD
100458	100458chr1575470900GT	-0.38194	CHD
100465	100465chr1250498833GC	0.844432	CHD
100465	100465chr128007397CT	0.61648	CHD
100465	100465chr1557387265GA	0.683514	CHD
100465	100465chr1879866207GC	0.313605	CHD
100465	100465chr331545051GT	0.384344	CHD
100475	100475chr1623590862CT	0.442134	CHD
100480	100480chr11108110010CT	0.339107	CHD
100480	100480chr125897637TC	0.546758	CHD
100480	100480chr861539811GGT	0.661314	CHD
100486	100486chr1012137793CT	0.490571	CHD
100486	100486chr242360998GAG	3.28433	CHD
100486	100486chr856994600AG	0.765785	CHD
100491	100491chr1183458831CTC	0.460142	CHD
100491	100491chr1776729894TG	0.276719	CHD
100491	100491chr1857591531TA	0.322254	CHD
100493	100493chr349478476GA	0.67126	CHD
100513	100513chr110395190TC	0.924725	CHD
100513	100513chr323912742GA	0.540216	CHD
100528	100528chr233579999CT	0.921353	CHD
100531	100531chr1156077737GA	0.646498	CHD
100531	100531chr1590933354CT	0.229846	CHD
100531	100531chr2228782157CT	0.520456	CHD
100550	100550chr1113377708TC	0.900127	CHD
100550	100550chr1954440116CA	0.730461	CHD
100550	100550chr39395565GA	1.00594	CHD
100550	100550chr5178263491TC	0.705605	CHD
100550	100550chr569213006CA	0.669026	CHD
100550	100550chr6138114857CA	0.961986	CHD
100550	100550chr993574846TC	0.582606	CHD
100578	100578chr2221678152AC	0.930009	CHD
100578	100578chr226215656GT	0.62502	CHD
100578	100578chr271077004GC	0.224156	CHD
100578	100578chr3197730454AC	0.566127	CHD
100612	100612chr739626924AC	0.832681	CHD
100617	100617chr1468791577CG	1.69915	CHD
100617	100617chr1656436884AG	0.16639	CHD
100617	100617chr1749284445CT	0.725457	CHD
100617	100617chr9127881212CT	0.629012	CHD
100627	100627chr1350912940TA	0.663146	CHD
100627	100627chr192161015CT	0.769873	CHD
100627	100627chr1940231668TC	1.88168	CHD
100627	100627chr2242206153TC	0.388399	CHD
100634	100634chr1167615003CT	0.28212	CHD
100634	100634chr1201492340GA	0.791319	CHD
100634	100634chr156652317GA	0.366922	CHD
100634	100634chr162087765GA	0.208596	CHD
100650	100650chr132188282AAT	0.524137	CHD
100650	100650chr1375615420CATAAC	0.522192	CHD
100650	100650chr1492122588CG	1.27346	CHD
100650	100650chr1534342885CT	1.17904	CHD
100650	100650chr18361935CT	0.201524	CHD
100650	100650chr1942261666CT	0.695217	CHD
100650	100650chr263849412GA	0.752835	CHD
100660	100660chr1624612365CT	0.762789	CHD
100660	100660chr2131094733GA	0.18167	CHD
100660	100660chr274150026CT	0.50783	CHD
100660	100660chr3197950895GT	0.522797	CHD
100660	100660chr841674981CA	0.890244	CHD
100662	100662chr126069591GA	0.234157	CHD
100662	100662chr1954133041CT	0.526515	CHD
100662	100662chr198217622CT	0.789984	CHD
100662	100662chr626537522CT	3.51158	CHD
100669	100669chr11102115237CTAATC	0.833476	CHD
100669	100669chr1232688844GA	0.595464	CHD
100669	100669chr1689503988GA	0.787786	CHD
100669	100669chr2063857450CT	0.827175	CHD
100679	100679chr2240360583CT	0.480048	CHD
100679	100679chr5134772794CT	0.542625	CHD
100679	100679chr5155012636CG	0.531641	CHD
100692	100692chr1257122503TG	0.617449	CHD
100692	100692chr1577060109CT	1.70022	CHD
100692	100692chr1946727176CG	0.689942	CHD
100692	100692chr195921468CT	0.642477	CHD
100703	100703chr8144107931GA	0.143728	CHD
100746	100746chr121217572CT	-0.247456	CHD
100746	100746chr215600212AG	0.179335	CHD
100748	100748chr863165345GA	0.381107	CHD
100750	100750chr1182840219AG	-0.0298414	CHD
100750	100750chr687601470AG	0.63236	CHD
100756	100756chr143380115GC	0.745877	CHD
100760	100760chr12101406470AG	0.397982	CHD
100760	100760chr1669297603GA	0.632963	CHD
100760	100760chr2187511847GA	0.511985	CHD
100766	100766chr1234615565TG	0.707717	CHD
100766	100766chr1858856864GA	0.49429	CHD
100772	100772chr1328819983GA	1.50022	CHD
100772	100772chr144781860CTTC	0.709196	CHD
100772	100772chr9131103750GC	0.187318	CHD
100778	100778chr1911435930CT	2.67824	CHD
100778	100778chr1947487805GA	0.614742	CHD
100778	100778chr2158961570AG	0.462914	CHD
100778	100778chr244170815TC	1.66159	CHD
100778	100778chr96405429AC	0.608356	CHD
100803	100803chr1955660717GC	0.203804	CHD
100803	100803chr2133534545AC	0.376124	CHD
100810	100810chr1398129581GA	1.0037	CHD
100810	100810chr1423330941AG	0.617084	CHD
100810	100810chr1712010012GA	0.883579	CHD
100810	100810chr194867901GA	1.15446	CHD
100839	100839chr168681189CT	0.345135	CHD
100839	100839chr2101695708GC	0.226872	CHD
100839	100839chr2245681087CT	0.298907	CHD
100846	100846chr1664972581AGA	0.740743	CHD
100846	100846chr18163667AT	0.758197	CHD
100846	100846chr5176458208CT	1.14102	CHD
100853	100853chr1499475770GC	0.598754	CHD
100853	100853chr1742194872AG	0.935814	CHD
100853	100853chr1776712328CG	0.925768	CHD
100870	100870chr1161418855ATA	0.411198	CHD
100870	100870chr1689549965GA	0.725312	CHD
100870	100870chr2224564032CA	0.61646	CHD
100870	100870chr314171426AC	0.461561	CHD
100875	100875chr11034377GA	0.628878	CHD
100875	100875chr136126561CATC	0.789679	CHD
100875	100875chr1759138606AC	0.457319	CHD
100875	100875chr1916635619CT	0.619169	CHD
100878	100878chr3185583032TC	0.766612	CHD
100879	100879chr1163982034AC	0.689812	CHD
100879	100879chr2047648507CA	0.600752	CHD
100879	100879chr475735275GA	0.520413	CHD
100915	100915chr1575349343GA	0.72057	CHD
100915	100915chr7106088544CG	0.483068	CHD
100915	100915chr739954743CAC	0.664361	CHD
100915	100915chrX40651044CT	0.341952	CHD
100917	100917chr1423099599GA	0.452916	CHD
100922	100922chr1499727359GC	0.525119	CHD
100922	100922chr163666725GA	0.717732	CHD
100922	100922chr163666938TG	0.7416	CHD
100922	100922chr163672962GC	0.354668	CHD
100922	100922chr299179015AG	0.626139	CHD
100922	100922chr39795365TC	0.862115	CHD
100922	100922chr937891302CG	0.276899	CHD
100940	100940chr12104215672AG	2.49274	CHD
100940	100940chr1328653038GC	0.476359	CHD
100940	100940chr2037183275CT	0.778955	CHD
100940	100940chr3179336928AG	1.16272	CHD
100940	100940chr593810004AG	0.741938	CHD
100940	100940chr7129068645CG	0.622771	CHD
100940	100940chr7129068927AG	0.514268	CHD
100940	100940chr936192536TC	1.02199	CHD
100943	100943chr1452697646TC	1.04671	CHD
100948	100948chr1117373817GA	0.582235	CHD
100948	100948chr1161819302GA	0.346137	CHD
100948	100948chr1534789018CT	1.36674	CHD
100948	100948chr3170858933AG	0.689129	CHD
100951	100951chr2242592550GA	0.462508	CHD
100960	100960chr126331434GA	0.474057	CHD
100960	100960chr2197484749CCTACTATTA	0.239661	CHD
100960	100960chr6158791095CA	0.442259	CHD
100960	100960chr933242910CG	0.72951	CHD
100967	100967chr164815740AG	0.728741	CHD
100978	100978chr12122995143CT	0.835602	CHD
100978	100978chr1628100267GA	1.01586	CHD
100978	100978chr1949820224GA	1.44504	CHD
100978	100978chr2171055389TACAT	0.490986	CHD
100978	100978chr9129004886GGC	0.598684	CHD
100980	100980chr1464909894CT	0.849902	CHD
100980	100980chr1631479320GT	0.665046	CHD
100980	100980chr1759883578GA	0.576416	CHD
100980	100980chr2237184634TA	0.12431	CHD
100980	100980chr4110365617CT	1.01646	CHD
100980	100980chr67881385AT	0.745218	CHD
100996	100996chr1565465113TC	0.487954	CHD
100996	100996chr534928233ACTTTCCA	0.630174	CHD
100996	100996chr9129828089GA	0.521362	CHD
101006	101006chr230239662CA	1.22907	CHD
101006	101006chr5107374410GT	0.880242	CHD
101025	101025chr2215369047GA	0.660279	CHD
101025	101025chr996451231TC	1.82558	CHD
101031	101031chr1434712390CT	1.43067	CHD
101031	101031chr1464927640GA	0.623092	CHD
101031	101031chr476261855TC	0.99726	CHD
101038	101038chr1910417417AG	0.868095	CHD
101044	101044chr1352454415GA	1.14494	CHD
101048	101048chr1914581508CA	0.504359	CHD
101048	101048chr2188976966GA	0.91089	CHD
101048	101048chr2229265370GA	0.279008	CHD
101048	101048chr3154267288GA	0.881339	CHD
101048	101048chr4119150265TC	0.624634	CHD
101048	101048chr6169728740TG	0.488792	CHD
101056	101056chr153953391CT	0.538134	CHD
101056	101056chr1572485681CG	0.692014	CHD
101056	101056chr220021944AG	0.34858	CHD
101056	101056chr239248563GA	0.37914	CHD
101056	101056chr347049703AG	0.560666	CHD
101056	101056chr637821778CT	0.543711	CHD
101056	101056chr867053988AG	0.640423	CHD
101069	101069chr128728221CT	0.645755	CHD
101078	101078chr111848327CT	0.488581	CHD
101078	101078chr75996432GC	0.437561	CHD
101081	101081chr129159499CAAATC	0.607216	CHD
101081	101081chr314124836CG	1.63455	CHD
101081	101081chr4102504470AG	1.49445	CHD
101122	101122chr10102100170GA	0.570607	CHD
101122	101122chr15101198454TC	0.909557	CHD
101122	101122chr246549805CT	1.2261	CHD
101132	101132chr1157526723CA	0.367192	CHD
101132	101132chr5177594712CG	0.674672	CHD
101141	101141chr1225951333GA	0.630161	CHD
101141	101141chr13106510596CT	0.581025	CHD
101141	101141chr23572493TC	0.571775	CHD
101141	101141chr730606840TAT	0.581618	CHD
101149	101149chr1424201740GA	0.5655	CHD
101149	101149chr1688718162CT	0.0403674	CHD
101149	101149chr1742994486CT	0.0939516	CHD
101149	101149chr2187496506TC	0.988453	CHD
101149	101149chr992759984AC	0.600195	CHD
101152	101152chr1229349466TC	0.50435	CHD
101152	101152chr1742100064CT	0.562373	CHD
101152	101152chr2146105886GC	0.697208	CHD
101160	101160chr1435096321TA	0.554355	CHD
101160	101160chr1564165253TG	0.462357	CHD
101160	101160chr1911439941CT	0.602779	CHD
101160	101160chr228882589TC	0.493404	CHD
101160	101160chr6132510294CT	0.669752	CHD
101160	101160chr935689944GA	1.38292	CHD
101178	101178chr1175397823AG	0.469936	CHD
101178	101178chr1248834105CT	0.521532	CHD
101178	101178chr1824166978TC	0.629897	CHD
101178	101178chr1912702061TC	0.488635	CHD
101196	101196chr1293478946TA	0.135084	CHD
101196	101196chr2188982028CTC	0.68246	CHD
101196	101196chr673524469AG	0.483146	CHD
101221	101221chr369091524TC	0.865515	CHD
101221	101221chr415634455TC	0.797001	CHD
101221	101221chr9129110981CT	1.40492	CHD
101247	101247chr373394984GC	0.707842	CHD
101247	101247chr722946844GA	0.809526	CHD
101253	101253chr12112115214AT	0.974846	CHD
101253	101253chr1584822164TC	1.05234	CHD
101253	101253chr8132762643TA	0.602077	CHD
101272	101272chr2127879770TC	0.524982	CHD
101272	101272chr8144468964CT	0.816244	CHD
101272	101272chr9125254815GA	0.693978	CHD
101301	101301chr11295352GA	0.785028	CHD
101301	101301chr16554686CT	0.262055	CHD
101301	101301chr656472458AG	0.398009	CHD
101325	101325chr1764143142GA	0.710482	CHD
101327	101327chr1715270890GA	0.800896	CHD
101327	101327chr1742112528CA	1.57543	CHD
101327	101327chr264668099CT	1.02366	CHD
101327	101327chr921795429CT	0.645637	CHD
101355	101355chr2219622882CT	1.01689	CHD
101357	101357chr1227036586TC	0.717067	CHD
101357	101357chr4124700651GA	0.31968	CHD
101360	101360chr1738701581GT	2.28292	CHD
101360	101360chr2034538437AG	0.368312	CHD
101360	101360chr3185152177CT	1.94636	CHD
101360	101360chr5142112763GA	0.726655	CHD
101364	101364chr447625571TTGT	0.514963	CHD
101385	101385chr1156479246GA	0.488247	CHD
101385	101385chr1749240188CG	0.739652	CHD
101385	101385chr7100664590GA	0.501151	CHD
101385	101385chr774227369GA	0.650193	CHD
101385	101385chr983982525GC	0.796447	CHD
101387	101387chr1033188062CT	0.520765	CHD
101387	101387chr1346147140GT	0.857786	CHD
101387	101387chr1749226903GA	0.722412	CHD
101387	101387chr2062116902AG	0.427324	CHD
101387	101387chr224203092AG	0.0353054	CHD
101411	101411chr1250493198TG	0.674051	CHD
101411	101411chr1942318869AG	0.651154	CHD
101411	101411chr2035691520CA	0.562723	CHD
101413	101413chr28670790TC	0.597491	CHD
101413	101413chr5146129396CT	0.594352	CHD
101413	101413chr5179816991CG	1.41282	CHD
101416	101416chr162047250GA	0.739742	CHD
101416	101416chr1955128331AG	0.876907	CHD
101440	101440chr1557379249CA	0.453389	CHD
101440	101440chr1688633190CCG	0.413868	CHD
101440	101440chr1938258016GC	0.812808	CHD
101440	101440chr195889982GA	0.520322	CHD
101440	101440chr744568674AC	0.704173	CHD
101453	101453chr1776715488TG	0.892092	CHD
101453	101453chr830091820CG	0.547674	CHD
101462	101462chr1079445484GA	1.14372	CHD
101462	101462chr1163940120GA	0.437886	CHD
101470	101470chr1162783468CT	0.65304	CHD
101470	101470chr6163400005CT	0.514355	CHD
101470	101470chr9137561422CT	0.255832	CHD
101477	101477chr1144734253CG	0.833133	CHD
101477	101477chr7100416486GT	0.652444	CHD
101477	101477chr7116521456CT	0.676752	CHD
101477	101477chr9128721902GT	0.543483	CHD
101477	101477chr933019051GC	0.509381	CHD
101508	101508chr1097700469TA	0.730952	CHD
101508	101508chr164608071AT	0.457954	CHD
101508	101508chr1749797111TC	0.588595	CHD
101508	101508chr182643216GA	0.384048	CHD
101508	101508chr4186610529CT	0.679076	CHD
101520	101520chr1166478463ACCA	0.890614	CHD
101520	101520chr448339011AG	0.50656	CHD
101520	101520chr7101825503GA	0.552441	CHD
101528	101528chr1165014528GA	1.1219	CHD
101538	101538chr1117085660GA	0.548348	CHD
101538	101538chr177863467CT	0.376694	CHD
101538	101538chr337440140TC	0.633493	CHD
101538	101538chr498993788CT	0.551203	CHD
101539	101539chr3128629327GA	0.568604	CHD
101541	101541chr1112703956CG	0.383622	CHD
101541	101541chr1738782472CG	0.245961	CHD
101541	101541chr1738782834CG	0.233114	CHD
101541	101541chr2035691111CT	0.598801	CHD
101541	101541chr269896083TC	0.614639	CHD
101541	101541chr3124764156GA	0.601052	CHD
101541	101541chr323924554GA	0.672871	CHD
101541	101541chr5178203972GA	1.48189	CHD
101547	101547chr1439164722AG	0.513381	CHD
101547	101547chr342661245GA	1.33649	CHD
101547	101547chr578021319CT	0.266487	CHD
101556	101556chr177701113CT	0.674441	CHD
101566	101566chr1194703824TC	0.376764	CHD
101566	101566chr1911444460CT	0.545807	CHD
101569	101569chr635488765CT	0.948425	CHD
101584	101584chr1689275044GA	0.935959	CHD
101584	101584chr1938886682CT	0.536357	CHD
101599	101599chr1628088020TC	0.801829	CHD
101599	101599chr172580080TC	0.62579	CHD
101599	101599chr1942241187GA	0.648661	CHD
101599	101599chr2031712232CG	1.64854	CHD
101599	101599chr6170546231CG	0.392926	CHD
101606	101606chr1548143415AG	0.697741	CHD
101606	101606chr16649169GT	0.939877	CHD
101606	101606chr3170864426CT	0.387272	CHD
101611	101611chr1298591838GA	0.798416	CHD
101611	101611chrX100640206CG	0.570663	CHD
101621	101621chr1155681116CT	0.354723	CHD
101621	101621chr238301501AC	1.67491	CHD
101621	101621chr4106321593CT	-0.0638914	CHD
101621	101621chrX53397568GA	0.556396	CHD
101624	101624chr1161127686CT	0.489046	CHD
101624	101624chr1212368683AG	0.506576	CHD
101624	101624chr1666366462CT	0.771815	CHD
101624	101624chr1744308009CT	1.14873	CHD
101624	101624chr2238215575GA	0.23407	CHD
101624	101624chr690531851GA	0.461591	CHD
101624	101624chr899882095CT	0.506844	CHD
101624	101624chr9136402448GA	0.600026	CHD
101626	101626chr1165714987GA	0.359732	CHD
101626	101626chr1782604502AG	0.575444	CHD
101626	101626chr7157341488AG	0.396517	CHD
101634	101634chr174187608GTATAGAAGACG	0.433425	CHD
101634	101634chr5103112793TC	0.496376	CHD
101634	101634chr870132459AC	0.383264	CHD
101639	101639chr1202357268TC	0.680835	CHD
101639	101639chr161717512CT	0.736569	CHD
101639	101639chr1739671170CT	1.08624	CHD
101639	101639chr531415505AT	0.707082	CHD
101653	101653chr123691210GA	0.154712	CHD
101653	101653chr3113733088AG	0.458472	CHD
101653	101653chr997504485AC	1.36041	CHD
101666	101666chr2146332005CA	0.382557	CHD
101666	101666chr2197482912CT	0.242993	CHD
101666	101666chr38736672CT	0.587438	CHD
101674	101674chr5148384986CT	0.593268	CHD
101674	101674chr9134649093GA	0.753985	CHD
101692	101692chr1451834559CT	0.160124	CHD
101692	101692chr1738337300CT	0.934808	CHD
101703	101703chr11382071GC	0.52273	CHD
101703	101703chr3188139335CT	0.711566	CHD
101703	101703chr417563204GA	0.72843	CHD
101708	101708chr1165754548CT	0.707089	CHD
101715	101715chr1169652600GA	0.52455	CHD
101715	101715chr1946750225GA	1.15041	CHD
101715	101715chr2017570137TC	3.25192	CHD
101715	101715chr2115729002TC	0.860439	CHD
101715	101715chr5134359205GA	0.604937	CHD
101715	101715chr572111960AG	0.366093	CHD
101715	101715chr635465322CT	0.108852	CHD
101718	101718chr115227547AG	0.749384	CHD
101718	101718chr1934355810GA	0.408464	CHD
101718	101718chr72617713CT	1.47283	CHD
101722	101722chr5179784907AC	0.65598	CHD
101779	101779chr1331840025CT	0.995123	CHD
101779	101779chr2144821698CA	0.764523	CHD
101780	101780chr11227340GA	0.14282	CHD
101780	101780chr1256182371TC	0.961874	CHD
101780	101780chr162283819GA	0.870769	CHD
101780	101780chr178158951GA	1.67594	CHD
101780	101780chr1945050326CT	0.310984	CHD
101780	101780chr227139553GA	0.450766	CHD
101780	101780chr229091120CTGC	0.455522	CHD
101780	101780chr3136346684CAGC	0.482924	CHD
101780	101780chr5177330638GA	0.634565	CHD
101780	101780chr8120072500TG	0.366071	CHD
101783	101783chr115750788GA	0.49169	CHD
101783	101783chr162531525CT	1.10967	CHD
101784	101784chr1059804735CT	0.22459	CHD
101784	101784chr1768516470AC	-0.0685899	CHD
101784	101784chr1948738709TG	1.49372	CHD
101784	101784chr3133047008TC	0.755425	CHD
101784	101784chr588728965AG	0.666856	CHD
101788	101788chr1584822200GA	0.914757	CHD
101788	101788chr1944894637GC	0.349356	CHD
101788	101788chr2235413790TG	0.183494	CHD
101788	101788chr333381976CT	0.844045	CHD
101790	101790chr1035239390GA	0.506366	CHD
101790	101790chr927095732CT	0.301648	CHD
101795	101795chr12113220734CG	1.2541	CHD
101795	101795chr191015108GA	0.543416	CHD
101795	101795chr2144291584AG	0.696386	CHD
101795	101795chr349725394AG	0.980117	CHD
101795	101795chr574721257GC	0.237537	CHD
101810	101810chr1210705097TC	0.549752	CHD
101810	101810chr126924982AG	1.72625	CHD
101810	101810chr631785938CT	0.696932	CHD
101828	101828chr1215874618GA	0.399437	CHD
101828	101828chr1717290383GA	0.443458	CHD
101828	101828chr4691149GA	0.279088	CHD
101828	101828chr8135470194GT	0.423906	CHD
101833	101833chr1657476544GA	0.595251	CHD
101833	101833chr2218393908CT	0.658131	CHD
101833	101833chr5138174495CCTGAGG	0.491091	CHD
101839	101839chr10119872332CCCCGGCT	1.76065	CHD
101839	101839chr1631031297GA	0.338903	CHD
101839	101839chr1672099679GA	0.65045	CHD
101839	101839chr194901955CG	0.677539	CHD
101839	101839chr194907192CTC	0.468907	CHD
101839	101839chr2159323014AG	0.475814	CHD
101839	101839chr8135449753AG	1.44114	CHD
101839	101839chr9112367773CT	0.37543	CHD
101839	101839chr919116685CT	0.890369	CHD
101839	101839chr919130142CG	0.430683	CHD
101839	101839chr919131738GC	0.575801	CHD
101851	101851chr1481478047TC	0.706135	CHD
101852	101852chr121225985GA	0.782079	CHD
101852	101852chr745928327GA	0.212069	CHD
101854	101854chr1629809512CT	0.6035	CHD
101854	101854chr9137269081GA	1.29621	CHD
101873	101873chr1161190213CT	0.278586	CHD
101873	101873chr127088837TGGAT	0.464857	CHD
101873	101873chr1399452583TG	0.773646	CHD
101873	101873chr2062114757AG	0.137243	CHD
101873	101873chr636538197GA	0.462828	CHD
101905	101905chr1460164498AT	1.18819	CHD
101905	101905chr3119585352GA	0.572559	CHD
101945	101945chr1150270865GA	0.306638	CHD
101945	101945chr1915388681CT	0.563334	CHD
101945	101945chr310127812GC	0.646823	CHD
101972	101972chr16139147AC	0.516219	CHD
101972	101972chr29427190GC	0.795818	CHD
101990	101990chr9121370064CT	1.38518	CHD
101991	101991chr2044528892CT	0.471385	CHD
101991	101991chr7135964872GA	0.690544	CHD
101997	101997chr1580068747CT	0.531926	CHD
101997	101997chr1935279490CT	0.441809	CHD
101997	101997chr2219405326GA	1.56236	CHD
101998	101998chr1133267461AG	0.521186	CHD
101998	101998chr1165904486TA	0.555679	CHD
101998	101998chr1564155113GA	0.193618	CHD
101998	101998chr195793644CT	0.95118	CHD
101998	101998chr2241276371CT	0.25096	CHD
102004	102004chr1328821832AG	1.68807	CHD
102004	102004chr1328822248CT	1.70465	CHD
102004	102004chr2242198888CT	0.699782	CHD
102004	102004chrX134450474AATTTGT	0.506247	CHD
102010	102010chr164431821AG	0.988904	CHD
102010	102010chr2238498076CACACTTC	0.644591	CHD
102029	102029chr1163758150CG	0.251742	CHD
102029	102029chr1935264581GT	0.0792396	CHD
102029	102029chr441927645TC	0.653249	CHD
102029	102029chr5172971436TC	0.632467	CHD
102030	102030chr616226110CT	0.52414	CHD
102030	102030chr794600943TC	0.733983	CHD
102035	102035chr1159599212CT	0.333351	CHD
102035	102035chr3129563969GC	0.748811	CHD
102041	102041chr1183487156GT	0.474613	CHD
102046	102046chr1549125498TC	0.471632	CHD
102046	102046chr2131694454AG	0.623611	CHD
102046	102046chr8141403088GA	0.645002	CHD
102050	102050chr1458207193AT	0.251575	CHD
102054	102054chr11107356826TC	0.603025	CHD
102054	102054chr1915368190GT	0.319013	CHD
102054	102054chr5109395386GA	0.513146	CHD
102056	102056chr10102098964GA	0.645021	CHD
102056	102056chr9137462645GA	1.2064	CHD
102062	102062chr1012199991TG	0.481802	CHD
102062	102062chr123073562CT	2.1404	CHD
102062	102062chr1936225111AG	0.698557	CHD
102062	102062chr1945039399GA	1.04809	CHD
102062	102062chr2034376562AAGTTA	0.313123	CHD
102062	102062chr3142957875TG	0.939839	CHD
102076	102076chr186690957AC	0.642206	CHD
102095	102095chr11134224514CA	1.49141	CHD
102095	102095chr1145963618AG	1.28038	CHD
102095	102095chr145639989TC	0.157363	CHD
102095	102095chr1729603164GC	0.450625	CHD
102095	102095chr1773239003GA	0.587967	CHD
102120	102120chr1031304339GA	0.748192	CHD
102120	102120chr1147354970GC	1.59211	CHD
102120	102120chr1738777211GA	0.144254	CHD
102120	102120chr189475585GT	0.791191	CHD
102120	102120chr2137368614CA	2.31809	CHD
102120	102120chr2220972073TG	0.585397	CHD
102120	102120chrX100624975GA	0.325998	CHD
102120	102120chrX136879733TC	0.314724	CHD
102120	102120chrX31170511GT	0.637528	CHD
102121	102121chr10102649392CA	1.20023	CHD
102121	102121chr1330458316AT	0.858802	CHD
102121	102121chr1477023269GA	1.24082	CHD
102121	102121chrX154422587AT	0.350712	CHD
102123	102123chr1183278394TC	0.756689	CHD
102123	102123chr2110634798CT	0.875849	CHD
102123	102123chr2146267285CT	0.0761581	CHD
102123	102123chr2187485133TC	0.626662	CHD
102123	102123chr6169702220GGCCCTGCCCCTGC	3.0247	CHD
102141	102141chr171458704GA	0.222839	CHD
102141	102141chr1716043493CT	0.393774	CHD
102141	102141chr487537980GT	0.501715	CHD
102142	102142chr1150289885TC	0.468552	CHD
102142	102142chr1156492308GT	1.21215	CHD
102142	102142chr1338681861TC	0.536376	CHD
102142	102142chr1338682004GC	0.50621	CHD
102142	102142chr135870517TA	0.537396	CHD
102142	102142chr1455573641CT	0.354882	CHD
102142	102142chr345945562TC	0.434475	CHD
102142	102142chr5179798849GA	0.21802	CHD
102142	102142chr992758001TC	0.568082	CHD
102150	102150chr1945830492AC	0.46952	CHD
102150	102150chr3123281779AT	0.656234	CHD
102153	102153chr1202334300CA	0.722169	CHD
102153	102153chr1670259802CT	0.40369	CHD
102153	102153chr1912643847CT	0.41071	CHD
102153	102153chr1915255123TC	0.407309	CHD
102153	102153chr2245487521GTG	0.595736	CHD
102168	102168chr1068949681GA	0.760394	CHD
102168	102168chr1151360600CT	0.747805	CHD
102202	102202chr1651148531AAAACA	1.02003	CHD
102202	102202chr192039544GA	0.910202	CHD
102202	102202chr1949489299CT	0.653059	CHD
102202	102202chr373004057AG	0.474936	CHD
102204	102204chr299191818GA	0.443597	CHD
102204	102204chr933450576CT	0.509731	CHD
102207	102207chr126965300GA	1.95057	CHD
102207	102207chr1675251445GT	0.586275	CHD
102207	102207chr19902139CT	0.454924	CHD
102207	102207chr5146217114CT	0.489844	CHD
102207	102207chr8143944133GA	2.09771	CHD
102207	102207chr96398808CT	0.427999	CHD
102216	102216chr9101545866TA	0.67805	CHD
102216	102216chr9137095948AG	0.602288	CHD
102219	102219chr1161884355TG	0.255568	CHD
102219	102219chr1180646486CG	0.812588	CHD
102219	102219chr1750693658TC	0.488066	CHD
102219	102219chr1947261599CA	0.466377	CHD
102219	102219chr439559297GA	0.827891	CHD
102219	102219chr773468662TC	0.487242	CHD
102254	102254chr2125910320CT	0.400682	CHD
102258	102258chr1612803678CA	1.76478	CHD
102258	102258chr1834989849CT	0.258616	CHD
102258	102258chr3119293827TC	1.78676	CHD
102266	102266chr1166084757CT	-0.44117	CHD
102266	102266chr1582541351TCT	1.77758	CHD
102266	102266chr5112706729TC	0.756883	CHD
102266	102266chr9131387247CA	0.770273	CHD
102271	102271chr1948795469GC	1.33521	CHD
102275	102275chr1424214455TC	0.301919	CHD
102275	102275chr5124645532TC	0.376812	CHD
102275	102275chr937914987TTCCCTG	0.786934	CHD
102299	102299chr164846670CT	0.165284	CHD
102303	102303chr10124393373CT	0.687412	CHD
102303	102303chr2063908259AG	0.343592	CHD
102303	102303chr5171396846GA	0.473335	CHD
102303	102303chr621596153CG	1.48263	CHD
102303	102303chr621597995AG	1.14662	CHD
102303	102303chr690543050TC	0.460487	CHD
102304	102304chr9127566391GA	0.584568	CHD
102315	102315chr1658525570CT	0.579899	CHD
102315	102315chr1831498576GA	1.31508	CHD
102315	102315chr319949065AG	0.855754	CHD
102316	102316chr1068323437CT	0.558776	CHD
102334	102334chr1110794579TC	0.622932	CHD
102334	102334chr1469731847CT	0.641143	CHD
102334	102334chr162088755GC	0.468395	CHD
102334	102334chr1763811439CCAG	0.89976	CHD
102334	102334chr229112655TC	0.517168	CHD
102334	102334chr7130560558AG	0.419934	CHD
102342	102342chr1180165919GA	0.732893	CHD
102342	102342chr1543772060CCTC	0.419486	CHD
102342	102342chr1949500502CT	1.61968	CHD
102342	102342chr19870726GA	0.775077	CHD
102342	102342chr3119678098CT	0.614144	CHD
102349	102349chr1939831243GA	0.710209	CHD
102349	102349chr19789661CT	1.57323	CHD
102349	102349chr2236489368GA	0.483344	CHD
102356	102356chr1165115684CA	0.707749	CHD
102356	102356chr1458305987AT	0.283587	CHD
102356	102356chr158785703GA	1.34585	CHD
102356	102356chr1631474516AACATCTG	1.18532	CHD
102356	102356chr1744749694GC	1.18086	CHD
102356	102356chr3170857206GT	0.426416	CHD
102356	102356chr456439960TA	0.689371	CHD
102356	102356chr9134146730GA	0.474002	CHD
102382	102382chr1151062778GT	0.361544	CHD
102382	102382chr2135524656AC	0.513024	CHD
102391	102391chr1782454158TA	-0.0470233	CHD
102391	102391chr2245154932TG	0.938916	CHD
102391	102391chr4100460219GA	0.568327	CHD
102394	102394chr112882783TC	0.507419	CHD
102394	102394chr1938735319CT	0.872575	CHD
102394	102394chr346868841CT	0.991857	CHD
102394	102394chr817225258TG	0.513871	CHD
102414	102414chr1232798567CT	0.442852	CHD
102414	102414chr167419372CA	0.315167	CHD
102414	102414chr1739744786CT	0.419929	CHD
102414	102414chr1767354060TC	0.657179	CHD
102414	102414chr5180802973CT	1.54916	CHD
102417	102417chr10124410256TC	0.765125	CHD
102417	102417chr1565729395GA	0.271512	CHD
102417	102417chr1612812238GC	0.66612	CHD
102417	102417chr16185306TC	0.527983	CHD
102417	102417chr1812317054GT	0.597638	CHD
102417	102417chr1949665439TTTTCCTCT	1.66711	CHD
102417	102417chr3160408986GA	0.430594	CHD
102424	102424chr143946499CG	0.288162	CHD
102434	102434chr14105485799GA	1.57233	CHD
102434	102434chr1911561794CT	0.710457	CHD
102434	102434chr2234954885CT	1.56279	CHD
102453	102453chr140975678GA	0.497843	CHD
102453	102453chr196197566AG	0.772105	CHD
102453	102453chr2231952621TC	0.530672	CHD
102455	102455chr1111827864CG	0.678811	CHD
102455	102455chr1146322569GA	0.605765	CHD
102455	102455chr1420336174AG	1.23818	CHD
102455	102455chr3122383974AT	0.587969	CHD
102459	102459chr1550575839CT	0.316708	CHD
102459	102459chr2135746943AG	0.24127	CHD
102459	102459chr2169684587CT	0.612299	CHD
102463	102463chr1213199301CG	0.982232	CHD
102463	102463chr1684712027CA	0.404998	CHD
102463	102463chr1934365188CA	2.21351	CHD
102463	102463chr350079529CT	0.42786	CHD
102471	102471chr1253723357AC	0.586829	CHD
102471	102471chr744854142GA	0.750697	CHD
102490	102490chr140090479CATC	0.26422	CHD
102490	102490chr2158463580GA	0.592629	CHD
102490	102490chr3172037971AG	0.614363	CHD
102492	102492chr220049641CA	1.72048	CHD
102492	102492chr5177457286GA	1.06642	CHD
102492	102492chr634423627GA	0.224327	CHD
102492	102492chr7100679341CA	0.908885	CHD
102498	102498chr121812622AG	0.659215	CHD
102498	102498chr690536718GA	1.81633	CHD
102499	102499chr1744449097GA	0.562674	CHD
102525	102525chr105782329AT	0.152525	CHD
102525	102525chr641921975AG	0.93304	CHD
102553	102553chr439705275AG	0.554847	CHD
102562	102562chr14104778646AAC	0.43403	CHD
102562	102562chr1473963225TC	0.781779	CHD
102562	102562chr1746929000CT	0.299418	CHD
102562	102562chr1754902041CG	0.601841	CHD
102562	102562chr286116512AG	0.18051	CHD
102569	102569chr1777971829GA	0.665491	CHD
102569	102569chr2238692394AG	0.36123	CHD
102573	102573chr1570659562GA	0.463379	CHD
102576	102576chr10119563488GA	0.572597	CHD
102576	102576chr1168226007CG	2.13941	CHD
102576	102576chr1544525983AAACA	0.434281	CHD
102576	102576chr5139283381GT	0.497299	CHD
102576	102576chr744043026CATATACATATGCATATC	0.770329	CHD
102614	102614chr167431203GT	1.40775	CHD
102620	102620chr1150148071TC	0.697777	CHD
102620	102620chr145793723AG	0.263195	CHD
102620	102620chr1747125645GC	0.411107	CHD
102641	102641chr12120230192CG	1.60954	CHD
102658	102658chr82044571CT	0.784345	CHD
102672	102672chr10104128405CT	0.886487	CHD
102672	102672chr125892751TC	2.1929	CHD
102672	102672chr1565714913CT	0.172419	CHD
102676	102676chr1269484605CT	2.54052	CHD
102676	102676chr830168251TG	0.654151	CHD
102689	102689chr1156549305TC	0.618	CHD
102689	102689chr2063860087AAAACA	0.767996	CHD
102693	102693chr2210212615CT	0.820587	CHD
102708	102708chr4121674512TA	0.65345	CHD
102708	102708chr630630874GA	0.40346	CHD
102709	102709chr1058337492GA	0.439248	CHD
102709	102709chr1574440975GC	0.549459	CHD
102709	102709chr679243747GA	0.570111	CHD
102718	102718chr1078033608CG	1.27085	CHD
102718	102718chr1485543725TG	0.462427	CHD
102718	102718chr1728720227GT	2.29692	CHD
102722	102722chr1857605842GA	0.742339	CHD
102722	102722chr339410692AT	0.50496	CHD
102722	102722chr7148817718AC	0.939327	CHD
102722	102722chrX102728565ACTGA	0.775296	CHD
102723	102723chr1949757767CT	0.452468	CHD
102723	102723chr3179652666CA	1.66123	CHD
102736	102736chr1269354154AG	0.0524007	CHD
102736	102736chr1767332866AT	0.481082	CHD
102736	102736chr1943550958GA	0.138025	CHD
102736	102736chr28736644TA	0.728529	CHD
102736	102736chr98472925CA	0.805039	CHD
102752	102752chr1165617638CA	0.411765	CHD
102752	102752chr2125895004AG	0.599583	CHD
102752	102752chr417484318CT	0.155531	CHD
102754	102754chr1915367165CT	0.554554	CHD
102754	102754chr4184758960TC	0.387535	CHD
102758	102758chr1159819550CT	0.893922	CHD
102758	102758chr1646704085TG	0.722328	CHD
102758	102758chr975097387CG	0.574821	CHD
102761	102761chr120756929CT	0.298797	CHD
102761	102761chr42466676TACCT	0.172359	CHD
102761	102761chr870616159TC	0.722691	CHD
102762	102762chr1377061594GA	0.407446	CHD
102762	102762chr1477471375TC	0.347142	CHD
102762	102762chr1775213933GA	-0.0805899	CHD
102762	102762chr420243698GTATTTACTCACAG	0.742195	CHD
102790	102790chr211463551CCTC	0.876223	CHD
102818	102818chr1740439143GC	0.673518	CHD
102861	102861chr1674452512GA	0.745238	CHD
102862	102862chr2250564213CT	0.726602	CHD
102912	102912chr12124927995AG	0.692264	CHD
102912	102912chr1742799506CT	0.569754	CHD
102912	102912chr5141961877CT	0.387738	CHD
102923	102923chr1146367070GC	0.448512	CHD
102923	102923chr1582799290CA	1.44341	CHD
102923	102923chr858585165TC	0.861246	CHD
102944	102944chr2223979157CT	0.365927	CHD
102944	102944chr729564289CT	1.60123	CHD
102944	102944chr8144151048GGA	0.86249	CHD
102949	102949chr1611852101CT	0.94504	CHD
102949	102949chr1813659682CT	0.357855	CHD
102949	102949chr1854172017AG	0.454256	CHD
102952	102952chr1276878219CT	1.42568	CHD
102952	102952chr8141381641GA	0.747219	CHD
102953	102953chr11831300GT	0.909373	CHD
102953	102953chr1207886124GA	0.799439	CHD
102953	102953chr14105285780GA	0.699983	CHD
102956	102956chr1929226422CT	0.579357	CHD
102956	102956chr344444786TC	0.380173	CHD
102960	102960chr153188191CT	0.789216	CHD
102960	102960chr1615035000AG	0.920054	CHD
102960	102960chr1910479096GT	0.604079	CHD
102960	102960chr2115733030TC	0.543472	CHD
102960	102960chr2128287564AG	0.332119	CHD
102960	102960chr2177229808TC	0.229991	CHD
102960	102960chr5177491237CT	0.209623	CHD
102985	102985chr1171472877GT	0.447265	CHD
102985	102985chr12110923676CT	0.897272	CHD
102985	102985chr1249010087TG	0.435121	CHD
102985	102985chr17944886CT	0.542267	CHD
102985	102985chr2241555914GA	0.767846	CHD
102985	102985chr487537438TC	0.348681	CHD
102985	102985chr94753081AAAGA	0.889218	CHD
102986	102986chr10128091164TA	0.25849	CHD
102986	102986chr1257083137GCG	0.491483	CHD
102986	102986chr1721001827AC	0.11953	CHD
102986	102986chr1939440618AG	1.04309	CHD
103004	103004chr1551816269GA	0.56573	CHD
103004	103004chr1588907424GA	0.319105	CHD
103004	103004chr16215190GA	0.220183	CHD
103017	103017chr1180140596TC	0.51943	CHD
103017	103017chr1465107667GT	0.581894	CHD
103017	103017chr933083142CT	0.476694	CHD
103018	103018chr111054862GT	0.185507	CHD
103022	103022chr10126905574CT	1.90657	CHD
103022	103022chr1165322457CT	0.509931	CHD
103022	103022chr144256888AG	0.597672	CHD
103022	103022chr192281621CT	0.264681	CHD
103022	103022chr1949364554GA	0.0540897	CHD
103022	103022chr2168022772CT	0.480167	CHD
103022	103022chrX109990688CA	0.416976	CHD
103026	103026chr1460162480AC	0.791597	CHD
103026	103026chr162524914GA	0.11723	CHD
103026	103026chr2037685052GT	0.328849	CHD
103026	103026chr6157321710CT	0.730288	CHD
103032	103032chr1249119147GT	0.408624	CHD
103032	103032chr1344425964GA	0.789654	CHD
103033	103033chr2035080267AAGGTGGACA	0.263544	CHD
103069	103069chr430727058GA	0.219539	CHD
103069	103069chr572312194GT	0.561949	CHD
103069	103069chr7100475097TC	0.610104	CHD
103069	103069chr7100714141CT	0.709173	CHD
103082	103082chr1200744024CTC	0.610369	CHD
103082	103082chr1254290796TC	0.801534	CHD
103082	103082chr1424202731CT	-0.0395121	CHD
103083	103083chr1563600337CT	1.93773	CHD
103083	103083chr201381591TC	0.586441	CHD
103094	103094chr367541891GA	0.773287	CHD
103094	103094chrX153802046AT	0.596231	CHD
103095	103095chr2139386188GA	1.32491	CHD
103095	103095chr2171683968TG	0.502512	CHD
103095	103095chr2221432676TA	0.697347	CHD
103096	103096chr174976394TC	0.475521	CHD
103096	103096chr194100118CT	0.425877	CHD
103096	103096chr986955919CT	0.947227	CHD
103108	103108chr1161237303TG	0.371112	CHD
103108	103108chr881688069AG	0.438768	CHD
103117	103117chr1742319743AG	0.958247	CHD
103117	103117chr1941390186GA	0.499175	CHD
103117	103117chr2017566704GC	0.562277	CHD
103117	103117chr6144297887TC	0.788332	CHD
103121	103121chr1759139415AG	0.495342	CHD
103121	103121chr5122772656CT	0.914162	CHD
103131	103131chr133343051CT	0.819028	CHD
103131	103131chr192111042AG	0.31184	CHD
103131	103131chr346857498GA	0.412555	CHD
103131	103131chr483048791AAC	0.276792	CHD
103136	103136chr11108007915GA	0.326124	CHD
103136	103136chr1296185684CT	0.0464336	CHD
103136	103136chr191823865GA	0.448665	CHD
103136	103136chr514130352AG	0.543089	CHD
103138	103138chr1172109966AC	0.0718163	CHD
103138	103138chr1221644735CT	0.530838	CHD
103138	103138chr1445085750CT	0.527921	CHD
103138	103138chr3172748802CT	0.552532	CHD
103140	103140chr11112021845GA	0.555607	CHD
103140	103140chr177228160GA	0.49702	CHD
103140	103140chr2250557404CA	0.691353	CHD
103151	103151chr2133513002GA	0.717148	CHD
103153	103153chr1743778525GA	0.841497	CHD
103154	103154chr1224175997GGTC	1.07086	CHD
103154	103154chr1954191185CG	1.19824	CHD
103154	103154chr67582202CT	0.739736	CHD
103173	103173chr1534377826AT	0.919113	CHD
103173	103173chr172305724AC	0.401878	CHD
103173	103173chr274489731GT	0.516355	CHD
103177	103177chr1248957330GA	2.32867	CHD
103177	103177chr29634438TG	0.635885	CHD
103182	103182chr1155342926TG	0.683254	CHD
103182	103182chr2035270619GCG	0.413136	CHD
103182	103182chr569181561TC	0.663101	CHD
103182	103182chr794507407TC	0.325802	CHD
103182	103182chr866129287GA	0.87716	CHD
103188	103188chr1674452954CT	0.49724	CHD
103188	103188chr8144141324GA	0.38936	CHD
103204	103204chr1212136955CTAAAC	0.626975	CHD
103204	103204chr616232485GA	0.717481	CHD
103204	103204chrX10144875TC	0.690296	CHD
103216	103216chr10110865963CT	0.429755	CHD
103216	103216chr177218509GA	0.253431	CHD
103216	103216chr1948996612GA	0.209545	CHD
103216	103216chr8143584796CG	0.644984	CHD
103220	103220chr1564754758GC	0.880798	CHD
103273	103273chr127500464CT	0.740731	CHD
103280	103280chr1247793735CT	0.465949	CHD
103280	103280chr3179652231CT	0.813186	CHD
103280	103280chr7150955078CT	1.60021	CHD
103280	103280chr867070757TG	0.709947	CHD
103281	103281chr1204411418TTTCT	1.46494	CHD
103281	103281chr1598655497CT	0.671704	CHD
103281	103281chr1739434626TC	-0.247745	CHD
103281	103281chr2031590567CT	0.687056	CHD
103281	103281chr216549032AC	0.86594	CHD
103281	103281chr5142112765GA	0.727971	CHD
103301	103301chr1421083017GC	0.352623	CHD
103301	103301chr197896969CA	0.488038	CHD
103301	103301chr3180608593GA	0.613945	CHD
103301	103301chr4855299TC	0.744621	CHD
103310	103310chr12113163856CT	0.483467	CHD
103310	103310chr1458298221CT	1.68177	CHD
103310	103310chr1780546819CT	0.26977	CHD
103320	103320chr237204657GC	0.178458	CHD
103323	103323chr1250511166GA	0.0895484	CHD
103323	103323chr2231943826CT	1.40534	CHD
103323	103323chr617705146AG	1.31255	CHD
103326	103326chr10114426848AG	0.847426	CHD
103326	103326chr10114427281AC	1.24559	CHD
103326	103326chr1749278096TC	0.358799	CHD
103326	103326chr1777270275CT	0.0283759	CHD
103326	103326chr1955128701CT	0.408958	CHD
103326	103326chr2223985105AG	0.520558	CHD
103326	103326chr9131252913GC	1.12325	CHD
103343	103343chr2031613729GA	0.426786	CHD
103353	103353chr1740442037TG	0.722707	CHD
103353	103353chr1776728895GA	0.336613	CHD
103353	103353chr198303149CA	0.149362	CHD
103353	103353chr7100705971CT	2.58511	CHD
103353	103353chr9127502319GA	0.664372	CHD
103363	103363chr1564683410CT	0.773603	CHD
103363	103363chr1666930799TC	0.998094	CHD
103363	103363chr5111748514GA	1.49529	CHD
103377	103377chr12120448834CT	0.622692	CHD
103377	103377chr12122864494TC	0.98612	CHD
103377	103377chr1464762380CT	2.14717	CHD
103377	103377chr1942220156CA	0.751969	CHD
103377	103377chr2233357345AC	0.924747	CHD
103377	103377chr489837328GC	1.00372	CHD
103379	103379chr177240054CTTAGC	0.889571	CHD
103379	103379chr1954134662AG	0.388656	CHD
103403	103403chr11030842GATCG	0.611282	CHD
103403	103403chr1146341204CT	0.517088	CHD
103403	103403chr191268722GA	0.639418	CHD
103403	103403chr798873931GA	0.421774	CHD
103424	103424chr1161877742GA	0.62423	CHD
103424	103424chr1630790802TG	0.634248	CHD
103433	103433chr131920464AG	0.575789	CHD
103433	103433chr5138138011AC	0.494439	CHD
103471	103471chr1161310626TA	0.620795	CHD
103471	103471chr1667944489GA	0.748626	CHD
103471	103471chr19743151CG	0.686893	CHD
103473	103473chr118673414TC	0.406564	CHD
103473	103473chr14105433246CT	0.208076	CHD
103473	103473chr273243462CT	0.1689	CHD
103473	103473chr9136849990CT	1.2111	CHD
103479	103479chr13110314359AC	0.79729	CHD
103479	103479chr162523895CTC	0.235178	CHD
103479	103479chr1918921232AG	0.454287	CHD
103479	103479chr203763513CT	0.737346	CHD
103479	103479chr2220120803CT	0.487947	CHD
103479	103479chr626537557TG	3.50638	CHD
103489	103489chr315060148GAAGTG	0.873527	CHD
103511	103511chr745919138CG	1.03459	CHD
103511	103511chr745921489CA	1.83623	CHD
103511	103511chr794907413GT	2.46675	CHD
103517	103517chr1164568709CT	0.376361	CHD
103517	103517chr1764497431CT	1.78157	CHD
103517	103517chr1955567614AC	0.852858	CHD
103517	103517chr2228810277GA	0.376403	CHD
103517	103517chr229095384AG	0.723587	CHD
103517	103517chr339045578CT	0.487407	CHD
103517	103517chr6132525459CT	0.845621	CHD
103535	103535chr177935399GA	0.380651	CHD
103537	103537chr1422776330TC	0.602485	CHD
103537	103537chr1712034443TC	-0.016988	CHD
103537	103537chr2229065787TC	0.417972	CHD
103552	103552chr1246368559CA	0.548012	CHD
103552	103552chr424524714GA	0.590828	CHD
103552	103552chr5151219051GC	0.584838	CHD
103552	103552chr880009698GA	0.498949	CHD
103569	103569chr1464919070AG	0.368376	CHD
103569	103569chr177195341CT	0.640537	CHD
103572	103572chr299131753GC	0.287926	CHD
103573	103573chr1086959531CT	1.43251	CHD
103573	103573chr1849777704AG	0.449037	CHD
103573	103573chr333104698GA	0.834227	CHD
103581	103581chr1563030952CT	0.429761	CHD
103590	103590chr1264506007CA	1.07334	CHD
103590	103590chr20405530CA	0.717985	CHD
103590	103590chr621585446GA	0.183374	CHD
103597	103597chr1330458518GA	0.477505	CHD
103597	103597chr1648257862GC	1.42181	CHD
103597	103597chr1747650213TC	2.05406	CHD
103597	103597chr2138797016CG	0.677983	CHD
103597	103597chr2232814780GA	0.735815	CHD
103598	103598chr1740633274CT	0.812514	CHD
103598	103598chr1949917618TC	0.363838	CHD
103598	103598chr838913438AG	0.414602	CHD
103598	103598chr933290328CG	2.82609	CHD
103605	103605chr1221920621TG	0.693329	CHD
103605	103605chr2169837049AG	0.444468	CHD
103605	103605chr349009823GT	0.801525	CHD
103605	103605chr4102801968TA	0.20728	CHD
103605	103605chr4106328764AG	0.510028	CHD
103615	103615chr1117357034TG	-0.0603972	CHD
103615	103615chr1257530293AACA	0.408585	CHD
103615	103615chr135881932CT	0.486457	CHD
103615	103615chr19801776CG	1.31668	CHD
103615	103615chr268870840CGAGGTTCCTC	-0.0767446	CHD
103615	103615chr345961810TC	0.400662	CHD
103615	103615chr5177141396CT	0.355779	CHD
103624	103624chr1155601182GT	0.67346	CHD
103624	103624chr1166607020GC	0.540857	CHD
103624	103624chr124743126GA	0.643284	CHD
103624	103624chr191940756CT	1.26334	CHD
103637	103637chr1948963380AG	1.53839	CHD
103637	103637chr220214288AT	0.876885	CHD
103637	103637chr67098802CT	0.793627	CHD
103648	103648chr1344430763TC	0.580267	CHD
103648	103648chr1574463551GA	0.808548	CHD
103648	103648chr439452415AG	0.323956	CHD
103648	103648chr7143302233TC	0.412143	CHD
103657	103657chr5127531648AT	0.559921	CHD
103675	103675chr13113437566GA	0.145423	CHD
103675	103675chr5141629560TC	0.311516	CHD
103680	103680chr2126835276GT	0.159313	CHD
103680	103680chr340457181GA	1.98134	CHD
103689	103689chr1156210923TA	0.587056	CHD
103689	103689chr13110879612GA	0.646169	CHD
103689	103689chr67890647ATA	0.600725	CHD
103690	103690chr10102236052CG	0.865271	CHD
103690	103690chr1034332049TC	0.327215	CHD
103690	103690chr1450901737CT	0.383489	CHD
103690	103690chr1780123613TC	0.610876	CHD
103690	103690chr237269490CG	0.773013	CHD
103700	103700chr7101158627CT	0.449193	CHD
103702	103702chr333399220TC	0.522882	CHD
103702	103702chr76000654TC	0.474191	CHD
103711	103711chr1757839311TG	0.930324	CHD
103711	103711chr1941965055AG	0.700129	CHD
103711	103711chr2231932617AG	0.594223	CHD
103711	103711chr863182761CT	0.50839	CHD
103737	103737chr1327609477CAAAGC	0.512024	CHD
103737	103737chr1575388856AT	0.604985	CHD
103737	103737chr194101505CT	0.424418	CHD
103737	103737chr297762690TC	0.622793	CHD
103737	103737chr933292643TC	0.609627	CHD
103738	103738chr1165568666TC	0.289079	CHD
103738	103738chr215949518CT	0.490404	CHD
103738	103738chr935606732CTC	0.724724	CHD
103738	103738chr98476924TAGT	0.576563	CHD
103789	103789chr125905712CT	1.40177	CHD
103789	103789chr5149261296GA	1.06231	CHD
103794	103794chr1759156791GC	0.579992	CHD
103794	103794chr2237960000CT	0.426071	CHD
103794	103794chr357586424AG	0.361844	CHD
103795	103795chr1173481639CT	0.345227	CHD
103795	103795chr1246347569TC	0.376127	CHD
103795	103795chr1257116357CA	1.12647	CHD
103795	103795chr13113458482CA	1.49995	CHD
103795	103795chr1739976217CT	0.911767	CHD
103795	103795chr1764559411TC	0.552106	CHD
103795	103795chr191948955AG	0.607226	CHD
103808	103808chr126944031TG	0.420539	CHD
103808	103808chr1734991154GA	0.70663	CHD
103808	103808chr2047501845CT	1.80968	CHD
103808	103808chr2241685074TC	0.592919	CHD
103823	103823chr1150830044GA	-0.388981	CHD
103823	103823chr5134860545TAAATCT	0.902273	CHD
103834	103834chr1119218059CA	0.377874	CHD
103834	103834chr1166828598GC	0.177367	CHD
103834	103834chr1631112818TC	0.56822	CHD
103834	103834chr1685810492CG	0.444468	CHD
103834	103834chr3128624317AT	0.498994	CHD
103837	103837chr1469109241GC	0.619685	CHD
103837	103837chr332685738GT	1.44138	CHD
103837	103837chr6128016887CT	0.5388	CHD
103837	103837chr6136475383AG	0.488935	CHD
103839	103839chr174995382GA	0.155958	CHD
103839	103839chr20394099CT	1.01877	CHD
103839	103839chr232950749AG	0.968681	CHD
103839	103839chr6166938079CT	0.45786	CHD
103839	103839chr716642441AG	1.22672	CHD
103839	103839chr95924903AAACTA	0.652416	CHD
103848	103848chr1144085009AG	0.587072	CHD
103848	103848chr132229331GC	0.275537	CHD
103848	103848chr203322045CT	0.607722	CHD
103848	103848chr2197496708TA	0.32799	CHD
103855	103855chr1256308593TC	0.68824	CHD
103855	103855chr192282183CT	0.898791	CHD
103855	103855chr265226384AC	0.880399	CHD
103855	103855chr644374901CT	0.644333	CHD
103857	103857chr1118392905CT	0.845418	CHD
103857	103857chr12988603TG	1.70619	CHD
103862	103862chr111928430GA	0.724565	CHD
103862	103862chr1775756626CT	0.854108	CHD
103862	103862chr191714158GA	0.479056	CHD
103862	103862chr3179158195GCG	0.667977	CHD
103862	103862chr439688512AG	0.707819	CHD
103868	103868chr5112846409CT	0.393889	CHD
103873	103873chr154173990CT	0.704722	CHD
103873	103873chr2227848441CT	0.644383	CHD
103873	103873chr2239319291GA	1.38106	CHD
103873	103873chr499005024TC	0.486212	CHD
103875	103875chr1147530425AG	0.686693	CHD
103875	103875chr1325263626CT	0.778639	CHD
103875	103875chr191932181CT	0.729797	CHD
103875	103875chr2238879738GA	0.72572	CHD
103884	103884chr1432343542AG	0.533193	CHD
103884	103884chr1776399931CT	1.13503	CHD
103884	103884chr9121378932CT	0.474953	CHD
103896	103896chr1458214636GA	0.550331	CHD
103896	103896chr1548157213AG	0.535292	CHD
103898	103898chr1265288303CT	0.384835	CHD
103915	103915chr1134043499TC	0.484159	CHD
103915	103915chr1211662249GA	1.05795	CHD
103915	103915chr1236051031CT	0.921985	CHD
103915	103915chr42463423GA	0.870625	CHD
103920	103920chr1086757525AG	0.921769	CHD
103920	103920chr1108694765AT	1.16485	CHD
103920	103920chr1206596087GC	0.432251	CHD
103920	103920chr177872929TCT	0.572703	CHD
103925	103925chr1147165514GC	0.593045	CHD
103925	103925chr1165639497CA	0.205205	CHD
103925	103925chr2152668577CT	0.313969	CHD
103929	103929chr11838102TC	0.607621	CHD
103929	103929chr1468892470CA	0.715663	CHD
103929	103929chr270269985CT	0.628857	CHD
103942	103942chr1073652180TC	0.343068	CHD
103942	103942chr110041883AC	0.618169	CHD
103942	103942chr113821414AT	0.331198	CHD
103942	103942chr6134990189AT	0.786413	CHD
103942	103942chr9124871214TC	1.41608	CHD
103963	103963chr2245672012CT	0.813351	CHD
103963	103963chr538476862TC	0.725596	CHD
103967	103967chr1717857305GA	0.470932	CHD
103967	103967chr398505030GC	0.550206	CHD
103967	103967chr479974039CAC	0.547009	CHD
104004	104004chr1398155163AC	0.174546	CHD
104004	104004chr1781519051GT	1.3992	CHD
104026	104026chr12115951744ATA	0.517633	CHD
104026	104026chr1730255518TC	0.415772	CHD
104026	104026chr1741980472GT	0.347106	CHD
104026	104026chr2242615297CT	0.941061	CHD
104044	104044chr1156218953GA	0.383975	CHD
104044	104044chr1241510984TA	0.198208	CHD
104044	104044chr1477472686GC	0.734419	CHD
104044	104044chr9120403220GA	0.72369	CHD
104062	104062chr776049830CT	0.204329	CHD
104067	104067chr1113378962TC	0.445378	CHD
104067	104067chr3129242488TC	0.867154	CHD
104067	104067chr9127878343TC	1.45347	CHD
104069	104069chr1134040455GT	0.464174	CHD
104069	104069chr162040712CG	0.373673	CHD
104069	104069chr5146193886AG	0.644622	CHD
104074	104074chr1250005887AG	0.249344	CHD
104074	104074chr2143875723TC	0.781104	CHD
104074	104074chr2233356014GA	0.407131	CHD
104074	104074chr5135351206GA	0.818322	CHD
104074	104074chr986283838GA	0.495759	CHD
104077	104077chr313560363CA	0.392529	CHD
104078	104078chr1549122193AT	1.58188	CHD
104078	104078chr195695670GGT	0.707184	CHD
104094	104094chr1215878542CT	0.438782	CHD
104094	104094chr1231532275GA	1.08674	CHD
104094	104094chr38746083CT	0.362191	CHD
104097	104097chr1111958003GT	0.856972	CHD
104097	104097chr1162770236AT	0.45838	CHD
104097	104097chr162164113CAGC	0.388265	CHD
104097	104097chr9130700089GA	-0.358544	CHD
104097	104097chr98470586CT	0.633171	CHD
104098	104098chr1109314228GT	0.790403	CHD
104098	104098chr12395416GA	0.207526	CHD
104098	104098chr1543803515CA	0.340801	CHD
104098	104098chr1543804633GC	0.496081	CHD
104098	104098chr1543807138GC	0.666945	CHD
104098	104098chr175001798GT	0.327924	CHD
104098	104098chr193642396CT	0.582858	CHD
104098	104098chr3184289760GA	1.03292	CHD
104100	104100chr112879167GC	0.728946	CHD
104100	104100chr124278196GA	2.26729	CHD
104100	104100chr2133496389CT	0.610832	CHD
104117	104117chr1084137221CT	0.363394	CHD
104117	104117chr11808729TC	0.418641	CHD
104117	104117chr933943052AG	-0.096846	CHD
104129	104129chr1375616140TC	0.5173	CHD
104129	104129chr2036306195GA	0.830364	CHD
104129	104129chr208010962CG	0.352347	CHD
104129	104129chr2134518765GA	0.528184	CHD
104132	104132chr12123978643CA	0.580875	CHD
104132	104132chr1941892761GA	0.449442	CHD
104140	104140chr1159817761AT	0.624471	CHD
104140	104140chr296246489TC	0.574659	CHD
104140	104140chr7155653813AG	0.433143	CHD
104152	104152chr132783770CCT	0.793538	CHD
104152	104152chr1914089571GA	1.12007	CHD
104152	104152chr242168210AG	0.0697292	CHD
104152	104152chr636848454CT	1.66494	CHD
104153	104153chr1198170043TG	1.63968	CHD
104153	104153chr233595073AG	0.667217	CHD
104158	104158chr111944930GA	1.62284	CHD
104158	104158chr1151268907AG	0.721417	CHD
104158	104158chr1939958085AG	0.708782	CHD
104158	104158chr5111758543CA	1.39128	CHD
104158	104158chr75584212GA	0.471817	CHD
104166	104166chr1165328337CA	0.544022	CHD
104166	104166chr1821623620AG	0.407713	CHD
104191	104191chr1422584789AG	0.442603	CHD
104191	104191chr1757082575CT	0.309582	CHD
104192	104192chr1162130927CT	0.386157	CHD
104192	104192chr1203792839TC	1.02948	CHD
104192	104192chr1758094266AC	0.891319	CHD
104192	104192chr569165568TC	0.628051	CHD
104207	104207chr4145150094AG	0.592584	CHD
104207	104207chr6118555042GA	0.55601	CHD
104233	104233chr10104108245CT	0.75277	CHD
104233	104233chr1155698212GA	0.745468	CHD
104233	104233chr1751205986CT	0.581461	CHD
104233	104233chr314413108GA	0.470606	CHD
104233	104233chr4101171292AG	0.415237	CHD
104233	104233chr7100607356CG	0.654393	CHD
104239	104239chr1939330154CT	0.327752	CHD
104239	104239chr199850859CG	2.26339	CHD
104240	104240chr1201425890GA	0.249417	CHD
104240	104240chr6110963118GA	0.397983	CHD
104240	104240chr934185706CT	0.265324	CHD
104243	104243chr1763023132AT	1.07768	CHD
104243	104243chr1781518263AC	1.34536	CHD
104243	104243chr828098686TG	0.346669	CHD
104246	104246chr1293371687CT	0.64893	CHD
104246	104246chr1563626460ACA	0.442197	CHD
104246	104246chr7134752111AT	0.93157	CHD
104246	104246chr932395803GT	0.917704	CHD
104288	104288chr2017633848AG	0.715026	CHD
104290	104290chr1490394824CCA	0.565796	CHD
104290	104290chr314135735GTGGGCCAG	0.449818	CHD
104290	104290chr633253484CTGC	0.690265	CHD
104292	104292chr1206689536CT	0.734857	CHD
104292	104292chr203773030TC	0.67916	CHD
104292	104292chr3124725257AG	0.723451	CHD
104292	104292chr487533056TCTCT	0.703082	CHD
104292	104292chr9136400161GA	0.97949	CHD
104293	104293chr1669115593TC	0.380103	CHD
104293	104293chr3179615834AG	0.553019	CHD
104293	104293chr487520571GA	2.36526	CHD
104309	104309chr1119220769GA	0.568469	CHD
104320	104320chr1012118169CA	0.211916	CHD
104320	104320chr2152703053CT	0.84877	CHD
104320	104320chr297748526GA	0.313783	CHD
104324	104324chr1564172524CT	0.604314	CHD
104324	104324chr1745064801CT	0.54575	CHD
104324	104324chr2242223093GA	-0.0277773	CHD
104324	104324chr935761960CT	0.325329	CHD
104351	104351chr3169952929TC	0.834761	CHD
104351	104351chr696893155TA	0.101813	CHD
104351	104351chr777802143CG	0.291906	CHD
104353	104353chr1151185415CT	0.466335	CHD
104353	104353chr1161776950GA	0.451732	CHD
104353	104353chr1568787888GA	0.637158	CHD
104353	104353chr19909624CT	0.380592	CHD
104353	104353chr2232683032AG	0.327524	CHD
104354	104354chr201378701AG	0.577543	CHD
104354	104354chr4139072733AT	0.332429	CHD
104358	104358chr1939841812TG	0.749905	CHD
104373	104373chr126699476GA	1.83945	CHD
104373	104373chr1319629634GA	0.837443	CHD
104373	104373chr337230570AG	0.525133	CHD
104377	104377chr11128473817CT	0.589035	CHD
104377	104377chr1205717858AT	0.00156823	CHD
104377	104377chr14104777377CT	0.378836	CHD
104377	104377chr7123648770TC	0.201038	CHD
104377	104377chr9137545830GA	0.910551	CHD
104424	104424chr1204442067TTA	0.106112	CHD
104424	104424chr1749774273GA	0.634561	CHD
104424	104424chrX134448431TC	0.741677	CHD
104425	104425chr1231215104GA	0.333762	CHD
104425	104425chr1590983956CT	0.591112	CHD
104425	104425chr6121421684CT	0.634192	CHD
104434	104434chr1742980199GA	2.3872	CHD
104434	104434chrX21935115AC	0.76462	CHD
104441	104441chr12122762063GA	0.694173	CHD
104441	104441chr1763826974GA	2.1548	CHD
104441	104441chr1946661296GA	0.741495	CHD
104441	104441chr330616523GA	0.545897	CHD
104442	104442chr1156545415AT	0.506277	CHD
104442	104442chr1576221236TG	-0.0525071	CHD
104442	104442chr1685158647GA	0.633176	CHD
104442	104442chr1741798685CG	0.435843	CHD
104457	104457chr145024471CT	0.952718	CHD
104457	104457chr2035689604TA	0.414883	CHD
104464	104464chr1073472245AG	0.773632	CHD
104464	104464chr126742021CT	0.503071	CHD
104464	104464chr1941263309AG	2.66932	CHD
104464	104464chr2236471047CA	0.762428	CHD
104464	104464chr8143929608CT	0.582349	CHD
104464	104464chr933267922AG	0.380026	CHD
104475	104475chr118698474GC	0.849697	CHD
104475	104475chr182668181GC	0.546945	CHD
104475	104475chr5134160823GC	3.05362	CHD
104478	104478chr12122994339AG	0.674089	CHD
104478	104478chr192256339GA	0.917883	CHD
104478	104478chr3129252473AG	0.0856847	CHD
104478	104478chr687599202AG	0.326299	CHD
104478	104478chr896242878TC	0.478952	CHD
104483	104483chr1445126879AC	0.3697	CHD
104483	104483chr2041400415AC	0.368488	CHD
104486	104486chr1347913053AG	0.49666	CHD
104494	104494chr2125733880AT	1.2868	CHD
104499	104499chr112880381GA	0.51957	CHD
104499	104499chr1669414252TC	0.81309	CHD
104499	104499chr2237697918GA	0.308696	CHD
104499	104499chr475734378TA	0.635773	CHD
104507	104507chr7105110655CT	0.29493	CHD
104508	104508chr12995774AC	0.840664	CHD
104508	104508chr1630361012CT	0.838971	CHD
104508	104508chr171544353GC	0.610117	CHD
104508	104508chr1764506046CT	1.78458	CHD
104508	104508chr196430831CT	0.73623	CHD
104508	104508chr398599507CT	0.131251	CHD
104508	104508chr841490371CT	1.68025	CHD
104517	104517chr113093468GA	0.255692	CHD
104517	104517chr1154957915AT	0.780003	CHD
104517	104517chr201442548GA	0.388191	CHD
104526	104526chr127836418GT	0.594411	CHD
104526	104526chr182835256CT	0.704584	CHD
104535	104535chr1623453287GC	1.49407	CHD
104535	104535chr182653745CT	0.669121	CHD
104535	104535chr542425412GA	1.48757	CHD
104535	104535chr76178825CT	0.963927	CHD
104548	104548chr1423311578GA	0.557573	CHD
104553	104553chr1174985597TC	0.594476	CHD
104553	104553chr9123107308GGTTGT	0.703113	CHD
104566	104566chr1255831174CT	1.98739	CHD
104566	104566chr1473138836GA	0.462494	CHD
104566	104566chr2135843866GC	0.754266	CHD
104567	104567chr1230051690GT	0.812526	CHD
104567	104567chr3196950705GA	0.863285	CHD
104567	104567chr744804076GGT	0.33234	CHD
104567	104567chr9133016990CT	0.378214	CHD
104571	104571chr1165881554TC	0.611117	CHD
104571	104571chr1910139583CA	0.460693	CHD
104571	104571chr7133266909AG	0.545918	CHD
104578	104578chr133261647GA	0.440055	CHD
104578	104578chr8102839145TA	0.407606	CHD
104592	104592chr11455400GA	0.539197	CHD
104592	104592chr1631099863GC	0.835708	CHD
104592	104592chr1943548902TG	0.401477	CHD
104592	104592chr747266146TCACT	1.26319	CHD
104602	104602chr1718085853TC	0.799138	CHD
104602	104602chr838997898TC	1.10049	CHD
104602	104602chrX134459916GA	1.70148	CHD
104621	104621chr1075217913CA	0.403674	CHD
104621	104621chr1145946836GA	0.496862	CHD
104621	104621chr1161263206CT	0.691257	CHD
104621	104621chr14105425417AAG	0.585676	CHD
104621	104621chr143655521CT	0.591642	CHD
104621	104621chr61622254ACA	1.15634	CHD
104621	104621chr635453585CT	1.11726	CHD
104633	104633chr1165885231CG	0.515557	CHD
104633	104633chr13112704014GA	0.81881	CHD
104633	104633chr641949514GT	0.400736	CHD
104643	104643chr14103571070GT	0.800781	CHD
104643	104643chr261474081CT	0.906265	CHD
104643	104643chr274485027TG	0.494336	CHD
104643	104643chr7137340211TC	0.487515	CHD
104646	104646chr2225742512CT	1.60054	CHD
104647	104647chr193581415CG	0.774048	CHD
104647	104647chr197898629GA	0.47878	CHD
104647	104647chr2133522710GA	0.748626	CHD
104653	104653chr137680487ATTTGGAGACCAGCA	0.855513	CHD
104653	104653chr1490258267TG	0.511841	CHD
104653	104653chr1836137075CG	-0.177484	CHD
104653	104653chr2128025873TC	0.597081	CHD
104672	104672chr364020304GA	0.798838	CHD
104672	104672chr478051344GA	0.615536	CHD
104672	104672chr534924741AC	0.702391	CHD
104674	104674chr12123337836TC	-0.059969	CHD
104674	104674chr1623585678CT	0.67638	CHD
104674	104674chr744055415CT	0.568473	CHD
104674	104674chr9107276262TGTTAT	0.422798	CHD
104675	104675chr1144712383TC	0.59035	CHD
104675	104675chr192163412GA	0.662667	CHD
104675	104675chr2062290088CG	0.194462	CHD
104675	104675chr3123281419TC	0.309474	CHD
104683	104683chr12112160884AG	0.246788	CHD
104683	104683chr1214759947CA	0.145299	CHD
104683	104683chr3156534590GT	0.534902	CHD
104683	104683chr3172054281TC	0.363835	CHD
104683	104683chr675232122TA	0.680051	CHD
104703	104703chr1775781808GA	0.731827	CHD
104716	104716chr1667450492TC	-0.0564453	CHD
104716	104716chr191621386GC	0.152775	CHD
104716	104716chr6166921733AG	0.636068	CHD
104730	104730chr2133310751CG	0.214365	CHD
104730	104730chr633711830CT	1.7261	CHD
104730	104730chrX71255482CAC	1.25724	CHD
104734	104734chr1165547861GA	0.722178	CHD
104734	104734chr5134845990CT	3.5094	CHD
104734	104734chr9129108916GA	0.648238	CHD
104741	104741chr1211643137TA	0.628776	CHD
104741	104741chr1490247514GT	0.603051	CHD
104748	104748chr1646969122GA	0.441539	CHD
104748	104748chr3134178939GA	0.434606	CHD
104748	104748chr631518930CG	0.696649	CHD
104752	104752chr191974565CCTCAC	0.520203	CHD
104752	104752chr3141871781AT	0.555964	CHD
104752	104752chr3158972413GA	0.732605	CHD
104754	104754chr823421129GA	0.502334	CHD
104788	104788chr1623601467GT	0.473328	CHD
104788	104788chr1745020822CA	1.36844	CHD
104788	104788chr3184320606CATCTTC	0.599012	CHD
104793	104793chr1058338305AAACTA	0.597344	CHD
104793	104793chr12118122182TC	0.342537	CHD
104793	104793chr12130868566CA	0.575829	CHD
104793	104793chr123063090AG	0.455089	CHD
104793	104793chr1237046619GA	1.13495	CHD
104793	104793chr2241612477CT	0.833288	CHD
104817	104817chr1226176559TC	0.464571	CHD
104817	104817chr1764503815GA	0.458393	CHD
104821	104821chr20339225CT	0.31085	CHD
104833	104833chr1574449388GA	0.356181	CHD
104833	104833chr1781706648GC	0.31622	CHD
104833	104833chr1917214143TC	0.13849	CHD
104833	104833chr348846847GC	1.4348	CHD
104840	104840chr3136372166TC	0.517524	CHD
104840	104840chr3154269555AG	0.615989	CHD
104846	104846chr1069255084CT	0.595964	CHD
104846	104846chr1226939904CT	0.210895	CHD
104846	104846chr1763751101AG	0.519819	CHD
104846	104846chr5115630404GA	0.472843	CHD
104846	104846chr5115632477GA	0.694281	CHD
104846	104846chr5155002505CTCCATAC	0.644933	CHD
104854	104854chr2231407402CG	0.263953	CHD
104857	104857chr996452051TA	0.834725	CHD
104869	104869chr1253178816TC	0.724553	CHD
104869	104869chr12766509CT	0.809598	CHD
104873	104873chr312964402GC	0.936025	CHD
104874	104874chr870612161AG	0.705505	CHD
104874	104874chr9127571567GA	0.624007	CHD
104889	104889chr164854035GA	0.179169	CHD
104889	104889chr1749286709AAAC	0.947216	CHD
104889	104889chr5132888228CT	0.527893	CHD
104890	104890chr191169377CT	0.573297	CHD
104890	104890chr2231701779TC	0.641865	CHD
104890	104890chr5132686995CT	0.580945	CHD
104890	104890chr723511019AC	-0.148433	CHD
104892	104892chr1090925674CG	-1.39132	CHD
104892	104892chr339411114AG	0.669243	CHD
104892	104892chr933079019TC	0.51015	CHD
104903	104903chr174804634CG	0.85538	CHD
104903	104903chr498271174AG	0.215343	CHD
104903	104903chr8124560689CCTT	0.2631	CHD
104907	104907chr828358068CG	0.543564	CHD
104909	104909chr10128117045AT	0.495623	CHD
104909	104909chr1165106884GC	0.737846	CHD
104910	104910chr1249545979CT	0.255925	CHD
104910	104910chr227209088CG	0.727986	CHD
104910	104910chr630580170CT	0.0630337	CHD
104922	104922chr196414610GA	0.398069	CHD
104922	104922chr455092548GA	0.150367	CHD
104922	104922chr67551757GA	0.832977	CHD
104922	104922chrX119233812GA	0.272503	CHD
104924	104924chr1202337078CT	0.720824	CHD
104924	104924chr284905554GC	1.77475	CHD
104924	104924chr4102788429GA	0.496455	CHD
104929	104929chr1572484815CT	0.580725	CHD
104929	104929chr1740013025AG	0.427999	CHD
104929	104929chr177414563CT	0.402985	CHD
104929	104929chr439295917GA	0.180442	CHD
104929	104929chr56618254GC	0.613265	CHD
104930	104930chr1461695003TC	1.47575	CHD
104930	104930chr171664201TC	0.760971	CHD
104930	104930chr823231459TC	0.589709	CHD
104949	104949chr1474997537GC	0.793619	CHD
104959	104959chr12122507491TC	0.459754	CHD
104959	104959chr1738758477CT	0.400195	CHD
104959	104959chrX77961145GC	0.409064	CHD
104964	104964chr11393700GA	0.484045	CHD
104964	104964chr1712034389TG	-0.0184777	CHD
104964	104964chr191869411CT	0.533418	CHD
104964	104964chr6159759116AG	0.932691	CHD
104969	104969chr1151293150TTGAT	0.110732	CHD
104969	104969chr177893842TC	0.747029	CHD
105002	105002chr1072272673CT	1.2043	CHD
105002	105002chr1776739547AG	0.954165	CHD
105002	105002chr197911382GT	0.133104	CHD
105002	105002chr2050093000AG	0.803241	CHD
105002	105002chr932569152AG	0.686935	CHD
105003	105003chr14102086055TC	-0.257727	CHD
105003	105003chr1667793908CT	0.507955	CHD
105003	105003chr744194794GA	0.818413	CHD
105014	105014chr1557596082GC	1.50371	CHD
105014	105014chr1572197458CT	1.78755	CHD
105014	105014chr1656375611AG	0.481348	CHD
105014	105014chr630065349CT	0.460816	CHD
105033	105033chr337440698TG	0.701864	CHD
105053	105053chr11102456000AG	0.523282	CHD
105053	105053chr1296279063TC	0.678047	CHD
105053	105053chr177876613CG	0.420477	CHD
105053	105053chr484690887GT	0.331811	CHD
105055	105055chr13112678612AG	-0.0571792	CHD
105055	105055chr1942005130CT	0.56254	CHD
105055	105055chr3172053921TC	0.890804	CHD
105055	105055chr369086285TG	1.74501	CHD
105059	105059chr1469406772CG	0.133311	CHD
105059	105059chr1946597131TC	0.620341	CHD
105059	105059chr353295650AC	0.678763	CHD
105059	105059chr685643734CT	1.55789	CHD
105059	105059chr7151555247CT	0.210493	CHD
105063	105063chr10980570TATGT	0.297308	CHD
105063	105063chr1147461658CT	0.498056	CHD
105068	105068chr1435831739GA	0.221702	CHD
105068	105068chr1916660029GT	1.34617	CHD
105068	105068chr211437312GC	0.684689	CHD
105070	105070chr1630697055TTTAT	0.423151	CHD
105070	105070chr643024009AG	0.562188	CHD
105070	105070chr744193510GA	0.342365	CHD
105092	105092chr315199257AG	0.313096	CHD
105105	105105chr1162749178GA	0.826459	CHD
105105	105105chr12116556056AG	0.748058	CHD
105105	105105chr1218338872CT	0.315155	CHD
105105	105105chr13110886554GA	0.48723	CHD
105105	105105chr3185647820CT	0.456142	CHD
105105	105105chr5141622105TC	0.465347	CHD
105105	105105chr854060724CCTC	0.86806	CHD
105120	105120chr139080710CT	1.11357	CHD
105120	105120chr1717046073GA	0.567709	CHD
105127	105127chr143660862CT	-0.0511722	CHD
105127	105127chr2225747759TG	0.176775	CHD
105127	105127chr46267764GA	0.23398	CHD
105133	105133chr1118475023CT	0.227124	CHD
105133	105133chr1160128059CT	0.429324	CHD
105133	105133chr319944900CT	0.750575	CHD
105133	105133chr42464423CT	-0.0661558	CHD
105133	105133chr5124644013CG	0.593654	CHD
105133	105133chr5149264826CT	0.282357	CHD
105133	105133chr6133951348TC	1.08365	CHD
105144	105144chr1150811082AC	1.18281	CHD
105144	105144chr1225970645AC	0.485995	CHD
105144	105144chr1674454749CT	0.70473	CHD
105144	105144chr5129097785AG	1.0913	CHD
105144	105144chr5176370621GA	0.386384	CHD
105149	105149chr2049949923GA	0.447693	CHD
105149	105149chr2178851777GA	0.261794	CHD
105149	105149chr227058059TC	0.661791	CHD
105149	105149chr572108202GC	1.0735	CHD
105167	105167chr5178255688GA	0.88789	CHD
105167	105167chr9120384250TC	0.800535	CHD
105168	105168chr1165338430CT	0.530093	CHD
105168	105168chr174318919CAC	0.361439	CHD
105168	105168chr177559435GA	-0.00807578	CHD
105168	105168chr19525187AG	0.550623	CHD
105168	105168chr20482525TC	0.463932	CHD
105168	105168chr5136135692TC	1.22662	CHD
105168	105168chr543600266CG	0.765496	CHD
105168	105168chr543600331AG	0.783398	CHD
105168	105168chr615255766GTG	1.06164	CHD
105184	105184chr2178843200GA	0.487802	CHD
105189	105189chr11767262TC	0.524723	CHD
105189	105189chr121701062AG	0.346637	CHD
105189	105189chr124661294CG	0.606043	CHD
105189	105189chr1682624342AC	0.710093	CHD
105189	105189chr6105125656GTG	0.420007	CHD
105189	105189chr6130867377AC	0.691192	CHD
105198	105198chr1747664046CT	0.686664	CHD
105198	105198chr177183277GA	0.654232	CHD
105198	105198chr626547687CT	0.734595	CHD
105216	105216chr11110223334CAGC	0.634548	CHD
105216	105216chr1173484633GT	0.654405	CHD
105216	105216chr5134371556CT	2.71902	CHD
105217	105217chr2034702470GA	0.549398	CHD
105226	105226chr2047310832TC	0.723985	CHD
105229	105229chr1328663403CT	0.332199	CHD
105245	105245chr1563585411AG	0.938157	CHD
105245	105245chr2034521491TC	0.752126	CHD
105250	105250chr1112922843GA	0.304682	CHD
105250	105250chr1910959384CT	0.722688	CHD
105258	105258chr2176255867CCCTTTCTGGAC	0.44626	CHD
105258	105258chr4184746507CT	1.79096	CHD
105264	105264chr120652001AACTT	0.209212	CHD
105264	105264chr2200846365TTAT	0.681591	CHD
105264	105264chr332525644CT	0.49871	CHD
105264	105264chr643512072CG	1.02127	CHD
105264	105264chr841653192CA	1.20941	CHD
105271	105271chr1205725212TC	0.493682	CHD
105271	105271chr20401921GA	0.998344	CHD
105271	105271chr3158118920TA	0.416468	CHD
105271	105271chr5133961050AG	0.717583	CHD
105271	105271chr5133969119CA	1.08401	CHD
105281	105281chr1551816264CT	0.549092	CHD
105316	105316chrX51816302AT	0.40336	CHD
105317	105317chr111760627CT	1.28042	CHD
105317	105317chr1742207958GA	0.547208	CHD
105323	105323chr1237038590CT	0.456567	CHD
105323	105323chr1449595964GA	0.503929	CHD
105323	105323chr1824177504GA	0.597775	CHD
105323	105323chr2236513182GA	-0.380962	CHD
105323	105323chr653924513CG	0.325201	CHD
105333	105333chr1146689228TC	0.835643	CHD
105333	105333chr1151284902CT	0.676556	CHD
105333	105333chr1450444377TC	0.431488	CHD
105333	105333chr367536036CG	0.409533	CHD
105333	105333chr935702344TA	0.58208	CHD
105348	105348chr776059610GA	0.350488	CHD
105349	105349chr1166628316TG	0.216819	CHD
105349	105349chr12109935969CT	0.278339	CHD
105349	105349chr136143418GA	0.773182	CHD
105349	105349chrX103690071AG	0.704078	CHD
105351	105351chr1875204008GAG	1.82488	CHD
105351	105351chr1946712269GA	0.674031	CHD
105351	105351chr194778846CT	0.49007	CHD
105351	105351chr643678407GA	0.55869	CHD
105351	105351chr933928592TC	0.645982	CHD
105353	105353chr1114305402TC	0.338973	CHD
105353	105353chr1114310192GT	0.762567	CHD
105353	105353chr1147720605AG	0.64349	CHD
105353	105353chr193564691GT	0.573984	CHD
105353	105353chr2227326098GA	1.51821	CHD
105353	105353chr4183094040CT	0.735803	CHD
105357	105357chr1044997747AG	0.468756	CHD
105357	105357chr128749141TC	0.653268	CHD
105357	105357chr1499963023CA	0.646397	CHD
105357	105357chr184076183TA	0.600475	CHD
105357	105357chr837736554TC	2.41626	CHD
105358	105358chr1255725542GA	0.561267	CHD
105358	105358chr1319690040TG	0.694377	CHD
105358	105358chr247410829CT	0.667776	CHD
105358	105358chr351544567AT	0.745078	CHD
105369	105369chr1113403440AG	0.450157	CHD
105369	105369chr12131707117TA	0.320526	CHD
105369	105369chr193447783AG	1.32314	CHD
105369	105369chr2149598169TC	1.52828	CHD
105369	105369chr2149598926TC	0.953756	CHD
105369	105369chr842379111CT	0.635653	CHD
105371	105371chr140089300TG	0.513496	CHD
105371	105371chr441937716GC	0.584797	CHD
105384	105384chr1264514572GA	0.682145	CHD
105384	105384chr128889138TCT	0.598767	CHD
105384	105384chr536869979CA	0.608622	CHD
105391	105391chr125896682CT	1.01639	CHD
105391	105391chr2186483395GA	0.268917	CHD
105391	105391chr2219242089GT	0.65424	CHD
105393	105393chr1528115673CT	0.502612	CHD
105394	105394chr11459741GC	0.395886	CHD
105394	105394chr1268611221GC	1.86257	CHD
105394	105394chr2139371517AG	0.714912	CHD
105394	105394chr5134205442CT	0.525154	CHD
105396	105396chr16134260GA	0.500291	CHD
105396	105396chr1664975017TG	0.743154	CHD
105396	105396chr1738346303TC	0.866292	CHD
105396	105396chr978026294GA	0.312132	CHD
105399	105399chr1073469673GA	0.738881	CHD
105399	105399chr1669564687CT	0.977308	CHD
105399	105399chr2201074748GA	0.609825	CHD
105406	105406chr1850268447TG	1.35016	CHD
105406	105406chr2144778306CT	0.716559	CHD
105406	105406chr9106876961AG	0.813085	CHD
105411	105411chr1729398229CT	0.364998	CHD
105411	105411chr632955520GT	0.71804	CHD
105429	105429chr1146671153GT	-0.0206508	CHD
105429	105429chr1473709413GT	0.332504	CHD
105429	105429chr16204802GCG	0.435026	CHD
105429	105429chr1744214009CT	0.411595	CHD
105429	105429chr838738775CT	0.575127	CHD
105431	105431chr2035449707AT	0.811243	CHD
105444	105444chr1533315286CT	0.835247	CHD
105444	105444chr172380026CT	0.429314	CHD
105444	105444chr1738421750AG	1.4429	CHD
105444	105444chr811848620GA	0.550747	CHD
105453	105453chr1919516827GA	0.428192	CHD
105453	105453chr2210437593TC	0.463129	CHD
105458	105458chr1147529023GA	0.591198	CHD
105458	105458chr1551842985TC	0.673393	CHD
105458	105458chr510749147CT	0.466507	CHD
105467	105467chr1775942506TC	0.514302	CHD
105467	105467chr1879972677CA	0.472599	CHD
105480	105480chr1147539994AT	1.47042	CHD
105480	105480chr14105473699CT	1.33385	CHD
105486	105486chr1150138752CT	0.471763	CHD
105486	105486chr171552536GA	0.498881	CHD
105486	105486chr841500273TG	0.522956	CHD
105487	105487chr115744882CT	0.65504	CHD
105487	105487chr3196510127TC	0.821463	CHD
105498	105498chr1161797824GA	1.29285	CHD
105498	105498chrX23654712GT	0.687307	CHD
105518	105518chr398585665AT	0.493804	CHD
105518	105518chr976397527TG	0.564185	CHD
105520	105520chr153200521TC	0.499096	CHD
105520	105520chr1589317818AC	0.408351	CHD
105520	105520chr1738344025CA	0.706386	CHD
105520	105520chr1946643975TA	0.679775	CHD
105527	105527chr1159801239AG	0.745895	CHD
105527	105527chr2220974921TC	0.594214	CHD
105530	105530chr135271645AG	0.728591	CHD
105530	105530chr1481214912GA	0.765509	CHD
105530	105530chr16790238TC	0.996996	CHD
105530	105530chr1955408950CT	0.449634	CHD
105530	105530chr5126542669AT	0.624701	CHD
105530	105530chrX51797991AG	0.711586	CHD
105549	105549chr137692295CA	1.76638	CHD
105549	105549chr5141481872CT	0.558337	CHD
105563	105563chr1172100121CA	0.666614	CHD
105563	105563chr12105025605CT	0.853662	CHD
105563	105563chr1493927926CT	0.756382	CHD
105563	105563chr39980157GA	0.917076	CHD
105563	105563chr75643035CT	0.479885	CHD
105564	105564chr1732363200GA	0.368928	CHD
105564	105564chr9110250564GC	0.287306	CHD
105565	105565chr12113156497CT	0.870966	CHD
105565	105565chr1917051800CCT	0.57234	CHD
105567	105567chr1201961897TC	0.596646	CHD
105573	105573chr143644808CT	0.54201	CHD
105573	105573chr4128269920AC	0.449657	CHD
105578	105578chr11231374AG	1.77402	CHD
105578	105578chr1247788127TAGAT	0.176931	CHD
105578	105578chr161947466CT	0.601739	CHD
105587	105587chr14103507150CG	0.507119	CHD
105587	105587chr14103507392CG	0.280335	CHD
105587	105587chr20397621CT	0.905563	CHD
105587	105587chr2050504317GA	0.98632	CHD
105603	105603chr510239997CT	0.628361	CHD
105603	105603chr7100699574CT	1.26808	CHD
105607	105607chr727641300TC	1.50481	CHD
105610	105610chr121000890GT	0.656255	CHD
105610	105610chr162210720AAG	1.19729	CHD
105610	105610chr1935605967TC	0.317037	CHD
105610	105610chr5178260741CG	0.783372	CHD
105610	105610chr6139366150TC	0.489979	CHD
105610	105610chrX70285479AG	0.614033	CHD
105617	105617chr10102130341CT	0.734236	CHD
105617	105617chr5139353352AG	0.511393	CHD
105625	105625chr194803052CT	0.640359	CHD
105625	105625chr2115729527TC	1.09601	CHD
105625	105625chr637437700GA	0.640947	CHD
105630	105630chr1851039847AC	0.72165	CHD
105631	105631chr1231231689CT	0.670641	CHD
105631	105631chr1296010110TC	0.482421	CHD
105631	105631chr1717303211GA	1.21656	CHD
105631	105631chr337853937CT	0.43039	CHD
105647	105647chr1615051629CT	0.537887	CHD
105647	105647chr2045931371GC	0.641065	CHD
105647	105647chr286184670CT	0.495109	CHD
105647	105647chr7127578451CT	0.883189	CHD
105647	105647chr9136514192TC	0.600585	CHD
105668	105668chr1014848513GA	0.519051	CHD
105668	105668chr2139432544GC	0.724404	CHD
105668	105668chr341209670CG	0.621587	CHD
105682	105682chr2206146029TG	0.404839	CHD
105682	105682chr28679949GA	0.721096	CHD
105684	105684chr989365475CT	0.538328	CHD
105685	105685chr185395725TC	0.689219	CHD
105685	105685chr9106876878TA	0.733594	CHD
105692	105692chr1073376266CT	0.733751	CHD
105692	105692chr11376616CT	-0.292433	CHD
105692	105692chr1257236522CT	0.765924	CHD
105692	105692chr1824177614CT	0.682715	CHD
105692	105692chr2229615727CT	0.55382	CHD
105692	105692chr345969119CT	1.00811	CHD
105692	105692chr687587768CT	0.523562	CHD
105696	105696chr1915436648TC	0.679357	CHD
105696	105696chr2144295926GT	0.448399	CHD
105696	105696chr232363673AT	0.679988	CHD
105696	105696chr5179796166GCCAGAGGAAG	1.24363	CHD
105702	105702chr126712071GA	0.442026	CHD
105702	105702chr192149121AG	0.280917	CHD
105709	105709chr1227741808TC	0.777738	CHD
105709	105709chr2135734469CT	0.681884	CHD
105710	105710chr1742011392AG	0.927847	CHD
105710	105710chr1936217446GA	0.633413	CHD
105710	105710chr581451952AC	0.385085	CHD
105710	105710chrX327727TC	0.40435	CHD
105722	105722chr1158583492TC	0.758717	CHD
105722	105722chr1180152045GA	0.749614	CHD
105722	105722chr1688660417GC	0.0325871	CHD
105722	105722chr1744309934CT	0.689524	CHD
105722	105722chr1781674110AT	0.577686	CHD
105722	105722chr191175977GA	0.691965	CHD
105722	105722chr2223890789GC	0.56716	CHD
105752	105752chr1469131887TC	0.952676	CHD
105752	105752chr1574904115CG	0.622186	CHD
105752	105752chr4145155200GA	0.340247	CHD
105756	105756chr124626919AT	0.809524	CHD
105756	105756chr1781513609TTGT	1.84521	CHD
105756	105756chr777793775AG	0.342362	CHD
105770	105770chr1563625647TC	0.515089	CHD
105770	105770chr346914436TC	1.09798	CHD
105770	105770chr870603855CT	0.470428	CHD
105785	105785chr112898141GA	0.333763	CHD
105785	105785chr1175001593TC	0.741404	CHD
105785	105785chr5451535AT	0.210509	CHD
105785	105785chr6138490589GA	0.608323	CHD
105785	105785chr854027994AG	0.36198	CHD
105790	105790chr1161979349GA	0.479844	CHD
105790	105790chr1739428276AC	0.340122	CHD
105790	105790chr4185135567AG	0.290986	CHD
105790	105790chr7139038423TG	0.267613	CHD
105800	105800chr1675239804CT	0.708976	CHD
105800	105800chr2217627969GT	0.106684	CHD
105800	105800chr2217628101GA	0.307003	CHD
105810	105810chr1327611537TC	0.446295	CHD
105810	105810chr1329508250AG	1.50254	CHD
105810	105810chr1918692200GA	0.288019	CHD
105810	105810chr5435498CT	0.685585	CHD
105814	105814chr19582853GA	0.97874	CHD
105814	105814chr229096758CT	0.461165	CHD
105814	105814chr723099002TC	0.583154	CHD
105818	105818chr1147157456CA	0.850783	CHD
105818	105818chr35125144CT	0.518615	CHD
105818	105818chr372984580CT	1.03384	CHD
105818	105818chr9131250657TG	0.867975	CHD
105828	105828chr1684069032TC	0.226012	CHD
105828	105828chr573491462CG	0.524558	CHD
105828	105828chr722942973CG	0.642716	CHD
105842	105842chr1328662986AG	0.890895	CHD
105859	105859chr11111917474GA	0.958114	CHD
105859	105859chr1666604981CT	0.787737	CHD
105859	105859chr226030222AG	0.814749	CHD
105863	105863chr12121323032AAAACA	0.736799	CHD
105863	105863chr1253453316TG	1.19804	CHD
105863	105863chr1531324446CA	0.924516	CHD
105863	105863chr1669565773CG	2.39941	CHD
105863	105863chr5115613596GAATTG	0.432865	CHD
105863	105863chr890639859GA	0.638375	CHD
105866	105866chr7121346392CT	0.702851	CHD
105897	105897chr11402508GC	0.663673	CHD
105897	105897chr1167598105CT	0.342522	CHD
105897	105897chr1175021330AG	0.0899513	CHD
105897	105897chr388066023CT	0.518561	CHD
105925	105925chr183235588AG	0.32691	CHD
105925	105925chr2230327240GC	1.40499	CHD
105925	105925chr227768156GA	0.80724	CHD
105925	105925chr6110952420CG	0.0227384	CHD
105928	105928chr5163443805TC	0.428508	CHD
105928	105928chr975083497CT	1.10395	CHD
105934	105934chr2145268740CT	0.942215	CHD
105934	105934chr4850538GA	0.771605	CHD
105934	105934chr985947615GA	0.316437	CHD
105936	105936chr1229344443CG	0.77438	CHD
105936	105936chr29421767TC	0.425814	CHD
105936	105936chrX153960174GA	0.353197	CHD
105940	105940chr7150987790GA	0.559322	CHD
105952	105952chr11217397GA	0.745676	CHD
105952	105952chr1206582438CT	0.666427	CHD
105952	105952chr1647238625TC	0.611599	CHD
105952	105952chr1953866322CGC	1.6203	CHD
105953	105953chr10133368561TC	0.152027	CHD
105953	105953chr2231943344CT	0.591252	CHD
105957	105957chr1745037838CT	0.828346	CHD
105957	105957chr1851014777GA	0.637673	CHD
105957	105957chr8143826764GC	0.577433	CHD
105964	105964chr1249009917TC	0.494953	CHD
105964	105964chr299169488GT	0.311397	CHD
105964	105964chr7133250843GA	0.131813	CHD
105995	105995chr1246862517GT	0.448966	CHD
105995	105995chr2063513990AT	0.299485	CHD
105995	105995chr3185577155AG	0.708197	CHD
105995	105995chr475659485GTTCG	0.697284	CHD
105995	105995chr811857949GC	0.605764	CHD
106000	106000chr1717809719CT	1.02349	CHD
106000	106000chr3123284541GA	0.270396	CHD
106000	106000chr7100175262CT	0.669506	CHD
106006	106006chr1257761969TA	0.807164	CHD
106006	106006chr1328660224GC	0.286168	CHD
106006	106006chr17737342GT	0.764537	CHD
106006	106006chr2035277075GA	0.271422	CHD
106006	106006chr543284001TC	0.635238	CHD
106008	106008chr12118123555GA	0.583494	CHD
106008	106008chr3128737791GGTA	0.784321	CHD
106008	106008chr5151212106CT	1.1624	CHD
106008	106008chr5179818933GC	2.5357	CHD
106013	106013chr1150933975GT	0.539837	CHD
106013	106013chr1615052134GA	0.745941	CHD
106013	106013chr164808305GC	0.578073	CHD
106013	106013chr274142937TC	0.526791	CHD
106014	106014chr1674447996GC	0.575528	CHD
106014	106014chr2250684078CG	0.946194	CHD
106014	106014chr823531260CT	0.886691	CHD
106044	106044chr2125909001TC	0.340619	CHD
106044	106044chr679249529CA	0.213544	CHD
106044	106044chr7129427710AT	0.565459	CHD
106053	106053chr1262464004GC	0.576133	CHD
106055	106055chr2169804517CG	0.46022	CHD
106055	106055chr5134196695AG	0.230001	CHD
106058	106058chr1580675270GC	0.199801	CHD
106058	106058chr19585569AG	0.681405	CHD
106058	106058chr233579939CA	1.01018	CHD
106058	106058chr653352027GA	0.850194	CHD
106079	106079chr2128282955GA	1.06138	CHD
106079	106079chr2231385087TG	0.513592	CHD
106079	106079chr5148382007TC	1.00358	CHD
106081	106081chr19720928GA	0.560242	CHD
106099	106099chr2032206399TC	0.860479	CHD
106099	106099chr2219185078CT	0.583885	CHD
106103	106103chr1135652607CT	0.93417	CHD
106103	106103chr1339661172AG	0.476927	CHD
106103	106103chr19978751TC	0.127793	CHD
106104	106104chr1555911691GA	0.794863	CHD
106104	106104chr198581361GA	0.770345	CHD
106104	106104chr198581463GA	0.611669	CHD
106104	106104chr3155862265AC	0.991827	CHD
106104	106104chr5151035539CT	0.431069	CHD
106111	106111chr328578833AG	0.68648	CHD
106111	106111chr46634232CA	0.564052	CHD
106111	106111chr7101140069TC	0.643757	CHD
106127	106127chr1227726316ATTTA	0.57605	CHD
106137	106137chr1422872836GT	1.97477	CHD
106137	106137chr188611049AC	0.5386	CHD
106137	106137chr685636787CT	0.526158	CHD
106137	106137chr7116807344AG	0.173354	CHD
106141	106141chr7127666025GC	1.79967	CHD
106155	106155chr1151397116CT	0.667347	CHD
106155	106155chr12116923809CT	0.179497	CHD
106155	106155chr1463464798GA	0.348277	CHD
106162	106162chr2171066833TG	0.509102	CHD
106162	106162chr8143796759TG	0.49142	CHD
106167	106167chr1775198611GA	0.709508	CHD
106168	106168chr1267268742GA	1.60008	CHD
106168	106168chr6159762017CG	1.81039	CHD
106169	106169chr1116913588AG	0.593875	CHD
106169	106169chr1543804120CG	0.187107	CHD
106169	106169chr1670471093CT	0.399892	CHD
106169	106169chr1919524831AG	0.867013	CHD
106169	106169chr7148803082CT	0.534581	CHD
106174	106174chr1034323851AC	0.502904	CHD
[truncated: 6,316 more rows]

## Sheet: Legend
Supplementary Data 4. Epicard Scores
EpiCard scores were calculated per MPRA region. The comparison of EpiCard and Enformer scores by MPRA region activity are summarized on the tab "MPRA". The maximum EpiCard per participant are shown on the "EpiCard" tab. The maximum EpiCard score for a variant near a high-heart expressed gene per participant are shown on the "EpiCard_HHE" tab. The "uniqueVarID" is cross-referenced in Data S3.
