# Supplementary material for: Functional dissection of human cardiac enhancers and noncoding de novo variants in congenital heart disease
Source: Nat Genet. Author manuscript; Available in PMC 2024 Jul 2. (PMC11218660; doi:10.1038/s41588-024-01669-y)
Supplement: Supplemental Data.3 [file NIHMS2001652-supplement-Supplemental_Data_3.xlsx]

## Sheet: Legend
Supplementary Data 3. CHD ncDNV MPRA
Prioritized CHD DNVs were synthesized as REF-ALT pairs. The selected CHD DNVs are summarized on the tab "CHD_DNVs" using hg38 coordinates. Within the CHD_DNVs tab, three "Categories" column indicates the prioritization reason (Category: heartENN, HeartENN score; Category: fetal_ehnahcer, within human fetal cardiac enhancer; Category:TSS, within 20 kb of a prioritized gene from DataS5) for why the…

## Sheet: CHD_DNVs
Chr(hg38)	Start	End	Ref	Alt	Nearest Gene	Nearest Gene Distance	Upstream Gene	Upstream Gene Distance	upstream_CHD_gene	Downstream Gene	Downstream Gene Distance	downstream_CHD_gene	Category: heartENN	Category: fetal_enhancer	Category: Gene TSS	nearest_CHD_gene	nearest_CHD_gene_distance	GREAT_CHD_GENE	uniqueVarID	Blinded.ID	Sex	CHD Diagnosis	Extracardiac_Features	Conotruncal CHD	Left Outflow Tract Lesion CHD	Right Outflow Tract Lesion CHD	Neurodevelopmental_Delay_Present	HeartENN_score	Epicard	Coding	MPRA REF region(hg38)
chr10	16830095	16830096	C	A	RSU1	12567	RSU1	12567	FALSE	NA	NA	FALSE	FALSE	FALSE	hhe_gene:RSU1,	RSU1	-12633	RSU1 (-12713)	1-00004:chr10:16830096:C:A	1-00004	M	INVERTED CORONARIES WITH POSTERIOR LAD IN D-LOOP TGA | TRANSPOSITION D-LOOP WITH VENTRICULAR SEPTAL DEFECT | VENTRICULAR SEPTAL DEFECT, MUSCULAR | Screener Diagnosis: Other: D-TGA, Heterotaxy Syndrome	Yes	TRUE	FALSE	FALSE	FALSE	0	-0.0126049	FALSE	chr10:16830011-16830182
chr14	56991073	56991074	G	A	OTX2	180594	NA	NA	FALSE	NA	NA	FALSE	TRUE	FALSE	FALSE	OTX2	-174381	OTX2 (-180605)	1-00004:chr14:56991074:G:A	1-00004	M	INVERTED CORONARIES WITH POSTERIOR LAD IN D-LOOP TGA | TRANSPOSITION D-LOOP WITH VENTRICULAR SEPTAL DEFECT | VENTRICULAR SEPTAL DEFECT, MUSCULAR | Screener Diagnosis: Other: D-TGA, Heterotaxy Syndrome	Yes	TRUE	FALSE	FALSE	FALSE	0.121	0.0166232	FALSE	chr14:56990989-56991160
chr16	67425496	67425497	G	A	HSD11B2	5155	TPPP3	31961	FALSE	ATP6V0D1	12517	FALSE	FALSE	FALSE	hhe_gene:ATP6V0D1,	ATP6V0D1	55685	None	1-00004:chr16:67425497:G:A	1-00004	M	INVERTED CORONARIES WITH POSTERIOR LAD IN D-LOOP TGA | TRANSPOSITION D-LOOP WITH VENTRICULAR SEPTAL DEFECT | VENTRICULAR SEPTAL DEFECT, MUSCULAR | Screener Diagnosis: Other: D-TGA, Heterotaxy Syndrome	Yes	TRUE	FALSE	FALSE	FALSE	0	-0.225223	FALSE	chr16:67425412-67425583
chr17	49304654	49304659	CCTAA	C	ZNF652	10089	NA	NA	FALSE	NA	NA	FALSE	FALSE	FALSE	hhe_gene:ZNF652,	ZNF652	57817	PHOSPHO1 (-73889), ZNF652 (+57818)	1-00004:chr17:49304655:CCTAA:C	1-00004	M	INVERTED CORONARIES WITH POSTERIOR LAD IN D-LOOP TGA | TRANSPOSITION D-LOOP WITH VENTRICULAR SEPTAL DEFECT | VENTRICULAR SEPTAL DEFECT, MUSCULAR | Screener Diagnosis: Other: D-TGA, Heterotaxy Syndrome	Yes	TRUE	FALSE	FALSE	FALSE	0.0169	NA	FALSE	chr17:49304571-49304742
chr2	4128788	4128789	T	C	DCDC2C	281377	NA	NA	FALSE	NA	NA	FALSE	TRUE	FALSE	FALSE	RPS7	553528	None	1-00004:chr2:4128789:T:C	1-00004	M	INVERTED CORONARIES WITH POSTERIOR LAD IN D-LOOP TGA | TRANSPOSITION D-LOOP WITH VENTRICULAR SEPTAL DEFECT | VENTRICULAR SEPTAL DEFECT, MUSCULAR | Screener Diagnosis: Other: D-TGA, Heterotaxy Syndrome	Yes	TRUE	FALSE	FALSE	FALSE	0.134	-0.195628	FALSE	chr2:4128704-4128875
chr20	50048182	50048183	C	T	SNAI1	59296	NA	NA	FALSE	UBE2V1	32941	FALSE	FALSE	TRUE	FALSE	SNAI1	65202	SNAI1 (+65184), UBE2V1 (+67771)	1-00004:chr20:50048183:C:T	1-00004	M	INVERTED CORONARIES WITH POSTERIOR LAD IN D-LOOP TGA | TRANSPOSITION D-LOOP WITH VENTRICULAR SEPTAL DEFECT | VENTRICULAR SEPTAL DEFECT, MUSCULAR | Screener Diagnosis: Other: D-TGA, Heterotaxy Syndrome	Yes	TRUE	FALSE	FALSE	FALSE	0	-0.152093	FALSE	chr20:50048098-50048269
chr22	31500761	31500765	AGTG	A	EIF4ENIF1	4653	EIF4ENIF1	4653	FALSE	NA	NA	FALSE	FALSE	FALSE	hhe_gene:SFI1,	EIF4ENIF1	-4655	SFI1 (+4199)	1-00004:chr22:31500762:AGTG:A	1-00004	M	INVERTED CORONARIES WITH POSTERIOR LAD IN D-LOOP TGA | TRANSPOSITION D-LOOP WITH VENTRICULAR SEPTAL DEFECT | VENTRICULAR SEPTAL DEFECT, MUSCULAR | Screener Diagnosis: Other: D-TGA, Heterotaxy Syndrome	Yes	TRUE	FALSE	FALSE	FALSE	0.076	-0.114681	FALSE	chr22:31500678-31500849
chr5	180241069	180241070	T	C	RASGEF1C	31916	RASGEF1C	31916	FALSE	NA	NA	FALSE	FALSE	FALSE	hhe_gene:MAPK9,	MAPK9	51029	MAPK9 (+51029)	1-00004:chr5:180241070:T:C	1-00004	M	INVERTED CORONARIES WITH POSTERIOR LAD IN D-LOOP TGA | TRANSPOSITION D-LOOP WITH VENTRICULAR SEPTAL DEFECT | VENTRICULAR SEPTAL DEFECT, MUSCULAR | Screener Diagnosis: Other: D-TGA, Heterotaxy Syndrome	Yes	TRUE	FALSE	FALSE	FALSE	NA	0.0182147	FALSE	chr5:180240985-180241156
chr9	2607784	2607785	C	T	VLDLR	14049	VLDLR	14049	FALSE	NA	NA	FALSE	FALSE	FALSE	hhe_gene:VLDLR,	VLDLR	-13398	VLDLR (-14049), SMARCA2 (+585840)	1-00004:chr9:2607785:C:T	1-00004	M	INVERTED CORONARIES WITH POSTERIOR LAD IN D-LOOP TGA | TRANSPOSITION D-LOOP WITH VENTRICULAR SEPTAL DEFECT | VENTRICULAR SEPTAL DEFECT, MUSCULAR | Screener Diagnosis: Other: D-TGA, Heterotaxy Syndrome	Yes	TRUE	FALSE	FALSE	FALSE	0.0204	-0.152668	FALSE	chr9:2607700-2607871
chr1	17460216	17460217	A	G	RCC2	20492	RCC2	20492	FALSE	NA	NA	FALSE	TRUE	FALSE	FALSE	SDHB	-406184	ARHGEF10L (-79618), RCC2 (-20493)	1-00030:chr1:17460217:A:G	1-00030	F	AORTIC ATRESIA | HYPOPLASIA ASCENDING AORTA | HYPOPLASTIC LEFT HEART SYNDROME | HYPOPLASTIC LEFT VENTRICLE (SUBNORMAL CAVITY VOLUME) | MITRAL ATRESIA | SECUNDUM ATRIAL SEPTAL DEFECT, RESTRICTIVE | Screener Diagnosis: Left-sided obstructive lesion	No	FALSE	TRUE	FALSE	FALSE	0.556	-0.0236468	FALSE	chr1:17460132-17460303
chr2	8581109	8581110	T	C	ID2	97735	NA	NA	FALSE	NA	NA	FALSE	FALSE	TRUE	FALSE	ID2	-97735	ID2 (-97735)	1-00030:chr2:8581110:T:C	1-00030	F	AORTIC ATRESIA | HYPOPLASIA ASCENDING AORTA | HYPOPLASTIC LEFT HEART SYNDROME | HYPOPLASTIC LEFT VENTRICLE (SUBNORMAL CAVITY VOLUME) | MITRAL ATRESIA | SECUNDUM ATRIAL SEPTAL DEFECT, RESTRICTIVE | Screener Diagnosis: Left-sided obstructive lesion	No	FALSE	TRUE	FALSE	FALSE	0.0119	-0.181245	FALSE	chr2:8581025-8581196
chr3	69649961	69649962	A	G	MITF	89473	NA	NA	FALSE	NA	NA	FALSE	TRUE	FALSE	FALSE	MITF	-89494	MITF (-89473)	1-00030:chr3:69649962:A:G	1-00030	F	AORTIC ATRESIA | HYPOPLASIA ASCENDING AORTA | HYPOPLASTIC LEFT HEART SYNDROME | HYPOPLASTIC LEFT VENTRICLE (SUBNORMAL CAVITY VOLUME) | MITRAL ATRESIA | SECUNDUM ATRIAL SEPTAL DEFECT, RESTRICTIVE | Screener Diagnosis: Left-sided obstructive lesion	No	FALSE	TRUE	FALSE	FALSE	0.168	NA	FALSE	chr3:69649877-69650048
chr5	129094335	129094336	G	A	ISOC1	415	ISOC1	415	FALSE	NA	NA	FALSE	FALSE	TRUE	hhe_gene:ISOC1,	ISOC1	-413	ISOC1 (-415)	1-00030:chr5:129094336:G:A	1-00030	F	AORTIC ATRESIA | HYPOPLASIA ASCENDING AORTA | HYPOPLASTIC LEFT HEART SYNDROME | HYPOPLASTIC LEFT VENTRICLE (SUBNORMAL CAVITY VOLUME) | MITRAL ATRESIA | SECUNDUM ATRIAL SEPTAL DEFECT, RESTRICTIVE | Screener Diagnosis: Left-sided obstructive lesion	No	FALSE	TRUE	FALSE	FALSE	0.0638	-0.123482	FALSE	chr5:129094251-129094422
chr5	35083571	35083572	T	C	AGXT2	35436	AGXT2	35436	FALSE	NA	NA	FALSE	TRUE	FALSE	FALSE	BRIX1	167895	None	1-00030:chr5:35083572:T:C	1-00030	F	AORTIC ATRESIA | HYPOPLASIA ASCENDING AORTA | HYPOPLASTIC LEFT HEART SYNDROME | HYPOPLASTIC LEFT VENTRICLE (SUBNORMAL CAVITY VOLUME) | MITRAL ATRESIA | SECUNDUM ATRIAL SEPTAL DEFECT, RESTRICTIVE | Screener Diagnosis: Left-sided obstructive lesion	No	FALSE	TRUE	FALSE	FALSE	0.166	-0.0477881	FALSE	chr5:35083487-35083658
chr7	2736722	2736723	C	T	AMZ1	20193	NA	NA	FALSE	AMZ1	20193	FALSE	FALSE	TRUE	FALSE	TTYH3	104761	None	1-00030:chr7:2736723:C:T	1-00030	F	AORTIC ATRESIA | HYPOPLASIA ASCENDING AORTA | HYPOPLASTIC LEFT HEART SYNDROME | HYPOPLASTIC LEFT VENTRICLE (SUBNORMAL CAVITY VOLUME) | MITRAL ATRESIA | SECUNDUM ATRIAL SEPTAL DEFECT, RESTRICTIVE | Screener Diagnosis: Left-sided obstructive lesion	No	FALSE	TRUE	FALSE	FALSE	0.0328	0.0446627	FALSE	chr7:2736638-2736809
chr8	94825216	94825217	A	G	INTS8	11905	NA	NA	FALSE	DPY19L4	31380	FALSE	FALSE	TRUE	FALSE	TMEM67	1070372	None	1-00030:chr8:94825217:A:G	1-00030	F	AORTIC ATRESIA | HYPOPLASIA ASCENDING AORTA | HYPOPLASTIC LEFT HEART SYNDROME | HYPOPLASTIC LEFT VENTRICLE (SUBNORMAL CAVITY VOLUME) | MITRAL ATRESIA | SECUNDUM ATRIAL SEPTAL DEFECT, RESTRICTIVE | Screener Diagnosis: Left-sided obstructive lesion	No	FALSE	TRUE	FALSE	FALSE	0	-0.0115306	FALSE	chr8:94825132-94825303
chr9	1982126	1982127	A	T	SMARCA2	33092	SMARCA2	33092	FALSE	NA	NA	FALSE	FALSE	FALSE	hhe_gene:SMARCA2,	SMARCA2	1836	SMARCA2 (-39818)	1-00030:chr9:1982127:A:T	1-00030	F	AORTIC ATRESIA | HYPOPLASIA ASCENDING AORTA | HYPOPLASTIC LEFT HEART SYNDROME | HYPOPLASTIC LEFT VENTRICLE (SUBNORMAL CAVITY VOLUME) | MITRAL ATRESIA | SECUNDUM ATRIAL SEPTAL DEFECT, RESTRICTIVE | Screener Diagnosis: Left-sided obstructive lesion	No	FALSE	TRUE	FALSE	FALSE	0.00486	NA	FALSE	chr9:1982042-1982213
chr10	102124403	102124404	C	T	LDB1	3950	NOLC1	27772	FALSE	NA	NA	FALSE	FALSE	FALSE	hhe_gene:PPRC1,	LDB1	-4036	LDB1 (-3951)	1-00034:chr10:102124404:C:T	1-00034	M	DORV, VENTRICULAR DEFECT COMMITTED TO PULMONARY ARTERY | DYSPLASTIC PULMONARY VALVE | HYPOPLASTIC TRICUSPID VALVE | LEFT AORTIC ARCH | PULMONARY STENOSIS, SUBVALVAR | SINGLE LEFT CORONARY | STRADDLING MITRAL VALVE | TUBULAR HYPOPLASIA OF AORTA + COARCTATION | VENTRICULAR SEPTAL DEFECT, MALALIGNMENT | Screener Diagnosis: Conotruncal abnormality	Yes	TRUE	FALSE	FALSE	FALSE	0.0497	0.0785599	FALSE	chr10:102124319-102124490
chr11	11269574	11269575	A	G	CSNK2A3	82367	NA	NA	FALSE	GALNT18	1301	FALSE	TRUE	FALSE	FALSE	EIF4G2	-460634	CSNK2A3 (+83782)	1-00034:chr11:11269575:A:G	1-00034	M	DORV, VENTRICULAR DEFECT COMMITTED TO PULMONARY ARTERY | DYSPLASTIC PULMONARY VALVE | HYPOPLASTIC TRICUSPID VALVE | LEFT AORTIC ARCH | PULMONARY STENOSIS, SUBVALVAR | SINGLE LEFT CORONARY | STRADDLING MITRAL VALVE | TUBULAR HYPOPLASIA OF AORTA + COARCTATION | VENTRICULAR SEPTAL DEFECT, MALALIGNMENT | Screener Diagnosis: Conotruncal abnormality	Yes	TRUE	FALSE	FALSE	FALSE	0.146	0.0668323	FALSE	chr11:11269490-11269661
chr11	78030377	78030378	C	T	KCTD14	14662	INTS4	35699	FALSE	NDUFC2	37926	FALSE	FALSE	TRUE	FALSE	NDUFC2	49484	THRSP (-33483)	1-00034:chr11:78030378:C:T	1-00034	M	DORV, VENTRICULAR DEFECT COMMITTED TO PULMONARY ARTERY | DYSPLASTIC PULMONARY VALVE | HYPOPLASTIC TRICUSPID VALVE | LEFT AORTIC ARCH | PULMONARY STENOSIS, SUBVALVAR | SINGLE LEFT CORONARY | STRADDLING MITRAL VALVE | TUBULAR HYPOPLASIA OF AORTA + COARCTATION | VENTRICULAR SEPTAL DEFECT, MALALIGNMENT | Screener Diagnosis: Conotruncal abnormality	Yes	TRUE	FALSE	FALSE	FALSE	0.037	0.0547561	FALSE	chr11:78030293-78030464
chr15	95965126	95965127	A	G	NR2F2	360811	NA	NA	FALSE	NA	NA	FALSE	TRUE	FALSE	FALSE	NR2F2	-360812	NR2F2 (-365590)	1-00034:chr15:95965127:A:G	1-00034	M	DORV, VENTRICULAR DEFECT COMMITTED TO PULMONARY ARTERY | DYSPLASTIC PULMONARY VALVE | HYPOPLASTIC TRICUSPID VALVE | LEFT AORTIC ARCH | PULMONARY STENOSIS, SUBVALVAR | SINGLE LEFT CORONARY | STRADDLING MITRAL VALVE | TUBULAR HYPOPLASIA OF AORTA + COARCTATION | VENTRICULAR SEPTAL DEFECT, MALALIGNMENT | Screener Diagnosis: Conotruncal abnormality	Yes	TRUE	FALSE	FALSE	FALSE	0.37	NA	FALSE	chr15:95965042-95965213
chr20	56522244	56522245	G	T	GCNT7	3680	FAM209B	11001	FALSE	RTFDC1	2795	FALSE	TRUE	FALSE	FALSE	BMP7	744397	None	1-00034:chr20:56522245:G:T	1-00034	M	DORV, VENTRICULAR DEFECT COMMITTED TO PULMONARY ARTERY | DYSPLASTIC PULMONARY VALVE | HYPOPLASTIC TRICUSPID VALVE | LEFT AORTIC ARCH | PULMONARY STENOSIS, SUBVALVAR | SINGLE LEFT CORONARY | STRADDLING MITRAL VALVE | TUBULAR HYPOPLASIA OF AORTA + COARCTATION | VENTRICULAR SEPTAL DEFECT, MALALIGNMENT | Screener Diagnosis: Conotruncal abnormality	Yes	TRUE	FALSE	FALSE	FALSE	0.105	NA	FALSE	chr20:56522160-56522331
chr22	17248892	17248893	C	G	CECR1	26903	CECR1	26903	FALSE	NA	NA	FALSE	TRUE	FALSE	FALSE	ATP6V1E1	379857	None	1-00034:chr22:17248893:C:G	1-00034	M	DORV, VENTRICULAR DEFECT COMMITTED TO PULMONARY ARTERY | DYSPLASTIC PULMONARY VALVE | HYPOPLASTIC TRICUSPID VALVE | LEFT AORTIC ARCH | PULMONARY STENOSIS, SUBVALVAR | SINGLE LEFT CORONARY | STRADDLING MITRAL VALVE | TUBULAR HYPOPLASIA OF AORTA + COARCTATION | VENTRICULAR SEPTAL DEFECT, MALALIGNMENT | Screener Diagnosis: Conotruncal abnormality	Yes	TRUE	FALSE	FALSE	FALSE	0.122	-0.0896511	FALSE	chr22:17248808-17248979
chr3	150257110	150257111	C	T	TSC22D2	151224	NA	NA	FALSE	NA	NA	FALSE	FALSE	TRUE	FALSE	TSC22D2	-151188	TSC22D2 (-151224)	1-00034:chr3:150257111:C:T	1-00034	M	DORV, VENTRICULAR DEFECT COMMITTED TO PULMONARY ARTERY | DYSPLASTIC PULMONARY VALVE | HYPOPLASTIC TRICUSPID VALVE | LEFT AORTIC ARCH | PULMONARY STENOSIS, SUBVALVAR | SINGLE LEFT CORONARY | STRADDLING MITRAL VALVE | TUBULAR HYPOPLASIA OF AORTA + COARCTATION | VENTRICULAR SEPTAL DEFECT, MALALIGNMENT | Screener Diagnosis: Conotruncal abnormality	Yes	TRUE	FALSE	FALSE	FALSE	0	-0.0399743	FALSE	chr3:150257026-150257197
chr3	184685403	184685404	G	A	MAGEF1	24963	NA	NA	FALSE	MAGEF1	24963	FALSE	FALSE	TRUE	FALSE	CHRD	305350	None	1-00034:chr3:184685404:G:A	1-00034	M	DORV, VENTRICULAR DEFECT COMMITTED TO PULMONARY ARTERY | DYSPLASTIC PULMONARY VALVE | HYPOPLASTIC TRICUSPID VALVE | LEFT AORTIC ARCH | PULMONARY STENOSIS, SUBVALVAR | SINGLE LEFT CORONARY | STRADDLING MITRAL VALVE | TUBULAR HYPOPLASIA OF AORTA + COARCTATION | VENTRICULAR SEPTAL DEFECT, MALALIGNMENT | Screener Diagnosis: Conotruncal abnormality	Yes	TRUE	FALSE	FALSE	FALSE	0.0433	0.00445596	FALSE	chr3:184685319-184685490
chr4	17168824	17168825	T	C	LDB2	270015	NA	NA	FALSE	NA	NA	FALSE	TRUE	FALSE	FALSE	QDPR	343382	QDPR (+343409)	1-00034:chr4:17168825:T:C	1-00034	M	DORV, VENTRICULAR DEFECT COMMITTED TO PULMONARY ARTERY | DYSPLASTIC PULMONARY VALVE | HYPOPLASTIC TRICUSPID VALVE | LEFT AORTIC ARCH | PULMONARY STENOSIS, SUBVALVAR | SINGLE LEFT CORONARY | STRADDLING MITRAL VALVE | TUBULAR HYPOPLASIA OF AORTA + COARCTATION | VENTRICULAR SEPTAL DEFECT, MALALIGNMENT | Screener Diagnosis: Conotruncal abnormality	Yes	TRUE	FALSE	FALSE	FALSE	0.103	NA	FALSE	chr4:17168740-17168911
chr7	120993742	120993743	G	A	CPED1	5065	NA	NA	FALSE	ING3	16526	FALSE	FALSE	TRUE	FALSE	FAM3C	402622	CPED1 (+5066)	1-00034:chr7:120993743:G:A	1-00034	M	DORV, VENTRICULAR DEFECT COMMITTED TO PULMONARY ARTERY | DYSPLASTIC PULMONARY VALVE | HYPOPLASTIC TRICUSPID VALVE | LEFT AORTIC ARCH | PULMONARY STENOSIS, SUBVALVAR | SINGLE LEFT CORONARY | STRADDLING MITRAL VALVE | TUBULAR HYPOPLASIA OF AORTA + COARCTATION | VENTRICULAR SEPTAL DEFECT, MALALIGNMENT | Screener Diagnosis: Conotruncal abnormality	Yes	TRUE	FALSE	FALSE	FALSE	0.0266	NA	FALSE	chr7:120993658-120993829
chr12	123067394	123067395	G	T	PITPNM2	82620	NA	NA	FALSE	NA	NA	FALSE	FALSE	TRUE	FALSE	PITPNM2	83696	PITPNM2 (+43033)	1-00041:chr12:123067395:G:T	1-00041	M	BICOMMISSURAL (BICUSPID, BILEAFLET, BIFOLIATE) AORTIC VALVE | TETRALOGY OF FALLOT WITH PULMONARY ATRESIA | Screener Diagnosis: Conotruncal abnormality	No	TRUE	FALSE	FALSE	FALSE	0.0265	-0.0778968	FALSE	chr12:123067310-123067481
chr14	102934167	102934168	G	A	AMN	571	NA	NA	FALSE	AMN	571	FALSE	FALSE	FALSE	mouseCHD_gene:AMN,	AMN	11505	AMN (+11512), CDC42BPB (+123294)	1-00041:chr14:102934168:G:A	1-00041	M	BICOMMISSURAL (BICUSPID, BILEAFLET, BIFOLIATE) AORTIC VALVE | TETRALOGY OF FALLOT WITH PULMONARY ATRESIA | Screener Diagnosis: Conotruncal abnormality	No	TRUE	FALSE	FALSE	FALSE	0.0431	-0.158541	FALSE	chr14:102934083-102934254
chr2	8301874	8301875	T	G	ID2	376970	NA	NA	FALSE	NA	NA	FALSE	TRUE	FALSE	FALSE	ID2	-376971	ID2 (-376970)	1-00041:chr2:8301875:T:G	1-00041	M	BICOMMISSURAL (BICUSPID, BILEAFLET, BIFOLIATE) AORTIC VALVE | TETRALOGY OF FALLOT WITH PULMONARY ATRESIA | Screener Diagnosis: Conotruncal abnormality	No	TRUE	FALSE	FALSE	FALSE	0.1	NA	FALSE	chr2:8301790-8301961
chr21	33392036	33392037	T	G	IFNAR1	32174	NA	NA	FALSE	IFNAR1	32174	FALSE	FALSE	FALSE	hhe_gene:IFNGR2,	IFNAR1	67649	IFNGR2 (-11395), IFNAR1 (+67133)	1-00041:chr21:33392037:T:G	1-00041	M	BICOMMISSURAL (BICUSPID, BILEAFLET, BIFOLIATE) AORTIC VALVE | TETRALOGY OF FALLOT WITH PULMONARY ATRESIA | Screener Diagnosis: Conotruncal abnormality	No	TRUE	FALSE	FALSE	FALSE	0.0915	-0.304536	FALSE	chr21:33391952-33392123
chr3	59606953	59606954	C	G	C3orf67	556869	NA	NA	FALSE	NA	NA	FALSE	FALSE	TRUE	FALSE	PDHB	-1173097	None	1-00041:chr3:59606954:C:G	1-00041	M	BICOMMISSURAL (BICUSPID, BILEAFLET, BIFOLIATE) AORTIC VALVE | TETRALOGY OF FALLOT WITH PULMONARY ATRESIA | Screener Diagnosis: Conotruncal abnormality	No	TRUE	FALSE	FALSE	FALSE	0.0629	-0.0955802	FALSE	chr3:59606869-59607040
chr3	7764232	7764233	T	C	LMCD1	737474	NA	NA	FALSE	GRM7	22699	FALSE	TRUE	FALSE	FALSE	CAV3	-969570	None	1-00041:chr3:7764233:T:C	1-00041	M	BICOMMISSURAL (BICUSPID, BILEAFLET, BIFOLIATE) AORTIC VALVE | TETRALOGY OF FALLOT WITH PULMONARY ATRESIA | Screener Diagnosis: Conotruncal abnormality	No	TRUE	FALSE	FALSE	FALSE	0.291	-0.163701	FALSE	chr3:7764148-7764319
chr6	24681737	24681738	G	A	ACOT13	14702	KIAA0319	35582	FALSE	C6orf62	23123	FALSE	FALSE	FALSE	hhe_gene:ACOT13,	ACOT13	14703	ACOT13 (+14667), C6orf62 (+39098)	1-00041:chr6:24681738:G:A	1-00041	M	BICOMMISSURAL (BICUSPID, BILEAFLET, BIFOLIATE) AORTIC VALVE | TETRALOGY OF FALLOT WITH PULMONARY ATRESIA | Screener Diagnosis: Conotruncal abnormality	No	TRUE	FALSE	FALSE	FALSE	0.0241	-0.0843322	FALSE	chr6:24681653-24681824
chr7	38748149	38748150	G	A	AMPH	116582	NA	NA	FALSE	NA	NA	FALSE	TRUE	FALSE	FALSE	VPS41	184244	VPS41 (+161079)	1-00041:chr7:38748150:G:A	1-00041	M	BICOMMISSURAL (BICUSPID, BILEAFLET, BIFOLIATE) AORTIC VALVE | TETRALOGY OF FALLOT WITH PULMONARY ATRESIA | Screener Diagnosis: Conotruncal abnormality	No	TRUE	FALSE	FALSE	FALSE	0.133	-0.0475629	FALSE	chr7:38748065-38748236
chr9	131097590	131097591	T	C	AIF1L	1114	NUP214	27970	FALSE	LAMC3	3117	FALSE	FALSE	TRUE	hhe_gene:AIF1L,	AIF1L	1114	NUP214 (-27970), AIF1L (+1115)	1-00041:chr9:131097591:T:C	1-00041	M	BICOMMISSURAL (BICUSPID, BILEAFLET, BIFOLIATE) AORTIC VALVE | TETRALOGY OF FALLOT WITH PULMONARY ATRESIA | Screener Diagnosis: Conotruncal abnormality	No	TRUE	FALSE	FALSE	FALSE	0.0151	NA	FALSE	chr9:131097506-131097677
chr1	156041288	156041289	C	G	UBQLN4	5987	LMNA	41284	FALSE	MEX3A	30724	FALSE	FALSE	FALSE	hhe_gene:LAMTOR2,	UBQLN4	12510	SSR2 (-20330), UBQLN4 (+12505)	1-00046:chr1:156041289:C:G	1-00046	F	HYPOPLASTIC PULMONARY ANNULUS | PULMONARY STENOSIS, SUBVALVAR | RIGHT AORTIC ARCH | TRANSPOSITION D-LOOP WITH VENTRICULAR SEPTAL DEFECT | VENTRICULAR SEPTAL DEFECT, MALALIGNMENT | Screener Diagnosis: Conotruncal abnormality	No	TRUE	FALSE	FALSE	TRUE	0.0408	NA	FALSE	chr1:156041204-156041375
chr1	84517211	84517212	G	C	GNG5	10646	GNG5	10646	FALSE	RPF1	19421	FALSE	FALSE	FALSE	hhe_gene,mouseCHD_gene:GNG5,	GNG5	39476	GNG5 (-10647)	1-00046:chr1:84517212:G:C	1-00046	F	HYPOPLASTIC PULMONARY ANNULUS | PULMONARY STENOSIS, SUBVALVAR | RIGHT AORTIC ARCH | TRANSPOSITION D-LOOP WITH VENTRICULAR SEPTAL DEFECT | VENTRICULAR SEPTAL DEFECT, MALALIGNMENT | Screener Diagnosis: Conotruncal abnormality	No	TRUE	FALSE	FALSE	TRUE	0.0215	-0.0604521	FALSE	chr1:84517127-84517298
chr15	84903744	84903745	G	A	SLC28A1	19090	NA	NA	FALSE	ALPK3	30262	FALSE	FALSE	TRUE	FALSE	ALPK3	86388	None	1-00046:chr15:84903745:G:A	1-00046	F	HYPOPLASTIC PULMONARY ANNULUS | PULMONARY STENOSIS, SUBVALVAR | RIGHT AORTIC ARCH | TRANSPOSITION D-LOOP WITH VENTRICULAR SEPTAL DEFECT | VENTRICULAR SEPTAL DEFECT, MALALIGNMENT | Screener Diagnosis: Conotruncal abnormality	No	TRUE	FALSE	FALSE	TRUE	0.0176	0.0778182	FALSE	chr15:84903660-84903831
chr16	3825220	3825221	T	G	CREBBP	55505	NA	NA	FALSE	NA	NA	FALSE	FALSE	TRUE	FALSE	CREBBP	55493	TRAP1 (-107624), CREBBP (+55505)	1-00046:chr16:3825221:T:G	1-00046	F	HYPOPLASTIC PULMONARY ANNULUS | PULMONARY STENOSIS, SUBVALVAR | RIGHT AORTIC ARCH | TRANSPOSITION D-LOOP WITH VENTRICULAR SEPTAL DEFECT | VENTRICULAR SEPTAL DEFECT, MALALIGNMENT | Screener Diagnosis: Conotruncal abnormality	No	TRUE	FALSE	FALSE	TRUE	0	-0.00518317	FALSE	chr16:3825136-3825307
chr18	53452177	53452178	G	A	MBD2	699423	NA	NA	FALSE	NA	NA	FALSE	TRUE	FALSE	FALSE	MBD2	772491	MBD2 (+772610),MBD2 (+772610)	1-00046:chr18:53452178:G:A	1-00046	F	HYPOPLASTIC PULMONARY ANNULUS | PULMONARY STENOSIS, SUBVALVAR | RIGHT AORTIC ARCH | TRANSPOSITION D-LOOP WITH VENTRICULAR SEPTAL DEFECT | VENTRICULAR SEPTAL DEFECT, MALALIGNMENT | Screener Diagnosis: Conotruncal abnormality	No	TRUE	FALSE	FALSE	TRUE	0.354	-0.291891	FALSE	chr18:53452093-53452264
chr2	27091192	27091193	A	G	KHK	4445	ABHD1	32596	FALSE	EMILIN1	4784	FALSE	FALSE	FALSE	hhe_gene:EMILIN1,	EMILIN1	12577	None	1-00046:chr2:27091193:A:G	1-00046	F	HYPOPLASTIC PULMONARY ANNULUS | PULMONARY STENOSIS, SUBVALVAR | RIGHT AORTIC ARCH | TRANSPOSITION D-LOOP WITH VENTRICULAR SEPTAL DEFECT | VENTRICULAR SEPTAL DEFECT, MALALIGNMENT | Screener Diagnosis: Conotruncal abnormality	No	TRUE	FALSE	FALSE	TRUE	0.0193	-0.204537	FALSE	chr2:27091108-27091279
chr3	13800033	13800035	AT	A	WNT7A	16223	NA	NA	FALSE	WNT7A	16223	FALSE	TRUE	FALSE	FALSE	FBLN2	250909	FBLN2 (+250903)	1-00046:chr3:13800034:AT:A	1-00046	F	HYPOPLASTIC PULMONARY ANNULUS | PULMONARY STENOSIS, SUBVALVAR | RIGHT AORTIC ARCH | TRANSPOSITION D-LOOP WITH VENTRICULAR SEPTAL DEFECT | VENTRICULAR SEPTAL DEFECT, MALALIGNMENT | Screener Diagnosis: Conotruncal abnormality	No	TRUE	FALSE	FALSE	TRUE	0.124	-0.0133482	FALSE	chr3:13799949-13800120
chr3	13800035	13800038	GCC	G	WNT7A	16220	NA	NA	FALSE	WNT7A	16220	FALSE	TRUE	FALSE	FALSE	FBLN2	250911	FBLN2 (+250905)	1-00046:chr3:13800036:GCC:G	1-00046	F	HYPOPLASTIC PULMONARY ANNULUS | PULMONARY STENOSIS, SUBVALVAR | RIGHT AORTIC ARCH | TRANSPOSITION D-LOOP WITH VENTRICULAR SEPTAL DEFECT | VENTRICULAR SEPTAL DEFECT, MALALIGNMENT | Screener Diagnosis: Conotruncal abnormality	No	TRUE	FALSE	FALSE	TRUE	0.108	NA	FALSE	chr3:13799951-13800122
chr3	77239603	77239604	G	A	ROBO2	410360	NA	NA	FALSE	NA	NA	FALSE	FALSE	FALSE	FALSE	ROBO1	2528394	None	1-00046:chr3:77239604:G:A	1-00046	F	HYPOPLASTIC PULMONARY ANNULUS | PULMONARY STENOSIS, SUBVALVAR | RIGHT AORTIC ARCH | TRANSPOSITION D-LOOP WITH VENTRICULAR SEPTAL DEFECT | VENTRICULAR SEPTAL DEFECT, MALALIGNMENT | Screener Diagnosis: Conotruncal abnormality	No	TRUE	FALSE	FALSE	TRUE	0	-0.122188	FALSE	chr3:77239519-77239690
chr5	141559986	141559987	C	T	DIAPH1	44970	NA	NA	FALSE	PCDHGC5	47007	FALSE	FALSE	TRUE	FALSE	PCDHGC5	70905	PCDHGC5 (+70866)	1-00046:chr5:141559987:C:T	1-00046	F	HYPOPLASTIC PULMONARY ANNULUS | PULMONARY STENOSIS, SUBVALVAR | RIGHT AORTIC ARCH | TRANSPOSITION D-LOOP WITH VENTRICULAR SEPTAL DEFECT | VENTRICULAR SEPTAL DEFECT, MALALIGNMENT | Screener Diagnosis: Conotruncal abnormality	No	TRUE	FALSE	FALSE	TRUE	0.012	-0.0174907	FALSE	chr5:141559902-141560073
chr7	4796339	4796340	C	T	AP5Z1	2027	NA	NA	FALSE	AP5Z1	2027	FALSE	TRUE	TRUE	FALSE	FOXK1	114045	PAPOLB (+65654)	1-00046:chr7:4796340:C:T	1-00046	F	HYPOPLASTIC PULMONARY ANNULUS | PULMONARY STENOSIS, SUBVALVAR | RIGHT AORTIC ARCH | TRANSPOSITION D-LOOP WITH VENTRICULAR SEPTAL DEFECT | VENTRICULAR SEPTAL DEFECT, MALALIGNMENT | Screener Diagnosis: Conotruncal abnormality	No	TRUE	FALSE	FALSE	TRUE	0.139	0.209443	FALSE	chr7:4796255-4796426
chr1	26063287	26063288	C	A	TRIM63	5148	PDIK1L	47877	FALSE	EXTL1	26823	FALSE	FALSE	TRUE	hhe_gene:TRIM63,	TRIM63	5148	TRIM63 (+4345)	1-00070:chr1:26063288:C:A	1-00070	F	ATRIAL SEPTAL DEFECT, SECUNDUM | HYPOPLASTIC LEFT VENTRICLE (SUBNORMAL CAVITY VOLUME) | LV TO CORONARY FISTULAE IN HYPOPLASTIC LEFT HEART SYNDROME | MITRAL STENOSIS | PULMONARY ATRESIA,VALVAR | TRANSPOSITION D-LOOP WITH INTACT VENTRICULAR SEPTUM | Screener Diagnosis: Left-sided obstructive lesion	Yes	TRUE	TRUE	FALSE	TRUE	0	-0.00372438	FALSE	chr1:26063203-26063374
chr1	60143496	60143497	T	G	C1orf87	69726	NA	NA	FALSE	NA	NA	FALSE	TRUE	FALSE	FALSE	NFIA	-721763	NFIA (-938365)	1-00070:chr1:60143497:T:G	1-00070	F	ATRIAL SEPTAL DEFECT, SECUNDUM | HYPOPLASTIC LEFT VENTRICLE (SUBNORMAL CAVITY VOLUME) | LV TO CORONARY FISTULAE IN HYPOPLASTIC LEFT HEART SYNDROME | MITRAL STENOSIS | PULMONARY ATRESIA,VALVAR | TRANSPOSITION D-LOOP WITH INTACT VENTRICULAR SEPTUM | Screener Diagnosis: Left-sided obstructive lesion	Yes	TRUE	TRUE	FALSE	TRUE	0.11	NA	FALSE	chr1:60143412-60143583
chr12	55981747	55981748	C	T	RAB5B	7834	PYM1	49129	FALSE	CDK2	8963	FALSE	FALSE	FALSE	hhe_gene:CDK2,	RAB5B	7835	RAB5B (+7737)	1-00070:chr12:55981748:C:T	1-00070	F	ATRIAL SEPTAL DEFECT, SECUNDUM | HYPOPLASTIC LEFT VENTRICLE (SUBNORMAL CAVITY VOLUME) | LV TO CORONARY FISTULAE IN HYPOPLASTIC LEFT HEART SYNDROME | MITRAL STENOSIS | PULMONARY ATRESIA,VALVAR | TRANSPOSITION D-LOOP WITH INTACT VENTRICULAR SEPTUM | Screener Diagnosis: Left-sided obstructive lesion	Yes	TRUE	TRUE	FALSE	TRUE	0.0231	-0.0413252	FALSE	chr12:55981663-55981834
chr2	42046581	42046582	T	C	PKDCC	1438	PKDCC	1438	FALSE	NA	NA	FALSE	FALSE	TRUE	hhe_gene:PKDCC,	PKDCC	-1439	PKDCC (-1438)	1-00070:chr2:42046582:T:C	1-00070	F	ATRIAL SEPTAL DEFECT, SECUNDUM | HYPOPLASTIC LEFT VENTRICLE (SUBNORMAL CAVITY VOLUME) | LV TO CORONARY FISTULAE IN HYPOPLASTIC LEFT HEART SYNDROME | MITRAL STENOSIS | PULMONARY ATRESIA,VALVAR | TRANSPOSITION D-LOOP WITH INTACT VENTRICULAR SEPTUM | Screener Diagnosis: Left-sided obstructive lesion	Yes	TRUE	TRUE	FALSE	TRUE	0	0.177352	FALSE	chr2:42046497-42046668
chr2	73080388	73080389	T	C	SFXN5	4769	SFXN5	4769	FALSE	NA	NA	FALSE	FALSE	FALSE	hhe_gene:RAB11FIP5,	RAB11FIP5	76333	RAB11FIP5 (+32629)	1-00070:chr2:73080389:T:C	1-00070	F	ATRIAL SEPTAL DEFECT, SECUNDUM | HYPOPLASTIC LEFT VENTRICLE (SUBNORMAL CAVITY VOLUME) | LV TO CORONARY FISTULAE IN HYPOPLASTIC LEFT HEART SYNDROME | MITRAL STENOSIS | PULMONARY ATRESIA,VALVAR | TRANSPOSITION D-LOOP WITH INTACT VENTRICULAR SEPTUM | Screener Diagnosis: Left-sided obstructive lesion	Yes	TRUE	TRUE	FALSE	TRUE	0	-0.0206842	FALSE	chr2:73080304-73080475
chr7	39609852	39609853	G	A	RALA	13630	RALA	13630	FALSE	NA	NA	FALSE	FALSE	TRUE	hhe_gene,mouseCHD_gene:RALA,	RALA	-13713	RALA (-13630)	1-00070:chr7:39609853:G:A	1-00070	F	ATRIAL SEPTAL DEFECT, SECUNDUM | HYPOPLASTIC LEFT VENTRICLE (SUBNORMAL CAVITY VOLUME) | LV TO CORONARY FISTULAE IN HYPOPLASTIC LEFT HEART SYNDROME | MITRAL STENOSIS | PULMONARY ATRESIA,VALVAR | TRANSPOSITION D-LOOP WITH INTACT VENTRICULAR SEPTUM | Screener Diagnosis: Left-sided obstructive lesion	Yes	TRUE	TRUE	FALSE	TRUE	NA	NA	TRUE	chr7:39609768-39609939
chr8	133406699	133406700	C	T	NDRG1	104677	NA	NA	FALSE	ST3GAL1	48148	FALSE	FALSE	TRUE	FALSE	ST3GAL1	165240	NDRG1 (-109114), ST3GAL1 (+165225)	1-00070:chr8:133406700:C:T	1-00070	F	ATRIAL SEPTAL DEFECT, SECUNDUM | HYPOPLASTIC LEFT VENTRICLE (SUBNORMAL CAVITY VOLUME) | LV TO CORONARY FISTULAE IN HYPOPLASTIC LEFT HEART SYNDROME | MITRAL STENOSIS | PULMONARY ATRESIA,VALVAR | TRANSPOSITION D-LOOP WITH INTACT VENTRICULAR SEPTUM | Screener Diagnosis: Left-sided obstructive lesion	Yes	TRUE	TRUE	FALSE	TRUE	0.0323	-0.0530109	FALSE	chr8:133406615-133406786
chr1	167729384	167729385	T	C	MPZL1	7434	NA	NA	FALSE	RCSD1	23135	FALSE	FALSE	FALSE	hhe_gene:MPZL1,	MPZL1	7434	MPZL1 (+7435)	1-00071:chr1:167729385:T:C	1-00071	M	ATRIAL SEPTAL DEFECT, SECUNDUM | Screener Diagnosis: Atrial septal defect	Yes	FALSE	FALSE	FALSE	FALSE	0.00688	NA	FALSE	chr1:167729300-167729471
chr14	21026534	21026535	C	T	TPPP2	2425	ARHGEF40	43735	FALSE	RNASE13	6285	FALSE	FALSE	FALSE	hhe_gene:NDRG2,	ARHGEF40	-43739	NDRG2 (-1571)	1-00071:chr14:21026535:C:T	1-00071	M	ATRIAL SEPTAL DEFECT, SECUNDUM | Screener Diagnosis: Atrial septal defect	Yes	FALSE	FALSE	FALSE	FALSE	0.021	-0.076627	FALSE	chr14:21026450-21026621
chr14	21028924	21028925	C	T	TPPP2	4815	ARHGEF40	41345	FALSE	RNASE13	3895	FALSE	FALSE	FALSE	hhe_gene:NDRG2,	ARHGEF40	-41349	NDRG2 (-3961)	1-00071:chr14:21028925:C:T	1-00071	M	ATRIAL SEPTAL DEFECT, SECUNDUM | Screener Diagnosis: Atrial septal defect	Yes	FALSE	FALSE	FALSE	FALSE	0.0288	NA	FALSE	chr14:21028840-21029011
chr15	57697018	57697019	C	G	POLR2M	9610	POLR2M	9610	FALSE	MYZAP	11654	FALSE	FALSE	FALSE	hhe_gene:POLR2M,	POLR2M	-9677	POLR2M (-9610), GCOM1 (+105005)	1-00071:chr15:57697019:C:G	1-00071	M	ATRIAL SEPTAL DEFECT, SECUNDUM | Screener Diagnosis: Atrial septal defect	Yes	FALSE	FALSE	FALSE	FALSE	0.0191	-0.0467876	FALSE	chr15:57696934-57697105
chr16	85058780	85058781	A	G	KIAA0513	31029	ZDHHC7	47245	FALSE	FAM92B	39577	FALSE	FALSE	TRUE	FALSE	GSE1	-110745	None	1-00071:chr16:85058781:A:G	1-00071	M	ATRIAL SEPTAL DEFECT, SECUNDUM | Screener Diagnosis: Atrial septal defect	Yes	FALSE	FALSE	FALSE	FALSE	0.0384	NA	FALSE	chr16:85058696-85058867
chr2	201229156	201229157	G	A	CASP8	4286	CASP8	4286	FALSE	NA	NA	FALSE	FALSE	FALSE	mouseCHD_gene:CASP8,	CASP8	-4287	CASP8 (-28879), CASP10 (+46276)	1-00071:chr2:201229157:G:A	1-00071	M	ATRIAL SEPTAL DEFECT, SECUNDUM | Screener Diagnosis: Atrial septal defect	Yes	FALSE	FALSE	FALSE	FALSE	0.061	-0.142725	FALSE	chr2:201229072-201229243
chr2	62196754	62196755	C	T	B3GNT2	641	NA	NA	FALSE	NA	NA	FALSE	FALSE	TRUE	FALSE	COMMD1	308030	B3GNT2 (+642)	1-00071:chr2:62196755:C:T	1-00071	M	ATRIAL SEPTAL DEFECT, SECUNDUM | Screener Diagnosis: Atrial septal defect	Yes	FALSE	FALSE	FALSE	FALSE	0	-0.76164	FALSE	chr2:62196670-62196841
chr3	78616078	78616079	C	T	ROBO1	18838	NA	NA	FALSE	NA	NA	FALSE	FALSE	FALSE	mouseCHD_gene:ROBO1,	ROBO1	1151920	None	1-00071:chr3:78616079:C:T	1-00071	M	ATRIAL SEPTAL DEFECT, SECUNDUM | Screener Diagnosis: Atrial septal defect	Yes	FALSE	FALSE	FALSE	FALSE	0.021	NA	FALSE	chr3:78615994-78616165
chr5	193885	193886	C	T	LRRC14B	1467	SDHA	24355	FALSE	CCDC127	2985	FALSE	FALSE	TRUE	FALSE	CCDC127	24267	SDHA (-24355)	1-00071:chr5:193886:C:T	1-00071	M	ATRIAL SEPTAL DEFECT, SECUNDUM | Screener Diagnosis: Atrial septal defect	Yes	FALSE	FALSE	FALSE	FALSE	0.0293	-0.45982	FALSE	chr5:193801-193972
chr1	91160834	91160839	TAGAG	T	ZNF644	138562	NA	NA	FALSE	NA	NA	FALSE	TRUE	FALSE	FALSE	TGFBR3	745499	None	1-00080:chr1:91160835:TAGAG:T	1-00080	F	DOUBLE OUTLET LEFT VENTRICLE | L-LOOP TRANSPOSITION OF THE GREAT VESSELS | NON-CARDIAC ABNORMALITY | PATENT FORAMEN OVALE | PULMONARY STENOSIS | PULMONARY STENOSIS, BILATERAL BRANCH PULMONARY ARTERY | SINGLE VENTRICLE COMPRISED OF MOSTLY LEFT VENTRICLE | SUBAORTIC CONUS | TRICUSPID ATRESIA | Screener Diagnosis: Other: Double outlet LV	Yes	FALSE	FALSE	FALSE	FALSE	0.316	0.00154011	FALSE	chr1:91160751-91160922
chr10	99712890	99712891	A	G	CUTC	10332	NA	NA	FALSE	ENTPD7	6650	FALSE	FALSE	FALSE	hhe_gene:COX15,	COX15	19237	COX15 (+19209)	1-00080:chr10:99712891:A:G	1-00080	F	DOUBLE OUTLET LEFT VENTRICLE | L-LOOP TRANSPOSITION OF THE GREAT VESSELS | NON-CARDIAC ABNORMALITY | PATENT FORAMEN OVALE | PULMONARY STENOSIS | PULMONARY STENOSIS, BILATERAL BRANCH PULMONARY ARTERY | SINGLE VENTRICLE COMPRISED OF MOSTLY LEFT VENTRICLE | SUBAORTIC CONUS | TRICUSPID ATRESIA | Screener Diagnosis: Other: Double outlet LV	Yes	FALSE	FALSE	FALSE	FALSE	0	-0.0754129	FALSE	chr10:99712806-99712977
chr11	134239075	134239076	G	A	NCAPD3	13621	GLB1L3	35169	FALSE	THYN1	9203	FALSE	FALSE	FALSE	hhe_gene:VPS26B,	VPS26B	14405	THYN1 (+14268), VPS26B (+14431)	1-00080:chr11:134239076:G:A	1-00080	F	DOUBLE OUTLET LEFT VENTRICLE | L-LOOP TRANSPOSITION OF THE GREAT VESSELS | NON-CARDIAC ABNORMALITY | PATENT FORAMEN OVALE | PULMONARY STENOSIS | PULMONARY STENOSIS, BILATERAL BRANCH PULMONARY ARTERY | SINGLE VENTRICLE COMPRISED OF MOSTLY LEFT VENTRICLE | SUBAORTIC CONUS | TRICUSPID ATRESIA | Screener Diagnosis: Other: Double outlet LV	Yes	FALSE	FALSE	FALSE	FALSE	0	-0.0190313	FALSE	chr11:134238991-134239162
chr12	6343268	6343270	TC	T	TNFRSF1A	1154	LTBR	31775	FALSE	PLEKHG6	14762	FALSE	FALSE	FALSE	hhe_gene:TNFRSF1A,	TNFRSF1A	-1155	TNFRSF1A (-1155),TNFRSF1A (-1155),TNFRSF1A (-1155)	1-00080:chr12:6343269:TC:T	1-00080	F	DOUBLE OUTLET LEFT VENTRICLE | L-LOOP TRANSPOSITION OF THE GREAT VESSELS | NON-CARDIAC ABNORMALITY | PATENT FORAMEN OVALE | PULMONARY STENOSIS | PULMONARY STENOSIS, BILATERAL BRANCH PULMONARY ARTERY | SINGLE VENTRICLE COMPRISED OF MOSTLY LEFT VENTRICLE | SUBAORTIC CONUS | TRICUSPID ATRESIA | Screener Diagnosis: Other: Double outlet LV	Yes	FALSE	FALSE	FALSE	FALSE	0.0342	-0.00835094	FALSE	chr12:6343184-6343355
chr13	110407755	110407756	C	G	COL4A1	100606	NA	NA	FALSE	NA	NA	FALSE	TRUE	TRUE	FALSE	COL4A1	-100599	COL4A2 (+100489)	1-00080:chr13:110407756:C:G	1-00080	F	DOUBLE OUTLET LEFT VENTRICLE | L-LOOP TRANSPOSITION OF THE GREAT VESSELS | NON-CARDIAC ABNORMALITY | PATENT FORAMEN OVALE | PULMONARY STENOSIS | PULMONARY STENOSIS, BILATERAL BRANCH PULMONARY ARTERY | SINGLE VENTRICLE COMPRISED OF MOSTLY LEFT VENTRICLE | SUBAORTIC CONUS | TRICUSPID ATRESIA | Screener Diagnosis: Other: Double outlet LV	Yes	FALSE	FALSE	FALSE	FALSE	0.122	-0.0959927	FALSE	chr13:110407671-110407842
chr13	41057543	41057544	G	A	WBP4	3730	WBP4	3730	FALSE	NA	NA	FALSE	FALSE	TRUE	FALSE	VWA8	903576	None	1-00080:chr13:41057544:G:A	1-00080	F	DOUBLE OUTLET LEFT VENTRICLE | L-LOOP TRANSPOSITION OF THE GREAT VESSELS | NON-CARDIAC ABNORMALITY | PATENT FORAMEN OVALE | PULMONARY STENOSIS | PULMONARY STENOSIS, BILATERAL BRANCH PULMONARY ARTERY | SINGLE VENTRICLE COMPRISED OF MOSTLY LEFT VENTRICLE | SUBAORTIC CONUS | TRICUSPID ATRESIA | Screener Diagnosis: Other: Double outlet LV	Yes	FALSE	FALSE	FALSE	FALSE	0.0316	-0.195694	FALSE	chr13:41057459-41057630
chr14	97581137	97581138	C	T	VRK1	649415	NA	NA	FALSE	NA	NA	FALSE	TRUE	FALSE	FALSE	PAPOLA	1079705	None	1-00080:chr14:97581138:C:T	1-00080	F	DOUBLE OUTLET LEFT VENTRICLE | L-LOOP TRANSPOSITION OF THE GREAT VESSELS | NON-CARDIAC ABNORMALITY | PATENT FORAMEN OVALE | PULMONARY STENOSIS | PULMONARY STENOSIS, BILATERAL BRANCH PULMONARY ARTERY | SINGLE VENTRICLE COMPRISED OF MOSTLY LEFT VENTRICLE | SUBAORTIC CONUS | TRICUSPID ATRESIA | Screener Diagnosis: Other: Double outlet LV	Yes	FALSE	FALSE	FALSE	FALSE	0.124	NA	FALSE	chr14:97581053-97581224
chr16	85600425	85600426	G	A	GSE1	10983	GSE1	10983	FALSE	NA	NA	FALSE	FALSE	TRUE	FALSE	COX4I1	-198207	GSE1 (-12790)	1-00080:chr16:85600426:G:A	1-00080	F	DOUBLE OUTLET LEFT VENTRICLE | L-LOOP TRANSPOSITION OF THE GREAT VESSELS | NON-CARDIAC ABNORMALITY | PATENT FORAMEN OVALE | PULMONARY STENOSIS | PULMONARY STENOSIS, BILATERAL BRANCH PULMONARY ARTERY | SINGLE VENTRICLE COMPRISED OF MOSTLY LEFT VENTRICLE | SUBAORTIC CONUS | TRICUSPID ATRESIA | Screener Diagnosis: Other: Double outlet LV	Yes	FALSE	FALSE	FALSE	FALSE	0	-0.218471	FALSE	chr16:85600341-85600512
chr19	50383717	50383718	G	A	POLD1	486	MYBPC2	49185	FALSE	NR1H2	735	FALSE	FALSE	FALSE	hhe_gene:POLD1,	POLD1	-486	POLD1 (-605)	1-00080:chr19:50383718:G:A	1-00080	F	DOUBLE OUTLET LEFT VENTRICLE | L-LOOP TRANSPOSITION OF THE GREAT VESSELS | NON-CARDIAC ABNORMALITY | PATENT FORAMEN OVALE | PULMONARY STENOSIS | PULMONARY STENOSIS, BILATERAL BRANCH PULMONARY ARTERY | SINGLE VENTRICLE COMPRISED OF MOSTLY LEFT VENTRICLE | SUBAORTIC CONUS | TRICUSPID ATRESIA | Screener Diagnosis: Other: Double outlet LV	Yes	FALSE	FALSE	FALSE	FALSE	0.046	NA	FALSE	chr19:50383633-50383804
chr2	151777232	151777233	T	C	NEB	42745	NEB	42745	FALSE	ARL5A	11845	FALSE	FALSE	FALSE	hhe_gene:ARL5A,	ARL5A	64782	ARL5A (+51255)	1-00080:chr2:151777233:T:C	1-00080	F	DOUBLE OUTLET LEFT VENTRICLE | L-LOOP TRANSPOSITION OF THE GREAT VESSELS | NON-CARDIAC ABNORMALITY | PATENT FORAMEN OVALE | PULMONARY STENOSIS | PULMONARY STENOSIS, BILATERAL BRANCH PULMONARY ARTERY | SINGLE VENTRICLE COMPRISED OF MOSTLY LEFT VENTRICLE | SUBAORTIC CONUS | TRICUSPID ATRESIA | Screener Diagnosis: Other: Double outlet LV	Yes	FALSE	FALSE	FALSE	FALSE	0.0285	-0.0217438	FALSE	chr2:151777148-151777319
chr4	76437740	76437741	T	C	SHROOM3	2640	CCDC158	15872	FALSE	NA	NA	FALSE	FALSE	TRUE	hhe_gene:SHROOM3,	SHROOM3	2511	SHROOM3 (+2641)	1-00080:chr4:76437741:T:C	1-00080	F	DOUBLE OUTLET LEFT VENTRICLE | L-LOOP TRANSPOSITION OF THE GREAT VESSELS | NON-CARDIAC ABNORMALITY | PATENT FORAMEN OVALE | PULMONARY STENOSIS | PULMONARY STENOSIS, BILATERAL BRANCH PULMONARY ARTERY | SINGLE VENTRICLE COMPRISED OF MOSTLY LEFT VENTRICLE | SUBAORTIC CONUS | TRICUSPID ATRESIA | Screener Diagnosis: Other: Double outlet LV	Yes	FALSE	FALSE	FALSE	FALSE	0.0314	NA	FALSE	chr4:76437656-76437827
chr5	78025392	78025393	G	A	TBCA	156612	NA	NA	FALSE	NA	NA	FALSE	FALSE	FALSE	hhe_gene:AP3B1,	TBCA	-156612	TBCA (-249106), AP3B1 (+269362)	1-00080:chr5:78025393:G:A	1-00080	F	DOUBLE OUTLET LEFT VENTRICLE | L-LOOP TRANSPOSITION OF THE GREAT VESSELS | NON-CARDIAC ABNORMALITY | PATENT FORAMEN OVALE | PULMONARY STENOSIS | PULMONARY STENOSIS, BILATERAL BRANCH PULMONARY ARTERY | SINGLE VENTRICLE COMPRISED OF MOSTLY LEFT VENTRICLE | SUBAORTIC CONUS | TRICUSPID ATRESIA | Screener Diagnosis: Other: Double outlet LV	Yes	FALSE	FALSE	FALSE	FALSE	0	-0.0356026	FALSE	chr5:78025308-78025479
chr6	10527750	10527751	C	T	GCNT2	35527	NA	NA	FALSE	NA	NA	FALSE	FALSE	TRUE	FALSE	TFAP2A	-108091	None	1-00080:chr6:10527751:C:T	1-00080	F	DOUBLE OUTLET LEFT VENTRICLE | L-LOOP TRANSPOSITION OF THE GREAT VESSELS | NON-CARDIAC ABNORMALITY | PATENT FORAMEN OVALE | PULMONARY STENOSIS | PULMONARY STENOSIS, BILATERAL BRANCH PULMONARY ARTERY | SINGLE VENTRICLE COMPRISED OF MOSTLY LEFT VENTRICLE | SUBAORTIC CONUS | TRICUSPID ATRESIA | Screener Diagnosis: Other: Double outlet LV	Yes	FALSE	FALSE	FALSE	FALSE	0.0134	NA	FALSE	chr6:10527666-10527837
chr7	35038559	35038560	G	T	DPY19L1	288	DPY19L1	288	FALSE	NA	NA	FALSE	FALSE	TRUE	FALSE	TBX20	215540	None	1-00080:chr7:35038560:G:T	1-00080	F	DOUBLE OUTLET LEFT VENTRICLE | L-LOOP TRANSPOSITION OF THE GREAT VESSELS | NON-CARDIAC ABNORMALITY | PATENT FORAMEN OVALE | PULMONARY STENOSIS | PULMONARY STENOSIS, BILATERAL BRANCH PULMONARY ARTERY | SINGLE VENTRICLE COMPRISED OF MOSTLY LEFT VENTRICLE | SUBAORTIC CONUS | TRICUSPID ATRESIA | Screener Diagnosis: Other: Double outlet LV	Yes	FALSE	FALSE	FALSE	FALSE	0.0671	-0.272219	FALSE	chr7:35038475-35038646
chr1	224231812	224231813	T	A	DEGS1	38371	NA	NA	FALSE	DEGS1	38371	FALSE	TRUE	FALSE	FALSE	DEGS1	56056	DEGS1 (+48642)	1-00083:chr1:224231813:T:A	1-00083	M	ABDOMINAL HETEROTAXY (SITUS AMBIGUOUS) | ASPLENIA SYNDROME (RIGHT ISOMERISM) | COMMON ATRIUM | HETEROTAXY | INTESTINAL MALROTATION | LEFT ATRIAL ABNORMALITY | LEFT INFERIOR VENA CAVA TO RIGHT ATRIUM | LEFT PULMONARY ARTERY ABNORMALITY | LEFT SUPERIOR VENA CAVA ENTERING LEFT ATRIUM | MAIN PULMONARY ARTERY OCCLUSION | MESOCARDIA | PULMONARY ATRESIA,VALVAR | RIGHT AORTIC ARCH | RIGHT PULMONARY ARTER…	Yes	FALSE	FALSE	FALSE	TRUE	0.247	-0.100165	FALSE	chr1:224231728-224231899
chr2	127524853	127524854	G	T	IWS1	2032	MYO7B	10948	FALSE	NA	NA	FALSE	FALSE	TRUE	multihitWES_gene:MYO7B,	MYO7B	-10829	None	1-00083:chr2:127524854:G:T	1-00083	M	ABDOMINAL HETEROTAXY (SITUS AMBIGUOUS) | ASPLENIA SYNDROME (RIGHT ISOMERISM) | COMMON ATRIUM | HETEROTAXY | INTESTINAL MALROTATION | LEFT ATRIAL ABNORMALITY | LEFT INFERIOR VENA CAVA TO RIGHT ATRIUM | LEFT PULMONARY ARTERY ABNORMALITY | LEFT SUPERIOR VENA CAVA ENTERING LEFT ATRIUM | MAIN PULMONARY ARTERY OCCLUSION | MESOCARDIA | PULMONARY ATRESIA,VALVAR | RIGHT AORTIC ARCH | RIGHT PULMONARY ARTER…	Yes	FALSE	FALSE	FALSE	TRUE	0.00417	-0.0979393	FALSE	chr2:127524769-127524940
chr2	25878228	25878229	T	C	ASXL2	287	NA	NA	FALSE	KIF3C	48367	FALSE	FALSE	TRUE	FALSE	ASXL2	259	ASXL2 (-97920)	1-00083:chr2:25878229:T:C	1-00083	M	ABDOMINAL HETEROTAXY (SITUS AMBIGUOUS) | ASPLENIA SYNDROME (RIGHT ISOMERISM) | COMMON ATRIUM | HETEROTAXY | INTESTINAL MALROTATION | LEFT ATRIAL ABNORMALITY | LEFT INFERIOR VENA CAVA TO RIGHT ATRIUM | LEFT PULMONARY ARTERY ABNORMALITY | LEFT SUPERIOR VENA CAVA ENTERING LEFT ATRIUM | MAIN PULMONARY ARTERY OCCLUSION | MESOCARDIA | PULMONARY ATRESIA,VALVAR | RIGHT AORTIC ARCH | RIGHT PULMONARY ARTER…	Yes	FALSE	FALSE	FALSE	TRUE	0	-0.0948694	FALSE	chr2:25878144-25878315
chr3	44791707	44791708	A	G	KIF15	29990	KIAA1143	30045	FALSE	NA	NA	FALSE	TRUE	FALSE	FALSE	ZDHHC3	184477	None	1-00083:chr3:44791708:A:G	1-00083	M	ABDOMINAL HETEROTAXY (SITUS AMBIGUOUS) | ASPLENIA SYNDROME (RIGHT ISOMERISM) | COMMON ATRIUM | HETEROTAXY | INTESTINAL MALROTATION | LEFT ATRIAL ABNORMALITY | LEFT INFERIOR VENA CAVA TO RIGHT ATRIUM | LEFT PULMONARY ARTERY ABNORMALITY | LEFT SUPERIOR VENA CAVA ENTERING LEFT ATRIUM | MAIN PULMONARY ARTERY OCCLUSION | MESOCARDIA | PULMONARY ATRESIA,VALVAR | RIGHT AORTIC ARCH | RIGHT PULMONARY ARTER…	Yes	FALSE	FALSE	FALSE	TRUE	0.111	-0.173498	FALSE	chr3:44791623-44791794
chr5	122078269	122078270	A	C	LOX	15	NA	NA	FALSE	SRFBP1	2699	FALSE	TRUE	TRUE	FALSE	SNX2	-696809	None	1-00083:chr5:122078270:A:C	1-00083	M	ABDOMINAL HETEROTAXY (SITUS AMBIGUOUS) | ASPLENIA SYNDROME (RIGHT ISOMERISM) | COMMON ATRIUM | HETEROTAXY | INTESTINAL MALROTATION | LEFT ATRIAL ABNORMALITY | LEFT INFERIOR VENA CAVA TO RIGHT ATRIUM | LEFT PULMONARY ARTERY ABNORMALITY | LEFT SUPERIOR VENA CAVA ENTERING LEFT ATRIUM | MAIN PULMONARY ARTERY OCCLUSION | MESOCARDIA | PULMONARY ATRESIA,VALVAR | RIGHT AORTIC ARCH | RIGHT PULMONARY ARTER…	Yes	FALSE	FALSE	FALSE	TRUE	0.103	NA	FALSE	chr5:122078185-122078356
chr8	144444790	144444791	T	C	TONSL	346	CPSF1	35441	FALSE	CYHR1	4791	FALSE	FALSE	TRUE	hhe_gene:CYHR1,	FOXH1	31059	None	1-00083:chr8:144444791:T:C	1-00083	M	ABDOMINAL HETEROTAXY (SITUS AMBIGUOUS) | ASPLENIA SYNDROME (RIGHT ISOMERISM) | COMMON ATRIUM | HETEROTAXY | INTESTINAL MALROTATION | LEFT ATRIAL ABNORMALITY | LEFT INFERIOR VENA CAVA TO RIGHT ATRIUM | LEFT PULMONARY ARTERY ABNORMALITY | LEFT SUPERIOR VENA CAVA ENTERING LEFT ATRIUM | MAIN PULMONARY ARTERY OCCLUSION | MESOCARDIA | PULMONARY ATRESIA,VALVAR | RIGHT AORTIC ARCH | RIGHT PULMONARY ARTER…	Yes	FALSE	FALSE	FALSE	TRUE	0.0713	NA	FALSE	chr8:144444706-144444877
chr9	136903026	136903027	C	T	TRAF2	21114	LCN12	46524	FALSE	FBXW5	37408	FALSE	FALSE	TRUE	FALSE	EDF1	-36718	FBXW5 (+41623)	1-00083:chr9:136903027:C:T	1-00083	M	ABDOMINAL HETEROTAXY (SITUS AMBIGUOUS) | ASPLENIA SYNDROME (RIGHT ISOMERISM) | COMMON ATRIUM | HETEROTAXY | INTESTINAL MALROTATION | LEFT ATRIAL ABNORMALITY | LEFT INFERIOR VENA CAVA TO RIGHT ATRIUM | LEFT PULMONARY ARTERY ABNORMALITY | LEFT SUPERIOR VENA CAVA ENTERING LEFT ATRIUM | MAIN PULMONARY ARTERY OCCLUSION | MESOCARDIA | PULMONARY ATRESIA,VALVAR | RIGHT AORTIC ARCH | RIGHT PULMONARY ARTER…	Yes	FALSE	FALSE	FALSE	TRUE	0.0329	0.0851826	FALSE	chr9:136902942-136903113
chr11	113013394	113013395	C	T	NCAM1	52147	NA	NA	FALSE	NA	NA	FALSE	FALSE	TRUE	FALSE	NCAM1	52147	NCAM1 (+52120)	1-00101:chr11:113013395:C:T	1-00101	M	ABSENCE OF THE SUPRARENAL INFERIOR VENA CAVA WITH AZYGOUS CONTINUATION | ADD | AORTIC ARCH HYPOPLASIA | AORTIC STENOSIS, SUBVALVAR, ATYPICAL | COMMON ATRIUM | DORV + AVSD (AV CANAL) | HYPOPLASTIC LEFT VENTRICLE (SUBNORMAL CAVITY VOLUME) | LEFT AORTIC ARCH WITH NORMAL BRANCHING PATTERN | LEVOCARDIA WITH ABDOMINAL HETEROTAXY | LSVC TO CORONARY SINUS | NORMAL HEPATIC VENOUS CONNECTION | POLYSPLENIA …	Yes	TRUE	TRUE	FALSE	TRUE	0.0291	NA	FALSE	chr11:113013310-113013481
chr5	59035501	59035502	C	T	RAB3C	176107	NA	NA	FALSE	NA	NA	FALSE	FALSE	TRUE	FALSE	PLK2	-575363	None	1-00101:chr5:59035502:C:T	1-00101	M	ABSENCE OF THE SUPRARENAL INFERIOR VENA CAVA WITH AZYGOUS CONTINUATION | ADD | AORTIC ARCH HYPOPLASIA | AORTIC STENOSIS, SUBVALVAR, ATYPICAL | COMMON ATRIUM | DORV + AVSD (AV CANAL) | HYPOPLASTIC LEFT VENTRICLE (SUBNORMAL CAVITY VOLUME) | LEFT AORTIC ARCH WITH NORMAL BRANCHING PATTERN | LEVOCARDIA WITH ABDOMINAL HETEROTAXY | LSVC TO CORONARY SINUS | NORMAL HEPATIC VENOUS CONNECTION | POLYSPLENIA …	Yes	TRUE	TRUE	FALSE	TRUE	0.0196	NA	FALSE	chr5:59035417-59035588
chr7	783892	783893	C	T	SUN1	32722	SUN1	32722	FALSE	NA	NA	FALSE	FALSE	TRUE	FALSE	SUN1	-32723	SUN1 (-48608)	1-00101:chr7:783893:C:T	1-00101	M	ABSENCE OF THE SUPRARENAL INFERIOR VENA CAVA WITH AZYGOUS CONTINUATION | ADD | AORTIC ARCH HYPOPLASIA | AORTIC STENOSIS, SUBVALVAR, ATYPICAL | COMMON ATRIUM | DORV + AVSD (AV CANAL) | HYPOPLASTIC LEFT VENTRICLE (SUBNORMAL CAVITY VOLUME) | LEFT AORTIC ARCH WITH NORMAL BRANCHING PATTERN | LEVOCARDIA WITH ABDOMINAL HETEROTAXY | LSVC TO CORONARY SINUS | NORMAL HEPATIC VENOUS CONNECTION | POLYSPLENIA …	Yes	TRUE	TRUE	FALSE	TRUE	0.012	-0.0623653	FALSE	chr7:783808-783979
chr1	5865925	5865926	C	T	KCNAB2	125540	NA	NA	FALSE	NA	NA	FALSE	FALSE	FALSE	omimCHD_gene:NPHP4,	NPHP4	126547	NPHP4 (+126545)	1-00112:chr1:5865926:C:T	1-00112	M	TUBULAR HYPOPLASIA OF AORTA + COARCTATION | Screener Diagnosis: Left-sided obstructive lesion	Yes	FALSE	TRUE	FALSE	FALSE	0.0306	0.0959729	FALSE	chr1:5865841-5866012
chr10	10787847	10787848	G	T	CELF2	217473	NA	NA	FALSE	NA	NA	FALSE	FALSE	FALSE	hhe_gene:CELF2,	CELF2	-10549	CELF2 (-230082),CELF2 (-230082)	1-00112:chr10:10787848:G:T	1-00112	M	TUBULAR HYPOPLASIA OF AORTA + COARCTATION | Screener Diagnosis: Left-sided obstructive lesion	Yes	FALSE	TRUE	FALSE	FALSE	0.0134	-0.311645	FALSE	chr10:10787763-10787934
chr10	74033322	74033323	T	C	VCL	38129	NA	NA	FALSE	NA	NA	FALSE	FALSE	TRUE	FALSE	VCL	38129	VCL (+35209)	1-00112:chr10:74033323:T:C	1-00112	M	TUBULAR HYPOPLASIA OF AORTA + COARCTATION | Screener Diagnosis: Left-sided obstructive lesion	Yes	FALSE	TRUE	FALSE	FALSE	0.0115	NA	FALSE	chr10:74033238-74033409
chr13	20136522	20136523	A	C	GJA3	1732	NA	NA	FALSE	GJA3	1732	FALSE	FALSE	TRUE	FALSE	ZMYM2	177845	ZMYM2 (+177853)	1-00112:chr13:20136523:A:C	1-00112	M	TUBULAR HYPOPLASIA OF AORTA + COARCTATION | Screener Diagnosis: Left-sided obstructive lesion	Yes	FALSE	TRUE	FALSE	FALSE	0.0151	-0.0897517	FALSE	chr13:20136438-20136609
chr19	2039258	2039259	C	T	BTBD2	4377	BTBD2	4377	FALSE	MOB3A	31779	FALSE	FALSE	TRUE	hhe_gene:MKNK2,	MKNK2	11986	BTBD2 (-23535), MKNK2 (+11985)	1-00112:chr19:2039259:C:T	1-00112	M	TUBULAR HYPOPLASIA OF AORTA + COARCTATION | Screener Diagnosis: Left-sided obstructive lesion	Yes	FALSE	TRUE	FALSE	FALSE	0.0975	-0.12038	FALSE	chr19:2039174-2039345
chr2	105042967	105042968	C	T	MRPS9	4984	NA	NA	FALSE	NA	NA	FALSE	FALSE	FALSE	hhe_gene:MRPS9,	MRPS9	4899	MRPS9 (+4985)	1-00112:chr2:105042968:C:T	1-00112	M	TUBULAR HYPOPLASIA OF AORTA + COARCTATION | Screener Diagnosis: Left-sided obstructive lesion	Yes	FALSE	TRUE	FALSE	FALSE	0.0102	NA	FALSE	chr2:105042883-105043054
chr22	42889262	42889263	G	A	ARFGAP3	13055	ARFGAP3	13055	FALSE	NA	NA	FALSE	FALSE	FALSE	hhe_gene:PACSIN2,	PACSIN2	125887	ARFGAP3 (-31861), PACSIN2 (+125882)	1-00112:chr22:42889263:G:A	1-00112	M	TUBULAR HYPOPLASIA OF AORTA + COARCTATION | Screener Diagnosis: Left-sided obstructive lesion	Yes	FALSE	TRUE	FALSE	FALSE	0.0768	NA	FALSE	chr22:42889178-42889349
chr5	124725149	124725150	G	A	ZNF608	23657	NA	NA	FALSE	NA	NA	FALSE	TRUE	FALSE	FALSE	ZNF608	23657	ZNF608 (+20275)	1-00112:chr5:124725150:G:A	1-00112	M	TUBULAR HYPOPLASIA OF AORTA + COARCTATION | Screener Diagnosis: Left-sided obstructive lesion	Yes	FALSE	TRUE	FALSE	FALSE	0.341	NA	FALSE	chr5:124725065-124725236
chr6	144295745	144295746	A	C	UTRN	10044	NA	NA	FALSE	NA	NA	FALSE	FALSE	FALSE	hhe_gene:UTRN,	UTRN	10411	UTRN (+3917)	1-00112:chr6:144295746:A:C	1-00112	M	TUBULAR HYPOPLASIA OF AORTA + COARCTATION | Screener Diagnosis: Left-sided obstructive lesion	Yes	FALSE	TRUE	FALSE	FALSE	0	0.200117	FALSE	chr6:144295661-144295832
chr7	30191541	30191542	G	T	MTURN	28779	NA	NA	FALSE	MTURN	28779	FALSE	TRUE	FALSE	FALSE	PRR15	627707	None	1-00112:chr7:30191542:G:T	1-00112	M	TUBULAR HYPOPLASIA OF AORTA + COARCTATION | Screener Diagnosis: Left-sided obstructive lesion	Yes	FALSE	TRUE	FALSE	FALSE	0.175	NA	FALSE	chr7:30191457-30191628
chr9	136490304	136490305	A	G	SEC16A	6545	SEC16A	6545	FALSE	NOTCH1	4139	TRUE	FALSE	FALSE	hhe_gene,omimCHD_gene,mouseCHD_gene,multihitWES_gene:NOTCH1,	SEC16A	-6545	SEC16A (-12616), NOTCH1 (+55557)	1-00112:chr9:136490305:A:G	1-00112	M	TUBULAR HYPOPLASIA OF AORTA + COARCTATION | Screener Diagnosis: Left-sided obstructive lesion	Yes	FALSE	TRUE	FALSE	FALSE	0	-0.249063	FALSE	chr9:136490220-136490391
chr1	28745427	28745433	TTTAAC	T	YTHDF2	8806	NA	NA	FALSE	GMEB1	26074	FALSE	FALSE	FALSE	hhe_gene:YTHDF2,	YTHDF2	8809	YTHDF2 (+8669)	1-00142:chr1:28745428:TTTAAC:T	1-00142	F	COARCTATION | PATENT FORAMEN OVALE | VENTRICULAR SEPTAL DEFECT | VENTRICULAR SEPTAL DEFECT, MEMBRANOUS | Screener Diagnosis: Left-sided obstructive lesion	No	FALSE	TRUE	FALSE	TRUE	0.0545	-0.126656	FALSE	chr1:28745345-28745516
chr17	80695499	80695500	T	G	RPTOR	150680	NA	NA	FALSE	NA	NA	FALSE	TRUE	FALSE	FALSE	RPTOR	150681	RPTOR (+150232)	1-00142:chr17:80695500:T:G	1-00142	F	COARCTATION | PATENT FORAMEN OVALE | VENTRICULAR SEPTAL DEFECT | VENTRICULAR SEPTAL DEFECT, MEMBRANOUS | Screener Diagnosis: Left-sided obstructive lesion	No	FALSE	TRUE	FALSE	TRUE	0.241	0.0114527	FALSE	chr17:80695415-80695586
chr2	207254722	207254723	G	T	KLF7	87455	NA	NA	FALSE	NA	NA	FALSE	TRUE	FALSE	FALSE	PIKFYVE	-1011533	KLF7 (-88778)	1-00142:chr2:207254723:G:T	1-00142	F	COARCTATION | PATENT FORAMEN OVALE | VENTRICULAR SEPTAL DEFECT | VENTRICULAR SEPTAL DEFECT, MEMBRANOUS | Screener Diagnosis: Left-sided obstructive lesion	No	FALSE	TRUE	FALSE	TRUE	0.12	0.0882228	FALSE	chr2:207254638-207254809
chr2	37503528	37503529	G	A	QPCT	130206	NA	NA	FALSE	NA	NA	FALSE	FALSE	TRUE	FALSE	PRKD3	-178695	CDC42EP3 (+168662)	1-00142:chr2:37503529:G:A	1-00142	F	COARCTATION | PATENT FORAMEN OVALE | VENTRICULAR SEPTAL DEFECT | VENTRICULAR SEPTAL DEFECT, MEMBRANOUS | Screener Diagnosis: Left-sided obstructive lesion	No	FALSE	TRUE	FALSE	TRUE	0.011	NA	FALSE	chr2:37503444-37503615
chr2	39662205	39662206	G	T	TMEM178A	2776	TMEM178A	2776	FALSE	NA	NA	FALSE	FALSE	TRUE	FALSE	MAP4K3	-224905	None	1-00142:chr2:39662206:G:T	1-00142	F	COARCTATION | PATENT FORAMEN OVALE | VENTRICULAR SEPTAL DEFECT | VENTRICULAR SEPTAL DEFECT, MEMBRANOUS | Screener Diagnosis: Left-sided obstructive lesion	No	FALSE	TRUE	FALSE	TRUE	0	NA	FALSE	chr2:39662121-39662292
chr5	177324444	177324445	G	A	MXD3	11687	RGS14	33392	FALSE	PRELID1	17485	FALSE	FALSE	FALSE	hhe_gene:LMAN2,	PRELID1	20645	LMAN2 (+27407)	1-00142:chr5:177324445:G:A	1-00142	F	COARCTATION | PATENT FORAMEN OVALE | VENTRICULAR SEPTAL DEFECT | VENTRICULAR SEPTAL DEFECT, MEMBRANOUS | Screener Diagnosis: Left-sided obstructive lesion	No	FALSE	TRUE	FALSE	TRUE	0.0294	0.0372568	FALSE	chr5:177324360-177324531
chr5	31988522	31988523	C	T	GOLPH3	136181	NA	NA	FALSE	NA	NA	FALSE	TRUE	FALSE	FALSE	LOC107986346	65155	GOLPH3 (+185827), PDZD2 (+349113)	1-00142:chr5:31988523:C:T	1-00142	F	COARCTATION | PATENT FORAMEN OVALE | VENTRICULAR SEPTAL DEFECT | VENTRICULAR SEPTAL DEFECT, MEMBRANOUS | Screener Diagnosis: Left-sided obstructive lesion	No	FALSE	TRUE	FALSE	TRUE	0.337	NA	FALSE	chr5:31988438-31988609
chr7	28348702	28348703	A	G	CREB5	49381	NA	NA	FALSE	NA	NA	FALSE	FALSE	TRUE	FALSE	TAX1BP1	609371	None	1-00142:chr7:28348703:A:G	1-00142	F	COARCTATION | PATENT FORAMEN OVALE | VENTRICULAR SEPTAL DEFECT | VENTRICULAR SEPTAL DEFECT, MEMBRANOUS | Screener Diagnosis: Left-sided obstructive lesion	No	FALSE	TRUE	FALSE	TRUE	0	NA	FALSE	chr7:28348618-28348789
chr9	79593229	79593231	GT	G	TLE4	21456	NA	NA	FALSE	NA	NA	FALSE	TRUE	FALSE	FALSE	PSAT1	1296105	None	1-00142:chr9:79593230:GT:G	1-00142	F	COARCTATION | PATENT FORAMEN OVALE | VENTRICULAR SEPTAL DEFECT | VENTRICULAR SEPTAL DEFECT, MEMBRANOUS | Screener Diagnosis: Left-sided obstructive lesion	No	FALSE	TRUE	FALSE	TRUE	0.115	-0.00890506	FALSE	chr9:79593145-79593316
chr1	173788823	173788824	C	T	DARS2	35679	DARS2	35679	FALSE	CENPL	10726	FALSE	TRUE	FALSE	FALSE	PRDX6	311494	KLHL20 (+73840)	1-00150:chr1:173788824:C:T	1-00150	F	HYPOPLASTIC MAIN PULMONARY ARTERY | PULMONARY STENOSIS, VALVAR | RIGHT AORTIC ARCH WITH NORMAL BRANCHING PATTERN | TETRALOGY OF FALLOT | VENTRICULAR SEPTAL DEFECT, MALALIGNMENT | Screener Diagnosis: Conotruncal abnormality	Yes	TRUE	FALSE	FALSE	FALSE	0.202	-0.0709943	FALSE	chr1:173788739-173788910
chr10	27776815	27776821	C	CATTCT	MKX	30755	MKX	30755	FALSE	ARMC4	35343	FALSE	TRUE	FALSE	FALSE	RAB18	272644	ARMC4 (+222232)	1-00150:chr10:27776816:C:CATTCT	1-00150	F	HYPOPLASTIC MAIN PULMONARY ARTERY | PULMONARY STENOSIS, VALVAR | RIGHT AORTIC ARCH WITH NORMAL BRANCHING PATTERN | TETRALOGY OF FALLOT | VENTRICULAR SEPTAL DEFECT, MALALIGNMENT | Screener Diagnosis: Conotruncal abnormality	Yes	TRUE	FALSE	FALSE	FALSE	0.273	-0.178771	FALSE	chr10:27776736-27776902
chr16	4886489	4886490	C	A	GLYR1	39147	GLYR1	39147	FALSE	UBN1	4129	FALSE	TRUE	FALSE	multihitWES_gene:PPL,	GLYR1	-39202	UBN1 (+34275), PPL (+50645)	1-00150:chr16:4886490:C:A	1-00150	F	HYPOPLASTIC MAIN PULMONARY ARTERY | PULMONARY STENOSIS, VALVAR | RIGHT AORTIC ARCH WITH NORMAL BRANCHING PATTERN | TETRALOGY OF FALLOT | VENTRICULAR SEPTAL DEFECT, MALALIGNMENT | Screener Diagnosis: Conotruncal abnormality	Yes	TRUE	FALSE	FALSE	FALSE	0.187	-0.0641365	FALSE	chr16:4886405-4886576
chr16	87723503	87723504	C	G	KLHDC4	25354	NA	NA	FALSE	JPH3	25347	FALSE	FALSE	TRUE	FALSE	ZCCHC14	-230480	KLHDC4 (+42445)	1-00150:chr16:87723504:C:G	1-00150	F	HYPOPLASTIC MAIN PULMONARY ARTERY | PULMONARY STENOSIS, VALVAR | RIGHT AORTIC ARCH WITH NORMAL BRANCHING PATTERN | TETRALOGY OF FALLOT | VENTRICULAR SEPTAL DEFECT, MALALIGNMENT | Screener Diagnosis: Conotruncal abnormality	Yes	TRUE	FALSE	FALSE	FALSE	0	NA	FALSE	chr16:87723419-87723590
chr18	39669975	39669977	C	CA	CELF4	2103938	NA	NA	FALSE	NA	NA	FALSE	TRUE	FALSE	FALSE	PIK3C3	-2285258	None	1-00150:chr18:39669976:C:CA	1-00150	F	HYPOPLASTIC MAIN PULMONARY ARTERY | PULMONARY STENOSIS, VALVAR | RIGHT AORTIC ARCH WITH NORMAL BRANCHING PATTERN | TETRALOGY OF FALLOT | VENTRICULAR SEPTAL DEFECT, MALALIGNMENT | Screener Diagnosis: Conotruncal abnormality	Yes	TRUE	FALSE	FALSE	FALSE	0.114	0.154504	FALSE	chr18:39669892-39670062
chr2	96258516	96258517	C	T	TMEM127	7477	STARD7	49691	FALSE	SNRNP200	15819	FALSE	FALSE	TRUE	hhe_gene:SNRNP200,	TMEM127	7481	STARD7 (-49699), TMEM127 (+7477)	1-00150:chr2:96258517:C:T	1-00150	F	HYPOPLASTIC MAIN PULMONARY ARTERY | PULMONARY STENOSIS, VALVAR | RIGHT AORTIC ARCH WITH NORMAL BRANCHING PATTERN | TETRALOGY OF FALLOT | VENTRICULAR SEPTAL DEFECT, MALALIGNMENT | Screener Diagnosis: Conotruncal abnormality	Yes	TRUE	FALSE	FALSE	FALSE	0.0173	-0.161	FALSE	chr2:96258432-96258603
chr22	31435117	31435118	C	T	SFI1	8376	NA	NA	FALSE	DRG1	665	FALSE	FALSE	FALSE	hhe_gene:EIF4ENIF1,	SFI1	8377	DRG1 (+35595), EIF4ENIF1 (+54469)	1-00150:chr22:31435118:C:T	1-00150	F	HYPOPLASTIC MAIN PULMONARY ARTERY | PULMONARY STENOSIS, VALVAR | RIGHT AORTIC ARCH WITH NORMAL BRANCHING PATTERN | TETRALOGY OF FALLOT | VENTRICULAR SEPTAL DEFECT, MALALIGNMENT | Screener Diagnosis: Conotruncal abnormality	Yes	TRUE	FALSE	FALSE	FALSE	0.052	-0.0113586	FALSE	chr22:31435033-31435204
chr3	12695091	12695092	C	T	RAF1	30865	RAF1	30865	TRUE	TMEM40	38433	FALSE	FALSE	TRUE	FALSE	RAF1	-30891	RAF1 (-30866)	1-00150:chr3:12695092:C:T	1-00150	F	HYPOPLASTIC MAIN PULMONARY ARTERY | PULMONARY STENOSIS, VALVAR | RIGHT AORTIC ARCH WITH NORMAL BRANCHING PATTERN | TETRALOGY OF FALLOT | VENTRICULAR SEPTAL DEFECT, MALALIGNMENT | Screener Diagnosis: Conotruncal abnormality	Yes	TRUE	FALSE	FALSE	FALSE	0	-0.00424849	FALSE	chr3:12695007-12695178
chr8	11700556	11700558	AG	A	GATA4	23597	NA	NA	FALSE	NA	NA	FALSE	FALSE	TRUE	FALSE	TUSC3	-3716658	GATA4 (-7676)	1-00150:chr8:11700557:AG:A	1-00150	F	HYPOPLASTIC MAIN PULMONARY ARTERY | PULMONARY STENOSIS, VALVAR | RIGHT AORTIC ARCH WITH NORMAL BRANCHING PATTERN | TETRALOGY OF FALLOT | VENTRICULAR SEPTAL DEFECT, MALALIGNMENT | Screener Diagnosis: Conotruncal abnormality	Yes	TRUE	FALSE	FALSE	FALSE	0.0724	-0.529513	FALSE	chr8:11700472-11700643
chr8	27300333	27300334	C	G	TRIM35	10985	STMN4	41913	FALSE	NA	NA	FALSE	FALSE	FALSE	hhe_gene:TRIM35,	TRIM35	10938	TRIM35 (+10985)	1-00150:chr8:27300334:C:G	1-00150	F	HYPOPLASTIC MAIN PULMONARY ARTERY | PULMONARY STENOSIS, VALVAR | RIGHT AORTIC ARCH WITH NORMAL BRANCHING PATTERN | TETRALOGY OF FALLOT | VENTRICULAR SEPTAL DEFECT, MALALIGNMENT | Screener Diagnosis: Conotruncal abnormality	Yes	TRUE	FALSE	FALSE	FALSE	0.0468	-0.102443	FALSE	chr8:27300249-27300420
chr1	13692088	13692090	CG	C	PRDM2	8108	PRDM2	8108	FALSE	NA	NA	FALSE	FALSE	FALSE	hhe_gene:PRDM2,	PRDM2	-8099	PRDM2 (-12766), PDPN (+108624)	1-00151:chr1:13692089:CG:C	1-00151	M	HYPOPLASTIC LEFT PULMONARY ARTERY | HYPOPLASTIC RIGHT PULMONARY ARTERY | MULTIPLE MAJOR AORTOPULMONARY COLLATERAL ARTERIES (MAPCAS) | RIGHT AORTIC ARCH | TETRALOGY OF FALLOT WITH PULMONARY ATRESIA | Screener Diagnosis: Conotruncal abnormality	No	TRUE	FALSE	FALSE	TRUE	0.0764	-0.125276	FALSE	chr1:13692004-13692175
chr1	171488293	171488294	G	A	PRRC2C	2742	NA	NA	FALSE	NA	NA	FALSE	FALSE	FALSE	hhe_gene:PRRC2C,	PRRC2C	2764	PRRC2C (+2738)	1-00151:chr1:171488294:G:A	1-00151	M	HYPOPLASTIC LEFT PULMONARY ARTERY | HYPOPLASTIC RIGHT PULMONARY ARTERY | MULTIPLE MAJOR AORTOPULMONARY COLLATERAL ARTERIES (MAPCAS) | RIGHT AORTIC ARCH | TETRALOGY OF FALLOT WITH PULMONARY ATRESIA | Screener Diagnosis: Conotruncal abnormality	No	TRUE	FALSE	FALSE	TRUE	0.026	0.246645	FALSE	chr1:171488209-171488380
chr1	64598017	64598018	G	A	CACHD1	95040	NA	NA	FALSE	NA	NA	FALSE	FALSE	TRUE	FALSE	JAK1	469736	CACHD1 (+127226)	1-00151:chr1:64598018:G:A	1-00151	M	HYPOPLASTIC LEFT PULMONARY ARTERY | HYPOPLASTIC RIGHT PULMONARY ARTERY | MULTIPLE MAJOR AORTOPULMONARY COLLATERAL ARTERIES (MAPCAS) | RIGHT AORTIC ARCH | TETRALOGY OF FALLOT WITH PULMONARY ATRESIA | Screener Diagnosis: Conotruncal abnormality	No	TRUE	FALSE	FALSE	TRUE	0.0156	0.149963	FALSE	chr1:64597933-64598104
chr11	126997859	126997860	T	C	KIRREL3	5600	NA	NA	FALSE	NA	NA	FALSE	TRUE	FALSE	FALSE	DCPS	693800	None	1-00151:chr11:126997860:T:C	1-00151	M	HYPOPLASTIC LEFT PULMONARY ARTERY | HYPOPLASTIC RIGHT PULMONARY ARTERY | MULTIPLE MAJOR AORTOPULMONARY COLLATERAL ARTERIES (MAPCAS) | RIGHT AORTIC ARCH | TETRALOGY OF FALLOT WITH PULMONARY ATRESIA | Screener Diagnosis: Conotruncal abnormality	No	TRUE	FALSE	FALSE	TRUE	0.308	-0.0647033	FALSE	chr11:126997775-126997946
chr15	90159594	90159595	G	A	SEMA4B	1009	SEMA4B	1009	FALSE	NA	NA	FALSE	FALSE	TRUE	FALSE	IDH2	-57117	IDH2 (-57091)	1-00151:chr15:90159595:G:A	1-00151	M	HYPOPLASTIC LEFT PULMONARY ARTERY | HYPOPLASTIC RIGHT PULMONARY ARTERY | MULTIPLE MAJOR AORTOPULMONARY COLLATERAL ARTERIES (MAPCAS) | RIGHT AORTIC ARCH | TETRALOGY OF FALLOT WITH PULMONARY ATRESIA | Screener Diagnosis: Conotruncal abnormality	No	TRUE	FALSE	FALSE	TRUE	0.0154	-0.0179165	FALSE	chr15:90159510-90159681
chr18	22165009	22165010	G	C	GATA6	4433	GATA6	4433	TRUE	NA	NA	FALSE	FALSE	TRUE	hhe_gene,omimCHD_gene,mouseCHD_gene,multihitWES_gene:GATA6,	GATA6	-4579	GATA6 (-4433)	1-00151:chr18:22165010:G:C	1-00151	M	HYPOPLASTIC LEFT PULMONARY ARTERY | HYPOPLASTIC RIGHT PULMONARY ARTERY | MULTIPLE MAJOR AORTOPULMONARY COLLATERAL ARTERIES (MAPCAS) | RIGHT AORTIC ARCH | TETRALOGY OF FALLOT WITH PULMONARY ATRESIA | Screener Diagnosis: Conotruncal abnormality	No	TRUE	FALSE	FALSE	TRUE	0	NA	FALSE	chr18:22164925-22165096
chr2	40373771	40373772	G	C	SLC8A1	237281	NA	NA	FALSE	NA	NA	FALSE	FALSE	TRUE	FALSE	SLC8A1	237281	THUMPD2 (-594505), SLC8A1 (+138589)	1-00151:chr2:40373772:G:C	1-00151	M	HYPOPLASTIC LEFT PULMONARY ARTERY | HYPOPLASTIC RIGHT PULMONARY ARTERY | MULTIPLE MAJOR AORTOPULMONARY COLLATERAL ARTERIES (MAPCAS) | RIGHT AORTIC ARCH | TETRALOGY OF FALLOT WITH PULMONARY ATRESIA | Screener Diagnosis: Conotruncal abnormality	No	TRUE	FALSE	FALSE	TRUE	0.0457	0.120719	FALSE	chr2:40373687-40373858
chr20	10249994	10249995	G	C	SNAP25	31164	NA	NA	FALSE	NA	NA	FALSE	TRUE	FALSE	FALSE	JAG1	424005	MKKS (+184227)	1-00151:chr20:10249995:G:C	1-00151	M	HYPOPLASTIC LEFT PULMONARY ARTERY | HYPOPLASTIC RIGHT PULMONARY ARTERY | MULTIPLE MAJOR AORTOPULMONARY COLLATERAL ARTERIES (MAPCAS) | RIGHT AORTIC ARCH | TETRALOGY OF FALLOT WITH PULMONARY ATRESIA | Screener Diagnosis: Conotruncal abnormality	No	TRUE	FALSE	FALSE	TRUE	0.223	NA	FALSE	chr20:10249910-10250081
chr20	31811505	31811506	G	A	MYLK2	7802	MYLK2	7802	FALSE	FOXS1	32795	FALSE	FALSE	TRUE	FALSE	TPX2	72235	TPX2 (+72235)	1-00151:chr20:31811506:G:A	1-00151	M	HYPOPLASTIC LEFT PULMONARY ARTERY | HYPOPLASTIC RIGHT PULMONARY ARTERY | MULTIPLE MAJOR AORTOPULMONARY COLLATERAL ARTERIES (MAPCAS) | RIGHT AORTIC ARCH | TETRALOGY OF FALLOT WITH PULMONARY ATRESIA | Screener Diagnosis: Conotruncal abnormality	No	TRUE	FALSE	FALSE	TRUE	0.0236	0.175996	FALSE	chr20:31811421-31811592
chr20	50501063	50501064	G	C	PTPN1	9257	PTPN1	9257	FALSE	NA	NA	FALSE	FALSE	FALSE	hhe_gene:PTPN1,	PTPN1	-9257	PTPN1 (-9290)	1-00151:chr20:50501064:G:C	1-00151	M	HYPOPLASTIC LEFT PULMONARY ARTERY | HYPOPLASTIC RIGHT PULMONARY ARTERY | MULTIPLE MAJOR AORTOPULMONARY COLLATERAL ARTERIES (MAPCAS) | RIGHT AORTIC ARCH | TETRALOGY OF FALLOT WITH PULMONARY ATRESIA | Screener Diagnosis: Conotruncal abnormality	No	TRUE	FALSE	FALSE	TRUE	0.0738	NA	FALSE	chr20:50500979-50501150
chr4	128250593	128250594	C	G	PGRMC2	18643	NA	NA	FALSE	PGRMC2	18643	FALSE	TRUE	FALSE	FALSE	PGRMC2	38235	PGRMC2 (+38235), LARP1B (+189326)	1-00151:chr4:128250594:C:G	1-00151	M	HYPOPLASTIC LEFT PULMONARY ARTERY | HYPOPLASTIC RIGHT PULMONARY ARTERY | MULTIPLE MAJOR AORTOPULMONARY COLLATERAL ARTERIES (MAPCAS) | RIGHT AORTIC ARCH | TETRALOGY OF FALLOT WITH PULMONARY ATRESIA | Screener Diagnosis: Conotruncal abnormality	No	TRUE	FALSE	FALSE	TRUE	0.235	-0.360211	FALSE	chr4:128250509-128250680
chr5	131173948	131173949	A	G	HINT1	2213	HINT1	2213	FALSE	NA	NA	FALSE	FALSE	FALSE	hhe_gene:HINT1,	HINT1	50520	CDC42SE2 (-90151)	1-00151:chr5:131173949:A:G	1-00151	M	HYPOPLASTIC LEFT PULMONARY ARTERY | HYPOPLASTIC RIGHT PULMONARY ARTERY | MULTIPLE MAJOR AORTOPULMONARY COLLATERAL ARTERIES (MAPCAS) | RIGHT AORTIC ARCH | TETRALOGY OF FALLOT WITH PULMONARY ATRESIA | Screener Diagnosis: Conotruncal abnormality	No	TRUE	FALSE	FALSE	TRUE	0.018	0.0272071	FALSE	chr5:131173864-131174035
chr5	51380433	51380434	A	C	ISL1	2957	ISL1	2957	FALSE	NA	NA	FALSE	FALSE	FALSE	mouseCHD_gene:ISL1,	ISL1	-3014	ISL1 (-2957)	1-00151:chr5:51380434:A:C	1-00151	M	HYPOPLASTIC LEFT PULMONARY ARTERY | HYPOPLASTIC RIGHT PULMONARY ARTERY | MULTIPLE MAJOR AORTOPULMONARY COLLATERAL ARTERIES (MAPCAS) | RIGHT AORTIC ARCH | TETRALOGY OF FALLOT WITH PULMONARY ATRESIA | Screener Diagnosis: Conotruncal abnormality	No	TRUE	FALSE	FALSE	TRUE	0.0202	NA	FALSE	chr5:51380349-51380520
chr7	157341946	157341947	A	G	DNAJB6	6565	NA	NA	FALSE	NA	NA	FALSE	TRUE	TRUE	hhe_gene:DNAJB6,	DNAJB6	6565	DNAJB6 (+4981)	1-00151:chr7:157341947:A:G	1-00151	M	HYPOPLASTIC LEFT PULMONARY ARTERY | HYPOPLASTIC RIGHT PULMONARY ARTERY | MULTIPLE MAJOR AORTOPULMONARY COLLATERAL ARTERIES (MAPCAS) | RIGHT AORTIC ARCH | TETRALOGY OF FALLOT WITH PULMONARY ATRESIA | Screener Diagnosis: Conotruncal abnormality	No	TRUE	FALSE	FALSE	TRUE	0.117	-0.0557416	FALSE	chr7:157341862-157342033
chr8	131911389	131911390	G	A	EFR3A	7301	NA	NA	FALSE	NA	NA	FALSE	FALSE	FALSE	hhe_gene:EFR3A,	EFR3A	7297	EFR3A (+7302)	1-00151:chr8:131911390:G:A	1-00151	M	HYPOPLASTIC LEFT PULMONARY ARTERY | HYPOPLASTIC RIGHT PULMONARY ARTERY | MULTIPLE MAJOR AORTOPULMONARY COLLATERAL ARTERIES (MAPCAS) | RIGHT AORTIC ARCH | TETRALOGY OF FALLOT WITH PULMONARY ATRESIA | Screener Diagnosis: Conotruncal abnormality	No	TRUE	FALSE	FALSE	TRUE	0.00779	NA	FALSE	chr8:131911305-131911476
chr10	67567753	67567754	A	T	CTNNA3	128415	NA	NA	FALSE	NA	NA	FALSE	TRUE	FALSE	FALSE	CTNNA3	195883	CTNNA3 (+128415)	1-00154:chr10:67567754:A:T	1-00154	M	AORTIC STENOSIS - VALVAR | HYPOPLASTIC LEFT HEART SYNDROME | LEFT AORTIC ARCH | MITRAL STENOSIS, VALVAR | Screener Diagnosis: Conotruncal abnormality	No	FALSE	TRUE	FALSE	TRUE	0.111	NA	FALSE	chr10:67567669-67567840
chr11	57738264	57738265	T	C	CTNND1	3898	MED19	26043	FALSE	BTBD18	5249	FALSE	FALSE	FALSE	hhe_gene:CTNND1,	CTNND1	-14979	SELENOH (-3307)	1-00154:chr11:57738265:T:C	1-00154	M	AORTIC STENOSIS - VALVAR | HYPOPLASTIC LEFT HEART SYNDROME | LEFT AORTIC ARCH | MITRAL STENOSIS, VALVAR | Screener Diagnosis: Conotruncal abnormality	No	FALSE	TRUE	FALSE	TRUE	0.0254	NA	FALSE	chr11:57738180-57738351
chr16	69840365	69840366	G	C	WWP2	78059	NA	NA	FALSE	NA	NA	FALSE	TRUE	TRUE	FALSE	NFAT5	275272	None	1-00154:chr16:69840366:G:C	1-00154	M	AORTIC STENOSIS - VALVAR | HYPOPLASTIC LEFT HEART SYNDROME | LEFT AORTIC ARCH | MITRAL STENOSIS, VALVAR | Screener Diagnosis: Conotruncal abnormality	No	FALSE	TRUE	FALSE	TRUE	0.1	-0.118029	FALSE	chr16:69840281-69840452
chr16	8600655	8600656	G	A	TMEM114	10462	METTL22	21027	FALSE	NA	NA	FALSE	TRUE	FALSE	FALSE	ABAT	-73940	TMEM114 (-10818)	1-00154:chr16:8600656:G:A	1-00154	M	AORTIC STENOSIS - VALVAR | HYPOPLASTIC LEFT HEART SYNDROME | LEFT AORTIC ARCH | MITRAL STENOSIS, VALVAR | Screener Diagnosis: Conotruncal abnormality	No	FALSE	TRUE	FALSE	TRUE	0.207	-0.0868102	FALSE	chr16:8600571-8600742
chr17	4805743	4805744	G	A	PLD2	1352	MINK1	27644	FALSE	PSMB6	7240	FALSE	FALSE	FALSE	hhe_gene:PSMB6,	PSMB6	9600	None	1-00154:chr17:4805744:G:A	1-00154	M	AORTIC STENOSIS - VALVAR | HYPOPLASTIC LEFT HEART SYNDROME | LEFT AORTIC ARCH | MITRAL STENOSIS, VALVAR | Screener Diagnosis: Conotruncal abnormality	No	FALSE	TRUE	FALSE	TRUE	0	-0.105891	FALSE	chr17:4805659-4805830
chr3	191883565	191883566	A	C	UTS2B	553029	NA	NA	FALSE	NA	NA	FALSE	FALSE	TRUE	FALSE	CCDC50	554481	None	1-00154:chr3:191883566:A:C	1-00154	M	AORTIC STENOSIS - VALVAR | HYPOPLASTIC LEFT HEART SYNDROME | LEFT AORTIC ARCH | MITRAL STENOSIS, VALVAR | Screener Diagnosis: Conotruncal abnormality	No	FALSE	TRUE	FALSE	TRUE	0.0196	0.219527	FALSE	chr3:191883481-191883652
chr5	168269199	168269203	TCTC	T	WWC1	22448	WWC1	22448	FALSE	TENM2	5042	FALSE	TRUE	FALSE	FALSE	SLIT3	1031938	None	1-00154:chr5:168269200:TCTC:T	1-00154	M	AORTIC STENOSIS - VALVAR | HYPOPLASTIC LEFT HEART SYNDROME | LEFT AORTIC ARCH | MITRAL STENOSIS, VALVAR | Screener Diagnosis: Conotruncal abnormality	No	FALSE	TRUE	FALSE	TRUE	0.123	-0.0666737	FALSE	chr5:168269116-168269287
chr6	159341788	159341795	T	TGAGGTG	FNDC1	69679	NA	NA	FALSE	NA	NA	FALSE	TRUE	FALSE	FALSE	ACAT2	-420253	SOD2 (+351539)	1-00154:chr6:159341789:T:TGAGGTG	1-00154	M	AORTIC STENOSIS - VALVAR | HYPOPLASTIC LEFT HEART SYNDROME | LEFT AORTIC ARCH | MITRAL STENOSIS, VALVAR | Screener Diagnosis: Conotruncal abnormality	No	FALSE	TRUE	FALSE	TRUE	0.123	-0.195364	FALSE	chr6:159341710-159341875
chr1	35768599	35768600	C	T	CLSPN	1367	C1orf216	49127	FALSE	NA	NA	FALSE	TRUE	FALSE	FALSE	AGO1	-101208	C1orf216 (-49128)	1-00157:chr1:35768600:C:T	1-00157	F	HYPOPLASTIC MAIN PULMONARY ARTERY | PATENT FORAMEN OVALE | PULMONARY STENOSIS | TETRALOGY OF FALLOT | TRICUSPID VALVE PROLAPSE | VENTRICULAR SEPTAL DEFECT, MEMBRANOUS | VENTRICULAR SEPTAL DEFECT, SINGLE | Screener Diagnosis: Conotruncal abnormality	No	TRUE	FALSE	FALSE	FALSE	0.21	0.0717268	FALSE	chr1:35768515-35768686
chr11	61522371	61522374	TAG	T	LRRC10B	11353	NA	NA	FALSE	LRRC10B	11353	FALSE	TRUE	FALSE	FALSE	CPSF7	-92341	None	1-00157:chr11:61522372:TAG:T	1-00157	F	HYPOPLASTIC MAIN PULMONARY ARTERY | PATENT FORAMEN OVALE | PULMONARY STENOSIS | TETRALOGY OF FALLOT | TRICUSPID VALVE PROLAPSE | VENTRICULAR SEPTAL DEFECT, MEMBRANOUS | VENTRICULAR SEPTAL DEFECT, SINGLE | Screener Diagnosis: Conotruncal abnormality	No	TRUE	FALSE	FALSE	FALSE	0.15	-0.0304415	FALSE	chr11:61522287-61522458
chr11	62723032	62723033	A	C	HNRNPUL2	4316	TAF6L	48270	FALSE	GNG3	13831	FALSE	FALSE	FALSE	hhe_gene:HNRNPUL2,	HNRNPUL2	4425	HNRNPUL2 (+4316)	1-00157:chr11:62723033:A:C	1-00157	F	HYPOPLASTIC MAIN PULMONARY ARTERY | PATENT FORAMEN OVALE | PULMONARY STENOSIS | TETRALOGY OF FALLOT | TRICUSPID VALVE PROLAPSE | VENTRICULAR SEPTAL DEFECT, MEMBRANOUS | VENTRICULAR SEPTAL DEFECT, SINGLE | Screener Diagnosis: Conotruncal abnormality	No	TRUE	FALSE	FALSE	FALSE	0	NA	FALSE	chr11:62722948-62723119
chr12	120105244	120105245	G	C	RAB35	10149	NA	NA	FALSE	GCN1	21958	FALSE	FALSE	FALSE	hhe_gene:RAB35,	RAB35	12258	RAB35 (+11594)	1-00157:chr12:120105245:G:C	1-00157	F	HYPOPLASTIC MAIN PULMONARY ARTERY | PATENT FORAMEN OVALE | PULMONARY STENOSIS | TETRALOGY OF FALLOT | TRICUSPID VALVE PROLAPSE | VENTRICULAR SEPTAL DEFECT, MEMBRANOUS | VENTRICULAR SEPTAL DEFECT, SINGLE | Screener Diagnosis: Conotruncal abnormality	No	TRUE	FALSE	FALSE	FALSE	0	-0.231509	FALSE	chr12:120105160-120105331
chr14	101846956	101846957	G	T	PPP2R5C	81032	NA	NA	FALSE	NA	NA	FALSE	FALSE	TRUE	FALSE	PPP2R5C	85247	DYNC1H1 (-117571), PPP2R5C (+85159)	1-00157:chr14:101846957:G:T	1-00157	F	HYPOPLASTIC MAIN PULMONARY ARTERY | PATENT FORAMEN OVALE | PULMONARY STENOSIS | TETRALOGY OF FALLOT | TRICUSPID VALVE PROLAPSE | VENTRICULAR SEPTAL DEFECT, MEMBRANOUS | VENTRICULAR SEPTAL DEFECT, SINGLE | Screener Diagnosis: Conotruncal abnormality	No	TRUE	FALSE	FALSE	FALSE	0.0196	NA	FALSE	chr14:101846872-101847043
chr5	16179387	16179388	G	C	2023-03-11	1374	NA	NA	FALSE	NA	NA	FALSE	FALSE	TRUE	FALSE	TRIO	2036046	MARCH11 (+387)	1-00157:chr5:16179388:G:C	1-00157	F	HYPOPLASTIC MAIN PULMONARY ARTERY | PATENT FORAMEN OVALE | PULMONARY STENOSIS | TETRALOGY OF FALLOT | TRICUSPID VALVE PROLAPSE | VENTRICULAR SEPTAL DEFECT, MEMBRANOUS | VENTRICULAR SEPTAL DEFECT, SINGLE | Screener Diagnosis: Conotruncal abnormality	No	TRUE	FALSE	FALSE	FALSE	NA	NA	TRUE	chr5:16179303-16179474
chr7	151067686	151067687	G	A	CDK5	9156	ATG9B	43187	FALSE	FASTK	8906	FALSE	FALSE	FALSE	hhe_gene:FASTK,	SLC4A2	10476	FASTK (+13157)	1-00157:chr7:151067687:G:A	1-00157	F	HYPOPLASTIC MAIN PULMONARY ARTERY | PATENT FORAMEN OVALE | PULMONARY STENOSIS | TETRALOGY OF FALLOT | TRICUSPID VALVE PROLAPSE | VENTRICULAR SEPTAL DEFECT, MEMBRANOUS | VENTRICULAR SEPTAL DEFECT, SINGLE | Screener Diagnosis: Conotruncal abnormality	No	TRUE	FALSE	FALSE	FALSE	0.0556	0.0154748	FALSE	chr7:151067602-151067773
chr7	32887398	32887400	C	CA	KBTBD2	6731	NA	NA	FALSE	NA	NA	FALSE	FALSE	FALSE	hhe_gene:KBTBD2,	KBTBD2	6732	KBTBD2 (+4498)	1-00157:chr7:32887399:C:CA	1-00157	F	HYPOPLASTIC MAIN PULMONARY ARTERY | PATENT FORAMEN OVALE | PULMONARY STENOSIS | TETRALOGY OF FALLOT | TRICUSPID VALVE PROLAPSE | VENTRICULAR SEPTAL DEFECT, MEMBRANOUS | VENTRICULAR SEPTAL DEFECT, SINGLE | Screener Diagnosis: Conotruncal abnormality	No	TRUE	FALSE	FALSE	FALSE	0.0136	NA	FALSE	chr7:32887315-32887485
chr1	223009224	223009225	G	C	TLR5	100181	NA	NA	FALSE	DISP1	3229	FALSE	TRUE	FALSE	FALSE	DISP1	194202	DISP1 (+80801)	1-00170:chr1:223009225:G:C	1-00170	F	AORTIC ARCH HYPOPLASIA | AORTIC ATRESIA | ATRIAL SEPTAL DEFECT | HYPOPLASIA ASCENDING AORTA | HYPOPLASTIC LEFT HEART SYNDROME | HYPOPLASTIC LEFT PULMONARY ARTERY | HYPOPLASTIC LEFT VENTRICLE (SUBNORMAL CAVITY VOLUME) | HYPOPLASTIC RIGHT PULMONARY ARTERY | LEFT AORTIC ARCH | MITRAL ATRESIA | Screener Diagnosis: Left-sided obstructive lesion	Yes	FALSE	TRUE	FALSE	TRUE	0.11	NA	FALSE	chr1:223009140-223009311
chr10	37948330	37948331	C	G	ZNF25	1241	NA	NA	FALSE	ZNF25	1241	FALSE	TRUE	FALSE	FALSE	CCNY	2701305	ZNF248 (-90721), ZNF25 (+28302)	1-00170:chr10:37948331:C:G	1-00170	F	AORTIC ARCH HYPOPLASIA | AORTIC ATRESIA | ATRIAL SEPTAL DEFECT | HYPOPLASIA ASCENDING AORTA | HYPOPLASTIC LEFT HEART SYNDROME | HYPOPLASTIC LEFT PULMONARY ARTERY | HYPOPLASTIC LEFT VENTRICLE (SUBNORMAL CAVITY VOLUME) | HYPOPLASTIC RIGHT PULMONARY ARTERY | LEFT AORTIC ARCH | MITRAL ATRESIA | Screener Diagnosis: Left-sided obstructive lesion	Yes	FALSE	TRUE	FALSE	TRUE	0.285	NA	FALSE	chr10:37948246-37948417
chr19	1652375	1652376	G	A	TCF3	229	MBD3	46930	FALSE	NA	NA	FALSE	TRUE	FALSE	FALSE	TCF3	239	TCF3 (-47)	1-00170:chr19:1652376:G:A	1-00170	F	AORTIC ARCH HYPOPLASIA | AORTIC ATRESIA | ATRIAL SEPTAL DEFECT | HYPOPLASIA ASCENDING AORTA | HYPOPLASTIC LEFT HEART SYNDROME | HYPOPLASTIC LEFT PULMONARY ARTERY | HYPOPLASTIC LEFT VENTRICLE (SUBNORMAL CAVITY VOLUME) | HYPOPLASTIC RIGHT PULMONARY ARTERY | LEFT AORTIC ARCH | MITRAL ATRESIA | Screener Diagnosis: Left-sided obstructive lesion	Yes	FALSE	TRUE	FALSE	TRUE	0.124	NA	FALSE	chr19:1652291-1652462
chr20	62141244	62141245	C	T	PSMA7	2195	MTG2	41784	FALSE	LSM14B	5866	FALSE	FALSE	TRUE	hhe_gene:LSM14B,	PSMA7	2196	SS18L1 (-2550), PSMA7 (+2185)	1-00170:chr20:62141245:C:T	1-00170	F	AORTIC ARCH HYPOPLASIA | AORTIC ATRESIA | ATRIAL SEPTAL DEFECT | HYPOPLASIA ASCENDING AORTA | HYPOPLASTIC LEFT HEART SYNDROME | HYPOPLASTIC LEFT PULMONARY ARTERY | HYPOPLASTIC LEFT VENTRICLE (SUBNORMAL CAVITY VOLUME) | HYPOPLASTIC RIGHT PULMONARY ARTERY | LEFT AORTIC ARCH | MITRAL ATRESIA | Screener Diagnosis: Left-sided obstructive lesion	Yes	FALSE	TRUE	FALSE	TRUE	0.0234	-0.0910059	FALSE	chr20:62141160-62141331
chr21	25740063	25740064	T	C	ATP5J	4390	ATP5J	4390	FALSE	JAM2	22501	FALSE	FALSE	FALSE	hhe_gene:GABPA,	GABPA	5494	APP (+430590)	1-00170:chr21:25740064:T:C	1-00170	F	AORTIC ARCH HYPOPLASIA | AORTIC ATRESIA | ATRIAL SEPTAL DEFECT | HYPOPLASIA ASCENDING AORTA | HYPOPLASTIC LEFT HEART SYNDROME | HYPOPLASTIC LEFT PULMONARY ARTERY | HYPOPLASTIC LEFT VENTRICLE (SUBNORMAL CAVITY VOLUME) | HYPOPLASTIC RIGHT PULMONARY ARTERY | LEFT AORTIC ARCH | MITRAL ATRESIA | Screener Diagnosis: Left-sided obstructive lesion	Yes	FALSE	TRUE	FALSE	TRUE	0.0199	NA	FALSE	chr21:25739979-25740150
chr3	119642332	119642333	G	A	POPDC2	274	NA	NA	FALSE	COX17	17762	FALSE	FALSE	TRUE	hhe_gene:POPDC2,	POPDC2	34590	POPDC2 (+18257)	1-00170:chr3:119642333:G:A	1-00170	F	AORTIC ARCH HYPOPLASIA | AORTIC ATRESIA | ATRIAL SEPTAL DEFECT | HYPOPLASIA ASCENDING AORTA | HYPOPLASTIC LEFT HEART SYNDROME | HYPOPLASTIC LEFT PULMONARY ARTERY | HYPOPLASTIC LEFT VENTRICLE (SUBNORMAL CAVITY VOLUME) | HYPOPLASTIC RIGHT PULMONARY ARTERY | LEFT AORTIC ARCH | MITRAL ATRESIA | Screener Diagnosis: Left-sided obstructive lesion	Yes	FALSE	TRUE	FALSE	TRUE	0	-0.0450321	FALSE	chr3:119642248-119642419
chr3	136365196	136365197	C	A	PCCB	27300	NA	NA	FALSE	PCCB	27300	FALSE	FALSE	FALSE	hhe_gene:STAG1,	PCCB	114856	PCCB (+114838), STAG1 (+387171)	1-00170:chr3:136365197:C:A	1-00170	F	AORTIC ARCH HYPOPLASIA | AORTIC ATRESIA | ATRIAL SEPTAL DEFECT | HYPOPLASIA ASCENDING AORTA | HYPOPLASTIC LEFT HEART SYNDROME | HYPOPLASTIC LEFT PULMONARY ARTERY | HYPOPLASTIC LEFT VENTRICLE (SUBNORMAL CAVITY VOLUME) | HYPOPLASTIC RIGHT PULMONARY ARTERY | LEFT AORTIC ARCH | MITRAL ATRESIA | Screener Diagnosis: Left-sided obstructive lesion	Yes	FALSE	TRUE	FALSE	TRUE	0.00788	NA	FALSE	chr3:136365112-136365283
chr3	77084139	77084140	A	G	ROBO2	565824	NA	NA	FALSE	NA	NA	FALSE	FALSE	FALSE	FALSE	ROBO1	2683858	None	1-00170:chr3:77084140:A:G	1-00170	F	AORTIC ARCH HYPOPLASIA | AORTIC ATRESIA | ATRIAL SEPTAL DEFECT | HYPOPLASIA ASCENDING AORTA | HYPOPLASTIC LEFT HEART SYNDROME | HYPOPLASTIC LEFT PULMONARY ARTERY | HYPOPLASTIC LEFT VENTRICLE (SUBNORMAL CAVITY VOLUME) | HYPOPLASTIC RIGHT PULMONARY ARTERY | LEFT AORTIC ARCH | MITRAL ATRESIA | Screener Diagnosis: Left-sided obstructive lesion	Yes	FALSE	TRUE	FALSE	TRUE	0.0113	NA	FALSE	chr3:77084055-77084226
chr7	131498130	131498131	A	G	PODXL	2131	NA	NA	FALSE	PODXL	2131	FALSE	FALSE	FALSE	hhe_gene:PODXL,	PODXL	60087	PODXL (+58476), MKLN1 (+170271)	1-00170:chr7:131498131:A:G	1-00170	F	AORTIC ARCH HYPOPLASIA | AORTIC ATRESIA | ATRIAL SEPTAL DEFECT | HYPOPLASIA ASCENDING AORTA | HYPOPLASTIC LEFT HEART SYNDROME | HYPOPLASTIC LEFT PULMONARY ARTERY | HYPOPLASTIC LEFT VENTRICLE (SUBNORMAL CAVITY VOLUME) | HYPOPLASTIC RIGHT PULMONARY ARTERY | LEFT AORTIC ARCH | MITRAL ATRESIA | Screener Diagnosis: Left-sided obstructive lesion	Yes	FALSE	TRUE	FALSE	TRUE	0	-0.246157	FALSE	chr7:131498046-131498217
chr10	132338080	132338081	C	T	LRRC27	5926	STK32C	6233	FALSE	NA	NA	FALSE	FALSE	TRUE	FALSE	INPP5A	-199707	None	1-00174:chr10:132338081:C:T	1-00174	M	DILATED AORTIC ROOT | HYPOPLASTIC LEFT PULMONARY ARTERY | HYPOPLASTIC PULMONARY ANNULUS | HYPOPLASTIC RIGHT PULMONARY ARTERY | TETRALOGY OF FALLOT WITH PULMONARY ATRESIA AND MAPCAS | Screener Diagnosis: Conotruncal abnormality	Yes	TRUE	FALSE	FALSE	FALSE	0.0594	NA	FALSE	chr10:132337996-132338167
chr10	59479609	59479610	G	A	FAM13C	116428	NA	NA	FALSE	NA	NA	FALSE	TRUE	FALSE	FALSE	CCDC6	426946	None	1-00174:chr10:59479610:G:A	1-00174	M	DILATED AORTIC ROOT | HYPOPLASTIC LEFT PULMONARY ARTERY | HYPOPLASTIC PULMONARY ANNULUS | HYPOPLASTIC RIGHT PULMONARY ARTERY | TETRALOGY OF FALLOT WITH PULMONARY ATRESIA AND MAPCAS | Screener Diagnosis: Conotruncal abnormality	Yes	TRUE	FALSE	FALSE	FALSE	0.113	-0.106679	FALSE	chr10:59479525-59479696
chr10	75235805	75235806	C	G	COMTD1	224	NA	NA	FALSE	VDAC2	4357	FALSE	TRUE	FALSE	FALSE	VDAC2	25652	COMTD1 (+205)	1-00174:chr10:75235806:C:G	1-00174	M	DILATED AORTIC ROOT | HYPOPLASTIC LEFT PULMONARY ARTERY | HYPOPLASTIC PULMONARY ANNULUS | HYPOPLASTIC RIGHT PULMONARY ARTERY | TETRALOGY OF FALLOT WITH PULMONARY ATRESIA AND MAPCAS | Screener Diagnosis: Conotruncal abnormality	Yes	TRUE	FALSE	FALSE	FALSE	0.149	-0.146968	FALSE	chr10:75235721-75235892
chr14	24220742	24220743	G	A	MDP1	4672	IPO4	30326	FALSE	TSSK4	12380	FALSE	FALSE	FALSE	hhe_gene:NEDD8,	NYNRIN	-178261	None	1-00174:chr14:24220743:G:A	1-00174	M	DILATED AORTIC ROOT | HYPOPLASTIC LEFT PULMONARY ARTERY | HYPOPLASTIC PULMONARY ANNULUS | HYPOPLASTIC RIGHT PULMONARY ARTERY | TETRALOGY OF FALLOT WITH PULMONARY ATRESIA AND MAPCAS | Screener Diagnosis: Conotruncal abnormality	Yes	TRUE	FALSE	FALSE	FALSE	0.0131	NA	FALSE	chr14:24220658-24220829
chr19	36060670	36060671	C	G	WDR62	5789	ALKBH6	46431	FALSE	NA	NA	FALSE	TRUE	FALSE	mouseCHD_gene:WDR62,	WDR62	6021	WDR62 (+5734)	1-00174:chr19:36060671:C:G	1-00174	M	DILATED AORTIC ROOT | HYPOPLASTIC LEFT PULMONARY ARTERY | HYPOPLASTIC PULMONARY ANNULUS | HYPOPLASTIC RIGHT PULMONARY ARTERY | TETRALOGY OF FALLOT WITH PULMONARY ATRESIA AND MAPCAS | Screener Diagnosis: Conotruncal abnormality	Yes	TRUE	FALSE	FALSE	FALSE	0.143	0.108268	FALSE	chr19:36060586-36060757
chr19	36122865	36122866	T	C	POLR2I	7519	CAPNS1	16709	FALSE	OVOL3	9154	FALSE	FALSE	FALSE	hhe_gene,mouseCHD_gene:CAPNS1,	TBCB	7427	CAPNS1 (-16709), POLR2I (-7520)	1-00174:chr19:36122866:T:C	1-00174	M	DILATED AORTIC ROOT | HYPOPLASTIC LEFT PULMONARY ARTERY | HYPOPLASTIC PULMONARY ANNULUS | HYPOPLASTIC RIGHT PULMONARY ARTERY | TETRALOGY OF FALLOT WITH PULMONARY ATRESIA AND MAPCAS | Screener Diagnosis: Conotruncal abnormality	Yes	TRUE	FALSE	FALSE	FALSE	0.0413	NA	FALSE	chr19:36122781-36122952
chr2	61031384	61031385	T	C	PUS10	13125	KIAA1841	34486	FALSE	NA	NA	FALSE	FALSE	FALSE	omimCHD_gene:PEX13,	PEX13	14159	None	1-00174:chr2:61031385:T:C	1-00174	M	DILATED AORTIC ROOT | HYPOPLASTIC LEFT PULMONARY ARTERY | HYPOPLASTIC PULMONARY ANNULUS | HYPOPLASTIC RIGHT PULMONARY ARTERY | TETRALOGY OF FALLOT WITH PULMONARY ATRESIA AND MAPCAS | Screener Diagnosis: Conotruncal abnormality	Yes	TRUE	FALSE	FALSE	FALSE	0.00584	NA	FALSE	chr2:61031300-61031471
chr3	12178020	12178022	GC	G	TIMP4	18669	TIMP4	18669	FALSE	NA	NA	FALSE	TRUE	FALSE	mouseCHD_gene:TIMP4,	TIMP4	-19109	PPARG (-173451), TIMP4 (-18670)	1-00174:chr3:12178021:GC:G	1-00174	M	DILATED AORTIC ROOT | HYPOPLASTIC LEFT PULMONARY ARTERY | HYPOPLASTIC PULMONARY ANNULUS | HYPOPLASTIC RIGHT PULMONARY ARTERY | TETRALOGY OF FALLOT WITH PULMONARY ATRESIA AND MAPCAS | Screener Diagnosis: Conotruncal abnormality	Yes	TRUE	FALSE	FALSE	FALSE	0.148	-0.0756307	FALSE	chr3:12177936-12178107
chr3	50181578	50181579	C	T	GNAT1	10033	GNAI2	44713	FALSE	NA	NA	FALSE	TRUE	FALSE	FALSE	GNAI2	-44714	None	1-00174:chr3:50181579:C:T	1-00174	M	DILATED AORTIC ROOT | HYPOPLASTIC LEFT PULMONARY ARTERY | HYPOPLASTIC PULMONARY ANNULUS | HYPOPLASTIC RIGHT PULMONARY ARTERY | TETRALOGY OF FALLOT WITH PULMONARY ATRESIA AND MAPCAS | Screener Diagnosis: Conotruncal abnormality	Yes	TRUE	FALSE	FALSE	FALSE	0.119	-0.12005	FALSE	chr3:50181494-50181665
chr5	178191701	178191702	G	T	HNRNPAB	12805	NHP2	37734	FALSE	PHYKPL	16795	FALSE	FALSE	FALSE	hhe_gene:HNRNPAB,	HNRNPAB	-12831	HNRNPAB (-12805)	1-00174:chr5:178191702:G:T	1-00174	M	DILATED AORTIC ROOT | HYPOPLASTIC LEFT PULMONARY ARTERY | HYPOPLASTIC PULMONARY ANNULUS | HYPOPLASTIC RIGHT PULMONARY ARTERY | TETRALOGY OF FALLOT WITH PULMONARY ATRESIA AND MAPCAS | Screener Diagnosis: Conotruncal abnormality	Yes	TRUE	FALSE	FALSE	FALSE	0.0147	NA	FALSE	chr5:178191617-178191788
chr7	21922378	21922379	G	A	CDCA7L	21478	NA	NA	FALSE	DNAH11	20539	FALSE	FALSE	TRUE	FALSE	DNAH11	379339	DNAH11 (+379164)	1-00174:chr7:21922379:G:A	1-00174	M	DILATED AORTIC ROOT | HYPOPLASTIC LEFT PULMONARY ARTERY | HYPOPLASTIC PULMONARY ANNULUS | HYPOPLASTIC RIGHT PULMONARY ARTERY | TETRALOGY OF FALLOT WITH PULMONARY ATRESIA AND MAPCAS | Screener Diagnosis: Conotruncal abnormality	Yes	TRUE	FALSE	FALSE	FALSE	0.0255	0.0676554	FALSE	chr7:21922294-21922465
chr8	143366402	143366404	AC	A	RHPN1	2451	TOP1MT	6423	FALSE	NA	NA	FALSE	FALSE	TRUE	FALSE	PUF60	464306	None	1-00174:chr8:143366403:AC:A	1-00174	M	DILATED AORTIC ROOT | HYPOPLASTIC LEFT PULMONARY ARTERY | HYPOPLASTIC PULMONARY ANNULUS | HYPOPLASTIC RIGHT PULMONARY ARTERY | TETRALOGY OF FALLOT WITH PULMONARY ATRESIA AND MAPCAS | Screener Diagnosis: Conotruncal abnormality	Yes	TRUE	FALSE	FALSE	FALSE	0.0436	NA	FALSE	chr8:143366318-143366489
chr10	16817205	16817206	G	T	RSU1	322	NA	NA	FALSE	CUBN	6758	FALSE	FALSE	FALSE	hhe_gene:RSU1,	RSU1	257	RSU1 (+177)	1-00175:chr10:16817206:G:T	1-00175	F	DOUBLE OUTLET RIGHT VENTRICLE | HYPOPLASTIC LEFT VENTRICLE (SUBNORMAL CAVITY VOLUME) | STRADDLING MITRAL VALVE | SUPERIOR-INFERIOR VENTRICLES UP-DOWN STAIRS VENTRICLES | VENTRICULAR INVERSION (L-LOOP VENTRICLES) | Screener Diagnosis: Conotruncal abnormality	Yes	FALSE	FALSE	FALSE	TRUE	0	-0.19168	FALSE	chr10:16817121-16817292
chr11	65896738	65896739	G	A	FOSL1	3834	TSGA10IP	48706	FALSE	CCDC85B	5103	FALSE	FALSE	FALSE	hhe_gene:CCDC85B,	CCDC85B	6065	CCDC85B (+6627)	1-00175:chr11:65896739:G:A	1-00175	F	DOUBLE OUTLET RIGHT VENTRICLE | HYPOPLASTIC LEFT VENTRICLE (SUBNORMAL CAVITY VOLUME) | STRADDLING MITRAL VALVE | SUPERIOR-INFERIOR VENTRICLES UP-DOWN STAIRS VENTRICLES | VENTRICULAR INVERSION (L-LOOP VENTRICLES) | Screener Diagnosis: Conotruncal abnormality	Yes	FALSE	FALSE	FALSE	TRUE	0.0173	0.0948001	FALSE	chr11:65896654-65896825
chr16	84356802	84356803	A	G	ATP2C2	11724	ATP2C2	11724	FALSE	WFDC1	26951	FALSE	TRUE	FALSE	FALSE	DNAAF1	211515	None	1-00175:chr16:84356803:A:G	1-00175	F	DOUBLE OUTLET RIGHT VENTRICLE | HYPOPLASTIC LEFT VENTRICLE (SUBNORMAL CAVITY VOLUME) | STRADDLING MITRAL VALVE | SUPERIOR-INFERIOR VENTRICLES UP-DOWN STAIRS VENTRICLES | VENTRICULAR INVERSION (L-LOOP VENTRICLES) | Screener Diagnosis: Conotruncal abnormality	Yes	FALSE	FALSE	FALSE	TRUE	0.139	-0.154488	FALSE	chr16:84356718-84356889
chr18	7567110	7567111	C	T	PTPRM	328	NA	NA	FALSE	NA	NA	FALSE	FALSE	FALSE	hhe_gene:PTPRM,	PTPRM	328	PTPRM (+329),PTPRM (+329)	1-00175:chr18:7567111:C:T	1-00175	F	DOUBLE OUTLET RIGHT VENTRICLE | HYPOPLASTIC LEFT VENTRICLE (SUBNORMAL CAVITY VOLUME) | STRADDLING MITRAL VALVE | SUPERIOR-INFERIOR VENTRICLES UP-DOWN STAIRS VENTRICLES | VENTRICULAR INVERSION (L-LOOP VENTRICLES) | Screener Diagnosis: Conotruncal abnormality	Yes	FALSE	FALSE	FALSE	TRUE	0.0446	NA	FALSE	chr18:7567026-7567197
chr22	50570211	50570212	G	A	SYCE3	7306	SCO2	43772	FALSE	KLHDC7B	19188	FALSE	FALSE	FALSE	hhe_gene:CPT1B,	CPT1B	8253	CPT1B (+8243)	1-00175:chr22:50570212:G:A	1-00175	F	DOUBLE OUTLET RIGHT VENTRICLE | HYPOPLASTIC LEFT VENTRICLE (SUBNORMAL CAVITY VOLUME) | STRADDLING MITRAL VALVE | SUPERIOR-INFERIOR VENTRICLES UP-DOWN STAIRS VENTRICLES | VENTRICULAR INVERSION (L-LOOP VENTRICLES) | Screener Diagnosis: Conotruncal abnormality	Yes	FALSE	FALSE	FALSE	TRUE	0.00468	0.0332112	FALSE	chr22:50570127-50570298
chr3	11508822	11508823	A	G	ATG7	48842	NA	NA	FALSE	VGLL4	47247	FALSE	FALSE	TRUE	FALSE	VGLL4	262528	VGLL4 (+135101)	1-00175:chr3:11508823:A:G	1-00175	F	DOUBLE OUTLET RIGHT VENTRICLE | HYPOPLASTIC LEFT VENTRICLE (SUBNORMAL CAVITY VOLUME) | STRADDLING MITRAL VALVE | SUPERIOR-INFERIOR VENTRICLES UP-DOWN STAIRS VENTRICLES | VENTRICULAR INVERSION (L-LOOP VENTRICLES) | Screener Diagnosis: Conotruncal abnormality	Yes	FALSE	FALSE	FALSE	TRUE	0	-0.128059	FALSE	chr3:11508738-11508909
chr5	178191711	178191712	C	T	HNRNPAB	12795	NHP2	37744	FALSE	PHYKPL	16785	FALSE	FALSE	FALSE	hhe_gene:HNRNPAB,	HNRNPAB	-12821	HNRNPAB (-12795)	1-00175:chr5:178191712:C:T	1-00175	F	DOUBLE OUTLET RIGHT VENTRICLE | HYPOPLASTIC LEFT VENTRICLE (SUBNORMAL CAVITY VOLUME) | STRADDLING MITRAL VALVE | SUPERIOR-INFERIOR VENTRICLES UP-DOWN STAIRS VENTRICLES | VENTRICULAR INVERSION (L-LOOP VENTRICLES) | Screener Diagnosis: Conotruncal abnormality	Yes	FALSE	FALSE	FALSE	TRUE	0.0228	NA	FALSE	chr5:178191627-178191798
chr11	62401924	62401925	A	T	SCGB1A1	3178	SCGB1A1	3178	FALSE	ASRGL1	8512	FALSE	FALSE	TRUE	FALSE	AHNAK	154311	ASRGL1 (+64477)	1-00180:chr11:62401925:A:T	1-00180	F	AORTIC STENOSIS, SUBVALVAR, DISCRETE, MEMBRANEOUS | BICOMMISSURAL (BICUSPID, BILEAFLET, BIFOLIATE) AORTIC VALVE | COARCTATION SIMPLE (ISOLATED) | IMPERFORATE ANUS | PULMONARY ARTERIAL DISEASE | SCOLIOSIS OR KYPHOSIS | VENTRICULAR SEPTAL DEFECT, MEMBRANOUS | Screener Diagnosis: Left-sided obstructive lesion	Yes	FALSE	TRUE	FALSE	TRUE	0.024	-0.163225	FALSE	chr11:62401840-62402011
chr16	68646156	68646157	C	A	CDH3	1320	NA	NA	FALSE	NA	NA	FALSE	FALSE	FALSE	hhe_gene:CDH3,	CDH3	1163	CDH3 (+1321)	1-00180:chr16:68646157:C:A	1-00180	F	AORTIC STENOSIS, SUBVALVAR, DISCRETE, MEMBRANEOUS | BICOMMISSURAL (BICUSPID, BILEAFLET, BIFOLIATE) AORTIC VALVE | COARCTATION SIMPLE (ISOLATED) | IMPERFORATE ANUS | PULMONARY ARTERIAL DISEASE | SCOLIOSIS OR KYPHOSIS | VENTRICULAR SEPTAL DEFECT, MEMBRANOUS | Screener Diagnosis: Left-sided obstructive lesion	Yes	FALSE	TRUE	FALSE	TRUE	0.0322	NA	FALSE	chr16:68646072-68646243
chr18	56574044	56574045	G	C	WDR7	77298	NA	NA	FALSE	TXNL1	23163	FALSE	FALSE	TRUE	FALSE	TXNL1	77549	TCF4 (-938018), TXNL1 (+64600)	1-00180:chr18:56574045:G:C	1-00180	F	AORTIC STENOSIS, SUBVALVAR, DISCRETE, MEMBRANEOUS | BICOMMISSURAL (BICUSPID, BILEAFLET, BIFOLIATE) AORTIC VALVE | COARCTATION SIMPLE (ISOLATED) | IMPERFORATE ANUS | PULMONARY ARTERIAL DISEASE | SCOLIOSIS OR KYPHOSIS | VENTRICULAR SEPTAL DEFECT, MEMBRANOUS | Screener Diagnosis: Left-sided obstructive lesion	Yes	FALSE	TRUE	FALSE	TRUE	0.0262	-0.175221	FALSE	chr18:56573960-56574131
chr2	73839781	73839782	A	G	STAMBP	10865	NA	NA	FALSE	C2orf78	22634	FALSE	TRUE	FALSE	omimCHD_gene:STAMBP,	STAMBP	10866	STAMBP (+10762)	1-00180:chr2:73839782:A:G	1-00180	F	AORTIC STENOSIS, SUBVALVAR, DISCRETE, MEMBRANEOUS | BICOMMISSURAL (BICUSPID, BILEAFLET, BIFOLIATE) AORTIC VALVE | COARCTATION SIMPLE (ISOLATED) | IMPERFORATE ANUS | PULMONARY ARTERIAL DISEASE | SCOLIOSIS OR KYPHOSIS | VENTRICULAR SEPTAL DEFECT, MEMBRANOUS | Screener Diagnosis: Left-sided obstructive lesion	Yes	FALSE	TRUE	FALSE	TRUE	0.264	0.0196625	FALSE	chr2:73839697-73839868
chr3	140954635	140954636	T	C	SLC25A36	12805	NA	NA	FALSE	NA	NA	FALSE	FALSE	TRUE	FALSE	RNF7	-783613	SLC25A36 (+12749)	1-00180:chr3:140954636:T:C	1-00180	F	AORTIC STENOSIS, SUBVALVAR, DISCRETE, MEMBRANEOUS | BICOMMISSURAL (BICUSPID, BILEAFLET, BIFOLIATE) AORTIC VALVE | COARCTATION SIMPLE (ISOLATED) | IMPERFORATE ANUS | PULMONARY ARTERIAL DISEASE | SCOLIOSIS OR KYPHOSIS | VENTRICULAR SEPTAL DEFECT, MEMBRANOUS | Screener Diagnosis: Left-sided obstructive lesion	Yes	FALSE	TRUE	FALSE	TRUE	0.0133	NA	FALSE	chr3:140954551-140954722
chr5	175478826	175478827	C	T	SFXN1	1764	DRD1	34618	FALSE	NA	NA	FALSE	FALSE	TRUE	FALSE	KIAA1191	882981	None	1-00180:chr5:175478827:C:T	1-00180	F	AORTIC STENOSIS, SUBVALVAR, DISCRETE, MEMBRANEOUS | BICOMMISSURAL (BICUSPID, BILEAFLET, BIFOLIATE) AORTIC VALVE | COARCTATION SIMPLE (ISOLATED) | IMPERFORATE ANUS | PULMONARY ARTERIAL DISEASE | SCOLIOSIS OR KYPHOSIS | VENTRICULAR SEPTAL DEFECT, MEMBRANOUS | Screener Diagnosis: Left-sided obstructive lesion	Yes	FALSE	TRUE	FALSE	TRUE	0.0567	-0.306612	FALSE	chr5:175478742-175478913
chr6	43013239	43013240	C	A	MEA1	728	PEX6	34019	FALSE	PPP2R5D	897	FALSE	FALSE	TRUE	hhe_gene:KLHDC3,	KLHDC3	-863	KLHDC3 (-973), MEA1 (+728)	1-00180:chr6:43013240:C:A	1-00180	F	AORTIC STENOSIS, SUBVALVAR, DISCRETE, MEMBRANEOUS | BICOMMISSURAL (BICUSPID, BILEAFLET, BIFOLIATE) AORTIC VALVE | COARCTATION SIMPLE (ISOLATED) | IMPERFORATE ANUS | PULMONARY ARTERIAL DISEASE | SCOLIOSIS OR KYPHOSIS | VENTRICULAR SEPTAL DEFECT, MEMBRANOUS | Screener Diagnosis: Left-sided obstructive lesion	Yes	FALSE	TRUE	FALSE	TRUE	NA	NA	TRUE	chr6:43013155-43013326
chr1	3625911	3625912	A	G	TPRG1L	909	TP73	26608	FALSE	WRAP73	4855	FALSE	FALSE	FALSE	hhe_gene:TPRG1L,	TPRG1L	897	TPRG1L (+910),TPRG1L (+910)	1-00186:chr1:3625912:A:G	1-00186	M	MULTIPLE MAJOR AORTOPULMONARY COLLATERAL ARTERIES (MAPCAS) | TETRALOGY OF FALLOT WITH PULMONARY ATRESIA AND MAPCAS | VENTRICULAR SEPTAL DEFECT, MALALIGNMENT | Screener Diagnosis: Conotruncal abnormality	Yes	TRUE	FALSE	FALSE	TRUE	0.0348	-0.0309361	FALSE	chr1:3625827-3625998
chr1	9586380	9586386	CACTCT	C	TMEM201	2536	TMEM201	2536	FALSE	SLC25A33	1201	FALSE	FALSE	FALSE	hhe_gene:TMEM201,	TMEM201	-2528	TMEM201 (-2541)	1-00186:chr1:9586381:CACTCT:C	1-00186	M	MULTIPLE MAJOR AORTOPULMONARY COLLATERAL ARTERIES (MAPCAS) | TETRALOGY OF FALLOT WITH PULMONARY ATRESIA AND MAPCAS | VENTRICULAR SEPTAL DEFECT, MALALIGNMENT | Screener Diagnosis: Conotruncal abnormality	Yes	TRUE	FALSE	FALSE	TRUE	0.0496	-0.003094	FALSE	chr1:9586298-9586469
chr10	13700739	13700740	G	A	PRPF18	44810	NA	NA	FALSE	PRPF18	44810	FALSE	FALSE	TRUE	FALSE	SEPHS1	-352442	FRMD4A (+630144)	1-00186:chr10:13700740:G:A	1-00186	M	MULTIPLE MAJOR AORTOPULMONARY COLLATERAL ARTERIES (MAPCAS) | TETRALOGY OF FALLOT WITH PULMONARY ATRESIA AND MAPCAS | VENTRICULAR SEPTAL DEFECT, MALALIGNMENT | Screener Diagnosis: Conotruncal abnormality	Yes	TRUE	FALSE	FALSE	TRUE	0.0296	-0.401349	FALSE	chr10:13700655-13700826
chr13	30873897	30873898	A	T	MEDAG	32293	MEDAG	32293	FALSE	NA	NA	FALSE	FALSE	TRUE	FALSE	HMGB1	-256301	None	1-00186:chr13:30873898:A:T	1-00186	M	MULTIPLE MAJOR AORTOPULMONARY COLLATERAL ARTERIES (MAPCAS) | TETRALOGY OF FALLOT WITH PULMONARY ATRESIA AND MAPCAS | VENTRICULAR SEPTAL DEFECT, MALALIGNMENT | Screener Diagnosis: Conotruncal abnormality	Yes	TRUE	FALSE	FALSE	TRUE	0.00596	0.0171172	FALSE	chr13:30873813-30873984
chr14	85541388	85541389	C	T	FLRT2	11244	NA	NA	FALSE	NA	NA	FALSE	FALSE	TRUE	hhe_gene:FLRT2,	FLRT2	11244	FLRT2 (+11245)	1-00186:chr14:85541389:C:T	1-00186	M	MULTIPLE MAJOR AORTOPULMONARY COLLATERAL ARTERIES (MAPCAS) | TETRALOGY OF FALLOT WITH PULMONARY ATRESIA AND MAPCAS | VENTRICULAR SEPTAL DEFECT, MALALIGNMENT | Screener Diagnosis: Conotruncal abnormality	Yes	TRUE	FALSE	FALSE	TRUE	0.0187	NA	FALSE	chr14:85541304-85541475
chr18	35051712	35051713	T	C	MAPRE2	74784	NA	NA	FALSE	NA	NA	FALSE	FALSE	TRUE	FALSE	MAPRE2	74784	MAPRE2 (+10353)	1-00186:chr18:35051713:T:C	1-00186	M	MULTIPLE MAJOR AORTOPULMONARY COLLATERAL ARTERIES (MAPCAS) | TETRALOGY OF FALLOT WITH PULMONARY ATRESIA AND MAPCAS | VENTRICULAR SEPTAL DEFECT, MALALIGNMENT | Screener Diagnosis: Conotruncal abnormality	Yes	TRUE	FALSE	FALSE	TRUE	0	-0.106785	FALSE	chr18:35051628-35051799
chr2	38369684	38369685	G	C	ATL2	7600	NA	NA	FALSE	NA	NA	FALSE	TRUE	FALSE	FALSE	ATL2	7601	ATL2 (+7577)	1-00186:chr2:38369685:G:C	1-00186	M	MULTIPLE MAJOR AORTOPULMONARY COLLATERAL ARTERIES (MAPCAS) | TETRALOGY OF FALLOT WITH PULMONARY ATRESIA AND MAPCAS | VENTRICULAR SEPTAL DEFECT, MALALIGNMENT | Screener Diagnosis: Conotruncal abnormality	Yes	TRUE	FALSE	FALSE	TRUE	0.317	NA	FALSE	chr2:38369600-38369771
chr4	39458808	39458809	G	A	RPL9	139	LIAS	191	FALSE	KLB	7272	FALSE	FALSE	TRUE	hhe_gene:LIAS,	LIAS	-196	LIAS (+222)	1-00186:chr4:39458809:G:A	1-00186	M	MULTIPLE MAJOR AORTOPULMONARY COLLATERAL ARTERIES (MAPCAS) | TETRALOGY OF FALLOT WITH PULMONARY ATRESIA AND MAPCAS | VENTRICULAR SEPTAL DEFECT, MALALIGNMENT | Screener Diagnosis: Conotruncal abnormality	Yes	TRUE	FALSE	FALSE	TRUE	0	-0.268376	FALSE	chr4:39458724-39458895
chr4	57063953	57063954	C	G	IGFBP7	33180	NA	NA	FALSE	POLR2B	32785	FALSE	FALSE	TRUE	FALSE	HOPX	-382055	None	1-00186:chr4:57063954:C:G	1-00186	M	MULTIPLE MAJOR AORTOPULMONARY COLLATERAL ARTERIES (MAPCAS) | TETRALOGY OF FALLOT WITH PULMONARY ATRESIA AND MAPCAS | VENTRICULAR SEPTAL DEFECT, MALALIGNMENT | Screener Diagnosis: Conotruncal abnormality	Yes	TRUE	FALSE	FALSE	TRUE	0.016	NA	FALSE	chr4:57063869-57064040
chr5	169138812	169138813	G	A	SLIT3	162316	NA	NA	FALSE	NA	NA	FALSE	FALSE	TRUE	FALSE	SLIT3	162327	PANK3 (-559213), SLIT3 (+161969)	1-00186:chr5:169138813:G:A	1-00186	M	MULTIPLE MAJOR AORTOPULMONARY COLLATERAL ARTERIES (MAPCAS) | TETRALOGY OF FALLOT WITH PULMONARY ATRESIA AND MAPCAS | VENTRICULAR SEPTAL DEFECT, MALALIGNMENT | Screener Diagnosis: Conotruncal abnormality	Yes	TRUE	FALSE	FALSE	TRUE	0	-0.0509124	FALSE	chr5:169138728-169138899
chr10	95418456	95418457	C	T	PDLIM1	127432	NA	NA	FALSE	NA	NA	FALSE	FALSE	TRUE	FALSE	PDLIM1	-127444	PDLIM1 (-127433), SORBS1 (+142921)	1-00197:chr10:95418457:C:T	1-00197	F	AORTIC ATRESIA | HYPOPLASIA ASCENDING AORTA | HYPOPLASTIC LEFT HEART SYNDROME | HYPOPLASTIC LEFT VENTRICLE (SUBNORMAL CAVITY VOLUME) | MITRAL ATRESIA | PATENT FORAMEN OVALE | TUBULAR HYPOPLASIA OF AORTA | Screener Diagnosis: Left-sided obstructive lesion	Yes	FALSE	TRUE	FALSE	TRUE	0	0.210292	FALSE	chr10:95418372-95418543
chr11	118755278	118755279	T	C	DDX6	7512	NA	NA	FALSE	NA	NA	FALSE	FALSE	FALSE	hhe_gene:DDX6,	DDX6	35886	DDX6 (+35669)	1-00197:chr11:118755279:T:C	1-00197	F	AORTIC ATRESIA | HYPOPLASIA ASCENDING AORTA | HYPOPLASTIC LEFT HEART SYNDROME | HYPOPLASTIC LEFT VENTRICLE (SUBNORMAL CAVITY VOLUME) | MITRAL ATRESIA | PATENT FORAMEN OVALE | TUBULAR HYPOPLASIA OF AORTA | Screener Diagnosis: Left-sided obstructive lesion	Yes	FALSE	TRUE	FALSE	TRUE	0.00706	NA	FALSE	chr11:118755194-118755365
chr11	65138750	65138751	A	G	SYVN1	4217	TMEM262	49375	FALSE	MRPL49	11379	FALSE	FALSE	FALSE	hhe_gene:FAU,	SYVN1	-4218	SYVN1 (-4218)	1-00197:chr11:65138751:A:G	1-00197	F	AORTIC ATRESIA | HYPOPLASIA ASCENDING AORTA | HYPOPLASTIC LEFT HEART SYNDROME | HYPOPLASTIC LEFT VENTRICLE (SUBNORMAL CAVITY VOLUME) | MITRAL ATRESIA | PATENT FORAMEN OVALE | TUBULAR HYPOPLASIA OF AORTA | Screener Diagnosis: Left-sided obstructive lesion	Yes	FALSE	TRUE	FALSE	TRUE	0.0203	NA	FALSE	chr11:65138666-65138837
chr13	52773439	52773440	G	T	LECT1	33627	LECT1	33627	FALSE	NA	NA	FALSE	TRUE	FALSE	FALSE	SUGT1	120731	None	1-00197:chr13:52773440:G:T	1-00197	F	AORTIC ATRESIA | HYPOPLASIA ASCENDING AORTA | HYPOPLASTIC LEFT HEART SYNDROME | HYPOPLASTIC LEFT VENTRICLE (SUBNORMAL CAVITY VOLUME) | MITRAL ATRESIA | PATENT FORAMEN OVALE | TUBULAR HYPOPLASIA OF AORTA | Screener Diagnosis: Left-sided obstructive lesion	Yes	FALSE	TRUE	FALSE	TRUE	0.118	0.224321	FALSE	chr13:52773355-52773526
chr15	48159212	48159214	GA	G	MYEF2	19303	SLC12A1	32450	FALSE	SLC24A5	16540	FALSE	FALSE	FALSE	hhe_gene:MYEF2,	MYEF2	19140	MYEF2 (+19304)	1-00197:chr15:48159213:GA:G	1-00197	F	AORTIC ATRESIA | HYPOPLASIA ASCENDING AORTA | HYPOPLASTIC LEFT HEART SYNDROME | HYPOPLASTIC LEFT VENTRICLE (SUBNORMAL CAVITY VOLUME) | MITRAL ATRESIA | PATENT FORAMEN OVALE | TUBULAR HYPOPLASIA OF AORTA | Screener Diagnosis: Left-sided obstructive lesion	Yes	FALSE	TRUE	FALSE	TRUE	0.0235	NA	FALSE	chr15:48159128-48159299
chr19	46211252	46211253	T	G	IGFL1	18499	IGFL1	18499	FALSE	IGFL2	49953	FALSE	TRUE	FALSE	FALSE	HIF3A	-85790	None	1-00197:chr19:46211253:T:G	1-00197	F	AORTIC ATRESIA | HYPOPLASIA ASCENDING AORTA | HYPOPLASTIC LEFT HEART SYNDROME | HYPOPLASTIC LEFT VENTRICLE (SUBNORMAL CAVITY VOLUME) | MITRAL ATRESIA | PATENT FORAMEN OVALE | TUBULAR HYPOPLASIA OF AORTA | Screener Diagnosis: Left-sided obstructive lesion	Yes	FALSE	TRUE	FALSE	TRUE	0.229	0.0780172	FALSE	chr19:46211168-46211339
chr19	8216228	8216229	A	C	CERS4	9492	NA	NA	FALSE	NA	NA	FALSE	FALSE	FALSE	hhe_gene:CERS4,	CERS4	9492	CERS4 (+6876)	1-00197:chr19:8216229:A:C	1-00197	F	AORTIC ATRESIA | HYPOPLASIA ASCENDING AORTA | HYPOPLASTIC LEFT HEART SYNDROME | HYPOPLASTIC LEFT VENTRICLE (SUBNORMAL CAVITY VOLUME) | MITRAL ATRESIA | PATENT FORAMEN OVALE | TUBULAR HYPOPLASIA OF AORTA | Screener Diagnosis: Left-sided obstructive lesion	Yes	FALSE	TRUE	FALSE	TRUE	0.0197	0.0924143	FALSE	chr19:8216144-8216315
chr2	187500682	187500683	T	G	CALCRL	52222	NA	NA	FALSE	NA	NA	FALSE	FALSE	FALSE	hhe_gene:TFPI,	TFPI	65078	TFPI (+53809)	1-00197:chr2:187500683:T:G	1-00197	F	AORTIC ATRESIA | HYPOPLASIA ASCENDING AORTA | HYPOPLASTIC LEFT HEART SYNDROME | HYPOPLASTIC LEFT VENTRICLE (SUBNORMAL CAVITY VOLUME) | MITRAL ATRESIA | PATENT FORAMEN OVALE | TUBULAR HYPOPLASIA OF AORTA | Screener Diagnosis: Left-sided obstructive lesion	Yes	FALSE	TRUE	FALSE	TRUE	0.0105	NA	FALSE	chr2:187500598-187500769
chr20	56960836	56960837	T	C	BMP7	207911	NA	NA	FALSE	NA	NA	FALSE	TRUE	FALSE	FALSE	BMP7	305805	BMP7 (+305791)	1-00197:chr20:56960837:T:C	1-00197	F	AORTIC ATRESIA | HYPOPLASIA ASCENDING AORTA | HYPOPLASTIC LEFT HEART SYNDROME | HYPOPLASTIC LEFT VENTRICLE (SUBNORMAL CAVITY VOLUME) | MITRAL ATRESIA | PATENT FORAMEN OVALE | TUBULAR HYPOPLASIA OF AORTA | Screener Diagnosis: Left-sided obstructive lesion	Yes	FALSE	TRUE	FALSE	TRUE	0.114	-0.10035	FALSE	chr20:56960752-56960923
chr6	137371565	137371566	C	T	OLIG3	120636	NA	NA	FALSE	NA	NA	FALSE	TRUE	FALSE	FALSE	PERP	735853	OLIG3 (+122684)	1-00197:chr6:137371566:C:T	1-00197	F	AORTIC ATRESIA | HYPOPLASIA ASCENDING AORTA | HYPOPLASTIC LEFT HEART SYNDROME | HYPOPLASTIC LEFT VENTRICLE (SUBNORMAL CAVITY VOLUME) | MITRAL ATRESIA | PATENT FORAMEN OVALE | TUBULAR HYPOPLASIA OF AORTA | Screener Diagnosis: Left-sided obstructive lesion	Yes	FALSE	TRUE	FALSE	TRUE	0.362	NA	FALSE	chr6:137371481-137371652
chr1	115216393	115216394	A	T	NGF	69524	NA	NA	FALSE	NA	NA	FALSE	TRUE	FALSE	FALSE	NGF	122376	TSPAN2 (-126930), NGF (+121842)	1-00222:chr1:115216394:A:T	1-00222	F	AORTIC ATRESIA | ATRIAL SEPTAL DEFECT, SECUNDUM | COARCTATION | HYPOPLASTIC LEFT HEART SYNDROME | LSVC TO CORONARY SINUS | MITRAL ATRESIA | Screener Diagnosis: Left-sided obstructive lesion	Yes	FALSE	TRUE	FALSE	TRUE	0.116	-0.043414	FALSE	chr1:115216309-115216480
chr1	58113676	58113677	G	T	DAB1	433057	NA	NA	FALSE	NA	NA	FALSE	TRUE	FALSE	FALSE	JUN	670371	None	1-00222:chr1:58113677:G:T	1-00222	F	AORTIC ATRESIA | ATRIAL SEPTAL DEFECT, SECUNDUM | COARCTATION | HYPOPLASTIC LEFT HEART SYNDROME | LSVC TO CORONARY SINUS | MITRAL ATRESIA | Screener Diagnosis: Left-sided obstructive lesion	Yes	FALSE	TRUE	FALSE	TRUE	0.28	NA	FALSE	chr1:58113592-58113763
chr11	59549780	59549781	C	T	OR4D9	33923	NA	NA	FALSE	OR4D9	33923	FALSE	FALSE	TRUE	FALSE	OSBP	65994	OSBP (+66363)	1-00222:chr11:59549781:C:T	1-00222	F	AORTIC ATRESIA | ATRIAL SEPTAL DEFECT, SECUNDUM | COARCTATION | HYPOPLASTIC LEFT HEART SYNDROME | LSVC TO CORONARY SINUS | MITRAL ATRESIA | Screener Diagnosis: Left-sided obstructive lesion	Yes	FALSE	TRUE	FALSE	TRUE	0.0368	NA	FALSE	chr11:59549696-59549867
chr17	19361970	19361971	T	G	MAPK7	15750	RNF112	49154	FALSE	MFAP4	21471	FALSE	TRUE	FALSE	mouseCHD_gene:MAPK7,	MAPK7	-15751	B9D1 (+742)	1-00222:chr17:19361971:T:G	1-00222	F	AORTIC ATRESIA | ATRIAL SEPTAL DEFECT, SECUNDUM | COARCTATION | HYPOPLASTIC LEFT HEART SYNDROME | LSVC TO CORONARY SINUS | MITRAL ATRESIA | Screener Diagnosis: Left-sided obstructive lesion	Yes	FALSE	TRUE	FALSE	TRUE	0.102	-0.251011	FALSE	chr17:19361886-19362057
chr19	48913094	48913095	C	T	NUCB1	10277	PLEKHA4	44462	FALSE	PPP1R15A	37037	FALSE	FALSE	FALSE	hhe_gene:NUCB1,	NUCB1	13044	NUCB1 (+13045)	1-00222:chr19:48913095:C:T	1-00222	F	AORTIC ATRESIA | ATRIAL SEPTAL DEFECT, SECUNDUM | COARCTATION | HYPOPLASTIC LEFT HEART SYNDROME | LSVC TO CORONARY SINUS | MITRAL ATRESIA | Screener Diagnosis: Left-sided obstructive lesion	Yes	FALSE	TRUE	FALSE	TRUE	NA	NA	TRUE	chr19:48913010-48913181
chr2	219171666	219171667	C	T	NHEJ1	839	ZFAND2B	23570	FALSE	CNPPD1	230	FALSE	FALSE	TRUE	hhe_gene:CNPPD1,	CNPPD1	6440	None	1-00222:chr2:219171667:C:T	1-00222	F	AORTIC ATRESIA | ATRIAL SEPTAL DEFECT, SECUNDUM | COARCTATION | HYPOPLASTIC LEFT HEART SYNDROME | LSVC TO CORONARY SINUS | MITRAL ATRESIA | Screener Diagnosis: Left-sided obstructive lesion	Yes	FALSE	TRUE	FALSE	TRUE	0.0255	-0.241571	FALSE	chr2:219171582-219171753
chr4	185643254	185643255	G	A	PDLIM3	107642	NA	NA	FALSE	NA	NA	FALSE	TRUE	TRUE	FALSE	PDLIM3	-107747	PDLIM3 (-107747), SORBS2 (+313397)	1-00222:chr4:185643255:G:A	1-00222	F	AORTIC ATRESIA | ATRIAL SEPTAL DEFECT, SECUNDUM | COARCTATION | HYPOPLASTIC LEFT HEART SYNDROME | LSVC TO CORONARY SINUS | MITRAL ATRESIA | Screener Diagnosis: Left-sided obstructive lesion	Yes	FALSE	TRUE	FALSE	TRUE	0.172	-0.064102	FALSE	chr4:185643170-185643341
chr9	100351635	100351636	A	C	TEX10	1303	NA	NA	FALSE	NA	NA	FALSE	FALSE	TRUE	FALSE	INVS	252393	INVS (+252380)	1-00222:chr9:100351636:A:C	1-00222	F	AORTIC ATRESIA | ATRIAL SEPTAL DEFECT, SECUNDUM | COARCTATION | HYPOPLASTIC LEFT HEART SYNDROME | LSVC TO CORONARY SINUS | MITRAL ATRESIA | Screener Diagnosis: Left-sided obstructive lesion	Yes	FALSE	TRUE	FALSE	TRUE	0.0656	NA	FALSE	chr9:100351551-100351722
chr1	75737089	75737090	A	G	RABGGTB	12407	RABGGTB	12407	FALSE	NA	NA	FALSE	FALSE	FALSE	hhe_gene:ACADM,	RABGGTB	-12407	RABGGTB (-49111), ACADM (+12381)	1-00229:chr1:75737090:A:G	1-00229	M	AORTIC ARCH HYPOPLASIA | AORTIC STENOSIS - VALVAR | CONGENITAL MITRAL VALVE ABNORMALITY | HYPOPLASTIC AORTIC ANNULUS | HYPOPLASTIC LEFT HEART SYNDROME | HYPOPLASTIC LEFT VENTRICLE (SUBNORMAL CAVITY VOLUME) | MITRAL STENOSIS | PATENT FORAMEN OVALE | Screener Diagnosis: Left-sided obstructive lesion	No	FALSE	TRUE	FALSE	TRUE	0.00968	NA	FALSE	chr1:75737005-75737176
chr10	81084165	81084166	G	A	SH2D4B	437605	NA	NA	FALSE	NA	NA	FALSE	TRUE	FALSE	FALSE	EIF5AL1	1571633	None	1-00229:chr10:81084166:G:A	1-00229	M	AORTIC ARCH HYPOPLASIA | AORTIC STENOSIS - VALVAR | CONGENITAL MITRAL VALVE ABNORMALITY | HYPOPLASTIC AORTIC ANNULUS | HYPOPLASTIC LEFT HEART SYNDROME | HYPOPLASTIC LEFT VENTRICLE (SUBNORMAL CAVITY VOLUME) | MITRAL STENOSIS | PATENT FORAMEN OVALE | Screener Diagnosis: Left-sided obstructive lesion	No	FALSE	TRUE	FALSE	TRUE	0.104	-0.40182	FALSE	chr10:81084081-81084252
chr15	96313899	96313900	G	A	NR2F2	12038	NR2F2	12038	TRUE	NA	NA	FALSE	FALSE	FALSE	hhe_gene,omimCHD_gene,mouseCHD_gene:NR2F2,	NR2F2	-12038	NR2F2 (-16817)	1-00229:chr15:96313900:G:A	1-00229	M	AORTIC ARCH HYPOPLASIA | AORTIC STENOSIS - VALVAR | CONGENITAL MITRAL VALVE ABNORMALITY | HYPOPLASTIC AORTIC ANNULUS | HYPOPLASTIC LEFT HEART SYNDROME | HYPOPLASTIC LEFT VENTRICLE (SUBNORMAL CAVITY VOLUME) | MITRAL STENOSIS | PATENT FORAMEN OVALE | Screener Diagnosis: Left-sided obstructive lesion	No	FALSE	TRUE	FALSE	TRUE	0.0285	0.117838	FALSE	chr15:96313815-96313986
chr16	86929352	86929353	G	A	FOXL1	347192	NA	NA	FALSE	NA	NA	FALSE	TRUE	TRUE	FALSE	FOXC2	362523	FBXO31 (+454404)	1-00229:chr16:86929353:G:A	1-00229	M	AORTIC ARCH HYPOPLASIA | AORTIC STENOSIS - VALVAR | CONGENITAL MITRAL VALVE ABNORMALITY | HYPOPLASTIC AORTIC ANNULUS | HYPOPLASTIC LEFT HEART SYNDROME | HYPOPLASTIC LEFT VENTRICLE (SUBNORMAL CAVITY VOLUME) | MITRAL STENOSIS | PATENT FORAMEN OVALE | Screener Diagnosis: Left-sided obstructive lesion	No	FALSE	TRUE	FALSE	TRUE	0.126	0.382336	FALSE	chr16:86929268-86929439
chr7	101147007	101147008	C	A	AP1S1	7389	AP1S1	7389	FALSE	VGF	15501	FALSE	FALSE	FALSE	hhe_gene:AP1S1,	AP1S1	-7448	AP1S1 (-7389)	1-00229:chr7:101147008:C:A	1-00229	M	AORTIC ARCH HYPOPLASIA | AORTIC STENOSIS - VALVAR | CONGENITAL MITRAL VALVE ABNORMALITY | HYPOPLASTIC AORTIC ANNULUS | HYPOPLASTIC LEFT HEART SYNDROME | HYPOPLASTIC LEFT VENTRICLE (SUBNORMAL CAVITY VOLUME) | MITRAL STENOSIS | PATENT FORAMEN OVALE | Screener Diagnosis: Left-sided obstructive lesion	No	FALSE	TRUE	FALSE	TRUE	0	NA	FALSE	chr7:101146923-101147094
chr7	101153688	101153689	G	A	AP1S1	708	AP1S1	708	FALSE	VGF	8820	FALSE	FALSE	FALSE	hhe_gene:AP1S1,	AP1S1	-768	AP1S1 (-708)	1-00229:chr7:101153689:G:A	1-00229	M	AORTIC ARCH HYPOPLASIA | AORTIC STENOSIS - VALVAR | CONGENITAL MITRAL VALVE ABNORMALITY | HYPOPLASTIC AORTIC ANNULUS | HYPOPLASTIC LEFT HEART SYNDROME | HYPOPLASTIC LEFT VENTRICLE (SUBNORMAL CAVITY VOLUME) | MITRAL STENOSIS | PATENT FORAMEN OVALE | Screener Diagnosis: Left-sided obstructive lesion	No	FALSE	TRUE	FALSE	TRUE	0.0234	NA	FALSE	chr7:101153604-101153775
chr7	16392451	16392452	T	C	ISPD	28870	NA	NA	FALSE	NA	NA	FALSE	TRUE	FALSE	FALSE	BZW2	-253679	None	1-00229:chr7:16392452:T:C	1-00229	M	AORTIC ARCH HYPOPLASIA | AORTIC STENOSIS - VALVAR | CONGENITAL MITRAL VALVE ABNORMALITY | HYPOPLASTIC AORTIC ANNULUS | HYPOPLASTIC LEFT HEART SYNDROME | HYPOPLASTIC LEFT VENTRICLE (SUBNORMAL CAVITY VOLUME) | MITRAL STENOSIS | PATENT FORAMEN OVALE | Screener Diagnosis: Left-sided obstructive lesion	No	FALSE	TRUE	FALSE	TRUE	0.34	NA	FALSE	chr7:16392367-16392538
chr7	73444077	73444078	G	C	FZD9	7957	NA	NA	FALSE	FZD9	7957	FALSE	FALSE	TRUE	FALSE	BAZ1B	78215	BAZ1B (+78194)	1-00229:chr7:73444078:G:C	1-00229	M	AORTIC ARCH HYPOPLASIA | AORTIC STENOSIS - VALVAR | CONGENITAL MITRAL VALVE ABNORMALITY | HYPOPLASTIC AORTIC ANNULUS | HYPOPLASTIC LEFT HEART SYNDROME | HYPOPLASTIC LEFT VENTRICLE (SUBNORMAL CAVITY VOLUME) | MITRAL STENOSIS | PATENT FORAMEN OVALE | Screener Diagnosis: Left-sided obstructive lesion	No	FALSE	TRUE	FALSE	TRUE	NA	NA	TRUE	chr7:73443993-73444164
chr8	144324529	144324530	C	G	DGAT1	2380	ADCK5	48571	FALSE	SCRT1	6035	FALSE	TRUE	FALSE	FALSE	FOXH1	151319	HSF1 (+32932)	1-00229:chr8:144324530:C:G	1-00229	M	AORTIC ARCH HYPOPLASIA | AORTIC STENOSIS - VALVAR | CONGENITAL MITRAL VALVE ABNORMALITY | HYPOPLASTIC AORTIC ANNULUS | HYPOPLASTIC LEFT HEART SYNDROME | HYPOPLASTIC LEFT VENTRICLE (SUBNORMAL CAVITY VOLUME) | MITRAL STENOSIS | PATENT FORAMEN OVALE | Screener Diagnosis: Left-sided obstructive lesion	No	FALSE	TRUE	FALSE	TRUE	0.103	-0.127492	FALSE	chr8:144324445-144324616
chr10	91572674	91572675	A	T	PPP1R3C	55767	NA	NA	FALSE	NA	NA	FALSE	TRUE	FALSE	FALSE	PPP1R3C	60397	PPP1R3C (+60379)	1-00234:chr10:91572675:A:T	1-00234	F	ASYMMETRIC SEPTAL HYPERTROPHY | COARCTATION | VENTRICULAR SEPTAL DEFECT, MUSCULAR | Screener Diagnosis: Left-sided obstructive lesion	Yes	FALSE	TRUE	FALSE	FALSE	0.162	-0.091389	FALSE	chr10:91572590-91572761
chr12	92539200	92539201	T	A	CLLU1OS	111052	NA	NA	FALSE	NA	NA	FALSE	FALSE	TRUE	FALSE	EEA1	390131	None	1-00234:chr12:92539201:T:A	1-00234	F	ASYMMETRIC SEPTAL HYPERTROPHY | COARCTATION | VENTRICULAR SEPTAL DEFECT, MUSCULAR | Screener Diagnosis: Left-sided obstructive lesion	Yes	FALSE	TRUE	FALSE	FALSE	0.04	NA	FALSE	chr12:92539116-92539287
chr15	41364443	41364444	G	A	NUSAP1	16606	RTF1	43964	FALSE	NDUFAF1	22905	FALSE	TRUE	FALSE	FALSE	RTF1	-43964	NUSAP1 (+31573)	1-00234:chr15:41364444:G:A	1-00234	F	ASYMMETRIC SEPTAL HYPERTROPHY | COARCTATION | VENTRICULAR SEPTAL DEFECT, MUSCULAR | Screener Diagnosis: Left-sided obstructive lesion	Yes	FALSE	TRUE	FALSE	FALSE	0.105	-0.131181	FALSE	chr15:41364359-41364530
chr22	31708658	31708659	G	T	PRR14L	32402	PISD	46226	FALSE	NA	NA	FALSE	FALSE	FALSE	hhe_gene:PRR14L,	PRR14L	41482	None	1-00234:chr22:31708659:G:T	1-00234	F	ASYMMETRIC SEPTAL HYPERTROPHY | COARCTATION | VENTRICULAR SEPTAL DEFECT, MUSCULAR | Screener Diagnosis: Left-sided obstructive lesion	Yes	FALSE	TRUE	FALSE	FALSE	0.0995	-0.214083	FALSE	chr22:31708574-31708745
chr3	97822629	97822630	T	C	CRYBG3	589	NA	NA	FALSE	ARL6	21387	FALSE	FALSE	TRUE	hhe_gene:CRYBG3,	CRYBG3	619	CRYBG3 (+590)	1-00234:chr3:97822630:T:C	1-00234	F	ASYMMETRIC SEPTAL HYPERTROPHY | COARCTATION | VENTRICULAR SEPTAL DEFECT, MUSCULAR | Screener Diagnosis: Left-sided obstructive lesion	Yes	FALSE	TRUE	FALSE	FALSE	0.046	0.0608347	FALSE	chr3:97822545-97822716
chr6	169211821	169211822	C	T	THBS2	3958	NA	NA	FALSE	THBS2	3958	FALSE	FALSE	FALSE	hhe_gene:THBS2,	THBS2	42228	THBS2 (+42222), SMOC2 (+770671)	1-00234:chr6:169211822:C:T	1-00234	F	ASYMMETRIC SEPTAL HYPERTROPHY | COARCTATION | VENTRICULAR SEPTAL DEFECT, MUSCULAR | Screener Diagnosis: Left-sided obstructive lesion	Yes	FALSE	TRUE	FALSE	FALSE	0.0102	NA	FALSE	chr6:169211737-169211908
chr6	26064742	26064743	A	C	HIST1H1C	8314	HIST1H1A	47010	FALSE	HIST1H3C	18921	FALSE	TRUE	FALSE	FALSE	HMGN4	-473624	HIST1H1C (-8315)	1-00234:chr6:26064743:A:C	1-00234	F	ASYMMETRIC SEPTAL HYPERTROPHY | COARCTATION | VENTRICULAR SEPTAL DEFECT, MUSCULAR | Screener Diagnosis: Left-sided obstructive lesion	Yes	FALSE	TRUE	FALSE	FALSE	0.106	-0.0653605	FALSE	chr6:26064658-26064829
chrX	26784051	26784052	G	A	MAGEB5	565781	NA	NA	FALSE	NA	NA	FALSE	TRUE	FALSE	FALSE	PDK3	2318808	None	1-00234:chrX:26784052:G:A	1-00234	F	ASYMMETRIC SEPTAL HYPERTROPHY | COARCTATION | VENTRICULAR SEPTAL DEFECT, MUSCULAR | Screener Diagnosis: Left-sided obstructive lesion	Yes	FALSE	TRUE	FALSE	FALSE	0.177	0.112606	FALSE	chrX:26783967-26784138
chr10	122390971	122390972	T	G	PLEKHA1	16275	NA	NA	FALSE	NA	NA	FALSE	TRUE	FALSE	hhe_gene:PLEKHA1,	PLEKHA1	16276	ARMS2 (-63681), PLEKHA1 (+16276)	1-00249:chr10:122390972:T:G	1-00249	M	ANEURYSM OF SEPTUM PRIMUM | AORTIC ARCH HYPOPLASIA | AORTIC ATRESIA | HYPOPLASTIC LEFT HEART SYNDROME | MITRAL STENOSIS | SECUNDUM ATRIAL SEPTAL DEFECT, RESTRICTIVE | Screener Diagnosis: Left-sided obstructive lesion	No	FALSE	TRUE	FALSE	TRUE	0.111	-0.0889053	FALSE	chr10:122390887-122391058
chr16	53421397	53421398	C	T	RBL2	12579	RBL2	12579	FALSE	NA	NA	FALSE	FALSE	FALSE	mouseCHD_gene:RBL2,	RBL2	-12579	RBL2 (-13022)	1-00249:chr16:53421398:C:T	1-00249	M	ANEURYSM OF SEPTUM PRIMUM | AORTIC ARCH HYPOPLASIA | AORTIC ATRESIA | HYPOPLASTIC LEFT HEART SYNDROME | MITRAL STENOSIS | SECUNDUM ATRIAL SEPTAL DEFECT, RESTRICTIVE | Screener Diagnosis: Left-sided obstructive lesion	No	FALSE	TRUE	FALSE	TRUE	0.0464	-0.137231	FALSE	chr16:53421313-53421484
chr17	40119702	40119703	C	T	MSL1	2595	CASC3	20615	FALSE	THRA	25835	FALSE	FALSE	FALSE	hhe_gene:MSL1,	MSL1	-2269	MSL1 (-2911)	1-00249:chr17:40119703:C:T	1-00249	M	ANEURYSM OF SEPTUM PRIMUM | AORTIC ARCH HYPOPLASIA | AORTIC ATRESIA | HYPOPLASTIC LEFT HEART SYNDROME | MITRAL STENOSIS | SECUNDUM ATRIAL SEPTAL DEFECT, RESTRICTIVE | Screener Diagnosis: Left-sided obstructive lesion	No	FALSE	TRUE	FALSE	TRUE	0.0796	NA	FALSE	chr17:40119618-40119789
chr17	7208318	7208319	T	C	ACADVL	8806	ELP5	43097	FALSE	DVL2	17022	FALSE	FALSE	TRUE	hhe_gene,mouseCHD_gene:ACADVL,	ACADVL	-8807	ACADVL (-8806)	1-00249:chr17:7208319:T:C	1-00249	M	ANEURYSM OF SEPTUM PRIMUM | AORTIC ARCH HYPOPLASIA | AORTIC ATRESIA | HYPOPLASTIC LEFT HEART SYNDROME | MITRAL STENOSIS | SECUNDUM ATRIAL SEPTAL DEFECT, RESTRICTIVE | Screener Diagnosis: Left-sided obstructive lesion	No	FALSE	TRUE	FALSE	TRUE	0	-0.415579	FALSE	chr17:7208234-7208405
chr19	13221709	13221710	T	C	IER2	66801	NA	NA	FALSE	NA	NA	FALSE	FALSE	FALSE	multihitWES_gene:CACNA1A,	NACC1	104848	CACNA1A (+284750)	1-00249:chr19:13221710:T:C	1-00249	M	ANEURYSM OF SEPTUM PRIMUM | AORTIC ARCH HYPOPLASIA | AORTIC ATRESIA | HYPOPLASTIC LEFT HEART SYNDROME | MITRAL STENOSIS | SECUNDUM ATRIAL SEPTAL DEFECT, RESTRICTIVE | Screener Diagnosis: Left-sided obstructive lesion	No	FALSE	TRUE	FALSE	TRUE	0	-0.124101	FALSE	chr19:13221625-13221796
chr2	222299246	222299248	AG	A	PAX3	250	PAX3	250	FALSE	NA	NA	FALSE	TRUE	FALSE	FALSE	PAX3	-249	PAX3 (-266)	1-00249:chr2:222299247:AG:A	1-00249	M	ANEURYSM OF SEPTUM PRIMUM | AORTIC ARCH HYPOPLASIA | AORTIC ATRESIA | HYPOPLASTIC LEFT HEART SYNDROME | MITRAL STENOSIS | SECUNDUM ATRIAL SEPTAL DEFECT, RESTRICTIVE | Screener Diagnosis: Left-sided obstructive lesion	No	FALSE	TRUE	FALSE	TRUE	0.133	-0.146594	FALSE	chr2:222299162-222299333
chr2	69791684	69791685	T	G	GMCL1	37957	GMCL1	37957	FALSE	NA	NA	FALSE	FALSE	TRUE	FALSE	SNRNP27	-102272	GMCL1 (-37957)	1-00249:chr2:69791685:T:G	1-00249	M	ANEURYSM OF SEPTUM PRIMUM | AORTIC ARCH HYPOPLASIA | AORTIC ATRESIA | HYPOPLASTIC LEFT HEART SYNDROME | MITRAL STENOSIS | SECUNDUM ATRIAL SEPTAL DEFECT, RESTRICTIVE | Screener Diagnosis: Left-sided obstructive lesion	No	FALSE	TRUE	FALSE	TRUE	0.018	-0.0826871	FALSE	chr2:69791600-69791771
chr6	83383038	83383039	C	A	ME1	48032	NA	NA	FALSE	NA	NA	FALSE	FALSE	TRUE	FALSE	SNAP91	326653	None	1-00249:chr6:83383039:C:A	1-00249	M	ANEURYSM OF SEPTUM PRIMUM | AORTIC ARCH HYPOPLASIA | AORTIC ATRESIA | HYPOPLASTIC LEFT HEART SYNDROME | MITRAL STENOSIS | SECUNDUM ATRIAL SEPTAL DEFECT, RESTRICTIVE | Screener Diagnosis: Left-sided obstructive lesion	No	FALSE	TRUE	FALSE	TRUE	0.0599	NA	FALSE	chr6:83382954-83383125
chr1	222044850	222044851	C	T	DUSP10	302674	NA	NA	FALSE	NA	NA	FALSE	FALSE	TRUE	FALSE	MIA3	-573247	DUSP10 (-302675)	1-00270:chr1:222044851:C:T	1-00270	M	LEFT AORTIC ARCH | TOTALLY ANOMALOUS PULMONARY VENOUS RETURN, MIXED | Screener Diagnosis: Other: TAPVR	No	FALSE	FALSE	FALSE	FALSE	0.0266	-0.0325051	FALSE	chr1:222044766-222044937
chr1	225415758	225415759	A	T	LBR	13166	NA	NA	FALSE	DNAH14	16466	FALSE	FALSE	FALSE	hhe_gene,omimCHD_gene:LBR,	LBR	13167	LBR (+13096)	1-00270:chr1:225415759:A:T	1-00270	M	LEFT AORTIC ARCH | TOTALLY ANOMALOUS PULMONARY VENOUS RETURN, MIXED | Screener Diagnosis: Other: TAPVR	No	FALSE	FALSE	FALSE	FALSE	0	NA	FALSE	chr1:225415674-225415845
chr12	110295061	110295062	G	A	ATP2A2	14305	NA	NA	FALSE	NA	NA	FALSE	FALSE	TRUE	hhe_gene,mouseCHD_gene:ATP2A2,	ATP2A2	14306	ATP2A2 (+13381), ANAPC7 (+108668)	1-00270:chr12:110295062:G:A	1-00270	M	LEFT AORTIC ARCH | TOTALLY ANOMALOUS PULMONARY VENOUS RETURN, MIXED | Screener Diagnosis: Other: TAPVR	No	FALSE	FALSE	FALSE	FALSE	0.0436	NA	FALSE	chr12:110294977-110295148
chr12	8539973	8539974	T	C	CLEC4E	989	NA	NA	FALSE	CLEC4D	17607	FALSE	FALSE	FALSE	mouseCHD_gene:CLEC4E,	CLEC4E	931	CLEC4E (+989)	1-00270:chr12:8539974:T:C	1-00270	M	LEFT AORTIC ARCH | TOTALLY ANOMALOUS PULMONARY VENOUS RETURN, MIXED | Screener Diagnosis: Other: TAPVR	No	FALSE	FALSE	FALSE	FALSE	0	NA	FALSE	chr12:8539889-8540060
chr13	63840823	63840903	GCCAGCACCTCTTCCCCCGCTGGCTCTTAGGACCCCCATCGCAGAGCGGGAGGCACCGCCCATGAGGCAGGGACTGAGAA	G	PCDH20	2412974	NA	NA	FALSE	NA	NA	FALSE	TRUE	FALSE	FALSE	MZT1	8886766	None	1-00270:chr13:63840824:GCCAGCACCTCTTCCCCCGCTGGCTCTTAGGACCCCCATCGCAGAGCGGGAGGCACCGCCCATGAGGCAGGGACTGAGAA:G	1-00270	M	LEFT AORTIC ARCH | TOTALLY ANOMALOUS PULMONARY VENOUS RETURN, MIXED | Screener Diagnosis: Other: TAPVR	No	FALSE	FALSE	FALSE	FALSE	0.119	-0.042645	FALSE	chr13:63840778-63840949
chr3	129087441	129087442	A	G	GP9	25035	NA	NA	FALSE	GP9	25035	FALSE	FALSE	TRUE	FALSE	CNBP	96480	None	1-00270:chr3:129087442:A:G	1-00270	M	LEFT AORTIC ARCH | TOTALLY ANOMALOUS PULMONARY VENOUS RETURN, MIXED | Screener Diagnosis: Other: TAPVR	No	FALSE	FALSE	FALSE	FALSE	0	0.078631	FALSE	chr3:129087357-129087528
chr6	105139488	105139489	T	C	BVES	2314	BVES	2314	FALSE	POPDC3	18791	FALSE	FALSE	TRUE	hhe_gene:BVES,	BVES	-2331	BVES (-2315)	1-00270:chr6:105139489:T:C	1-00270	M	LEFT AORTIC ARCH | TOTALLY ANOMALOUS PULMONARY VENOUS RETURN, MIXED | Screener Diagnosis: Other: TAPVR	No	FALSE	FALSE	FALSE	FALSE	0.00676	0.0387635	FALSE	chr6:105139404-105139575
chr1	179033006	179033007	A	G	FAM20B	7202	TOR3A	48370	FALSE	NA	NA	FALSE	FALSE	FALSE	hhe_gene:FAM20B,	FAM20B	7202	FAM20B (+7111)	1-00293:chr1:179033007:A:G	1-00293	F	ANEURYSM OF SEPTUM PRIMUM | AORTIC ATRESIA | ATRIAL SEPTAL DEFECT, SECUNDUM | DILATED (ENLARGED) RIGHT VENTRICLE | DILATED RIGHT ATRIUM | HYPOPLASIA ASCENDING AORTA | HYPOPLASTIC LEFT HEART SYNDROME | LEFT SIDED ATRIOVENTRICULAR VALVE ATRESIA | PATENT DUCTUS ARTERIOSUS | TRICUSPID REGURGITATION | Screener Diagnosis: Left-sided obstructive lesion	No	FALSE	TRUE	FALSE	FALSE	0.0447	NA	FALSE	chr1:179032922-179033093
chr10	95414993	95414994	C	T	PDLIM1	123969	NA	NA	FALSE	NA	NA	FALSE	FALSE	TRUE	FALSE	PDLIM1	-123982	PDLIM1 (-123970), SORBS1 (+146384)	1-00293:chr10:95414994:C:T	1-00293	F	ANEURYSM OF SEPTUM PRIMUM | AORTIC ATRESIA | ATRIAL SEPTAL DEFECT, SECUNDUM | DILATED (ENLARGED) RIGHT VENTRICLE | DILATED RIGHT ATRIUM | HYPOPLASIA ASCENDING AORTA | HYPOPLASTIC LEFT HEART SYNDROME | LEFT SIDED ATRIOVENTRICULAR VALVE ATRESIA | PATENT DUCTUS ARTERIOSUS | TRICUSPID REGURGITATION | Screener Diagnosis: Left-sided obstructive lesion	No	FALSE	TRUE	FALSE	FALSE	0.0948	NA	FALSE	chr10:95414909-95415080
chr15	92887787	92887788	T	C	CHD2	4374	NA	NA	FALSE	NA	NA	FALSE	FALSE	TRUE	hhe_gene:CHD2,	CHD2	1585	CHD2 (-12532)	1-00293:chr15:92887788:T:C	1-00293	F	ANEURYSM OF SEPTUM PRIMUM | AORTIC ATRESIA | ATRIAL SEPTAL DEFECT, SECUNDUM | DILATED (ENLARGED) RIGHT VENTRICLE | DILATED RIGHT ATRIUM | HYPOPLASIA ASCENDING AORTA | HYPOPLASTIC LEFT HEART SYNDROME | LEFT SIDED ATRIOVENTRICULAR VALVE ATRESIA | PATENT DUCTUS ARTERIOSUS | TRICUSPID REGURGITATION | Screener Diagnosis: Left-sided obstructive lesion	No	FALSE	TRUE	FALSE	FALSE	0.006	-0.0982927	FALSE	chr15:92887703-92887874
chr2	157824520	157824521	T	C	ACVR1	51341	NA	NA	FALSE	NA	NA	FALSE	FALSE	TRUE	FALSE	ACVR1	51810	ACVR1C (-195516), ACVR1 (+50590)	1-00293:chr2:157824521:T:C	1-00293	F	ANEURYSM OF SEPTUM PRIMUM | AORTIC ATRESIA | ATRIAL SEPTAL DEFECT, SECUNDUM | DILATED (ENLARGED) RIGHT VENTRICLE | DILATED RIGHT ATRIUM | HYPOPLASIA ASCENDING AORTA | HYPOPLASTIC LEFT HEART SYNDROME | LEFT SIDED ATRIOVENTRICULAR VALVE ATRESIA | PATENT DUCTUS ARTERIOSUS | TRICUSPID REGURGITATION | Screener Diagnosis: Left-sided obstructive lesion	No	FALSE	TRUE	FALSE	FALSE	0.0357	NA	FALSE	chr2:157824436-157824607
chr6	117118656	117118657	G	A	VGLL2	146901	NA	NA	FALSE	NA	NA	FALSE	TRUE	FALSE	FALSE	RSPH4A	502177	None	1-00293:chr6:117118657:G:A	1-00293	F	ANEURYSM OF SEPTUM PRIMUM | AORTIC ATRESIA | ATRIAL SEPTAL DEFECT, SECUNDUM | DILATED (ENLARGED) RIGHT VENTRICLE | DILATED RIGHT ATRIUM | HYPOPLASIA ASCENDING AORTA | HYPOPLASTIC LEFT HEART SYNDROME | LEFT SIDED ATRIOVENTRICULAR VALVE ATRESIA | PATENT DUCTUS ARTERIOSUS | TRICUSPID REGURGITATION | Screener Diagnosis: Left-sided obstructive lesion	No	FALSE	TRUE	FALSE	FALSE	0.164	NA	FALSE	chr6:117118572-117118743
chr7	157946653	157946654	A	G	DNAJB6	529214	NA	NA	FALSE	NA	NA	FALSE	TRUE	FALSE	FALSE	DNAJB6	611273	DNAJB6 (+609688), PTPRN2 (+641025)	1-00293:chr7:157946654:A:G	1-00293	F	ANEURYSM OF SEPTUM PRIMUM | AORTIC ATRESIA | ATRIAL SEPTAL DEFECT, SECUNDUM | DILATED (ENLARGED) RIGHT VENTRICLE | DILATED RIGHT ATRIUM | HYPOPLASIA ASCENDING AORTA | HYPOPLASTIC LEFT HEART SYNDROME | LEFT SIDED ATRIOVENTRICULAR VALVE ATRESIA | PATENT DUCTUS ARTERIOSUS | TRICUSPID REGURGITATION | Screener Diagnosis: Left-sided obstructive lesion	No	FALSE	TRUE	FALSE	FALSE	0.201	-0.131032	FALSE	chr7:157946569-157946740
chr1	154181468	154181469	A	G	TPM3	13179	UBAP2L	38710	FALSE	C1orf189	17903	FALSE	TRUE	TRUE	hhe_gene:TPM3,	TPM3	13180	TPM3 (+10742)	1-00303:chr1:154181469:A:G	1-00303	M	DORV, TAUSSIG BING | LEFT AORTIC ARCH | VENTRICULAR SEPTAL DEFECT, MEMBRANOUS | Screener Diagnosis: Conotruncal abnormality	No	TRUE	FALSE	FALSE	FALSE	0.138	NA	FALSE	chr1:154181384-154181555
chr11	81860148	81860149	A	C	FAM181B	869792	NA	NA	FALSE	NA	NA	FALSE	TRUE	FALSE	FALSE	PRCP	1110436	None	1-00303:chr11:81860149:A:C	1-00303	M	DORV, TAUSSIG BING | LEFT AORTIC ARCH | VENTRICULAR SEPTAL DEFECT, MEMBRANOUS | Screener Diagnosis: Conotruncal abnormality	No	TRUE	FALSE	FALSE	FALSE	0.215	NA	FALSE	chr11:81860064-81860235
chr12	62267285	62267286	C	G	USP15	6947	FAM19A2	7115	FALSE	NA	NA	FALSE	FALSE	FALSE	hhe_gene:USP15,	USP15	6948	MON2 (-199531), USP15 (+6929)	1-00303:chr12:62267286:C:G	1-00303	M	DORV, TAUSSIG BING | LEFT AORTIC ARCH | VENTRICULAR SEPTAL DEFECT, MEMBRANOUS | Screener Diagnosis: Conotruncal abnormality	No	TRUE	FALSE	FALSE	FALSE	0.0209	-0.268603	FALSE	chr12:62267201-62267372
chr12	69461589	69461590	T	C	FRS2	8759	FRS2	8759	FALSE	NA	NA	FALSE	FALSE	FALSE	hhe_gene,mouseCHD_gene:FRS2,	FRS2	-8759	FRS2 (-8816), YEATS4 (+101887)	1-00303:chr12:69461590:T:C	1-00303	M	DORV, TAUSSIG BING | LEFT AORTIC ARCH | VENTRICULAR SEPTAL DEFECT, MEMBRANOUS | Screener Diagnosis: Conotruncal abnormality	No	TRUE	FALSE	FALSE	FALSE	0.0191	-0.307749	FALSE	chr12:69461505-69461676
chr15	68069093	68069094	C	T	PIAS1	14914	NA	NA	FALSE	NA	NA	FALSE	FALSE	FALSE	hhe_gene:PIAS1,	PIAS1	14785	PIAS1 (+14518)	1-00303:chr15:68069094:C:T	1-00303	M	DORV, TAUSSIG BING | LEFT AORTIC ARCH | VENTRICULAR SEPTAL DEFECT, MEMBRANOUS | Screener Diagnosis: Conotruncal abnormality	No	TRUE	FALSE	FALSE	FALSE	0.042	-0.0619129	FALSE	chr15:68069009-68069180
chr15	90929886	90929888	C	CT	UNC45A	292	RCCD1	24982	FALSE	HDDC3	76	FALSE	FALSE	FALSE	hhe_gene:HDDC3,	HDDC3	5309	HDDC3 (+2682), MAN2A2 (+26895)	1-00303:chr15:90929887:C:CT	1-00303	M	DORV, TAUSSIG BING | LEFT AORTIC ARCH | VENTRICULAR SEPTAL DEFECT, MEMBRANOUS | Screener Diagnosis: Conotruncal abnormality	No	TRUE	FALSE	FALSE	FALSE	0.0428	NA	FALSE	chr15:90929803-90929973
chr16	75237593	75237594	C	T	CTRB1	12669	CTRB2	30408	FALSE	CTRB1	12669	FALSE	FALSE	TRUE	hhe_gene:BCAR1,	BCAR1	30459	BCAR1 (+28413)	1-00303:chr16:75237594:C:T	1-00303	M	DORV, TAUSSIG BING | LEFT AORTIC ARCH | VENTRICULAR SEPTAL DEFECT, MEMBRANOUS | Screener Diagnosis: Conotruncal abnormality	No	TRUE	FALSE	FALSE	FALSE	0.0573	-0.0635333	FALSE	chr16:75237509-75237680
chr18	20960741	20960742	T	A	ROCK1	13835	NA	NA	FALSE	NA	NA	FALSE	FALSE	FALSE	hhe_gene:ROCK1,	ROCK1	151071	ROCK1 (+151109)	1-00303:chr18:20960742:T:A	1-00303	M	DORV, TAUSSIG BING | LEFT AORTIC ARCH | VENTRICULAR SEPTAL DEFECT, MEMBRANOUS | Screener Diagnosis: Conotruncal abnormality	No	TRUE	FALSE	FALSE	FALSE	0	NA	FALSE	chr18:20960657-20960828
chr18	79915271	79915272	G	A	PQLC1	12851	HSBP1L1	49289	FALSE	KCNG2	15087	FALSE	TRUE	FALSE	FALSE	KCNG2	117334	KCNG2 (+51604)	1-00303:chr18:79915272:G:A	1-00303	M	DORV, TAUSSIG BING | LEFT AORTIC ARCH | VENTRICULAR SEPTAL DEFECT, MEMBRANOUS | Screener Diagnosis: Conotruncal abnormality	No	TRUE	FALSE	FALSE	FALSE	0.16	-0.0693443	FALSE	chr18:79915187-79915358
chr2	152336822	152336823	T	G	FMNL2	1585	NA	NA	FALSE	NA	NA	FALSE	FALSE	TRUE	FALSE	ARL6IP6	-380825	ARL6IP6 (-381091)	1-00303:chr2:152336823:T:G	1-00303	M	DORV, TAUSSIG BING | LEFT AORTIC ARCH | VENTRICULAR SEPTAL DEFECT, MEMBRANOUS | Screener Diagnosis: Conotruncal abnormality	No	TRUE	FALSE	FALSE	FALSE	0.0153	0.0174365	FALSE	chr2:152336738-152336909
chr2	173078111	173078112	G	T	CDCA7	276708	NA	NA	FALSE	RAPGEF4	25218	FALSE	FALSE	TRUE	FALSE	PDK1	522739	MAP3K20 (+2153)	1-00303:chr2:173078112:G:T	1-00303	M	DORV, TAUSSIG BING | LEFT AORTIC ARCH | VENTRICULAR SEPTAL DEFECT, MEMBRANOUS | Screener Diagnosis: Conotruncal abnormality	No	TRUE	FALSE	FALSE	FALSE	0.00832	NA	FALSE	chr2:173078027-173078198
chr20	14585189	14585190	G	A	FLRT3	247573	NA	NA	FALSE	NA	NA	FALSE	TRUE	FALSE	FALSE	FLRT3	-247576	FLRT3 (-247582)	1-00303:chr20:14585190:G:A	1-00303	M	DORV, TAUSSIG BING | LEFT AORTIC ARCH | VENTRICULAR SEPTAL DEFECT, MEMBRANOUS | Screener Diagnosis: Conotruncal abnormality	No	TRUE	FALSE	FALSE	FALSE	0.221	-0.148364	FALSE	chr20:14585105-14585276
chr4	132763949	132763950	G	A	PCDH10	385365	NA	NA	FALSE	NA	NA	FALSE	TRUE	FALSE	FALSE	PGRMC2	-4475121	None	1-00303:chr4:132763950:G:A	1-00303	M	DORV, TAUSSIG BING | LEFT AORTIC ARCH | VENTRICULAR SEPTAL DEFECT, MEMBRANOUS | Screener Diagnosis: Conotruncal abnormality	No	TRUE	FALSE	FALSE	FALSE	0.117	NA	FALSE	chr4:132763865-132764036
chr5	2136062	2136063	C	T	IRX4	248826	NA	NA	FALSE	NA	NA	FALSE	TRUE	FALSE	FALSE	NDUFS6	334655	None	1-00303:chr5:2136063:C:T	1-00303	M	DORV, TAUSSIG BING | LEFT AORTIC ARCH | VENTRICULAR SEPTAL DEFECT, MEMBRANOUS | Screener Diagnosis: Conotruncal abnormality	No	TRUE	FALSE	FALSE	FALSE	0.216	-0.123069	FALSE	chr5:2135978-2136149
chr6	27902857	27902858	T	G	HIST1H2BO	9014	HIST1H1B	35328	FALSE	HIST1H2BO	9014	FALSE	FALSE	TRUE	FALSE	ZKSCAN4	349411	HIST1H2BO (+9395)	1-00303:chr6:27902858:T:G	1-00303	M	DORV, TAUSSIG BING | LEFT AORTIC ARCH | VENTRICULAR SEPTAL DEFECT, MEMBRANOUS | Screener Diagnosis: Conotruncal abnormality	No	TRUE	FALSE	FALSE	FALSE	0.0195	0.0098343	FALSE	chr6:27902773-27902944
chr8	60518405	60518406	C	T	RAB2A	1548	NA	NA	FALSE	NA	NA	FALSE	FALSE	TRUE	hhe_gene:RAB2A,	RAB2A	1470	CHD7 (-160372), RAB2A (+1549)	1-00303:chr8:60518406:C:T	1-00303	M	DORV, TAUSSIG BING | LEFT AORTIC ARCH | VENTRICULAR SEPTAL DEFECT, MEMBRANOUS | Screener Diagnosis: Conotruncal abnormality	No	TRUE	FALSE	FALSE	FALSE	0.0866	NA	FALSE	chr8:60518321-60518492
chr9	31821644	31821645	G	A	ACO1	562958	NA	NA	FALSE	NA	NA	FALSE	TRUE	FALSE	FALSE	ACO1	-562959	ACO1 (-562975)	1-00303:chr9:31821645:G:A	1-00303	M	DORV, TAUSSIG BING | LEFT AORTIC ARCH | VENTRICULAR SEPTAL DEFECT, MEMBRANOUS | Screener Diagnosis: Conotruncal abnormality	No	TRUE	FALSE	FALSE	FALSE	0.101	-0.196043	FALSE	chr9:31821560-31821731
chr1	15762132	15762133	G	A	FBLIM1	5525	NA	NA	FALSE	TMEM82	14150	FALSE	FALSE	TRUE	hhe_gene:FBLIM1,	FBLIM1	5525	FBLIM1 (-2366),FBLIM1 (-2366)	1-00304:chr1:15762133:G:A	1-00304	M	AORTIC ABNORMALITY | INTERRUPTED AORTIC ARCH | LEFT AORTIC ARCH | LEFT-SIDED DESCENDING AORTA | TRUNCUS ARTERIOSUS | Screener Diagnosis: Conotruncal abnormality	No	TRUE	FALSE	FALSE	FALSE	0.0595	-0.154663	FALSE	chr1:15762048-15762219
chr1	227282123	227282125	GT	G	CDC42BPA	36349	NA	NA	FALSE	NA	NA	FALSE	TRUE	FALSE	FALSE	CDC42BPA	36368	CDC42BPA (+36350)	1-00304:chr1:227282124:GT:G	1-00304	M	AORTIC ABNORMALITY | INTERRUPTED AORTIC ARCH | LEFT AORTIC ARCH | LEFT-SIDED DESCENDING AORTA | TRUNCUS ARTERIOSUS | Screener Diagnosis: Conotruncal abnormality	No	TRUE	FALSE	FALSE	FALSE	0.119	-0.0319366	FALSE	chr1:227282039-227282210
chr1	27425976	27425977	T	A	GPR3	30162	CD164L2	42596	FALSE	GPR3	30162	FALSE	FALSE	TRUE	FALSE	WASF2	64191	WASF2 (+64181)	1-00304:chr1:27425977:T:A	1-00304	M	AORTIC ABNORMALITY | INTERRUPTED AORTIC ARCH | LEFT AORTIC ARCH | LEFT-SIDED DESCENDING AORTA | TRUNCUS ARTERIOSUS | Screener Diagnosis: Conotruncal abnormality	No	TRUE	FALSE	FALSE	FALSE	0.025	NA	FALSE	chr1:27425892-27426063
chr1	63322354	63322355	G	A	FOXD3	686	ALG6	45235	FALSE	NA	NA	FALSE	TRUE	FALSE	mouseCHD_gene:FOXD3,	FOXD3	-213	FOXD3 (-686)	1-00304:chr1:63322355:G:A	1-00304	M	AORTIC ABNORMALITY | INTERRUPTED AORTIC ARCH | LEFT AORTIC ARCH | LEFT-SIDED DESCENDING AORTA | TRUNCUS ARTERIOSUS | Screener Diagnosis: Conotruncal abnormality	No	TRUE	FALSE	FALSE	FALSE	0.272	-0.246784	FALSE	chr1:63322270-63322441
chr11	131204816	131204817	G	A	NTM	165661	NA	NA	FALSE	NA	NA	FALSE	TRUE	FALSE	FALSE	APLP2	1136669	SNX19 (-288308)	1-00304:chr11:131204817:G:A	1-00304	M	AORTIC ABNORMALITY | INTERRUPTED AORTIC ARCH | LEFT AORTIC ARCH | LEFT-SIDED DESCENDING AORTA | TRUNCUS ARTERIOSUS | Screener Diagnosis: Conotruncal abnormality	No	TRUE	FALSE	FALSE	FALSE	0.101	-0.13706	FALSE	chr11:131204732-131204903
chr12	10219423	10219424	A	G	KLRD1	6634	OLR1	47285	FALSE	TMEM52B	27622	FALSE	FALSE	FALSE	hhe_gene:GABARAPL1,	GABARAPL1	6966	KLRD1 (-85022), GABARAPL1 (+6619)	1-00304:chr12:10219424:A:G	1-00304	M	AORTIC ABNORMALITY | INTERRUPTED AORTIC ARCH | LEFT AORTIC ARCH | LEFT-SIDED DESCENDING AORTA | TRUNCUS ARTERIOSUS | Screener Diagnosis: Conotruncal abnormality	No	TRUE	FALSE	FALSE	FALSE	0.029	NA	FALSE	chr12:10219339-10219510
chr12	20588375	20588376	G	T	SLCO1C1	106979	NA	NA	FALSE	NA	NA	FALSE	TRUE	FALSE	FALSE	SLCO1B3	-222326	None	1-00304:chr12:20588376:G:T	1-00304	M	AORTIC ABNORMALITY | INTERRUPTED AORTIC ARCH | LEFT AORTIC ARCH | LEFT-SIDED DESCENDING AORTA | TRUNCUS ARTERIOSUS | Screener Diagnosis: Conotruncal abnormality	No	TRUE	FALSE	FALSE	FALSE	0.118	-0.360011	FALSE	chr12:20588291-20588462
chr16	2278174	2278175	T	C	RNPS1	9762	ECI1	25874	FALSE	DNASE1L2	39463	FALSE	FALSE	FALSE	hhe_gene:ABCA3,	RNPS1	-9777	RNPS1 (-10572), ABCA3 (+62560)	1-00304:chr16:2278175:T:C	1-00304	M	AORTIC ABNORMALITY | INTERRUPTED AORTIC ARCH | LEFT AORTIC ARCH | LEFT-SIDED DESCENDING AORTA | TRUNCUS ARTERIOSUS | Screener Diagnosis: Conotruncal abnormality	No	TRUE	FALSE	FALSE	FALSE	0.0151	0.0675066	FALSE	chr16:2278090-2278261
chr19	49077419	49077420	A	G	KCNA7	4478	PPFIA3	41969	FALSE	CGB5	32108	FALSE	FALSE	FALSE	hhe_gene:SNRNP70,	SNRNP70	-7999	None	1-00304:chr19:49077420:A:G	1-00304	M	AORTIC ABNORMALITY | INTERRUPTED AORTIC ARCH | LEFT AORTIC ARCH | LEFT-SIDED DESCENDING AORTA | TRUNCUS ARTERIOSUS | Screener Diagnosis: Conotruncal abnormality	No	TRUE	FALSE	FALSE	FALSE	0	-0.0629338	FALSE	chr19:49077335-49077506
chr2	33062467	33062468	G	C	LTBP1	115495	NA	NA	FALSE	NA	NA	FALSE	FALSE	TRUE	FALSE	LTBP1	115515	LTBP1 (+115496)	1-00304:chr2:33062468:G:C	1-00304	M	AORTIC ABNORMALITY | INTERRUPTED AORTIC ARCH | LEFT AORTIC ARCH | LEFT-SIDED DESCENDING AORTA | TRUNCUS ARTERIOSUS | Screener Diagnosis: Conotruncal abnormality	No	TRUE	FALSE	FALSE	FALSE	0.0349	NA	FALSE	chr2:33062383-33062554
chr20	10958348	10958349	T	C	JAG1	284241	NA	NA	FALSE	NA	NA	FALSE	TRUE	FALSE	FALSE	JAG1	-284349	JAG1 (-284242)	1-00304:chr20:10958349:T:C	1-00304	M	AORTIC ABNORMALITY | INTERRUPTED AORTIC ARCH | LEFT AORTIC ARCH | LEFT-SIDED DESCENDING AORTA | TRUNCUS ARTERIOSUS | Screener Diagnosis: Conotruncal abnormality	No	TRUE	FALSE	FALSE	FALSE	0.234	NA	FALSE	chr20:10958264-10958435
chr3	101829679	101829680	C	T	NFKBIZ	1688	NA	NA	FALSE	NXPE3	1450	FALSE	FALSE	TRUE	FALSE	RPL24	-142947	None	1-00304:chr3:101829680:C:T	1-00304	M	AORTIC ABNORMALITY | INTERRUPTED AORTIC ARCH | LEFT AORTIC ARCH | LEFT-SIDED DESCENDING AORTA | TRUNCUS ARTERIOSUS | Screener Diagnosis: Conotruncal abnormality	No	TRUE	FALSE	FALSE	FALSE	0	NA	FALSE	chr3:101829595-101829766
chr4	1842037	1842038	C	T	LETM1	14209	WHSC1	29386	FALSE	FGFR3	33165	FALSE	FALSE	TRUE	FALSE	NSD2	-29355	None	1-00304:chr4:1842038:C:T	1-00304	M	AORTIC ABNORMALITY | INTERRUPTED AORTIC ARCH | LEFT AORTIC ARCH | LEFT-SIDED DESCENDING AORTA | TRUNCUS ARTERIOSUS | Screener Diagnosis: Conotruncal abnormality	No	TRUE	FALSE	FALSE	FALSE	0.0254	-0.0064251	FALSE	chr4:1841953-1842124
chr5	172975056	172975057	G	A	ATP6V0E1	8700	ATP6V0E1	8700	FALSE	RPL26L1	5285	FALSE	FALSE	FALSE	hhe_gene:ATP6V0E1,	ATP6V0E1	-8715	ATP6V0E1 (-8700), RPL26L1 (+16164)	1-00304:chr5:172975057:G:A	1-00304	M	AORTIC ABNORMALITY | INTERRUPTED AORTIC ARCH | LEFT AORTIC ARCH | LEFT-SIDED DESCENDING AORTA | TRUNCUS ARTERIOSUS | Screener Diagnosis: Conotruncal abnormality	No	TRUE	FALSE	FALSE	FALSE	0.05	-0.0434914	FALSE	chr5:172974972-172975143
chr8	49402686	49402687	C	T	C8orf22	326596	NA	NA	FALSE	NA	NA	FALSE	TRUE	FALSE	FALSE	SNAI2	-480946	None	1-00304:chr8:49402687:C:T	1-00304	M	AORTIC ABNORMALITY | INTERRUPTED AORTIC ARCH | LEFT AORTIC ARCH | LEFT-SIDED DESCENDING AORTA | TRUNCUS ARTERIOSUS | Screener Diagnosis: Conotruncal abnormality	No	TRUE	FALSE	FALSE	FALSE	0.103	NA	FALSE	chr8:49402602-49402773
chr9	14992868	14992869	G	C	FREM1	81873	NA	NA	FALSE	NA	NA	FALSE	FALSE	TRUE	FALSE	PSIP1	518127	SNAPC3 (-429835)	1-00304:chr9:14992869:G:C	1-00304	M	AORTIC ABNORMALITY | INTERRUPTED AORTIC ARCH | LEFT AORTIC ARCH | LEFT-SIDED DESCENDING AORTA | TRUNCUS ARTERIOSUS | Screener Diagnosis: Conotruncal abnormality	No	TRUE	FALSE	FALSE	FALSE	0.0427	-0.015841	FALSE	chr9:14992784-14992955
chr1	231531077	231531078	C	T	TSNAX-DISC1	2424	NA	NA	FALSE	NA	NA	FALSE	TRUE	FALSE	hhe_gene:TSNAX,	TSNAX	2409	TSNAX (+2425)	1-00312:chr1:231531078:C:T	1-00312	F	AORTIC STENOSIS - VALVAR | HYPOPLASIA ASCENDING AORTA | HYPOPLASTIC AORTIC ANNULUS | HYPOPLASTIC LEFT HEART SYNDROME | HYPOPLASTIC LEFT VENTRICLE (SUBNORMAL CAVITY VOLUME) | HYPOPLASTIC MITRAL VALVE | MITRAL STENOSIS | TUBULAR HYPOPLASIA OF AORTA | Screener Diagnosis: Left-sided obstructive lesion	No	FALSE	TRUE	FALSE	FALSE	0.148	-0.162664	FALSE	chr1:231530993-231531164
chr12	50124209	50124210	A	C	COX14	12230	NA	NA	FALSE	GPD1	12890	FALSE	FALSE	FALSE	hhe_gene:COX14,	COX14	12128	COX14 (+12231)	1-00312:chr12:50124210:A:C	1-00312	F	AORTIC STENOSIS - VALVAR | HYPOPLASIA ASCENDING AORTA | HYPOPLASTIC AORTIC ANNULUS | HYPOPLASTIC LEFT HEART SYNDROME | HYPOPLASTIC LEFT VENTRICLE (SUBNORMAL CAVITY VOLUME) | HYPOPLASTIC MITRAL VALVE | MITRAL STENOSIS | TUBULAR HYPOPLASIA OF AORTA | Screener Diagnosis: Left-sided obstructive lesion	No	FALSE	TRUE	FALSE	FALSE	0.0416	NA	FALSE	chr12:50124125-50124296
chr12	6715979	6715980	T	C	COPS7A	7761	PTMS	49536	FALSE	MLF2	32016	FALSE	FALSE	FALSE	hhe_gene:COPS7A,	COPS7A	-8034	COPS7A (-7761)	1-00312:chr12:6715980:T:C	1-00312	F	AORTIC STENOSIS - VALVAR | HYPOPLASIA ASCENDING AORTA | HYPOPLASTIC AORTIC ANNULUS | HYPOPLASTIC LEFT HEART SYNDROME | HYPOPLASTIC LEFT VENTRICLE (SUBNORMAL CAVITY VOLUME) | HYPOPLASTIC MITRAL VALVE | MITRAL STENOSIS | TUBULAR HYPOPLASIA OF AORTA | Screener Diagnosis: Left-sided obstructive lesion	No	FALSE	TRUE	FALSE	FALSE	0.0181	-0.242811	FALSE	chr12:6715895-6716066
chr15	57475621	57475622	T	C	CGNL1	75105	NA	NA	FALSE	NA	NA	FALSE	FALSE	TRUE	FALSE	CGNL1	99655	CGNL1 (+99117)	1-00312:chr15:57475622:T:C	1-00312	F	AORTIC STENOSIS - VALVAR | HYPOPLASIA ASCENDING AORTA | HYPOPLASTIC AORTIC ANNULUS | HYPOPLASTIC LEFT HEART SYNDROME | HYPOPLASTIC LEFT VENTRICLE (SUBNORMAL CAVITY VOLUME) | HYPOPLASTIC MITRAL VALVE | MITRAL STENOSIS | TUBULAR HYPOPLASIA OF AORTA | Screener Diagnosis: Left-sided obstructive lesion	No	FALSE	TRUE	FALSE	FALSE	0.0279	NA	FALSE	chr15:57475537-57475708
chr17	9025356	9025358	CT	C	NTN1	3814	NA	NA	FALSE	NA	NA	FALSE	FALSE	FALSE	hhe_gene:NTN1,	NTN1	3847	NTN1 (+3815)	1-00312:chr17:9025357:CT:C	1-00312	F	AORTIC STENOSIS - VALVAR | HYPOPLASIA ASCENDING AORTA | HYPOPLASTIC AORTIC ANNULUS | HYPOPLASTIC LEFT HEART SYNDROME | HYPOPLASTIC LEFT VENTRICLE (SUBNORMAL CAVITY VOLUME) | HYPOPLASTIC MITRAL VALVE | MITRAL STENOSIS | TUBULAR HYPOPLASIA OF AORTA | Screener Diagnosis: Left-sided obstructive lesion	No	FALSE	TRUE	FALSE	FALSE	0.011	NA	FALSE	chr17:9025272-9025443
chr19	35278515	35278516	C	G	HAMP	2200	FAM187B	49786	FALSE	LSR	10551	FALSE	FALSE	FALSE	hhe_gene:USF2,	USF2	9554	None	1-00312:chr19:35278516:C:G	1-00312	F	AORTIC STENOSIS - VALVAR | HYPOPLASIA ASCENDING AORTA | HYPOPLASTIC AORTIC ANNULUS | HYPOPLASTIC LEFT HEART SYNDROME | HYPOPLASTIC LEFT VENTRICLE (SUBNORMAL CAVITY VOLUME) | HYPOPLASTIC MITRAL VALVE | MITRAL STENOSIS | TUBULAR HYPOPLASIA OF AORTA | Screener Diagnosis: Left-sided obstructive lesion	No	FALSE	TRUE	FALSE	FALSE	0.0164	-0.0719201	FALSE	chr19:35278431-35278602
chr20	3832514	3832515	G	A	AP5S1	3677	CENPB	45824	FALSE	AP5S1	3677	FALSE	FALSE	FALSE	multihitWES_gene:MAVS,	CENPB	-45774	None	1-00312:chr20:3832515:G:A	1-00312	F	AORTIC STENOSIS - VALVAR | HYPOPLASIA ASCENDING AORTA | HYPOPLASTIC AORTIC ANNULUS | HYPOPLASTIC LEFT HEART SYNDROME | HYPOPLASTIC LEFT VENTRICLE (SUBNORMAL CAVITY VOLUME) | HYPOPLASTIC MITRAL VALVE | MITRAL STENOSIS | TUBULAR HYPOPLASIA OF AORTA | Screener Diagnosis: Left-sided obstructive lesion	No	FALSE	TRUE	FALSE	FALSE	0.0907	NA	FALSE	chr20:3832430-3832601
chr20	41386502	41386503	G	A	EMILIN3	19675	EMILIN3	19675	FALSE	LPIN3	25920	FALSE	FALSE	TRUE	FALSE	CHD6	231882	CHD6 (+231991)	1-00312:chr20:41386503:G:A	1-00312	F	AORTIC STENOSIS - VALVAR | HYPOPLASIA ASCENDING AORTA | HYPOPLASTIC AORTIC ANNULUS | HYPOPLASTIC LEFT HEART SYNDROME | HYPOPLASTIC LEFT VENTRICLE (SUBNORMAL CAVITY VOLUME) | HYPOPLASTIC MITRAL VALVE | MITRAL STENOSIS | TUBULAR HYPOPLASIA OF AORTA | Screener Diagnosis: Left-sided obstructive lesion	No	FALSE	TRUE	FALSE	FALSE	0	-0.0464456	FALSE	chr20:41386418-41386589
chr3	42700883	42700884	C	T	KLHL40	8339	NA	NA	FALSE	KLHL40	8339	FALSE	FALSE	TRUE	FALSE	ZBTB47	47187	KLHL40 (+15365)	1-00312:chr3:42700884:C:T	1-00312	F	AORTIC STENOSIS - VALVAR | HYPOPLASIA ASCENDING AORTA | HYPOPLASTIC AORTIC ANNULUS | HYPOPLASTIC LEFT HEART SYNDROME | HYPOPLASTIC LEFT VENTRICLE (SUBNORMAL CAVITY VOLUME) | HYPOPLASTIC MITRAL VALVE | MITRAL STENOSIS | TUBULAR HYPOPLASIA OF AORTA | Screener Diagnosis: Left-sided obstructive lesion	No	FALSE	TRUE	FALSE	FALSE	0.0162	-0.0398082	FALSE	chr3:42700799-42700970
chr3	42700911	42700912	C	T	KLHL40	8367	NA	NA	FALSE	KLHL40	8367	FALSE	FALSE	TRUE	FALSE	ZBTB47	47215	KLHL40 (+15393)	1-00312:chr3:42700912:C:T	1-00312	F	AORTIC STENOSIS - VALVAR | HYPOPLASIA ASCENDING AORTA | HYPOPLASTIC AORTIC ANNULUS | HYPOPLASTIC LEFT HEART SYNDROME | HYPOPLASTIC LEFT VENTRICLE (SUBNORMAL CAVITY VOLUME) | HYPOPLASTIC MITRAL VALVE | MITRAL STENOSIS | TUBULAR HYPOPLASIA OF AORTA | Screener Diagnosis: Left-sided obstructive lesion	No	FALSE	TRUE	FALSE	FALSE	0.00843	NA	FALSE	chr3:42700827-42700998
chr3	57872256	57872257	G	A	SLMAP	56911	NA	NA	FALSE	NA	NA	FALSE	TRUE	FALSE	FALSE	SLMAP	116806	FLNB (-136143), SLMAP (+114699)	1-00312:chr3:57872257:G:A	1-00312	F	AORTIC STENOSIS - VALVAR | HYPOPLASIA ASCENDING AORTA | HYPOPLASTIC AORTIC ANNULUS | HYPOPLASTIC LEFT HEART SYNDROME | HYPOPLASTIC LEFT VENTRICLE (SUBNORMAL CAVITY VOLUME) | HYPOPLASTIC MITRAL VALVE | MITRAL STENOSIS | TUBULAR HYPOPLASIA OF AORTA | Screener Diagnosis: Left-sided obstructive lesion	No	FALSE	TRUE	FALSE	FALSE	0.109	-0.131384	FALSE	chr3:57872172-57872343
chr3	9390551	9390552	A	G	SETD5	7063	SRGAP3	27498	FALSE	THUMPD3	3760	FALSE	FALSE	FALSE	hhe_gene,mouseCHD_gene,multihitWES_gene:SETD5,	SETD5	-7063	SETD5 (-7167), THUMPD3 (+27500)	1-00312:chr3:9390552:A:G	1-00312	F	AORTIC STENOSIS - VALVAR | HYPOPLASIA ASCENDING AORTA | HYPOPLASTIC AORTIC ANNULUS | HYPOPLASTIC LEFT HEART SYNDROME | HYPOPLASTIC LEFT VENTRICLE (SUBNORMAL CAVITY VOLUME) | HYPOPLASTIC MITRAL VALVE | MITRAL STENOSIS | TUBULAR HYPOPLASIA OF AORTA | Screener Diagnosis: Left-sided obstructive lesion	No	FALSE	TRUE	FALSE	FALSE	0	NA	FALSE	chr3:9390467-9390638
chr1	109806258	109806259	C	T	EPS8L3	42231	EPS8L3	42231	FALSE	GSTM5	30830	FALSE	TRUE	FALSE	FALSE	GSTM3	-65220	CSF1 (-104374)	1-00319:chr1:109806259:C:T	1-00319	F	LEFT SIDED AV VALVE REGURGITATION | PATENT DUCTUS ARTERIOSUS | RIGHT SIDED AV VALVE REGURGITATION | SDD | UNBALANCED COMPLETE ATRIOVENTRICULAR CANAL, RIGHT DOMINANT | VENTRICULAR SEPTAL DEFECT, ECD TYPE | Screener Diagnosis: Conotruncal abnormality	Yes	FALSE	FALSE	FALSE	TRUE	0.168	-0.480725	FALSE	chr1:109806174-109806345
chr11	120934284	120934285	C	T	TBCEL	89787	NA	NA	FALSE	NA	NA	FALSE	TRUE	FALSE	FALSE	SC5D	-358397	GRIK4 (+422585)	1-00319:chr11:120934285:C:T	1-00319	F	LEFT SIDED AV VALVE REGURGITATION | PATENT DUCTUS ARTERIOSUS | RIGHT SIDED AV VALVE REGURGITATION | SDD | UNBALANCED COMPLETE ATRIOVENTRICULAR CANAL, RIGHT DOMINANT | VENTRICULAR SEPTAL DEFECT, ECD TYPE | Screener Diagnosis: Conotruncal abnormality	Yes	FALSE	FALSE	FALSE	TRUE	0.305	NA	FALSE	chr11:120934200-120934371
chr12	47889056	47889057	A	G	VDR	47519	NA	NA	FALSE	NA	NA	FALSE	FALSE	FALSE	mouseCHD_gene:VDR,	VDR	53992	HDAC7 (-69272), VDR (+15946)	1-00319:chr12:47889057:A:G	1-00319	F	LEFT SIDED AV VALVE REGURGITATION | PATENT DUCTUS ARTERIOSUS | RIGHT SIDED AV VALVE REGURGITATION | SDD | UNBALANCED COMPLETE ATRIOVENTRICULAR CANAL, RIGHT DOMINANT | VENTRICULAR SEPTAL DEFECT, ECD TYPE | Screener Diagnosis: Conotruncal abnormality	Yes	FALSE	FALSE	FALSE	TRUE	0.0165	NA	FALSE	chr12:47888972-47889143
chr3	47853128	47853129	C	G	DHX30	2933	NA	NA	FALSE	DHX30	2933	FALSE	FALSE	FALSE	hhe_gene:MAP4,	DHX30	50219	DHX30 (+50201), MAP4 (+236143)	1-00319:chr3:47853129:C:G	1-00319	F	LEFT SIDED AV VALVE REGURGITATION | PATENT DUCTUS ARTERIOSUS | RIGHT SIDED AV VALVE REGURGITATION | SDD | UNBALANCED COMPLETE ATRIOVENTRICULAR CANAL, RIGHT DOMINANT | VENTRICULAR SEPTAL DEFECT, ECD TYPE | Screener Diagnosis: Conotruncal abnormality	Yes	FALSE	FALSE	FALSE	TRUE	0.0634	-0.0256821	FALSE	chr3:47853044-47853215
chr4	56043667	56043668	T	C	KIAA1211	5405	KIAA1211	5405	FALSE	CEP135	10304	FALSE	FALSE	FALSE	hhe_gene:KIAA1211,	PAICS	-366848	None	1-00319:chr4:56043668:T:C	1-00319	F	LEFT SIDED AV VALVE REGURGITATION | PATENT DUCTUS ARTERIOSUS | RIGHT SIDED AV VALVE REGURGITATION | SDD | UNBALANCED COMPLETE ATRIOVENTRICULAR CANAL, RIGHT DOMINANT | VENTRICULAR SEPTAL DEFECT, ECD TYPE | Screener Diagnosis: Conotruncal abnormality	Yes	FALSE	FALSE	FALSE	TRUE	0.00751	NA	FALSE	chr4:56043583-56043754
chr9	26917536	26917537	G	A	CAAP1	24732	IFT74	29502	FALSE	NA	NA	FALSE	FALSE	FALSE	hhe_gene:PLAA,	IFT74	-29503	IFT74 (-29775)	1-00319:chr9:26917537:G:A	1-00319	F	LEFT SIDED AV VALVE REGURGITATION | PATENT DUCTUS ARTERIOSUS | RIGHT SIDED AV VALVE REGURGITATION | SDD | UNBALANCED COMPLETE ATRIOVENTRICULAR CANAL, RIGHT DOMINANT | VENTRICULAR SEPTAL DEFECT, ECD TYPE | Screener Diagnosis: Conotruncal abnormality	Yes	FALSE	FALSE	FALSE	TRUE	0.0507	NA	FALSE	chr9:26917452-26917623
chr1	40036271	40036272	G	C	CAP1	3961	CAP1	3961	FALSE	PPT1	36433	FALSE	FALSE	FALSE	hhe_gene:CAP1,	CAP1	-3961	CAP1 (-3961)	1-00342:chr1:40036272:G:C	1-00342	F	ATRIAL SEPTAL DEFECT, SECUNDUM | BIVENTRICULAR, DISCORDANT ATRIOVENTRICULAR CONNECTION | CRISS-CROSS AV VALVES | DISCONTINUITY OF PULMONARY ARTERIES | DORV, VENTRICULAR DEFECT COMMITTED TO PULMONARY ARTERY | LEFT-SIDED PATENT DUCTUS ARTERIOSUS | PATENT DUCTUS ARTERIOSUS, RIGHT SIDED | PULMONARY STENOSIS, SUBVALVAR | PULMONARY STENOSIS, VALVAR | VENTRICULAR INVERSION (L-LOOP VENTRICLES) | VENTRICU…	Yes	TRUE	FALSE	FALSE	TRUE	0.0259	NA	FALSE	chr1:40036187-40036358
chr14	79175386	79175387	G	C	NRXN3	692903	NA	NA	FALSE	NA	NA	FALSE	TRUE	FALSE	FALSE	SNW1	-1414179	None	1-00342:chr14:79175387:G:C	1-00342	F	ATRIAL SEPTAL DEFECT, SECUNDUM | BIVENTRICULAR, DISCORDANT ATRIOVENTRICULAR CONNECTION | CRISS-CROSS AV VALVES | DISCONTINUITY OF PULMONARY ARTERIES | DORV, VENTRICULAR DEFECT COMMITTED TO PULMONARY ARTERY | LEFT-SIDED PATENT DUCTUS ARTERIOSUS | PATENT DUCTUS ARTERIOSUS, RIGHT SIDED | PULMONARY STENOSIS, SUBVALVAR | PULMONARY STENOSIS, VALVAR | VENTRICULAR INVERSION (L-LOOP VENTRICLES) | VENTRICU…	Yes	TRUE	FALSE	FALSE	TRUE	0.102	NA	FALSE	chr14:79175302-79175473
chr3	192433080	192433081	A	G	FGF12	293685	NA	NA	FALSE	NA	NA	FALSE	TRUE	FALSE	FALSE	CCDC50	1103995	MB21D2 (+485080)	1-00342:chr3:192433081:A:G	1-00342	F	ATRIAL SEPTAL DEFECT, SECUNDUM | BIVENTRICULAR, DISCORDANT ATRIOVENTRICULAR CONNECTION | CRISS-CROSS AV VALVES | DISCONTINUITY OF PULMONARY ARTERIES | DORV, VENTRICULAR DEFECT COMMITTED TO PULMONARY ARTERY | LEFT-SIDED PATENT DUCTUS ARTERIOSUS | PATENT DUCTUS ARTERIOSUS, RIGHT SIDED | PULMONARY STENOSIS, SUBVALVAR | PULMONARY STENOSIS, VALVAR | VENTRICULAR INVERSION (L-LOOP VENTRICLES) | VENTRICU…	Yes	TRUE	FALSE	FALSE	TRUE	0.104	-0.0745364	FALSE	chr3:192432996-192433167
chr4	94553955	94553956	T	G	PDLIM5	102098	NA	NA	FALSE	NA	NA	FALSE	FALSE	TRUE	FALSE	PDLIM5	102099	PDLIM5 (+102099)	1-00342:chr4:94553956:T:G	1-00342	F	ATRIAL SEPTAL DEFECT, SECUNDUM | BIVENTRICULAR, DISCORDANT ATRIOVENTRICULAR CONNECTION | CRISS-CROSS AV VALVES | DISCONTINUITY OF PULMONARY ARTERIES | DORV, VENTRICULAR DEFECT COMMITTED TO PULMONARY ARTERY | LEFT-SIDED PATENT DUCTUS ARTERIOSUS | PATENT DUCTUS ARTERIOSUS, RIGHT SIDED | PULMONARY STENOSIS, SUBVALVAR | PULMONARY STENOSIS, VALVAR | VENTRICULAR INVERSION (L-LOOP VENTRICLES) | VENTRICU…	Yes	TRUE	FALSE	FALSE	TRUE	0.026	NA	FALSE	chr4:94553871-94554042
chr6	73874877	73874878	C	T	CD109	46561	NA	NA	FALSE	CD109	46561	FALSE	TRUE	FALSE	FALSE	EEF1A1	-349291	None	1-00342:chr6:73874878:C:T	1-00342	F	ATRIAL SEPTAL DEFECT, SECUNDUM | BIVENTRICULAR, DISCORDANT ATRIOVENTRICULAR CONNECTION | CRISS-CROSS AV VALVES | DISCONTINUITY OF PULMONARY ARTERIES | DORV, VENTRICULAR DEFECT COMMITTED TO PULMONARY ARTERY | LEFT-SIDED PATENT DUCTUS ARTERIOSUS | PATENT DUCTUS ARTERIOSUS, RIGHT SIDED | PULMONARY STENOSIS, SUBVALVAR | PULMONARY STENOSIS, VALVAR | VENTRICULAR INVERSION (L-LOOP VENTRICLES) | VENTRICU…	Yes	TRUE	FALSE	FALSE	TRUE	0.105	-0.262644	FALSE	chr6:73874793-73874964
chr9	8473981	8473982	C	A	TMEM261	585601	NA	NA	FALSE	NA	NA	FALSE	FALSE	FALSE	hhe_gene:PTPRD,	GLDC	-1828253	DMAC1 (-673915)	1-00342:chr9:8473982:C:A	1-00342	F	ATRIAL SEPTAL DEFECT, SECUNDUM | BIVENTRICULAR, DISCORDANT ATRIOVENTRICULAR CONNECTION | CRISS-CROSS AV VALVES | DISCONTINUITY OF PULMONARY ARTERIES | DORV, VENTRICULAR DEFECT COMMITTED TO PULMONARY ARTERY | LEFT-SIDED PATENT DUCTUS ARTERIOSUS | PATENT DUCTUS ARTERIOSUS, RIGHT SIDED | PULMONARY STENOSIS, SUBVALVAR | PULMONARY STENOSIS, VALVAR | VENTRICULAR INVERSION (L-LOOP VENTRICLES) | VENTRICU…	Yes	TRUE	FALSE	FALSE	TRUE	0.0392	0.0484329	FALSE	chr9:8473897-8474068
chr1	3086938	3086939	C	T	PRDM16	17770	NA	NA	FALSE	NA	NA	FALSE	FALSE	TRUE	mouseCHD_gene:PRDM16,	PRDM16	17770	ARHGEF16 (-367487), PRDM16 (+17728)	1-00344:chr1:3086939:C:T	1-00344	M	PULMONARY STENOSIS, SUBVALVAR | PULMONARY STENOSIS, VALVAR | TRANSPOSITION D-LOOP WITH VENTRICULAR SEPTAL DEFECT | Screener Diagnosis: Conotruncal abnormality	No	TRUE	FALSE	FALSE	FALSE	0	NA	FALSE	chr1:3086854-3087025
chr10	125115725	125115726	T	C	CTBP2	45444	NA	NA	FALSE	NA	NA	FALSE	FALSE	TRUE	FALSE	CTBP2	45444	CTBP2 (-87836)	1-00344:chr10:125115726:T:C	1-00344	M	PULMONARY STENOSIS, SUBVALVAR | PULMONARY STENOSIS, VALVAR | TRANSPOSITION D-LOOP WITH VENTRICULAR SEPTAL DEFECT | Screener Diagnosis: Conotruncal abnormality	No	TRUE	FALSE	FALSE	FALSE	0.0645	-0.130881	FALSE	chr10:125115641-125115812
chr13	114230937	114230938	C	G	CDC16	3949	CDC16	3949	FALSE	NA	NA	FALSE	FALSE	FALSE	hhe_gene:CDC16,	CDC16	-3949	CDC16 (-3949)	1-00344:chr13:114230938:C:G	1-00344	M	PULMONARY STENOSIS, SUBVALVAR | PULMONARY STENOSIS, VALVAR | TRANSPOSITION D-LOOP WITH VENTRICULAR SEPTAL DEFECT | Screener Diagnosis: Conotruncal abnormality	No	TRUE	FALSE	FALSE	FALSE	0.0245	NA	FALSE	chr13:114230853-114231024
chr13	42400506	42400507	T	C	AKAP11	77239	NA	NA	FALSE	NA	NA	FALSE	TRUE	FALSE	FALSE	AKAP11	128354	TNFSF11 (-173646), AKAP11 (+128354)	1-00344:chr13:42400507:T:C	1-00344	M	PULMONARY STENOSIS, SUBVALVAR | PULMONARY STENOSIS, VALVAR | TRANSPOSITION D-LOOP WITH VENTRICULAR SEPTAL DEFECT | Screener Diagnosis: Conotruncal abnormality	No	TRUE	FALSE	FALSE	FALSE	0.116	-0.242975	FALSE	chr13:42400422-42400593
chr14	104721683	104721684	C	T	ADSSL1	2502	SIVA1	31416	FALSE	AKT1	47665	FALSE	FALSE	TRUE	hhe_gene:ADSSL1,	AKT1	74067	INF2 (+32047)	1-00344:chr14:104721684:C:T	1-00344	M	PULMONARY STENOSIS, SUBVALVAR | PULMONARY STENOSIS, VALVAR | TRANSPOSITION D-LOOP WITH VENTRICULAR SEPTAL DEFECT | Screener Diagnosis: Conotruncal abnormality	No	TRUE	FALSE	FALSE	FALSE	0.0126	-0.00318188	FALSE	chr14:104721599-104721770
chr15	43796858	43796859	C	T	HYPK	716	WDR76	30104	FALSE	MFAP1	7633	FALSE	FALSE	TRUE	hhe_gene:MFAP1,	SERINC4	3362	HYPK (+717)	1-00344:chr15:43796859:C:T	1-00344	M	PULMONARY STENOSIS, SUBVALVAR | PULMONARY STENOSIS, VALVAR | TRANSPOSITION D-LOOP WITH VENTRICULAR SEPTAL DEFECT | Screener Diagnosis: Conotruncal abnormality	No	TRUE	FALSE	FALSE	FALSE	NA	NA	TRUE	chr15:43796774-43796945
chr17	74264254	74264255	C	A	DNAI2	9992	DNAI2	9992	FALSE	TTYH2	2234	FALSE	FALSE	FALSE	omimCHD_gene:DNAI2,	DNAI2	-9980	DNAI2 (-17257)	1-00344:chr17:74264255:C:A	1-00344	M	PULMONARY STENOSIS, SUBVALVAR | PULMONARY STENOSIS, VALVAR | TRANSPOSITION D-LOOP WITH VENTRICULAR SEPTAL DEFECT | Screener Diagnosis: Conotruncal abnormality	No	TRUE	FALSE	FALSE	FALSE	0.0262	-0.211841	FALSE	chr17:74264170-74264341
chr17	78266775	78266776	C	T	TMEM235	25788	NA	NA	FALSE	TMEM235	25788	FALSE	FALSE	TRUE	FALSE	BIRC5	52590	SOCS3 (+93301)	1-00344:chr17:78266776:C:T	1-00344	M	PULMONARY STENOSIS, SUBVALVAR | PULMONARY STENOSIS, VALVAR | TRANSPOSITION D-LOOP WITH VENTRICULAR SEPTAL DEFECT | Screener Diagnosis: Conotruncal abnormality	No	TRUE	FALSE	FALSE	FALSE	0.047	-0.11949	FALSE	chr17:78266691-78266862
chr19	39432503	39432505	T	TA	RPS16	702	TIMM50	47907	FALSE	RPS16	702	FALSE	FALSE	FALSE	hhe_gene:PLEKHG2,	RPS16	3445	RPS16 (+3444), PLEKHG2 (+19919)	1-00344:chr19:39432504:T:TA	1-00344	M	PULMONARY STENOSIS, SUBVALVAR | PULMONARY STENOSIS, VALVAR | TRANSPOSITION D-LOOP WITH VENTRICULAR SEPTAL DEFECT | Screener Diagnosis: Conotruncal abnormality	No	TRUE	FALSE	FALSE	FALSE	0.0948	-0.305991	FALSE	chr19:39432420-39432590
chr19	39432504	39432505	C	A	RPS16	702	TIMM50	47907	FALSE	RPS16	702	FALSE	FALSE	FALSE	hhe_gene:PLEKHG2,	RPS16	3445	RPS16 (+3443), PLEKHG2 (+19920)	1-00344:chr19:39432505:C:A	1-00344	M	PULMONARY STENOSIS, SUBVALVAR | PULMONARY STENOSIS, VALVAR | TRANSPOSITION D-LOOP WITH VENTRICULAR SEPTAL DEFECT | Screener Diagnosis: Conotruncal abnormality	No	TRUE	FALSE	FALSE	FALSE	0.0219	NA	FALSE	chr19:39432420-39432591
chr2	173715652	173715655	CAT	C	SP3	190804	NA	NA	FALSE	NA	NA	FALSE	TRUE	FALSE	FALSE	SP3	249719	SP3 (+250049)	1-00344:chr2:173715653:CAT:C	1-00344	M	PULMONARY STENOSIS, SUBVALVAR | PULMONARY STENOSIS, VALVAR | TRANSPOSITION D-LOOP WITH VENTRICULAR SEPTAL DEFECT | Screener Diagnosis: Conotruncal abnormality	No	TRUE	FALSE	FALSE	FALSE	0.148	-0.251594	FALSE	chr2:173715568-173715739
chr22	46035502	46035503	G	A	PRR34	13975	NA	NA	FALSE	PRR34	13975	FALSE	TRUE	FALSE	FALSE	ATXN10	363704	PPARA (-116381)	1-00344:chr22:46035503:G:A	1-00344	M	PULMONARY STENOSIS, SUBVALVAR | PULMONARY STENOSIS, VALVAR | TRANSPOSITION D-LOOP WITH VENTRICULAR SEPTAL DEFECT | Screener Diagnosis: Conotruncal abnormality	No	TRUE	FALSE	FALSE	FALSE	0.103	0.120532	FALSE	chr22:46035418-46035589
chr3	112467682	112467683	C	T	BTLA	3714	NA	NA	FALSE	NA	NA	FALSE	TRUE	FALSE	FALSE	CCDC80	181765	None	1-00344:chr3:112467683:C:T	1-00344	M	PULMONARY STENOSIS, SUBVALVAR | PULMONARY STENOSIS, VALVAR | TRANSPOSITION D-LOOP WITH VENTRICULAR SEPTAL DEFECT | Screener Diagnosis: Conotruncal abnormality	No	TRUE	FALSE	FALSE	FALSE	0.324	-0.0383012	FALSE	chr3:112467598-112467769
chr3	33104883	33104884	G	C	GLB1	7653	CRTAP	9095	FALSE	SUSD5	45158	FALSE	FALSE	FALSE	hhe_gene:CRTAP,	TMPPE	-7738	CRTAP (-9095)	1-00344:chr3:33104884:G:C	1-00344	M	PULMONARY STENOSIS, SUBVALVAR | PULMONARY STENOSIS, VALVAR | TRANSPOSITION D-LOOP WITH VENTRICULAR SEPTAL DEFECT | Screener Diagnosis: Conotruncal abnormality	No	TRUE	FALSE	FALSE	FALSE	0.0282	NA	FALSE	chr3:33104799-33104970
chr3	57760539	57760540	G	A	SLMAP	4309	NA	NA	FALSE	NA	NA	FALSE	FALSE	FALSE	hhe_gene:SLMAP,	SLMAP	5090	FLNB (-247860), SLMAP (+2982)	1-00344:chr3:57760540:G:A	1-00344	M	PULMONARY STENOSIS, SUBVALVAR | PULMONARY STENOSIS, VALVAR | TRANSPOSITION D-LOOP WITH VENTRICULAR SEPTAL DEFECT | Screener Diagnosis: Conotruncal abnormality	No	TRUE	FALSE	FALSE	FALSE	0.00832	NA	FALSE	chr3:57760455-57760626
chr6	73520917	73520922	GGGGC	G	EEF1A1	2875	NA	NA	FALSE	MTO1	11681	FALSE	FALSE	TRUE	hhe_gene:EEF1A1,	EEF1A1	4667	EEF1A1 (+100)	1-00344:chr6:73520918:GGGGC:G	1-00344	M	PULMONARY STENOSIS, SUBVALVAR | PULMONARY STENOSIS, VALVAR | TRANSPOSITION D-LOOP WITH VENTRICULAR SEPTAL DEFECT | Screener Diagnosis: Conotruncal abnormality	No	TRUE	FALSE	FALSE	FALSE	0.0742	0.0612515	FALSE	chr6:73520834-73521005
chr7	37194099	37194100	G	T	ELMO1	255149	NA	NA	FALSE	NA	NA	FALSE	FALSE	TRUE	FALSE	NME8	-654497	None	1-00344:chr7:37194100:G:T	1-00344	M	PULMONARY STENOSIS, SUBVALVAR | PULMONARY STENOSIS, VALVAR | TRANSPOSITION D-LOOP WITH VENTRICULAR SEPTAL DEFECT | Screener Diagnosis: Conotruncal abnormality	No	TRUE	FALSE	FALSE	FALSE	0.0545	-0.276982	FALSE	chr7:37194015-37194186
chr8	57878116	57878117	A	G	FAM110B	116392	NA	NA	FALSE	NA	NA	FALSE	FALSE	TRUE	FALSE	SDCBP	-674808	None	1-00344:chr8:57878117:A:G	1-00344	M	PULMONARY STENOSIS, SUBVALVAR | PULMONARY STENOSIS, VALVAR | TRANSPOSITION D-LOOP WITH VENTRICULAR SEPTAL DEFECT | Screener Diagnosis: Conotruncal abnormality	No	TRUE	FALSE	FALSE	FALSE	0.0491	-0.185392	FALSE	chr8:57878032-57878203
chr9	33280687	33280688	C	T	NFX1	9823	BAG1	15926	FALSE	SPINK4	32120	FALSE	FALSE	FALSE	mouseCHD_gene:CHMP5,	NFX1	-9824	NFX1 (-9823), CHMP5 (+15746)	1-00344:chr9:33280688:C:T	1-00344	M	PULMONARY STENOSIS, SUBVALVAR | PULMONARY STENOSIS, VALVAR | TRANSPOSITION D-LOOP WITH VENTRICULAR SEPTAL DEFECT | Screener Diagnosis: Conotruncal abnormality	No	TRUE	FALSE	FALSE	FALSE	0.0214	NA	FALSE	chr9:33280603-33280774
chr15	68605011	68605012	A	G	CORO2B	26042	NA	NA	FALSE	NA	NA	FALSE	FALSE	TRUE	FALSE	ANP32A	215885	ANP32A (+215883)	1-00347:chr15:68605012:A:G	1-00347	F	AORTIC ATRESIA | ATRIAL SEPTAL DEFECT, SECUNDUM | HYPOPLASIA ASCENDING AORTA | HYPOPLASTIC LEFT VENTRICLE (SUBNORMAL CAVITY VOLUME) | MITRAL ATRESIA | Screener Diagnosis: Left-sided obstructive lesion	No	FALSE	TRUE	FALSE	TRUE	0.0223	-0.236321	FALSE	chr15:68604927-68605098
chr19	29226121	29226122	G	A	UQCRFS1	12580	UQCRFS1	12580	FALSE	NA	NA	FALSE	FALSE	FALSE	hhe_gene:UQCRFS1,	UQCRFS1	-12971	UQCRFS1 (-12581)	1-00347:chr19:29226122:G:A	1-00347	F	AORTIC ATRESIA | ATRIAL SEPTAL DEFECT, SECUNDUM | HYPOPLASIA ASCENDING AORTA | HYPOPLASTIC LEFT VENTRICLE (SUBNORMAL CAVITY VOLUME) | MITRAL ATRESIA | Screener Diagnosis: Left-sided obstructive lesion	No	FALSE	TRUE	FALSE	TRUE	0.0296	0.0411265	FALSE	chr19:29226037-29226208
chr4	76247611	76247612	C	A	FAM47E-STBD1	4109	SCARB2	33718	FALSE	NA	NA	FALSE	FALSE	FALSE	hhe_gene:FAM47E-STBD1,	FAM47E-STBD1	-4109	None	1-00347:chr4:76247612:C:A	1-00347	F	AORTIC ATRESIA | ATRIAL SEPTAL DEFECT, SECUNDUM | HYPOPLASIA ASCENDING AORTA | HYPOPLASTIC LEFT VENTRICLE (SUBNORMAL CAVITY VOLUME) | MITRAL ATRESIA | Screener Diagnosis: Left-sided obstructive lesion	No	FALSE	TRUE	FALSE	TRUE	0.0164	-0.147194	FALSE	chr4:76247527-76247698
chr4	77973937	77973938	T	C	FRAS1	83632	NA	NA	FALSE	MRPL1	21147	FALSE	TRUE	FALSE	FALSE	FRAS1	-83385	FRAS1 (-83632)	1-00347:chr4:77973938:T:C	1-00347	F	AORTIC ATRESIA | ATRIAL SEPTAL DEFECT, SECUNDUM | HYPOPLASIA ASCENDING AORTA | HYPOPLASTIC LEFT VENTRICLE (SUBNORMAL CAVITY VOLUME) | MITRAL ATRESIA | Screener Diagnosis: Left-sided obstructive lesion	No	FALSE	TRUE	FALSE	TRUE	0.104	0.125947	FALSE	chr4:77973853-77974024
chr5	178461777	178461778	T	C	COL23A1	128777	NA	NA	FALSE	NA	NA	FALSE	FALSE	TRUE	FALSE	COL23A1	128615	PHYKPL (-228993), COL23A1 (+128777)	1-00347:chr5:178461778:T:C	1-00347	F	AORTIC ATRESIA | ATRIAL SEPTAL DEFECT, SECUNDUM | HYPOPLASIA ASCENDING AORTA | HYPOPLASTIC LEFT VENTRICLE (SUBNORMAL CAVITY VOLUME) | MITRAL ATRESIA | Screener Diagnosis: Left-sided obstructive lesion	No	FALSE	TRUE	FALSE	TRUE	0.0402	NA	FALSE	chr5:178461693-178461864
chr8	23540088	23540089	T	A	SLC25A37	11283	NA	NA	FALSE	NA	NA	FALSE	FALSE	TRUE	hhe_gene:SLC25A37,	SLC25A37	11132	SLC25A37 (+11284)	1-00347:chr8:23540089:T:A	1-00347	F	AORTIC ATRESIA | ATRIAL SEPTAL DEFECT, SECUNDUM | HYPOPLASIA ASCENDING AORTA | HYPOPLASTIC LEFT VENTRICLE (SUBNORMAL CAVITY VOLUME) | MITRAL ATRESIA | Screener Diagnosis: Left-sided obstructive lesion	No	FALSE	TRUE	FALSE	TRUE	0.00364	0.00219115	FALSE	chr8:23540004-23540175
chr9	83955545	83955546	T	A	C9orf64	1440	KIF27	34080	FALSE	HNRNPK	12537	FALSE	FALSE	TRUE	hhe_gene:HNRNPK,	HNRNPK	25085	None	1-00347:chr9:83955546:T:A	1-00347	F	AORTIC ATRESIA | ATRIAL SEPTAL DEFECT, SECUNDUM | HYPOPLASIA ASCENDING AORTA | HYPOPLASTIC LEFT VENTRICLE (SUBNORMAL CAVITY VOLUME) | MITRAL ATRESIA | Screener Diagnosis: Left-sided obstructive lesion	No	FALSE	TRUE	FALSE	TRUE	NA	NA	TRUE	chr9:83955461-83955632
chr13	37709140	37709141	G	T	POSTN	110296	NA	NA	FALSE	NA	NA	FALSE	TRUE	FALSE	FALSE	POSTN	-110296	POSTN (-110297)	1-00363:chr13:37709141:G:T	1-00363	M	ATRIAL SEPTAL DEFECT, SECUNDUM | DILATED AORTIC ROOT | HYPOPLASTIC LEFT PULMONARY ARTERY | HYPOPLASTIC RIGHT PULMONARY ARTERY | LEFT AORTIC ARCH | LSVC TO CORONARY SINUS | PULMONARY STENOSIS, SUBVALVAR | PULMONARY STENOSIS, VALVAR | TETRALOGY OF FALLOT | VENTRICULAR SEPTAL DEFECT, MALALIGNMENT | VENTRICULAR SEPTAL DEFECT, MUSCULAR | Screener Diagnosis: Conotruncal abnormality	Yes	TRUE	FALSE	FALSE	TRUE	0.15	NA	FALSE	chr13:37709056-37709227
chr19	4448868	4448869	C	T	UBXN6	3869	SH3GL1	48321	FALSE	CHAF1A	3850	FALSE	FALSE	FALSE	hhe_gene:UBXN6,	UBXN6	8926	UBXN6 (+8953), CHAF1A (+46207)	1-00363:chr19:4448869:C:T	1-00363	M	ATRIAL SEPTAL DEFECT, SECUNDUM | DILATED AORTIC ROOT | HYPOPLASTIC LEFT PULMONARY ARTERY | HYPOPLASTIC RIGHT PULMONARY ARTERY | LEFT AORTIC ARCH | LSVC TO CORONARY SINUS | PULMONARY STENOSIS, SUBVALVAR | PULMONARY STENOSIS, VALVAR | TETRALOGY OF FALLOT | VENTRICULAR SEPTAL DEFECT, MALALIGNMENT | VENTRICULAR SEPTAL DEFECT, MUSCULAR | Screener Diagnosis: Conotruncal abnormality	Yes	TRUE	FALSE	FALSE	TRUE	0.018	-0.193988	FALSE	chr19:4448784-4448955
chr22	32129993	32129994	G	A	C22orf42	19012	NA	NA	FALSE	C22orf42	19012	FALSE	TRUE	FALSE	FALSE	YWHAH	185472	None	1-00363:chr22:32129994:G:A	1-00363	M	ATRIAL SEPTAL DEFECT, SECUNDUM | DILATED AORTIC ROOT | HYPOPLASTIC LEFT PULMONARY ARTERY | HYPOPLASTIC RIGHT PULMONARY ARTERY | LEFT AORTIC ARCH | LSVC TO CORONARY SINUS | PULMONARY STENOSIS, SUBVALVAR | PULMONARY STENOSIS, VALVAR | TETRALOGY OF FALLOT | VENTRICULAR SEPTAL DEFECT, MALALIGNMENT | VENTRICULAR SEPTAL DEFECT, MUSCULAR | Screener Diagnosis: Conotruncal abnormality	Yes	TRUE	FALSE	FALSE	TRUE	0.138	-0.122784	FALSE	chr22:32129909-32130080
chr10	121921064	121921065	A	G	ATE1	7736	NA	NA	FALSE	NSMCE4A	36023	FALSE	FALSE	TRUE	FALSE	ATE1	7737	FGFR2 (-322662), ATE1 (+6998)	1-00366:chr10:121921065:A:G	1-00366	F	CONGENITAL PULMONARY VALVE ABNORMALITY | DILATED RIGHT PULMONARY ARTERY | HYPOPLASTIC PULMONARY ANNULUS | LEFT AORTIC ARCH | MAIN PULMONARY ARTERY ABNORMALITY | TETRALOGY OF FALLOT | VENTRICULAR SEPTAL DEFECT, MALALIGNMENT | Screener Diagnosis: Conotruncal abnormality	Yes	TRUE	FALSE	FALSE	FALSE	0.0186	0.060896	FALSE	chr10:121920980-121921151
chr19	11183581	11183582	C	T	KANK2	14209	SPC24	27773	FALSE	DOCK6	15713	FALSE	FALSE	FALSE	hhe_gene,omimCHD_gene:DOCK6,	KANK2	14209	SPC24 (-27774), KANK2 (+13965)	1-00366:chr19:11183582:C:T	1-00366	F	CONGENITAL PULMONARY VALVE ABNORMALITY | DILATED RIGHT PULMONARY ARTERY | HYPOPLASTIC PULMONARY ANNULUS | LEFT AORTIC ARCH | MAIN PULMONARY ARTERY ABNORMALITY | TETRALOGY OF FALLOT | VENTRICULAR SEPTAL DEFECT, MALALIGNMENT | Screener Diagnosis: Conotruncal abnormality	Yes	TRUE	FALSE	FALSE	FALSE	0.0242	NA	FALSE	chr19:11183497-11183668
chr20	3794216	3794217	G	A	CDC25B	7444	AP5S1	26307	FALSE	HSPA12B	41105	FALSE	FALSE	FALSE	hhe_gene:CENPB,	CENPB	-7476	None	1-00366:chr20:3794217:G:A	1-00366	F	CONGENITAL PULMONARY VALVE ABNORMALITY | DILATED RIGHT PULMONARY ARTERY | HYPOPLASTIC PULMONARY ANNULUS | LEFT AORTIC ARCH | MAIN PULMONARY ARTERY ABNORMALITY | TETRALOGY OF FALLOT | VENTRICULAR SEPTAL DEFECT, MALALIGNMENT | Screener Diagnosis: Conotruncal abnormality	Yes	TRUE	FALSE	FALSE	FALSE	0.0114	-0.652243	FALSE	chr20:3794132-3794303
chr20	4162397	4162398	G	A	SMOX	25349	NA	NA	FALSE	NA	NA	FALSE	FALSE	TRUE	FALSE	CENPB	-375658	SMOX (+13619)	1-00366:chr20:4162398:G:A	1-00366	F	CONGENITAL PULMONARY VALVE ABNORMALITY | DILATED RIGHT PULMONARY ARTERY | HYPOPLASTIC PULMONARY ANNULUS | LEFT AORTIC ARCH | MAIN PULMONARY ARTERY ABNORMALITY | TETRALOGY OF FALLOT | VENTRICULAR SEPTAL DEFECT, MALALIGNMENT | Screener Diagnosis: Conotruncal abnormality	Yes	TRUE	FALSE	FALSE	FALSE	0.0174	NA	FALSE	chr20:4162313-4162484
chr3	107220083	107220084	G	A	CCDC54	157110	NA	NA	FALSE	NA	NA	FALSE	TRUE	FALSE	FALSE	BBX	-302852	BBX (-302892)	1-00366:chr3:107220084:G:A	1-00366	F	CONGENITAL PULMONARY VALVE ABNORMALITY | DILATED RIGHT PULMONARY ARTERY | HYPOPLASTIC PULMONARY ANNULUS | LEFT AORTIC ARCH | MAIN PULMONARY ARTERY ABNORMALITY | TETRALOGY OF FALLOT | VENTRICULAR SEPTAL DEFECT, MALALIGNMENT | Screener Diagnosis: Conotruncal abnormality	Yes	TRUE	FALSE	FALSE	FALSE	0.11	-0.0063406	FALSE	chr3:107219999-107220170
chrX	111671707	111671708	C	A	ALG13	5896	NA	NA	FALSE	NA	NA	FALSE	FALSE	FALSE	mouseCHD_gene:ALG13,	ALG13	5897	ALG13 (-9442)	1-00366:chrX:111671708:C:A	1-00366	F	CONGENITAL PULMONARY VALVE ABNORMALITY | DILATED RIGHT PULMONARY ARTERY | HYPOPLASTIC PULMONARY ANNULUS | LEFT AORTIC ARCH | MAIN PULMONARY ARTERY ABNORMALITY | TETRALOGY OF FALLOT | VENTRICULAR SEPTAL DEFECT, MALALIGNMENT | Screener Diagnosis: Conotruncal abnormality	Yes	TRUE	FALSE	FALSE	FALSE	0	-0.145792	FALSE	chrX:111671623-111671794
chr1	226990626	226990627	T	C	COQ8A	3081	NA	NA	FALSE	COQ8A	3081	FALSE	FALSE	TRUE	FALSE	CDC42BPA	327866	CDC42BPA (+327847)	1-00389:chr1:226990627:T:C	1-00389	M	ATRIAL SEPTAL DEFECT, SECUNDUM | DOUBLE OUTLET RIGHT VENTRICLE | HYPOPLASTIC LEFT VENTRICLE (SUBNORMAL CAVITY VOLUME) | HYPOPLASTIC MITRAL VALVE | VENTRICULAR SEPTAL DEFECT, MULTIPLE | Screener Diagnosis: Conotruncal abnormality	No	FALSE	TRUE	FALSE	FALSE	0.0767	-0.0702235	FALSE	chr1:226990542-226990713
chr1	24532366	24532367	C	T	NCMAP	23744	NCMAP	23744	FALSE	NA	NA	FALSE	TRUE	FALSE	FALSE	SRRM1	-100700	None	1-00389:chr1:24532367:C:T	1-00389	M	ATRIAL SEPTAL DEFECT, SECUNDUM | DOUBLE OUTLET RIGHT VENTRICLE | HYPOPLASTIC LEFT VENTRICLE (SUBNORMAL CAVITY VOLUME) | HYPOPLASTIC MITRAL VALVE | VENTRICULAR SEPTAL DEFECT, MULTIPLE | Screener Diagnosis: Conotruncal abnormality	No	FALSE	TRUE	FALSE	FALSE	0.123	-0.226999	FALSE	chr1:24532282-24532453
chr1	27098528	27098529	C	T	SLC9A1	286	NA	NA	FALSE	SLC9A1	286	FALSE	FALSE	TRUE	hhe_gene:SLC9A1,	SLC9A1	68453	SLC9A1 (+56381)	1-00389:chr1:27098529:C:T	1-00389	M	ATRIAL SEPTAL DEFECT, SECUNDUM | DOUBLE OUTLET RIGHT VENTRICLE | HYPOPLASTIC LEFT VENTRICLE (SUBNORMAL CAVITY VOLUME) | HYPOPLASTIC MITRAL VALVE | VENTRICULAR SEPTAL DEFECT, MULTIPLE | Screener Diagnosis: Conotruncal abnormality	No	FALSE	TRUE	FALSE	FALSE	0.0376	-0.156488	FALSE	chr1:27098444-27098615
chr14	92711896	92711900	CTCA	C	LGMN	8089	NA	NA	FALSE	RIN3	22902	FALSE	FALSE	FALSE	hhe_gene:LGMN,	LGMN	36781	LGMN (+36782)	1-00389:chr14:92711897:CTCA:C	1-00389	M	ATRIAL SEPTAL DEFECT, SECUNDUM | DOUBLE OUTLET RIGHT VENTRICLE | HYPOPLASTIC LEFT VENTRICLE (SUBNORMAL CAVITY VOLUME) | HYPOPLASTIC MITRAL VALVE | VENTRICULAR SEPTAL DEFECT, MULTIPLE | Screener Diagnosis: Conotruncal abnormality	No	FALSE	TRUE	FALSE	FALSE	NA	NA	TRUE	chr14:92711813-92711984
chr16	85978953	85978954	C	T	IRF8	56344	NA	NA	FALSE	NA	NA	FALSE	TRUE	FALSE	FALSE	COX4I1	180321	None	1-00389:chr16:85978954:C:T	1-00389	M	ATRIAL SEPTAL DEFECT, SECUNDUM | DOUBLE OUTLET RIGHT VENTRICLE | HYPOPLASTIC LEFT VENTRICLE (SUBNORMAL CAVITY VOLUME) | HYPOPLASTIC MITRAL VALVE | VENTRICULAR SEPTAL DEFECT, MULTIPLE | Screener Diagnosis: Conotruncal abnormality	No	FALSE	TRUE	FALSE	FALSE	0.102	NA	FALSE	chr16:85978869-85979040
chr17	58853771	58853772	A	C	PPM1E	97902	NA	NA	FALSE	NA	NA	FALSE	TRUE	FALSE	FALSE	SKA2	301488	None	1-00389:chr17:58853772:A:C	1-00389	M	ATRIAL SEPTAL DEFECT, SECUNDUM | DOUBLE OUTLET RIGHT VENTRICLE | HYPOPLASTIC LEFT VENTRICLE (SUBNORMAL CAVITY VOLUME) | HYPOPLASTIC MITRAL VALVE | VENTRICULAR SEPTAL DEFECT, MULTIPLE | Screener Diagnosis: Conotruncal abnormality	No	FALSE	TRUE	FALSE	FALSE	0.101	NA	FALSE	chr17:58853687-58853858
chr4	142847917	142847918	C	T	INPP4B	485	INPP4B	485	FALSE	NA	NA	FALSE	FALSE	TRUE	FALSE	GAB1	-488958	None	1-00389:chr4:142847918:C:T	1-00389	M	ATRIAL SEPTAL DEFECT, SECUNDUM | DOUBLE OUTLET RIGHT VENTRICLE | HYPOPLASTIC LEFT VENTRICLE (SUBNORMAL CAVITY VOLUME) | HYPOPLASTIC MITRAL VALVE | VENTRICULAR SEPTAL DEFECT, MULTIPLE | Screener Diagnosis: Conotruncal abnormality	No	FALSE	TRUE	FALSE	FALSE	0	-0.0391339	FALSE	chr4:142847833-142848004
chr5	116135826	116135827	A	G	COMMD10	50835	NA	NA	FALSE	NA	NA	FALSE	TRUE	FALSE	FALSE	TMED7	-509790	COMMD10 (+50836)	1-00389:chr5:116135827:A:G	1-00389	M	ATRIAL SEPTAL DEFECT, SECUNDUM | DOUBLE OUTLET RIGHT VENTRICLE | HYPOPLASTIC LEFT VENTRICLE (SUBNORMAL CAVITY VOLUME) | HYPOPLASTIC MITRAL VALVE | VENTRICULAR SEPTAL DEFECT, MULTIPLE | Screener Diagnosis: Conotruncal abnormality	No	FALSE	TRUE	FALSE	FALSE	0.213	NA	FALSE	chr5:116135742-116135913
chr5	143024261	143024262	G	A	ARHGAP26	204749	NA	NA	FALSE	NA	NA	FALSE	FALSE	TRUE	FALSE	NR3C1	411250	ARHGAP26 (+253878), NR3C1 (+379427)	1-00389:chr5:143024262:G:A	1-00389	M	ATRIAL SEPTAL DEFECT, SECUNDUM | DOUBLE OUTLET RIGHT VENTRICLE | HYPOPLASTIC LEFT VENTRICLE (SUBNORMAL CAVITY VOLUME) | HYPOPLASTIC MITRAL VALVE | VENTRICULAR SEPTAL DEFECT, MULTIPLE | Screener Diagnosis: Conotruncal abnormality	No	FALSE	TRUE	FALSE	FALSE	0.0255	-0.0736574	FALSE	chr5:143024177-143024348
chr5	76710535	76710536	C	A	F2R	5507	F2R	5507	FALSE	IQGAP2	2403	FALSE	FALSE	FALSE	hhe_gene,mouseCHD_gene:F2R,	F2R	-5590	F2RL2 (-87102), F2R (-5507)	1-00389:chr5:76710536:C:A	1-00389	M	ATRIAL SEPTAL DEFECT, SECUNDUM | DOUBLE OUTLET RIGHT VENTRICLE | HYPOPLASTIC LEFT VENTRICLE (SUBNORMAL CAVITY VOLUME) | HYPOPLASTIC MITRAL VALVE | VENTRICULAR SEPTAL DEFECT, MULTIPLE | Screener Diagnosis: Conotruncal abnormality	No	FALSE	TRUE	FALSE	FALSE	0.0112	NA	FALSE	chr5:76710451-76710622
chr6	28258911	28258912	G	A	NKAPL	408	PGBD1	22660	FALSE	ZSCAN9	25429	FALSE	FALSE	FALSE	hhe_gene:ZKSCAN4,	ZKSCAN4	-6643	None	1-00389:chr6:28258912:G:A	1-00389	M	ATRIAL SEPTAL DEFECT, SECUNDUM | DOUBLE OUTLET RIGHT VENTRICLE | HYPOPLASTIC LEFT VENTRICLE (SUBNORMAL CAVITY VOLUME) | HYPOPLASTIC MITRAL VALVE | VENTRICULAR SEPTAL DEFECT, MULTIPLE | Screener Diagnosis: Conotruncal abnormality	No	FALSE	TRUE	FALSE	FALSE	0	-0.0188869	FALSE	chr6:28258827-28258998
chr7	2365329	2365330	C	T	SNX8	11011	CHST12	38230	FALSE	NA	NA	FALSE	FALSE	FALSE	hhe_gene:EIF3B,	EIF3B	11244	EIF3B (+10464)	1-00389:chr7:2365330:C:T	1-00389	M	ATRIAL SEPTAL DEFECT, SECUNDUM | DOUBLE OUTLET RIGHT VENTRICLE | HYPOPLASTIC LEFT VENTRICLE (SUBNORMAL CAVITY VOLUME) | HYPOPLASTIC MITRAL VALVE | VENTRICULAR SEPTAL DEFECT, MULTIPLE | Screener Diagnosis: Conotruncal abnormality	No	FALSE	TRUE	FALSE	FALSE	0.0624	-0.120437	FALSE	chr7:2365245-2365416
chr10	21663866	21663867	A	G	SKIDA1	137498	NA	NA	FALSE	NA	NA	FALSE	FALSE	TRUE	FALSE	MLLT10	139220	MLLT10 (+129524)	1-00390:chr10:21663867:A:G	1-00390	M	ATRIAL SEPTAL DEFECT, SECUNDUM | PARTIALLY ANOMALOUS PULMONARY VEINS | RIGHT AORTIC ARCH | SINUS VENOSUS SEPTAL DEFECT | SITUS INVERSUS TOTALIS | Screener Diagnosis: Atrial septal defect	No	FALSE	FALSE	FALSE	FALSE	0	NA	FALSE	chr10:21663782-21663953
chr11	86474689	86474690	A	G	CCDC81	51580	NA	NA	FALSE	NA	NA	FALSE	FALSE	TRUE	FALSE	EED	273478	None	1-00390:chr11:86474690:A:G	1-00390	M	ATRIAL SEPTAL DEFECT, SECUNDUM | PARTIALLY ANOMALOUS PULMONARY VEINS | RIGHT AORTIC ARCH | SINUS VENOSUS SEPTAL DEFECT | SITUS INVERSUS TOTALIS | Screener Diagnosis: Atrial septal defect	No	FALSE	FALSE	FALSE	FALSE	0	-0.089748	FALSE	chr11:86474605-86474776
chr14	77031546	77031547	A	G	IRF2BPL	2847	IRF2BPL	2847	FALSE	NA	NA	FALSE	FALSE	TRUE	hhe_gene:IRF2BPL,	IRF2BPL	-2838	IRF2BPL (-2848)	1-00390:chr14:77031547:A:G	1-00390	M	ATRIAL SEPTAL DEFECT, SECUNDUM | PARTIALLY ANOMALOUS PULMONARY VEINS | RIGHT AORTIC ARCH | SINUS VENOSUS SEPTAL DEFECT | SITUS INVERSUS TOTALIS | Screener Diagnosis: Atrial septal defect	No	FALSE	FALSE	FALSE	FALSE	0.0302	-0.341144	FALSE	chr14:77031462-77031633
chr16	84073937	84073938	G	A	SLC38A8	31301	SLC38A8	31301	FALSE	HSDL1	48343	FALSE	FALSE	TRUE	hhe_gene:MBTPS1,	MBTPS1	43004	MBTPS1 (+42968)	1-00390:chr16:84073938:G:A	1-00390	M	ATRIAL SEPTAL DEFECT, SECUNDUM | PARTIALLY ANOMALOUS PULMONARY VEINS | RIGHT AORTIC ARCH | SINUS VENOSUS SEPTAL DEFECT | SITUS INVERSUS TOTALIS | Screener Diagnosis: Atrial septal defect	No	FALSE	FALSE	FALSE	FALSE	0.0511	-0.070755	FALSE	chr16:84073853-84074024
chr16	8870927	8870928	C	T	CARHSP1	1915	CARHSP1	1915	FALSE	PMM2	21596	FALSE	TRUE	FALSE	hhe_gene:CARHSP1,	CARHSP1	-1916	CARHSP1 (-2527),CARHSP1 (-2527),CARHSP1 (-2527)	1-00390:chr16:8870928:C:T	1-00390	M	ATRIAL SEPTAL DEFECT, SECUNDUM | PARTIALLY ANOMALOUS PULMONARY VEINS | RIGHT AORTIC ARCH | SINUS VENOSUS SEPTAL DEFECT | SITUS INVERSUS TOTALIS | Screener Diagnosis: Atrial septal defect	No	FALSE	FALSE	FALSE	FALSE	0.16	-0.0665152	FALSE	chr16:8870843-8871014
chr1	153633999	153634000	T	C	CHTOP	17	NPR1	44637	FALSE	S100A1	1960	FALSE	FALSE	FALSE	hhe_gene,mouseCHD_gene:CHTOP,	CHTOP	18	CHTOP (+18)	1-00392:chr1:153634000:T:C	1-00392	M	COMPLETE COMMON AV CANAL | DOUBLE OUTLET RIGHT VENTRICLE | HETEROTAXY | L-LOOP TRANSPOSITION OF THE GREAT VESSELS | LSVC TO CORONARY SINUS | MESOCARDIA | PATENT FORAMEN OVALE | PULMONARY STENOSIS, SUBVALVAR | PULMONARY STENOSIS, VALVAR | RIGHT AORTIC ARCH | VENTRICULAR INVERSION (L-LOOP VENTRICLES) | Screener Diagnosis: Conotruncal abnormality	No	FALSE	FALSE	FALSE	TRUE	0.0358	NA	FALSE	chr1:153633915-153634086
chr1	163063753	163063754	A	G	RGS4	5021	RGS4	5021	FALSE	RGS5	47367	FALSE	TRUE	FALSE	FALSE	HSD17B7	273052	HSD17B7 (+273008)	1-00392:chr1:163063754:A:G	1-00392	M	COMPLETE COMMON AV CANAL | DOUBLE OUTLET RIGHT VENTRICLE | HETEROTAXY | L-LOOP TRANSPOSITION OF THE GREAT VESSELS | LSVC TO CORONARY SINUS | MESOCARDIA | PATENT FORAMEN OVALE | PULMONARY STENOSIS, SUBVALVAR | PULMONARY STENOSIS, VALVAR | RIGHT AORTIC ARCH | VENTRICULAR INVERSION (L-LOOP VENTRICLES) | Screener Diagnosis: Conotruncal abnormality	No	FALSE	FALSE	FALSE	TRUE	0.222	0.0411389	FALSE	chr1:163063669-163063840
chr11	19177149	19177150	G	A	CSRP3	4880	NA	NA	FALSE	CSRP3	4880	FALSE	FALSE	TRUE	FALSE	CSRP3	33421	CSRP3 (+33423)	1-00392:chr11:19177150:G:A	1-00392	M	COMPLETE COMMON AV CANAL | DOUBLE OUTLET RIGHT VENTRICLE | HETEROTAXY | L-LOOP TRANSPOSITION OF THE GREAT VESSELS | LSVC TO CORONARY SINUS | MESOCARDIA | PATENT FORAMEN OVALE | PULMONARY STENOSIS, SUBVALVAR | PULMONARY STENOSIS, VALVAR | RIGHT AORTIC ARCH | VENTRICULAR INVERSION (L-LOOP VENTRICLES) | Screener Diagnosis: Conotruncal abnormality	No	FALSE	FALSE	FALSE	TRUE	0.0102	NA	FALSE	chr11:19177065-19177236
chr11	94570179	94570182	TCA	T	FUT4	20281	NA	NA	FALSE	FUT4	20281	FALSE	TRUE	FALSE	FALSE	AMOTL1	-136251	AMOTL1 (-198191)	1-00392:chr11:94570180:TCA:T	1-00392	M	COMPLETE COMMON AV CANAL | DOUBLE OUTLET RIGHT VENTRICLE | HETEROTAXY | L-LOOP TRANSPOSITION OF THE GREAT VESSELS | LSVC TO CORONARY SINUS | MESOCARDIA | PATENT FORAMEN OVALE | PULMONARY STENOSIS, SUBVALVAR | PULMONARY STENOSIS, VALVAR | RIGHT AORTIC ARCH | VENTRICULAR INVERSION (L-LOOP VENTRICLES) | Screener Diagnosis: Conotruncal abnormality	No	FALSE	FALSE	FALSE	TRUE	0.113	-0.210548	FALSE	chr11:94570095-94570266
chr13	105338902	105338903	C	T	DAOA	126964	NA	NA	FALSE	NA	NA	FALSE	FALSE	TRUE	FALSE	EFNB2	1196760	None	1-00392:chr13:105338903:C:T	1-00392	M	COMPLETE COMMON AV CANAL | DOUBLE OUTLET RIGHT VENTRICLE | HETEROTAXY | L-LOOP TRANSPOSITION OF THE GREAT VESSELS | LSVC TO CORONARY SINUS | MESOCARDIA | PATENT FORAMEN OVALE | PULMONARY STENOSIS, SUBVALVAR | PULMONARY STENOSIS, VALVAR | RIGHT AORTIC ARCH | VENTRICULAR INVERSION (L-LOOP VENTRICLES) | Screener Diagnosis: Conotruncal abnormality	No	FALSE	FALSE	FALSE	TRUE	0.0331	NA	FALSE	chr13:105338818-105338989
chr15	40102390	40102391	T	C	BMF	6501	NA	NA	FALSE	NA	NA	FALSE	FALSE	TRUE	FALSE	BUB1B	-58633	SRP14 (-63203)	1-00392:chr15:40102391:T:C	1-00392	M	COMPLETE COMMON AV CANAL | DOUBLE OUTLET RIGHT VENTRICLE | HETEROTAXY | L-LOOP TRANSPOSITION OF THE GREAT VESSELS | LSVC TO CORONARY SINUS | MESOCARDIA | PATENT FORAMEN OVALE | PULMONARY STENOSIS, SUBVALVAR | PULMONARY STENOSIS, VALVAR | RIGHT AORTIC ARCH | VENTRICULAR INVERSION (L-LOOP VENTRICLES) | Screener Diagnosis: Conotruncal abnormality	No	FALSE	FALSE	FALSE	TRUE	0.0904	NA	FALSE	chr15:40102306-40102477
chr17	75201850	75201851	A	G	NUP85	3808	HN1	33569	FALSE	GGA3	34748	FALSE	FALSE	FALSE	hhe_gene:NUP85,	NUP85	-3809	NUP85 (-3840)	1-00392:chr17:75201851:A:G	1-00392	M	COMPLETE COMMON AV CANAL | DOUBLE OUTLET RIGHT VENTRICLE | HETEROTAXY | L-LOOP TRANSPOSITION OF THE GREAT VESSELS | LSVC TO CORONARY SINUS | MESOCARDIA | PATENT FORAMEN OVALE | PULMONARY STENOSIS, SUBVALVAR | PULMONARY STENOSIS, VALVAR | RIGHT AORTIC ARCH | VENTRICULAR INVERSION (L-LOOP VENTRICLES) | Screener Diagnosis: Conotruncal abnormality	No	FALSE	FALSE	FALSE	TRUE	0.0697	NA	FALSE	chr17:75201766-75201937
chr2	160336837	160336838	T	G	ITGB6	64949	NA	NA	FALSE	NA	NA	FALSE	FALSE	TRUE	FALSE	RBMS1	156969	RBMS1 (+156956)	1-00392:chr2:160336838:T:G	1-00392	M	COMPLETE COMMON AV CANAL | DOUBLE OUTLET RIGHT VENTRICLE | HETEROTAXY | L-LOOP TRANSPOSITION OF THE GREAT VESSELS | LSVC TO CORONARY SINUS | MESOCARDIA | PATENT FORAMEN OVALE | PULMONARY STENOSIS, SUBVALVAR | PULMONARY STENOSIS, VALVAR | RIGHT AORTIC ARCH | VENTRICULAR INVERSION (L-LOOP VENTRICLES) | Screener Diagnosis: Conotruncal abnormality	No	FALSE	FALSE	FALSE	TRUE	0	-0.300595	FALSE	chr2:160336753-160336924
chr2	210624847	210624848	A	G	CPS1	54259	NA	NA	FALSE	NA	NA	FALSE	TRUE	FALSE	FALSE	LANCL1	-147196	None	1-00392:chr2:210624848:A:G	1-00392	M	COMPLETE COMMON AV CANAL | DOUBLE OUTLET RIGHT VENTRICLE | HETEROTAXY | L-LOOP TRANSPOSITION OF THE GREAT VESSELS | LSVC TO CORONARY SINUS | MESOCARDIA | PATENT FORAMEN OVALE | PULMONARY STENOSIS, SUBVALVAR | PULMONARY STENOSIS, VALVAR | RIGHT AORTIC ARCH | VENTRICULAR INVERSION (L-LOOP VENTRICLES) | Screener Diagnosis: Conotruncal abnormality	No	FALSE	FALSE	FALSE	TRUE	0.145	NA	FALSE	chr2:210624763-210624934
chr2	241588259	241588260	G	A	BOK	14121	ATG4B	48953	FALSE	BOK	14121	FALSE	FALSE	FALSE	hhe_gene:THAP4,	THAP4	48898	THAP4 (+49189)	1-00392:chr2:241588260:G:A	1-00392	M	COMPLETE COMMON AV CANAL | DOUBLE OUTLET RIGHT VENTRICLE | HETEROTAXY | L-LOOP TRANSPOSITION OF THE GREAT VESSELS | LSVC TO CORONARY SINUS | MESOCARDIA | PATENT FORAMEN OVALE | PULMONARY STENOSIS, SUBVALVAR | PULMONARY STENOSIS, VALVAR | RIGHT AORTIC ARCH | VENTRICULAR INVERSION (L-LOOP VENTRICLES) | Screener Diagnosis: Conotruncal abnormality	No	FALSE	FALSE	FALSE	TRUE	0.00657	NA	FALSE	chr2:241588175-241588346
chr3	194602731	194602732	G	A	TMEM44	15058	NA	NA	FALSE	LSG1	38056	FALSE	FALSE	TRUE	FALSE	PPP1R2	940654	None	1-00392:chr3:194602732:G:A	1-00392	M	COMPLETE COMMON AV CANAL | DOUBLE OUTLET RIGHT VENTRICLE | HETEROTAXY | L-LOOP TRANSPOSITION OF THE GREAT VESSELS | LSVC TO CORONARY SINUS | MESOCARDIA | PATENT FORAMEN OVALE | PULMONARY STENOSIS, SUBVALVAR | PULMONARY STENOSIS, VALVAR | RIGHT AORTIC ARCH | VENTRICULAR INVERSION (L-LOOP VENTRICLES) | Screener Diagnosis: Conotruncal abnormality	No	FALSE	FALSE	FALSE	TRUE	0.0393	-0.0675169	FALSE	chr3:194602647-194602818
chr3	194602897	194602898	C	A	TMEM44	15224	NA	NA	FALSE	LSG1	37890	FALSE	FALSE	TRUE	FALSE	PPP1R2	940488	None	1-00392:chr3:194602898:C:A	1-00392	M	COMPLETE COMMON AV CANAL | DOUBLE OUTLET RIGHT VENTRICLE | HETEROTAXY | L-LOOP TRANSPOSITION OF THE GREAT VESSELS | LSVC TO CORONARY SINUS | MESOCARDIA | PATENT FORAMEN OVALE | PULMONARY STENOSIS, SUBVALVAR | PULMONARY STENOSIS, VALVAR | RIGHT AORTIC ARCH | VENTRICULAR INVERSION (L-LOOP VENTRICLES) | Screener Diagnosis: Conotruncal abnormality	No	FALSE	FALSE	FALSE	TRUE	0.017	-0.0348922	FALSE	chr3:194602813-194602984
chr3	52716973	52716974	C	A	GLT8D1	10890	PBRM1	31056	FALSE	SPCS1	5827	FALSE	FALSE	FALSE	hhe_gene:SPCS1,	SPCS1	12019	None	1-00392:chr3:52716974:C:A	1-00392	M	COMPLETE COMMON AV CANAL | DOUBLE OUTLET RIGHT VENTRICLE | HETEROTAXY | L-LOOP TRANSPOSITION OF THE GREAT VESSELS | LSVC TO CORONARY SINUS | MESOCARDIA | PATENT FORAMEN OVALE | PULMONARY STENOSIS, SUBVALVAR | PULMONARY STENOSIS, VALVAR | RIGHT AORTIC ARCH | VENTRICULAR INVERSION (L-LOOP VENTRICLES) | Screener Diagnosis: Conotruncal abnormality	No	FALSE	FALSE	FALSE	TRUE	0	0.0447051	FALSE	chr3:52716889-52717060
chr13	28830249	28830254	CCACA	C	MTUS2	9901	NA	NA	FALSE	NA	NA	FALSE	FALSE	FALSE	hhe_gene:MTUS2,	MTUS2	9913	MTUS2 (+9902), SLC7A1 (+765438)	1-00400:chr13:28830250:CCACA:C	1-00400	M	PULMONARY STENOSIS, SUBVALVAR | PULMONARY STENOSIS, VALVAR | TETRALOGY OF FALLOT | Screener Diagnosis: Conotruncal abnormality	No	TRUE	FALSE	FALSE	FALSE	0.0155	NA	FALSE	chr13:28830166-28830337
chr14	65682621	65682622	G	C	FUT8	61499	NA	NA	FALSE	NA	NA	FALSE	TRUE	FALSE	FALSE	MAX	-579927	None	1-00400:chr14:65682622:G:C	1-00400	M	PULMONARY STENOSIS, SUBVALVAR | PULMONARY STENOSIS, VALVAR | TETRALOGY OF FALLOT | Screener Diagnosis: Conotruncal abnormality	No	TRUE	FALSE	FALSE	FALSE	0.12	NA	FALSE	chr14:65682537-65682708
chr20	25526009	25526010	T	C	NINL	59507	NA	NA	FALSE	NA	NA	FALSE	TRUE	FALSE	FALSE	PYGB	277925	None	1-00400:chr20:25526010:T:C	1-00400	M	PULMONARY STENOSIS, SUBVALVAR | PULMONARY STENOSIS, VALVAR | TETRALOGY OF FALLOT | Screener Diagnosis: Conotruncal abnormality	No	TRUE	FALSE	FALSE	FALSE	0.167	NA	FALSE	chr20:25525925-25526096
chr5	39903897	39903898	C	T	DAB2	441597	NA	NA	FALSE	NA	NA	FALSE	TRUE	FALSE	FALSE	DAB2	-441598	DAB2 (-478728)	1-00400:chr5:39903898:C:T	1-00400	M	PULMONARY STENOSIS, SUBVALVAR | PULMONARY STENOSIS, VALVAR | TETRALOGY OF FALLOT | Screener Diagnosis: Conotruncal abnormality	No	TRUE	FALSE	FALSE	FALSE	0.23	NA	FALSE	chr5:39903813-39903984
chr6	36846654	36846655	G	A	CPNE5	6652	C6orf89	25215	FALSE	PPIL1	8172	FALSE	FALSE	TRUE	hhe_gene:PPIL1,	CPNE5	-7210	CPNE5 (-6653), PPIL1 (+28369)	1-00400:chr6:36846655:G:A	1-00400	M	PULMONARY STENOSIS, SUBVALVAR | PULMONARY STENOSIS, VALVAR | TETRALOGY OF FALLOT | Screener Diagnosis: Conotruncal abnormality	No	TRUE	FALSE	FALSE	FALSE	0.0242	-0.2393	FALSE	chr6:36846570-36846741
chr8	30173679	30173680	T	G	DCTN6	9960	MBOAT4	28993	FALSE	NA	NA	FALSE	FALSE	TRUE	hhe_gene:DCTN6,	DCTN6	17361	RBPMS (-210831), DCTN6 (+17383)	1-00400:chr8:30173680:T:G	1-00400	M	PULMONARY STENOSIS, SUBVALVAR | PULMONARY STENOSIS, VALVAR | TETRALOGY OF FALLOT | Screener Diagnosis: Conotruncal abnormality	No	TRUE	FALSE	FALSE	FALSE	0	NA	FALSE	chr8:30173595-30173766
chr9	19230048	19230049	G	A	DENND4C	386	DENND4C	386	FALSE	NA	NA	FALSE	TRUE	TRUE	FALSE	PLIN2	-80770	None	1-00400:chr9:19230049:G:A	1-00400	M	PULMONARY STENOSIS, SUBVALVAR | PULMONARY STENOSIS, VALVAR | TETRALOGY OF FALLOT | Screener Diagnosis: Conotruncal abnormality	No	TRUE	FALSE	FALSE	FALSE	0.123	-0.149287	FALSE	chr9:19229964-19230135
chr1	185041673	185041674	G	T	RNF2	3690	RNF2	3690	FALSE	NA	NA	FALSE	FALSE	FALSE	hhe_gene:RNF2,	RNF2	-3852	RNF2 (-3690),RNF2 (-3690)	1-00418:chr1:185041674:G:T	1-00418	M	LEFT AORTIC ARCH WITH NORMAL BRANCHING PATTERN | MITRAL STENOSIS, VALVAR | UNICOMMISSURAL (UNICUSPID, UNILEAFLET, UNIFOLIATE) AORTIC VALVE | Screener Diagnosis: Left-sided obstructive lesion	Yes	FALSE	TRUE	FALSE	TRUE	0.0161	0.0433593	FALSE	chr1:185041589-185041760
chr13	23568798	23568799	T	C	TNFRSF19	1571	TNFRSF19	1571	FALSE	NA	NA	FALSE	FALSE	TRUE	FALSE	SGCG	387819	SACS (-157286), TNFRSF19 (-10561)	1-00418:chr13:23568799:T:C	1-00418	M	LEFT AORTIC ARCH WITH NORMAL BRANCHING PATTERN | MITRAL STENOSIS, VALVAR | UNICOMMISSURAL (UNICUSPID, UNILEAFLET, UNIFOLIATE) AORTIC VALVE | Screener Diagnosis: Left-sided obstructive lesion	Yes	FALSE	TRUE	FALSE	TRUE	0.0163	0.0566988	FALSE	chr13:23568714-23568885
chr16	35687697	35687698	G	T	ZNF267	3770340	NA	NA	FALSE	NA	NA	FALSE	TRUE	FALSE	FALSE	TGFB1I1	4216113	None	1-00418:chr16:35687698:G:T	1-00418	M	LEFT AORTIC ARCH WITH NORMAL BRANCHING PATTERN | MITRAL STENOSIS, VALVAR | UNICOMMISSURAL (UNICUSPID, UNILEAFLET, UNIFOLIATE) AORTIC VALVE | Screener Diagnosis: Left-sided obstructive lesion	Yes	FALSE	TRUE	FALSE	TRUE	0.108	-0.0509365	FALSE	chr16:35687613-35687784
chr16	86557390	86557394	TATC	T	MTHFSD	2155	FOXL1	21112	FALSE	FOXF1	41972	TRUE	FALSE	FALSE	omimCHD_gene,mouseCHD_gene,multihitWES_gene:FOXC2,	FOXC2	-9437	MTHFSD (-2181)	1-00418:chr16:86557391:TATC:T	1-00418	M	LEFT AORTIC ARCH WITH NORMAL BRANCHING PATTERN | MITRAL STENOSIS, VALVAR | UNICOMMISSURAL (UNICUSPID, UNILEAFLET, UNIFOLIATE) AORTIC VALVE | Screener Diagnosis: Left-sided obstructive lesion	Yes	FALSE	TRUE	FALSE	TRUE	0.0525	NA	FALSE	chr16:86557307-86557478
chr9	130101623	130101625	A	AG	GPR107	38544	NA	NA	FALSE	NA	NA	FALSE	FALSE	TRUE	FALSE	GPR107	48198	NCS1 (-70954), GPR107 (+48198)	1-00418:chr9:130101624:A:AG	1-00418	M	LEFT AORTIC ARCH WITH NORMAL BRANCHING PATTERN | MITRAL STENOSIS, VALVAR | UNICOMMISSURAL (UNICUSPID, UNILEAFLET, UNIFOLIATE) AORTIC VALVE | Screener Diagnosis: Left-sided obstructive lesion	Yes	FALSE	TRUE	FALSE	TRUE	0.0139	-0.117214	FALSE	chr9:130101540-130101710
chr1	3317796	3317797	T	C	ARHGEF16	136629	NA	NA	FALSE	NA	NA	FALSE	FALSE	TRUE	FALSE	PRDM16	248628	ARHGEF16 (-136629), PRDM16 (+248586)	1-00423:chr1:3317797:T:C	1-00423	F	AORTICO-PULMONARY WINDOW, PROXIMAL DEFECT | ATRIAL SEPTAL DEFECT, SECUNDUM | COARCTATION | LEFT AORTIC ARCH | Screener Diagnosis: Atrial septal defect	No	TRUE	FALSE	FALSE	FALSE	0.0714	NA	FALSE	chr1:3317712-3317883
chr1	53206723	53206724	A	G	CPT2	7473	NA	NA	FALSE	C1orf123	7375	FALSE	FALSE	FALSE	hhe_gene:CPT2,	CPT2	9932	CPT2 (+10295)	1-00423:chr1:53206724:A:G	1-00423	F	AORTICO-PULMONARY WINDOW, PROXIMAL DEFECT | ATRIAL SEPTAL DEFECT, SECUNDUM | COARCTATION | LEFT AORTIC ARCH | Screener Diagnosis: Atrial septal defect	No	TRUE	FALSE	FALSE	FALSE	0.0323	0.0264743	FALSE	chr1:53206639-53206810
chr11	65600362	65600363	T	C	KCNK7	4366	LTBP3	41432	FALSE	EHBP1L1	7712	FALSE	FALSE	FALSE	hhe_gene:MAP3K11,	MAP3K11	15020	None	1-00423:chr11:65600363:T:C	1-00423	F	AORTICO-PULMONARY WINDOW, PROXIMAL DEFECT | ATRIAL SEPTAL DEFECT, SECUNDUM | COARCTATION | LEFT AORTIC ARCH | Screener Diagnosis: Atrial septal defect	No	TRUE	FALSE	FALSE	FALSE	0.023	-0.0323009	FALSE	chr11:65600278-65600449
chr12	131700989	131700990	C	T	SFSWAP	10091	SFSWAP	10091	FALSE	NA	NA	FALSE	FALSE	FALSE	hhe_gene:SFSWAP,	SFSWAP	-10091	SFSWAP (-10147)	1-00423:chr12:131700990:C:T	1-00423	F	AORTICO-PULMONARY WINDOW, PROXIMAL DEFECT | ATRIAL SEPTAL DEFECT, SECUNDUM | COARCTATION | LEFT AORTIC ARCH | Screener Diagnosis: Atrial septal defect	No	TRUE	FALSE	FALSE	FALSE	0.0145	-0.0271962	FALSE	chr12:131700905-131701076
chr3	12785836	12785837	C	T	CAND2	10635	TMEM40	16379	FALSE	RPL32	48648	FALSE	FALSE	FALSE	hhe_gene:CAND2,	CAND2	-10636	CAND2 (-10843)	1-00423:chr3:12785837:C:T	1-00423	F	AORTICO-PULMONARY WINDOW, PROXIMAL DEFECT | ATRIAL SEPTAL DEFECT, SECUNDUM | COARCTATION | LEFT AORTIC ARCH | Screener Diagnosis: Atrial septal defect	No	TRUE	FALSE	FALSE	FALSE	0.0484	NA	FALSE	chr3:12785752-12785923
chr7	86228115	86228117	G	GC	GRM3	415797	NA	NA	FALSE	NA	NA	FALSE	TRUE	FALSE	FALSE	SEMA3D	-1041060	None	1-00423:chr7:86228116:G:GC	1-00423	F	AORTICO-PULMONARY WINDOW, PROXIMAL DEFECT | ATRIAL SEPTAL DEFECT, SECUNDUM | COARCTATION | LEFT AORTIC ARCH | Screener Diagnosis: Atrial septal defect	No	TRUE	FALSE	FALSE	FALSE	0.11	-0.0999615	FALSE	chr7:86228032-86228202
chr11	61137565	61137566	C	T	VPS37C	7309	NA	NA	FALSE	CD5	9713	FALSE	TRUE	FALSE	FALSE	DDB1	205030	None	1-00436:chr11:61137566:C:T	1-00436	M	HYPOPLASTIC LEFT HEART SYNDROME | LSVC TO CORONARY SINUS | MITRAL ATRESIA | Screener Diagnosis: Left-sided obstructive lesion	No	FALSE	TRUE	FALSE	FALSE	0.102	-0.256192	FALSE	chr11:61137481-61137652
chr12	109449946	109449947	C	T	UBE3B	27455	UBE3B	27455	FALSE	NA	NA	FALSE	FALSE	FALSE	hhe_gene,mouseCHD_gene:KCTD10,	KCTD10	27413	KCTD10 (+27597)	1-00436:chr12:109449947:C:T	1-00436	M	HYPOPLASTIC LEFT HEART SYNDROME | LSVC TO CORONARY SINUS | MITRAL ATRESIA | Screener Diagnosis: Left-sided obstructive lesion	No	FALSE	TRUE	FALSE	FALSE	0.0108	NA	FALSE	chr12:109449862-109450033
chr14	95095280	95095281	G	A	DICER1	9052	NA	NA	FALSE	NA	NA	FALSE	TRUE	FALSE	hhe_gene,mouseCHD_gene:DICER1,	DICER1	62730	DICER1 (+62729)	1-00436:chr14:95095281:G:A	1-00436	M	HYPOPLASTIC LEFT HEART SYNDROME | LSVC TO CORONARY SINUS | MITRAL ATRESIA | Screener Diagnosis: Left-sided obstructive lesion	No	FALSE	TRUE	FALSE	FALSE	0.203	NA	FALSE	chr14:95095196-95095367
chr16	8889395	8889396	C	A	CARHSP1	20383	CARHSP1	20383	FALSE	USP7	2698	FALSE	FALSE	FALSE	hhe_gene:USP7,	CARHSP1	-20384	USP7 (+74088)	1-00436:chr16:8889396:C:A	1-00436	M	HYPOPLASTIC LEFT HEART SYNDROME | LSVC TO CORONARY SINUS | MITRAL ATRESIA | Screener Diagnosis: Left-sided obstructive lesion	No	FALSE	TRUE	FALSE	FALSE	0.00244	-0.149152	FALSE	chr16:8889311-8889482
chr17	4569473	4569474	G	A	GGT6	8655	SMTNL2	14525	FALSE	SPNS2	30438	FALSE	FALSE	FALSE	hhe_gene:SMTNL2,	MYBBP1A	-14088	None	1-00436:chr17:4569474:G:A	1-00436	M	HYPOPLASTIC LEFT HEART SYNDROME | LSVC TO CORONARY SINUS | MITRAL ATRESIA | Screener Diagnosis: Left-sided obstructive lesion	No	FALSE	TRUE	FALSE	FALSE	0.0259	-0.15791	FALSE	chr17:4569389-4569560
chr3	190056392	190056393	G	A	P3H2	66044	NA	NA	FALSE	NA	NA	FALSE	FALSE	TRUE	FALSE	CCDC50	-1272693	None	1-00436:chr3:190056393:G:A	1-00436	M	HYPOPLASTIC LEFT HEART SYNDROME | LSVC TO CORONARY SINUS | MITRAL ATRESIA | Screener Diagnosis: Left-sided obstructive lesion	No	FALSE	TRUE	FALSE	FALSE	0.0372	NA	FALSE	chr3:190056308-190056479
chr3	89335882	89335883	A	G	EPHA3	146251	NA	NA	FALSE	NA	NA	FALSE	TRUE	FALSE	FALSE	EPHA3	228261	EPHA3 (+228359)	1-00436:chr3:89335883:A:G	1-00436	M	HYPOPLASTIC LEFT HEART SYNDROME | LSVC TO CORONARY SINUS | MITRAL ATRESIA | Screener Diagnosis: Left-sided obstructive lesion	No	FALSE	TRUE	FALSE	FALSE	0.112	-0.0616058	FALSE	chr3:89335798-89335969
chr1	115726109	115726110	G	A	CASQ2	26102	NA	NA	FALSE	VANGL1	27885	FALSE	FALSE	TRUE	hhe_gene:CASQ2,	CASQ2	42604	CASQ2 (+42671)	1-00448:chr1:115726110:G:A	1-00448	F	MULTIPLE MAJOR AORTOPULMONARY COLLATERAL ARTERIES (MAPCAS) | PATENT FORAMEN OVALE | PULMONARY STENOSIS, SUBVALVAR | PULMONARY STENOSIS, VALVAR | RIGHT AORTIC ARCH | TETRALOGY OF FALLOT | Screener Diagnosis: Conotruncal abnormality	No	TRUE	FALSE	FALSE	FALSE	0.0481	NA	FALSE	chr1:115726025-115726196
chr1	30944374	30944375	G	A	SDC3	35613	SDC3	35613	FALSE	NA	NA	FALSE	FALSE	FALSE	hhe_gene:PUM1,	SDC3	-35616	SDC3 (-35614), PUM1 (+121320)	1-00448:chr1:30944375:G:A	1-00448	F	MULTIPLE MAJOR AORTOPULMONARY COLLATERAL ARTERIES (MAPCAS) | PATENT FORAMEN OVALE | PULMONARY STENOSIS, SUBVALVAR | PULMONARY STENOSIS, VALVAR | RIGHT AORTIC ARCH | TETRALOGY OF FALLOT | Screener Diagnosis: Conotruncal abnormality	No	TRUE	FALSE	FALSE	FALSE	0.00994	NA	FALSE	chr1:30944290-30944461
chr15	66502376	66502377	C	T	ZWILCH	2582	SNAPC5	4563	FALSE	LCTL	44802	FALSE	FALSE	FALSE	hhe_gene:RPL4,	RPL4	22156	SNAPC5 (-4564)	1-00448:chr15:66502377:C:T	1-00448	F	MULTIPLE MAJOR AORTOPULMONARY COLLATERAL ARTERIES (MAPCAS) | PATENT FORAMEN OVALE | PULMONARY STENOSIS, SUBVALVAR | PULMONARY STENOSIS, VALVAR | RIGHT AORTIC ARCH | TETRALOGY OF FALLOT | Screener Diagnosis: Conotruncal abnormality	No	TRUE	FALSE	FALSE	FALSE	0.0201	NA	FALSE	chr15:66502292-66502463
chr16	84048852	84048853	T	C	SLC38A8	6216	SLC38A8	6216	FALSE	MBTPS1	4908	FALSE	FALSE	FALSE	hhe_gene:MBTPS1,	MBTPS1	68090	MBTPS1 (+68053)	1-00448:chr16:84048853:T:C	1-00448	F	MULTIPLE MAJOR AORTOPULMONARY COLLATERAL ARTERIES (MAPCAS) | PATENT FORAMEN OVALE | PULMONARY STENOSIS, SUBVALVAR | PULMONARY STENOSIS, VALVAR | RIGHT AORTIC ARCH | TETRALOGY OF FALLOT | Screener Diagnosis: Conotruncal abnormality	No	TRUE	FALSE	FALSE	FALSE	0	NA	FALSE	chr16:84048768-84048939
chr2	54551858	54551859	C	G	SPTBN1	95573	NA	NA	FALSE	NA	NA	FALSE	FALSE	TRUE	FALSE	SPTBN1	95541	SPTBN1 (+95574)	1-00448:chr2:54551859:C:G	1-00448	F	MULTIPLE MAJOR AORTOPULMONARY COLLATERAL ARTERIES (MAPCAS) | PATENT FORAMEN OVALE | PULMONARY STENOSIS, SUBVALVAR | PULMONARY STENOSIS, VALVAR | RIGHT AORTIC ARCH | TETRALOGY OF FALLOT | Screener Diagnosis: Conotruncal abnormality	No	TRUE	FALSE	FALSE	FALSE	0.0414	NA	FALSE	chr2:54551774-54551945
chr6	136454209	136454210	C	T	MAP7	96609	NA	NA	FALSE	NA	NA	FALSE	FALSE	FALSE	hhe_gene:MAP7,	MAP7	96609	BCLAF1 (-164359), MAP7 (+72003)	1-00448:chr6:136454210:C:T	1-00448	F	MULTIPLE MAJOR AORTOPULMONARY COLLATERAL ARTERIES (MAPCAS) | PATENT FORAMEN OVALE | PULMONARY STENOSIS, SUBVALVAR | PULMONARY STENOSIS, VALVAR | RIGHT AORTIC ARCH | TETRALOGY OF FALLOT | Screener Diagnosis: Conotruncal abnormality	No	TRUE	FALSE	FALSE	FALSE	0.00858	NA	FALSE	chr6:136454125-136454296
chr9	13706991	13706992	C	T	MPDZ	427401	NA	NA	FALSE	NA	NA	FALSE	FALSE	TRUE	FALSE	MPDZ	-427300	MPDZ (-427402), NFIB (+606675)	1-00448:chr9:13706992:C:T	1-00448	F	MULTIPLE MAJOR AORTOPULMONARY COLLATERAL ARTERIES (MAPCAS) | PATENT FORAMEN OVALE | PULMONARY STENOSIS, SUBVALVAR | PULMONARY STENOSIS, VALVAR | RIGHT AORTIC ARCH | TETRALOGY OF FALLOT | Screener Diagnosis: Conotruncal abnormality	No	TRUE	FALSE	FALSE	FALSE	0.0132	NA	FALSE	chr9:13706907-13707078
chr11	7582116	7582117	C	T	PPFIBP2	68818	NA	NA	FALSE	NA	NA	FALSE	FALSE	TRUE	FALSE	EIF3F	-388135	PPFIBP2 (+68347)	1-00452:chr11:7582117:C:T	1-00452	M	PATENT FORAMEN OVALE | PULMONARY STENOSIS, VALVAR | Screener Diagnosis: Other: PS	No	FALSE	FALSE	FALSE	FALSE	0.04	-0.221045	FALSE	chr11:7582032-7582203
chr15	58875361	58875362	C	G	RNF111	10186	NA	NA	FALSE	SLTM	3683	FALSE	FALSE	FALSE	hhe_gene:SLTM,	RNF111	10187	SLTM (+58291)	1-00452:chr15:58875362:C:G	1-00452	M	PATENT FORAMEN OVALE | PULMONARY STENOSIS, VALVAR | Screener Diagnosis: Other: PS	No	FALSE	FALSE	FALSE	FALSE	0.0261	NA	FALSE	chr15:58875277-58875448
chr16	4614758	4614759	C	A	UBALD1	268	MGRN1	1734	FALSE	C16orf96	14044	FALSE	FALSE	FALSE	hhe_gene,mouseCHD_gene:MGRN1,	MGRN1	-1735	CDIP1 (-99650), MGRN1 (-10031)	1-00452:chr16:4614759:C:A	1-00452	M	PATENT FORAMEN OVALE | PULMONARY STENOSIS, VALVAR | Screener Diagnosis: Other: PS	No	FALSE	FALSE	FALSE	FALSE	NA	NA	TRUE	chr16:4614674-4614845
chr19	11268810	11268811	T	C	DOCK6	6329	TSPAN16	27328	FALSE	ANGPTL8	26867	FALSE	TRUE	FALSE	FALSE	DOCK6	-6286	DOCK6 (-6359)	1-00452:chr19:11268811:T:C	1-00452	M	PATENT FORAMEN OVALE | PULMONARY STENOSIS, VALVAR | Screener Diagnosis: Other: PS	No	FALSE	FALSE	FALSE	FALSE	0.112	0.149256	FALSE	chr19:11268726-11268897
chr19	2267471	2267472	T	C	OAZ1	2037	PLEKHJ1	29767	FALSE	C19orf35	7150	FALSE	FALSE	FALSE	hhe_gene:OAZ1,	OAZ1	-2037	OAZ1 (-2048)	1-00452:chr19:2267472:T:C	1-00452	M	PATENT FORAMEN OVALE | PULMONARY STENOSIS, VALVAR | Screener Diagnosis: Other: PS	No	FALSE	FALSE	FALSE	FALSE	0	0.0545857	FALSE	chr19:2267387-2267558
chr19	2269012	2269013	A	G	OAZ1	496	PLEKHJ1	31308	FALSE	C19orf35	5609	FALSE	FALSE	FALSE	hhe_gene:OAZ1,	OAZ1	-497	OAZ1 (-507)	1-00452:chr19:2269013:A:G	1-00452	M	PATENT FORAMEN OVALE | PULMONARY STENOSIS, VALVAR | Screener Diagnosis: Other: PS	No	FALSE	FALSE	FALSE	FALSE	0.0172	0.208795	FALSE	chr19:2268928-2269099
chr19	2269031	2269032	A	G	OAZ1	477	PLEKHJ1	31327	FALSE	C19orf35	5590	FALSE	FALSE	FALSE	hhe_gene:OAZ1,	OAZ1	-477	OAZ1 (-488)	1-00452:chr19:2269032:A:G	1-00452	M	PATENT FORAMEN OVALE | PULMONARY STENOSIS, VALVAR | Screener Diagnosis: Other: PS	No	FALSE	FALSE	FALSE	FALSE	0.0217	NA	FALSE	chr19:2268947-2269118
chr2	159167378	159167379	G	C	WDSUB1	68414	NA	NA	FALSE	NA	NA	FALSE	FALSE	TRUE	FALSE	TANC1	198738	WDSUB1 (+119213), TANC1 (+198708)	1-00452:chr2:159167379:G:C	1-00452	M	PATENT FORAMEN OVALE | PULMONARY STENOSIS, VALVAR | Screener Diagnosis: Other: PS	No	FALSE	FALSE	FALSE	FALSE	0.041	-0.329366	FALSE	chr2:159167294-159167465
chr4	56388850	56388854	CCTT	C	AASDH	1342	PAICS	46887	FALSE	PPAT	4508	FALSE	TRUE	TRUE	hhe_gene:PPAT,	PAICS	-21664	None	1-00452:chr4:56388851:CCTT:C	1-00452	M	PATENT FORAMEN OVALE | PULMONARY STENOSIS, VALVAR | Screener Diagnosis: Other: PS	No	FALSE	FALSE	FALSE	FALSE	0.102	-0.0441525	FALSE	chr4:56388767-56388938
chr8	24045444	24045445	C	G	STC1	190637	NA	NA	FALSE	NA	NA	FALSE	TRUE	FALSE	FALSE	NKX2-6	-338688	None	1-00452:chr8:24045445:C:G	1-00452	M	PATENT FORAMEN OVALE | PULMONARY STENOSIS, VALVAR | Screener Diagnosis: Other: PS	No	FALSE	FALSE	FALSE	FALSE	0.106	-0.22092	FALSE	chr8:24045360-24045531
chr9	137420613	137420614	G	A	EXD3	2648	NOXA1	2736	FALSE	ENTPD8	13750	FALSE	TRUE	FALSE	FALSE	NSMF	38720	None	1-00452:chr9:137420614:G:A	1-00452	M	PATENT FORAMEN OVALE | PULMONARY STENOSIS, VALVAR | Screener Diagnosis: Other: PS	No	FALSE	FALSE	FALSE	FALSE	0.241	NA	FALSE	chr9:137420529-137420700
chr9	26955392	26955399	CAAGTTT	C	PLAA	7929	PLAA	7929	FALSE	LRRC19	37737	FALSE	FALSE	TRUE	mouseCHD_gene:IFT74,	PLAA	-8154	PLAA (-7930)	1-00452:chr9:26955393:CAAGTTT:C	1-00452	M	PATENT FORAMEN OVALE | PULMONARY STENOSIS, VALVAR | Screener Diagnosis: Other: PS	No	FALSE	FALSE	FALSE	FALSE	0.0684	NA	FALSE	chr9:26955310-26955481
chr11	134692275	134692278	CAT	C	B3GAT1	280357	NA	NA	FALSE	NA	NA	FALSE	TRUE	FALSE	FALSE	VPS26B	467605	None	1-00466:chr11:134692276:CAT:C	1-00466	F	ATRIAL SEPTAL DEFECT, SECUNDUM | HYPOPLASTIC MAIN PULMONARY ARTERY | HYPOPLASTIC RIGHT VENTRICLE (SUBNORMAL CAVITY VOLUME) | PULMONARY ATRESIA CONGENITAL | TRICUSPID STENOSIS | Screener Diagnosis: Conotruncal abnormality	No	FALSE	FALSE	FALSE	TRUE	0.157	0.0393214	FALSE	chr11:134692191-134692362
chr12	57890670	57890671	C	T	CTDSP2	43931	CTDSP2	43931	FALSE	NA	NA	FALSE	FALSE	TRUE	FALSE	CTDSP2	-43941	CTDSP2 (-43932)	1-00466:chr12:57890671:C:T	1-00466	F	ATRIAL SEPTAL DEFECT, SECUNDUM | HYPOPLASTIC MAIN PULMONARY ARTERY | HYPOPLASTIC RIGHT VENTRICLE (SUBNORMAL CAVITY VOLUME) | PULMONARY ATRESIA CONGENITAL | TRICUSPID STENOSIS | Screener Diagnosis: Conotruncal abnormality	No	FALSE	FALSE	FALSE	TRUE	0.012	NA	FALSE	chr12:57890586-57890757
chr13	52442887	52442888	T	G	VPS36	7740	THSD1	36393	FALSE	NA	NA	FALSE	FALSE	FALSE	hhe_gene:CKAP2,	CKAP2	-12541	THSD1 (-36760)	1-00466:chr13:52442888:T:G	1-00466	F	ATRIAL SEPTAL DEFECT, SECUNDUM | HYPOPLASTIC MAIN PULMONARY ARTERY | HYPOPLASTIC RIGHT VENTRICLE (SUBNORMAL CAVITY VOLUME) | PULMONARY ATRESIA CONGENITAL | TRICUSPID STENOSIS | Screener Diagnosis: Conotruncal abnormality	No	FALSE	FALSE	FALSE	TRUE	0.00276	NA	FALSE	chr13:52442803-52442974
chr18	22338883	22338884	G	A	CTAGE1	74717	NA	NA	FALSE	NA	NA	FALSE	FALSE	TRUE	FALSE	GATA6	169295	GATA6 (+169441)	1-00466:chr18:22338884:G:A	1-00466	F	ATRIAL SEPTAL DEFECT, SECUNDUM | HYPOPLASTIC MAIN PULMONARY ARTERY | HYPOPLASTIC RIGHT VENTRICLE (SUBNORMAL CAVITY VOLUME) | PULMONARY ATRESIA CONGENITAL | TRICUSPID STENOSIS | Screener Diagnosis: Conotruncal abnormality	No	FALSE	FALSE	FALSE	TRUE	0.0183	0.0529077	FALSE	chr18:22338799-22338970
chr18	58594631	58594632	C	T	ALPK2	34325	NA	NA	FALSE	NA	NA	FALSE	FALSE	TRUE	FALSE	ALPK2	34459	ALPK2 (+34325), NEDD4L (+550254)	1-00466:chr18:58594632:C:T	1-00466	F	ATRIAL SEPTAL DEFECT, SECUNDUM | HYPOPLASTIC MAIN PULMONARY ARTERY | HYPOPLASTIC RIGHT VENTRICLE (SUBNORMAL CAVITY VOLUME) | PULMONARY ATRESIA CONGENITAL | TRICUSPID STENOSIS | Screener Diagnosis: Conotruncal abnormality	No	FALSE	FALSE	FALSE	TRUE	0.0378	-0.0263832	FALSE	chr18:58594547-58594718
chr19	3662265	3662266	C	G	CACTIN	35450	TJP3	45843	FALSE	NA	NA	FALSE	FALSE	FALSE	hhe_gene,mouseCHD_gene:PIP5K1C,	PIP5K1C	38202	PIP5K1C (+38124)	1-00466:chr19:3662266:C:G	1-00466	F	ATRIAL SEPTAL DEFECT, SECUNDUM | HYPOPLASTIC MAIN PULMONARY ARTERY | HYPOPLASTIC RIGHT VENTRICLE (SUBNORMAL CAVITY VOLUME) | PULMONARY ATRESIA CONGENITAL | TRICUSPID STENOSIS | Screener Diagnosis: Conotruncal abnormality	No	FALSE	FALSE	FALSE	TRUE	0.0311	-0.0859855	FALSE	chr19:3662181-3662352
chr20	42260880	42260881	G	C	CHD6	642386	NA	NA	FALSE	NA	NA	FALSE	TRUE	FALSE	FALSE	CHD6	-642496	CHD6 (-642387), PTPRT (+929088)	1-00466:chr20:42260881:G:C	1-00466	F	ATRIAL SEPTAL DEFECT, SECUNDUM | HYPOPLASTIC MAIN PULMONARY ARTERY | HYPOPLASTIC RIGHT VENTRICLE (SUBNORMAL CAVITY VOLUME) | PULMONARY ATRESIA CONGENITAL | TRICUSPID STENOSIS | Screener Diagnosis: Conotruncal abnormality	No	FALSE	FALSE	FALSE	TRUE	0.114	-0.0193716	FALSE	chr20:42260796-42260967
chr20	53897681	53897682	G	A	BCAS1	39095	NA	NA	FALSE	BCAS1	39095	FALSE	FALSE	TRUE	FALSE	ZNF217	-287775	ZNF217 (-303843)	1-00466:chr20:53897682:G:A	1-00466	F	ATRIAL SEPTAL DEFECT, SECUNDUM | HYPOPLASTIC MAIN PULMONARY ARTERY | HYPOPLASTIC RIGHT VENTRICLE (SUBNORMAL CAVITY VOLUME) | PULMONARY ATRESIA CONGENITAL | TRICUSPID STENOSIS | Screener Diagnosis: Conotruncal abnormality	No	FALSE	FALSE	FALSE	TRUE	0.00644	-0.207916	FALSE	chr20:53897597-53897768
chr3	47610235	47610236	A	G	CSPG5	29443	CSPG5	29443	FALSE	NA	NA	FALSE	FALSE	TRUE	hhe_gene:SMARCC1,	SMARCC1	171870	CSPG5 (-29444), SMARCC1 (+171681)	1-00466:chr3:47610236:A:G	1-00466	F	ATRIAL SEPTAL DEFECT, SECUNDUM | HYPOPLASTIC MAIN PULMONARY ARTERY | HYPOPLASTIC RIGHT VENTRICLE (SUBNORMAL CAVITY VOLUME) | PULMONARY ATRESIA CONGENITAL | TRICUSPID STENOSIS | Screener Diagnosis: Conotruncal abnormality	No	FALSE	FALSE	FALSE	TRUE	NA	NA	TRUE	chr3:47610151-47610322
chr5	34685068	34685069	T	C	RAI14	28831	NA	NA	FALSE	NA	NA	FALSE	FALSE	TRUE	FALSE	BRIX1	-230609	RAI14 (+515)	1-00466:chr5:34685069:T:C	1-00466	F	ATRIAL SEPTAL DEFECT, SECUNDUM | HYPOPLASTIC MAIN PULMONARY ARTERY | HYPOPLASTIC RIGHT VENTRICLE (SUBNORMAL CAVITY VOLUME) | PULMONARY ATRESIA CONGENITAL | TRICUSPID STENOSIS | Screener Diagnosis: Conotruncal abnormality	No	FALSE	FALSE	FALSE	TRUE	0.0116	-0.0701634	FALSE	chr5:34684984-34685155
chr6	150755819	150755820	T	C	MTHFD1L	109729	NA	NA	FALSE	NA	NA	FALSE	FALSE	TRUE	FALSE	AKAP12	-484147	MTHFD1L (-109859)	1-00466:chr6:150755820:T:C	1-00466	F	ATRIAL SEPTAL DEFECT, SECUNDUM | HYPOPLASTIC MAIN PULMONARY ARTERY | HYPOPLASTIC RIGHT VENTRICLE (SUBNORMAL CAVITY VOLUME) | PULMONARY ATRESIA CONGENITAL | TRICUSPID STENOSIS | Screener Diagnosis: Conotruncal abnormality	No	FALSE	FALSE	FALSE	TRUE	0.0277	-0.169303	FALSE	chr6:150755735-150755906
chr7	48638105	48638106	A	G	ABCA13	9390	NA	NA	FALSE	NA	NA	FALSE	FALSE	TRUE	FALSE	PKD1L1	-689640	None	1-00466:chr7:48638106:A:G	1-00466	F	ATRIAL SEPTAL DEFECT, SECUNDUM | HYPOPLASTIC MAIN PULMONARY ARTERY | HYPOPLASTIC RIGHT VENTRICLE (SUBNORMAL CAVITY VOLUME) | PULMONARY ATRESIA CONGENITAL | TRICUSPID STENOSIS | Screener Diagnosis: Conotruncal abnormality	No	FALSE	FALSE	FALSE	TRUE	0.0271	0.038825	FALSE	chr7:48638021-48638192
chr8	26638992	26638993	C	T	DPYSL2	19185	NA	NA	FALSE	NA	NA	FALSE	TRUE	TRUE	FALSE	DPYSL2	124961	None	1-00466:chr8:26638993:C:T	1-00466	F	ATRIAL SEPTAL DEFECT, SECUNDUM | HYPOPLASTIC MAIN PULMONARY ARTERY | HYPOPLASTIC RIGHT VENTRICLE (SUBNORMAL CAVITY VOLUME) | PULMONARY ATRESIA CONGENITAL | TRICUSPID STENOSIS | Screener Diagnosis: Conotruncal abnormality	No	FALSE	FALSE	FALSE	TRUE	0.159	-0.00604403	FALSE	chr8:26638908-26639079
chr11	122098477	122098478	T	G	BLID	16876	NA	NA	FALSE	BLID	16876	FALSE	FALSE	TRUE	FALSE	SC5D	805797	None	1-00483:chr11:122098478:T:G	1-00483	M	BICOMMISSURAL (BICUSPID, BILEAFLET) AORTIC VALVE, RIGHT-LEFT FUSION | COARCTATION | LEFT AORTIC ARCH | Screener Diagnosis: Left-sided obstructive lesion	No	FALSE	TRUE	FALSE	FALSE	0.00344	NA	FALSE	chr11:122098393-122098564
chr20	493417	493418	A	T	TBC1D20	30864	TBC1D20	30864	FALSE	NA	NA	FALSE	FALSE	FALSE	hhe_gene,mouseCHD_gene:CSNK2A1,	CSNK2A1	50417	TBC1D20 (-30865), CSNK2A1 (+50403)	1-00483:chr20:493418:A:T	1-00483	M	BICOMMISSURAL (BICUSPID, BILEAFLET) AORTIC VALVE, RIGHT-LEFT FUSION | COARCTATION | LEFT AORTIC ARCH | Screener Diagnosis: Left-sided obstructive lesion	No	FALSE	TRUE	FALSE	FALSE	0	NA	FALSE	chr20:493333-493504
chr9	113405749	113405750	G	A	C9orf43	4304	RGS3	38981	FALSE	POLE3	1485	FALSE	FALSE	FALSE	hhe_gene:ALAD,	ALAD	-4460	ALAD (-4417)	1-00483:chr9:113405750:G:A	1-00483	M	BICOMMISSURAL (BICUSPID, BILEAFLET) AORTIC VALVE, RIGHT-LEFT FUSION | COARCTATION | LEFT AORTIC ARCH | Screener Diagnosis: Left-sided obstructive lesion	No	FALSE	TRUE	FALSE	FALSE	0	NA	FALSE	chr9:113405665-113405836
chr9	136845280	136845281	C	G	C9orf172	865	TRAF2	36631	FALSE	EDF1	16838	FALSE	FALSE	FALSE	hhe_gene:PHPT1,	PHPT1	-3444	PHPT1 (-3813)	1-00483:chr9:136845281:C:G	1-00483	M	BICOMMISSURAL (BICUSPID, BILEAFLET) AORTIC VALVE, RIGHT-LEFT FUSION | COARCTATION | LEFT AORTIC ARCH | Screener Diagnosis: Left-sided obstructive lesion	No	FALSE	TRUE	FALSE	FALSE	NA	NA	TRUE	chr9:136845196-136845367
chr10	131727218	131727219	G	A	PPP2R2D	173425	NA	NA	FALSE	NA	NA	FALSE	TRUE	FALSE	FALSE	BNIP3	254749	None	1-00489:chr10:131727219:G:A	1-00489	F	AORTIC ARCH HYPOPLASIA | ATRIAL SEPTAL DEFECT, SECUNDUM | DEXTROCARDIA | DORV, VENTRICULAR DEFECT UNCOMMITTED | EXCESSIVE MYOCARDIAL TRABECULATION OR NONCOMPACTION | RIGHT AORTIC ARCH | SINGLE LEFT CORONARY | SITUS INVERSUS TOTALIS | STRADDLING MITRAL VALVE | VENTRICULAR SEPTAL DEFECT, ECD TYPE | Screener Diagnosis: Conotruncal abnormality, Heterotaxy Syndrome	Yes	TRUE	FALSE	FALSE	FALSE	0.13	0.0700962	FALSE	chr10:131727134-131727305
chr17	4792084	4792085	G	C	GLTPD2	1694	MINK1	41303	FALSE	GLTPD2	1694	FALSE	FALSE	FALSE	hhe_gene:PSMB6,	PSMB6	-4060	PSMB6 (-4059),PSMB6 (-4059)	1-00489:chr17:4792085:G:C	1-00489	F	AORTIC ARCH HYPOPLASIA | ATRIAL SEPTAL DEFECT, SECUNDUM | DEXTROCARDIA | DORV, VENTRICULAR DEFECT UNCOMMITTED | EXCESSIVE MYOCARDIAL TRABECULATION OR NONCOMPACTION | RIGHT AORTIC ARCH | SINGLE LEFT CORONARY | SITUS INVERSUS TOTALIS | STRADDLING MITRAL VALVE | VENTRICULAR SEPTAL DEFECT, ECD TYPE | Screener Diagnosis: Conotruncal abnormality, Heterotaxy Syndrome	Yes	TRUE	FALSE	FALSE	FALSE	0.0438	-0.276859	FALSE	chr17:4792000-4792171
chr17	79715666	79715667	C	T	ENPP7	15252	ENPP7	15252	FALSE	NA	NA	FALSE	TRUE	FALSE	FALSE	TBC1D16	320206	None	1-00489:chr17:79715667:C:T	1-00489	F	AORTIC ARCH HYPOPLASIA | ATRIAL SEPTAL DEFECT, SECUNDUM | DEXTROCARDIA | DORV, VENTRICULAR DEFECT UNCOMMITTED | EXCESSIVE MYOCARDIAL TRABECULATION OR NONCOMPACTION | RIGHT AORTIC ARCH | SINGLE LEFT CORONARY | SITUS INVERSUS TOTALIS | STRADDLING MITRAL VALVE | VENTRICULAR SEPTAL DEFECT, ECD TYPE | Screener Diagnosis: Conotruncal abnormality, Heterotaxy Syndrome	Yes	TRUE	FALSE	FALSE	FALSE	0.15	0.0305032	FALSE	chr17:79715582-79715753
chr21	44304431	44304432	T	C	PFKL	4380	TRPM2	45731	FALSE	AIRE	5783	FALSE	FALSE	FALSE	hhe_gene:PFKL,	PFKL	4381	PFKL (+4381)	1-00489:chr21:44304432:T:C	1-00489	F	AORTIC ARCH HYPOPLASIA | ATRIAL SEPTAL DEFECT, SECUNDUM | DEXTROCARDIA | DORV, VENTRICULAR DEFECT UNCOMMITTED | EXCESSIVE MYOCARDIAL TRABECULATION OR NONCOMPACTION | RIGHT AORTIC ARCH | SINGLE LEFT CORONARY | SITUS INVERSUS TOTALIS | STRADDLING MITRAL VALVE | VENTRICULAR SEPTAL DEFECT, ECD TYPE | Screener Diagnosis: Conotruncal abnormality, Heterotaxy Syndrome	Yes	TRUE	FALSE	FALSE	FALSE	0.0199	0.0415042	FALSE	chr21:44304347-44304518
chr3	37442189	37442190	G	A	ITGA9	9925	ITGA9	9925	FALSE	NA	NA	FALSE	FALSE	FALSE	hhe_gene:ITGA9,	ITGA9	-9925	ITGA9 (-9929)	1-00489:chr3:37442190:G:A	1-00489	F	AORTIC ARCH HYPOPLASIA | ATRIAL SEPTAL DEFECT, SECUNDUM | DEXTROCARDIA | DORV, VENTRICULAR DEFECT UNCOMMITTED | EXCESSIVE MYOCARDIAL TRABECULATION OR NONCOMPACTION | RIGHT AORTIC ARCH | SINGLE LEFT CORONARY | SITUS INVERSUS TOTALIS | STRADDLING MITRAL VALVE | VENTRICULAR SEPTAL DEFECT, ECD TYPE | Screener Diagnosis: Conotruncal abnormality, Heterotaxy Syndrome	Yes	TRUE	FALSE	FALSE	FALSE	0.0297	0.0388073	FALSE	chr3:37442105-37442276
chr9	134028118	134028120	T	TA	LINC00094	1134	VAV2	35514	FALSE	BRD3	2185	FALSE	FALSE	FALSE	hhe_gene:BRD3,	BRD3	40416	BRD3 (+39898)	1-00489:chr9:134028119:T:TA	1-00489	F	AORTIC ARCH HYPOPLASIA | ATRIAL SEPTAL DEFECT, SECUNDUM | DEXTROCARDIA | DORV, VENTRICULAR DEFECT UNCOMMITTED | EXCESSIVE MYOCARDIAL TRABECULATION OR NONCOMPACTION | RIGHT AORTIC ARCH | SINGLE LEFT CORONARY | SITUS INVERSUS TOTALIS | STRADDLING MITRAL VALVE | VENTRICULAR SEPTAL DEFECT, ECD TYPE | Screener Diagnosis: Conotruncal abnormality, Heterotaxy Syndrome	Yes	TRUE	FALSE	FALSE	FALSE	0.0596	NA	FALSE	chr9:134028035-134028205
chr1	162003334	162003335	G	A	OLFML2B	20142	NA	NA	FALSE	ATF6	39264	FALSE	TRUE	FALSE	hhe_gene:OLFML2B,	OLFML2B	20535	OLFML2B (+20305)	1-00508:chr1:162003335:G:A	1-00508	M	ABDOMINAL SITUS SOLITIS | AORTIC ARCH HYPOPLASIA | AORTIC VALVE POSITION RELATIVE TO THE PULMONARY VALVE, LEFT AND ANTERIOR | ATRIAL SEPTAL DEFECT | DISCORDANT VENTRICULOARTERIAL CONNECTION | LEFT SIDED ATRIOVENTRICULAR VALVE ATRESIA | LEVOCARDIA | LSVC - NON COMMUNICATING WITH RSVC | LSVC TO CORONARY SINUS | SINGLE VENTRICLE, LEFT; DOUBLE INLET LEFT VENTRICLE | Screener Diagnosis: Conotruncal ab…	No	FALSE	FALSE	FALSE	FALSE	0.125	-0.115495	FALSE	chr1:162003250-162003421
chr10	93064476	93064477	G	A	CYP26C1	3668	CYP26A1	8998	FALSE	EXOC6	4983	FALSE	FALSE	FALSE	mouseCHD_gene:CYP26A1,	CYP26A1	830	CYP26A1 (-9413)	1-00508:chr10:93064477:G:A	1-00508	M	ABDOMINAL SITUS SOLITIS | AORTIC ARCH HYPOPLASIA | AORTIC VALVE POSITION RELATIVE TO THE PULMONARY VALVE, LEFT AND ANTERIOR | ATRIAL SEPTAL DEFECT | DISCORDANT VENTRICULOARTERIAL CONNECTION | LEFT SIDED ATRIOVENTRICULAR VALVE ATRESIA | LEVOCARDIA | LSVC - NON COMMUNICATING WITH RSVC | LSVC TO CORONARY SINUS | SINGLE VENTRICLE, LEFT; DOUBLE INLET LEFT VENTRICLE | Screener Diagnosis: Conotruncal ab…	No	FALSE	FALSE	FALSE	FALSE	NA	NA	TRUE	chr10:93064392-93064563
chr20	16398841	16398842	G	A	KIF16B	126737	NA	NA	FALSE	NA	NA	FALSE	TRUE	FALSE	FALSE	SNRPB2	-331119	None	1-00508:chr20:16398842:G:A	1-00508	M	ABDOMINAL SITUS SOLITIS | AORTIC ARCH HYPOPLASIA | AORTIC VALVE POSITION RELATIVE TO THE PULMONARY VALVE, LEFT AND ANTERIOR | ATRIAL SEPTAL DEFECT | DISCORDANT VENTRICULOARTERIAL CONNECTION | LEFT SIDED ATRIOVENTRICULAR VALVE ATRESIA | LEVOCARDIA | LSVC - NON COMMUNICATING WITH RSVC | LSVC TO CORONARY SINUS | SINGLE VENTRICLE, LEFT; DOUBLE INLET LEFT VENTRICLE | Screener Diagnosis: Conotruncal ab…	No	FALSE	FALSE	FALSE	FALSE	0.101	0.00971178	FALSE	chr20:16398757-16398928
chr22	35387999	35388000	G	A	HMOX1	6214	MCM5	12063	FALSE	TOM1	40005	FALSE	FALSE	FALSE	hhe_gene:MCM5,	MCM5	-12134	MCM5 (-12063)	1-00508:chr22:35388000:G:A	1-00508	M	ABDOMINAL SITUS SOLITIS | AORTIC ARCH HYPOPLASIA | AORTIC VALVE POSITION RELATIVE TO THE PULMONARY VALVE, LEFT AND ANTERIOR | ATRIAL SEPTAL DEFECT | DISCORDANT VENTRICULOARTERIAL CONNECTION | LEFT SIDED ATRIOVENTRICULAR VALVE ATRESIA | LEVOCARDIA | LSVC - NON COMMUNICATING WITH RSVC | LSVC TO CORONARY SINUS | SINGLE VENTRICLE, LEFT; DOUBLE INLET LEFT VENTRICLE | Screener Diagnosis: Conotruncal ab…	No	FALSE	FALSE	FALSE	FALSE	0.0317	NA	FALSE	chr22:35387915-35388086
chr5	141968411	141968412	G	T	PCDH12	9349	PCDH12	9349	FALSE	KIAA0141	26364	FALSE	TRUE	TRUE	hhe_gene:RNF14,	RNF14	10084	RNF14 (-627),RNF14 (-627)	1-00508:chr5:141968412:G:T	1-00508	M	ABDOMINAL SITUS SOLITIS | AORTIC ARCH HYPOPLASIA | AORTIC VALVE POSITION RELATIVE TO THE PULMONARY VALVE, LEFT AND ANTERIOR | ATRIAL SEPTAL DEFECT | DISCORDANT VENTRICULOARTERIAL CONNECTION | LEFT SIDED ATRIOVENTRICULAR VALVE ATRESIA | LEVOCARDIA | LSVC - NON COMMUNICATING WITH RSVC | LSVC TO CORONARY SINUS | SINGLE VENTRICLE, LEFT; DOUBLE INLET LEFT VENTRICLE | Screener Diagnosis: Conotruncal ab…	No	FALSE	FALSE	FALSE	FALSE	0.226	-0.0497092	FALSE	chr5:141968327-141968498
chr5	175695053	175695054	G	A	HRH2	8811	NA	NA	FALSE	HRH2	8811	FALSE	FALSE	TRUE	FALSE	KIAA1191	666753	None	1-00508:chr5:175695054:G:A	1-00508	M	ABDOMINAL SITUS SOLITIS | AORTIC ARCH HYPOPLASIA | AORTIC VALVE POSITION RELATIVE TO THE PULMONARY VALVE, LEFT AND ANTERIOR | ATRIAL SEPTAL DEFECT | DISCORDANT VENTRICULOARTERIAL CONNECTION | LEFT SIDED ATRIOVENTRICULAR VALVE ATRESIA | LEVOCARDIA | LSVC - NON COMMUNICATING WITH RSVC | LSVC TO CORONARY SINUS | SINGLE VENTRICLE, LEFT; DOUBLE INLET LEFT VENTRICLE | Screener Diagnosis: Conotruncal ab…	No	FALSE	FALSE	FALSE	FALSE	0	-0.168436	FALSE	chr5:175694969-175695140
chr6	79614368	79614369	G	C	SH3BGRL2	16914	SH3BGRL2	16914	FALSE	NA	NA	FALSE	TRUE	TRUE	FALSE	HMGN3	-379679	SH3BGRL2 (-16914)	1-00508:chr6:79614369:G:C	1-00508	M	ABDOMINAL SITUS SOLITIS | AORTIC ARCH HYPOPLASIA | AORTIC VALVE POSITION RELATIVE TO THE PULMONARY VALVE, LEFT AND ANTERIOR | ATRIAL SEPTAL DEFECT | DISCORDANT VENTRICULOARTERIAL CONNECTION | LEFT SIDED ATRIOVENTRICULAR VALVE ATRESIA | LEVOCARDIA | LSVC - NON COMMUNICATING WITH RSVC | LSVC TO CORONARY SINUS | SINGLE VENTRICLE, LEFT; DOUBLE INLET LEFT VENTRICLE | Screener Diagnosis: Conotruncal ab…	No	FALSE	FALSE	FALSE	FALSE	0.124	-0.156725	FALSE	chr6:79614284-79614455
chr10	80161322	80161323	G	A	PLAC9	15963	NA	NA	FALSE	PLAC9	15963	FALSE	FALSE	TRUE	FALSE	EIF5AL1	648789	None	1-00515:chr10:80161323:G:A	1-00515	F	AORTIC STENOSIS - SUBVALVAR | AORTIC STENOSIS - VALVAR | BICOMMISSURAL (BICUSPID, BILEAFLET, BIFOLIATE) AORTIC VALVE | DOUBLE OUTLET RIGHT VENTRICLE | HYPOPLASTIC AORTIC ANNULUS | HYPOPLASTIC AORTIC ISTHMUS | HYPOPLASTIC LEFT VENTRICLE (SUBNORMAL CAVITY VOLUME) | MITRAL ATRESIA | PATENT FORAMEN OVALE | TUBULAR HYPOPLASIA OF AORTA + COARCTATION | Screener Diagnosis: Left-sided obstructive lesion	Yes	FALSE	TRUE	FALSE	TRUE	0	-0.177848	FALSE	chr10:80161238-80161409
chr11	748947	748948	A	G	TALDO1	1618	PANO1	48563	FALSE	PDDC1	18272	FALSE	FALSE	FALSE	hhe_gene:TALDO1,	TALDO1	1533	TALDO1 (+1619)	1-00515:chr11:748948:A:G	1-00515	F	AORTIC STENOSIS - SUBVALVAR | AORTIC STENOSIS - VALVAR | BICOMMISSURAL (BICUSPID, BILEAFLET, BIFOLIATE) AORTIC VALVE | DOUBLE OUTLET RIGHT VENTRICLE | HYPOPLASTIC AORTIC ANNULUS | HYPOPLASTIC AORTIC ISTHMUS | HYPOPLASTIC LEFT VENTRICLE (SUBNORMAL CAVITY VOLUME) | MITRAL ATRESIA | PATENT FORAMEN OVALE | TUBULAR HYPOPLASIA OF AORTA + COARCTATION | Screener Diagnosis: Left-sided obstructive lesion	Yes	FALSE	TRUE	FALSE	TRUE	0.0392	0.0214855	FALSE	chr11:748863-749034
chr12	14390582	14390583	G	A	ATF7IP	24950	NA	NA	FALSE	NA	NA	FALSE	FALSE	TRUE	FALSE	ATF7IP	24906	ATF7IP (+5519)	1-00515:chr12:14390583:G:A	1-00515	F	AORTIC STENOSIS - SUBVALVAR | AORTIC STENOSIS - VALVAR | BICOMMISSURAL (BICUSPID, BILEAFLET, BIFOLIATE) AORTIC VALVE | DOUBLE OUTLET RIGHT VENTRICLE | HYPOPLASTIC AORTIC ANNULUS | HYPOPLASTIC AORTIC ISTHMUS | HYPOPLASTIC LEFT VENTRICLE (SUBNORMAL CAVITY VOLUME) | MITRAL ATRESIA | PATENT FORAMEN OVALE | TUBULAR HYPOPLASIA OF AORTA + COARCTATION | Screener Diagnosis: Left-sided obstructive lesion	Yes	FALSE	TRUE	FALSE	TRUE	0	NA	FALSE	chr12:14390498-14390669
chr15	82835035	82835036	T	C	WHAMM	1072	FSD2	28965	FALSE	HOMER2	13947	FALSE	FALSE	FALSE	hhe_gene:HOMER2,	FSD2	-28966	HOMER2 (+117692)	1-00515:chr15:82835036:T:C	1-00515	F	AORTIC STENOSIS - SUBVALVAR | AORTIC STENOSIS - VALVAR | BICOMMISSURAL (BICUSPID, BILEAFLET, BIFOLIATE) AORTIC VALVE | DOUBLE OUTLET RIGHT VENTRICLE | HYPOPLASTIC AORTIC ANNULUS | HYPOPLASTIC AORTIC ISTHMUS | HYPOPLASTIC LEFT VENTRICLE (SUBNORMAL CAVITY VOLUME) | MITRAL ATRESIA | PATENT FORAMEN OVALE | TUBULAR HYPOPLASIA OF AORTA + COARCTATION | Screener Diagnosis: Left-sided obstructive lesion	Yes	FALSE	TRUE	FALSE	TRUE	0.0368	-0.0668111	FALSE	chr15:82834951-82835122
chr16	47472758	47472759	G	A	ITFG1	8609	ITFG1	8609	FALSE	NA	NA	FALSE	FALSE	FALSE	hhe_gene:PHKB,	ITFG1	-8609	PHKB (+11432)	1-00515:chr16:47472759:G:A	1-00515	F	AORTIC STENOSIS - SUBVALVAR | AORTIC STENOSIS - VALVAR | BICOMMISSURAL (BICUSPID, BILEAFLET, BIFOLIATE) AORTIC VALVE | DOUBLE OUTLET RIGHT VENTRICLE | HYPOPLASTIC AORTIC ANNULUS | HYPOPLASTIC AORTIC ISTHMUS | HYPOPLASTIC LEFT VENTRICLE (SUBNORMAL CAVITY VOLUME) | MITRAL ATRESIA | PATENT FORAMEN OVALE | TUBULAR HYPOPLASIA OF AORTA + COARCTATION | Screener Diagnosis: Left-sided obstructive lesion	Yes	FALSE	TRUE	FALSE	TRUE	0.0603	0.0596122	FALSE	chr16:47472674-47472845
chr16	89561550	89561551	C	T	RPL13	893	CPNE7	14217	FALSE	SPG7	3782	FALSE	FALSE	FALSE	hhe_gene:RPL13,	RPL13	873	RPL13 (+894)	1-00515:chr16:89561551:C:T	1-00515	F	AORTIC STENOSIS - SUBVALVAR | AORTIC STENOSIS - VALVAR | BICOMMISSURAL (BICUSPID, BILEAFLET, BIFOLIATE) AORTIC VALVE | DOUBLE OUTLET RIGHT VENTRICLE | HYPOPLASTIC AORTIC ANNULUS | HYPOPLASTIC AORTIC ISTHMUS | HYPOPLASTIC LEFT VENTRICLE (SUBNORMAL CAVITY VOLUME) | MITRAL ATRESIA | PATENT FORAMEN OVALE | TUBULAR HYPOPLASIA OF AORTA + COARCTATION | Screener Diagnosis: Left-sided obstructive lesion	Yes	FALSE	TRUE	FALSE	TRUE	0	-0.408083	FALSE	chr16:89561466-89561637
chr17	6626382	6626383	G	A	TXNDC17	14375	C17orf100	25335	FALSE	MED31	16932	FALSE	FALSE	FALSE	hhe_gene:TXNDC17,	TXNDC17	-14603	TXNDC17 (-14375)	1-00515:chr17:6626383:G:A	1-00515	F	AORTIC STENOSIS - SUBVALVAR | AORTIC STENOSIS - VALVAR | BICOMMISSURAL (BICUSPID, BILEAFLET, BIFOLIATE) AORTIC VALVE | DOUBLE OUTLET RIGHT VENTRICLE | HYPOPLASTIC AORTIC ANNULUS | HYPOPLASTIC AORTIC ISTHMUS | HYPOPLASTIC LEFT VENTRICLE (SUBNORMAL CAVITY VOLUME) | MITRAL ATRESIA | PATENT FORAMEN OVALE | TUBULAR HYPOPLASIA OF AORTA + COARCTATION | Screener Diagnosis: Left-sided obstructive lesion	Yes	FALSE	TRUE	FALSE	TRUE	0	NA	FALSE	chr17:6626298-6626469
chr3	184716103	184716104	G	A	MAGEF1	4101	MAGEF1	4101	FALSE	EIF2B5	31345	FALSE	FALSE	TRUE	FALSE	CHRD	336050	None	1-00515:chr3:184716104:G:A	1-00515	F	AORTIC STENOSIS - SUBVALVAR | AORTIC STENOSIS - VALVAR | BICOMMISSURAL (BICUSPID, BILEAFLET, BIFOLIATE) AORTIC VALVE | DOUBLE OUTLET RIGHT VENTRICLE | HYPOPLASTIC AORTIC ANNULUS | HYPOPLASTIC AORTIC ISTHMUS | HYPOPLASTIC LEFT VENTRICLE (SUBNORMAL CAVITY VOLUME) | MITRAL ATRESIA | PATENT FORAMEN OVALE | TUBULAR HYPOPLASIA OF AORTA + COARCTATION | Screener Diagnosis: Left-sided obstructive lesion	Yes	FALSE	TRUE	FALSE	TRUE	0	NA	FALSE	chr3:184716019-184716190
chr5	180603438	180603439	C	T	SCGB3A1	11898	SCGB3A1	11898	FALSE	CNOT6	25033	FALSE	FALSE	FALSE	multihitWES_gene:FLT4,	FLT4	46186	FLT4 (+46185)	1-00515:chr5:180603439:C:T	1-00515	F	AORTIC STENOSIS - SUBVALVAR | AORTIC STENOSIS - VALVAR | BICOMMISSURAL (BICUSPID, BILEAFLET, BIFOLIATE) AORTIC VALVE | DOUBLE OUTLET RIGHT VENTRICLE | HYPOPLASTIC AORTIC ANNULUS | HYPOPLASTIC AORTIC ISTHMUS | HYPOPLASTIC LEFT VENTRICLE (SUBNORMAL CAVITY VOLUME) | MITRAL ATRESIA | PATENT FORAMEN OVALE | TUBULAR HYPOPLASIA OF AORTA + COARCTATION | Screener Diagnosis: Left-sided obstructive lesion	Yes	FALSE	TRUE	FALSE	TRUE	0.0785	-0.164807	FALSE	chr5:180603354-180603525
chr6	131956318	131956319	G	T	CTGF	4945	CTGF	4945	FALSE	NA	NA	FALSE	FALSE	TRUE	FALSE	STX7	556880	None	1-00515:chr6:131956319:G:T	1-00515	F	AORTIC STENOSIS - SUBVALVAR | AORTIC STENOSIS - VALVAR | BICOMMISSURAL (BICUSPID, BILEAFLET, BIFOLIATE) AORTIC VALVE | DOUBLE OUTLET RIGHT VENTRICLE | HYPOPLASTIC AORTIC ANNULUS | HYPOPLASTIC AORTIC ISTHMUS | HYPOPLASTIC LEFT VENTRICLE (SUBNORMAL CAVITY VOLUME) | MITRAL ATRESIA | PATENT FORAMEN OVALE | TUBULAR HYPOPLASIA OF AORTA + COARCTATION | Screener Diagnosis: Left-sided obstructive lesion	Yes	FALSE	TRUE	FALSE	TRUE	0.0272	-0.127313	FALSE	chr6:131956234-131956405
chr7	130064151	130064152	A	G	KLHDC10	6358	ZC3HC1	12700	FALSE	NA	NA	FALSE	FALSE	FALSE	hhe_gene:KLHDC10,	KLHDC10	-6382	KLHDC10 (-6358)	1-00515:chr7:130064152:A:G	1-00515	F	AORTIC STENOSIS - SUBVALVAR | AORTIC STENOSIS - VALVAR | BICOMMISSURAL (BICUSPID, BILEAFLET, BIFOLIATE) AORTIC VALVE | DOUBLE OUTLET RIGHT VENTRICLE | HYPOPLASTIC AORTIC ANNULUS | HYPOPLASTIC AORTIC ISTHMUS | HYPOPLASTIC LEFT VENTRICLE (SUBNORMAL CAVITY VOLUME) | MITRAL ATRESIA | PATENT FORAMEN OVALE | TUBULAR HYPOPLASIA OF AORTA + COARCTATION | Screener Diagnosis: Left-sided obstructive lesion	Yes	FALSE	TRUE	FALSE	TRUE	0.0117	NA	FALSE	chr7:130064067-130064238
chr8	17246568	17246569	C	T	VPS37A	2	VPS37A	2	FALSE	ZDHHC2	21769	FALSE	FALSE	TRUE	hhe_gene:CNOT7,	CNOT7	310	CNOT7 (+309)	1-00515:chr8:17246569:C:T	1-00515	F	AORTIC STENOSIS - SUBVALVAR | AORTIC STENOSIS - VALVAR | BICOMMISSURAL (BICUSPID, BILEAFLET, BIFOLIATE) AORTIC VALVE | DOUBLE OUTLET RIGHT VENTRICLE | HYPOPLASTIC AORTIC ANNULUS | HYPOPLASTIC AORTIC ISTHMUS | HYPOPLASTIC LEFT VENTRICLE (SUBNORMAL CAVITY VOLUME) | MITRAL ATRESIA | PATENT FORAMEN OVALE | TUBULAR HYPOPLASIA OF AORTA + COARCTATION | Screener Diagnosis: Left-sided obstructive lesion	Yes	FALSE	TRUE	FALSE	TRUE	0.048	0.19038	FALSE	chr8:17246484-17246655
chr1	185701719	185701727	GGACTTAA	G	HMCN1	32824	HMCN1	32824	FALSE	NA	NA	FALSE	TRUE	FALSE	FALSE	HMCN1	-32668	IVNS1ABP (-384391), HMCN1 (-32831)	1-00517:chr1:185701720:GGACTTAA:G	1-00517	M	TETRALOGY OF FALLOT | Screener Diagnosis: Conotruncal abnormality	No	TRUE	FALSE	FALSE	TRUE	0.156	-0.199377	FALSE	chr1:185701638-185701809
chr10	1870954	1870955	A	T	ADARB2	133478	NA	NA	FALSE	NA	NA	FALSE	TRUE	FALSE	FALSE	GTPBP4	882520	ADARB2 (-133479)	1-00517:chr10:1870955:A:T	1-00517	M	TETRALOGY OF FALLOT | Screener Diagnosis: Conotruncal abnormality	No	TRUE	FALSE	FALSE	TRUE	0.182	-0.159983	FALSE	chr10:1870870-1871041
chr12	92418377	92418378	A	G	CLLU1	3153	CLLU1	3153	FALSE	CLLU1OS	1716	FALSE	FALSE	TRUE	FALSE	BTG1	-272532	BTG1 (-272481)	1-00517:chr12:92418378:A:G	1-00517	M	TETRALOGY OF FALLOT | Screener Diagnosis: Conotruncal abnormality	No	TRUE	FALSE	FALSE	TRUE	0.0121	NA	FALSE	chr12:92418293-92418464
chr14	61047191	61047192	A	G	TRMT5	65833	NA	NA	FALSE	NA	NA	FALSE	TRUE	FALSE	FALSE	HIF1A	-648321	None	1-00517:chr14:61047192:A:G	1-00517	M	TETRALOGY OF FALLOT | Screener Diagnosis: Conotruncal abnormality	No	TRUE	FALSE	FALSE	TRUE	0.13	-0.0510797	FALSE	chr14:61047107-61047278
chr16	8669315	8669316	A	G	ABAT	5249	ABAT	5249	FALSE	METTL22	19661	FALSE	FALSE	FALSE	hhe_gene:ABAT,	ABAT	-5280	ABAT (-43653)	1-00517:chr16:8669316:A:G	1-00517	M	TETRALOGY OF FALLOT | Screener Diagnosis: Conotruncal abnormality	No	TRUE	FALSE	FALSE	TRUE	0.0196	-0.138896	FALSE	chr16:8669231-8669402
chr17	30153577	30153581	TATC	T	NSRP1	32894	NA	NA	FALSE	SLC6A4	40738	FALSE	TRUE	FALSE	FALSE	SLC6A4	82423	SLC6A4 (+82390)	1-00517:chr17:30153578:TATC:T	1-00517	M	TETRALOGY OF FALLOT | Screener Diagnosis: Conotruncal abnormality	No	TRUE	FALSE	FALSE	TRUE	0.164	-0.0457884	FALSE	chr17:30153494-30153665
chr4	96455165	96455166	G	A	PDHA2	613691	NA	NA	FALSE	NA	NA	FALSE	TRUE	FALSE	FALSE	RAP1GDS1	-1806218	None	1-00517:chr4:96455166:G:A	1-00517	M	TETRALOGY OF FALLOT | Screener Diagnosis: Conotruncal abnormality	No	TRUE	FALSE	FALSE	TRUE	0.235	-0.237643	FALSE	chr4:96455081-96455252
chr5	97677015	97677019	C	CTGG	RIOK2	493755	NA	NA	FALSE	NA	NA	FALSE	TRUE	FALSE	FALSE	CAST	1147196	None	1-00517:chr5:97677016:C:CTGG	1-00517	M	TETRALOGY OF FALLOT | Screener Diagnosis: Conotruncal abnormality	No	TRUE	FALSE	FALSE	TRUE	0.278	0.214054	FALSE	chr5:97676934-97677102
chr7	12716057	12716058	T	C	ARL4A	25123	NA	NA	FALSE	ARL4A	25123	FALSE	FALSE	TRUE	FALSE	ETV1	1275367	ARL4A (+28772)	1-00517:chr7:12716058:T:C	1-00517	M	TETRALOGY OF FALLOT | Screener Diagnosis: Conotruncal abnormality	No	TRUE	FALSE	FALSE	TRUE	0.0908	-0.178275	FALSE	chr7:12715973-12716144
chr7	138259120	138259121	G	A	TRIM24	201213	NA	NA	FALSE	NA	NA	FALSE	FALSE	TRUE	FALSE	CREB3L2	-257034	None	1-00517:chr7:138259121:G:A	1-00517	M	TETRALOGY OF FALLOT | Screener Diagnosis: Conotruncal abnormality	No	TRUE	FALSE	FALSE	TRUE	0.0147	NA	FALSE	chr7:138259036-138259207
chr8	144522479	144522480	A	C	LRRC14	2698	FOXH1	46144	FALSE	C8orf82	3253	FALSE	FALSE	TRUE	FALSE	FOXH1	-46631	None	1-00517:chr8:144522480:A:C	1-00517	M	TETRALOGY OF FALLOT | Screener Diagnosis: Conotruncal abnormality	No	TRUE	FALSE	FALSE	TRUE	NA	NA	TRUE	chr8:144522395-144522566
chr8	92062706	92062707	C	A	RUNX1T1	40579	NA	NA	FALSE	NA	NA	FALSE	TRUE	TRUE	FALSE	RUNX1T1	40580	RUNX1T1 (+32947)	1-00517:chr8:92062707:C:A	1-00517	M	TETRALOGY OF FALLOT | Screener Diagnosis: Conotruncal abnormality	No	TRUE	FALSE	FALSE	TRUE	0.254	NA	TRUE	chr8:92062622-92062793
chr10	27803654	27803655	G	A	MKX	57594	NA	NA	FALSE	ARMC4	8509	FALSE	FALSE	FALSE	omimCHD_gene,mouseCHD_gene:ARMC4,	RAB18	299480	ARMC4 (+195393)	1-00524:chr10:27803655:G:A	1-00524	F	ATYPICAL COMPLETE COMMON AV CANAL | HETEROTAXY | LEFT INFERIOR VENA CAVA TO RIGHT ATRIUM | LSVC TO CORONARY SINUS | SITUS AMBIGUOUS | SITUS INVERSUS TOTALIS | UNBALANCED COMPLETE ATRIOVENTRICULAR CANAL, LEFT DOMINANT | Screener Diagnosis: Other: CAVC, Heterotaxy Syndrome	Yes	FALSE	FALSE	FALSE	TRUE	0.0256	0.209726	FALSE	chr10:27803570-27803741
chr11	47415251	47415252	C	T	SLC39A13	1249	SPI1	36675	FALSE	PSMC3	3517	FALSE	FALSE	TRUE	hhe_gene:PSMC3,	PSMC3	11221	SLC39A13 (+6623), PSMC3 (+11221)	1-00524:chr11:47415252:C:T	1-00524	F	ATYPICAL COMPLETE COMMON AV CANAL | HETEROTAXY | LEFT INFERIOR VENA CAVA TO RIGHT ATRIUM | LSVC TO CORONARY SINUS | SITUS AMBIGUOUS | SITUS INVERSUS TOTALIS | UNBALANCED COMPLETE ATRIOVENTRICULAR CANAL, LEFT DOMINANT | Screener Diagnosis: Other: CAVC, Heterotaxy Syndrome	Yes	FALSE	FALSE	FALSE	TRUE	0.0207	-0.285528	FALSE	chr11:47415167-47415338
chr11	94927463	94927464	C	G	CWC15	35158	KDM4D	46217	FALSE	CWC15	35158	FALSE	FALSE	TRUE	FALSE	CWC15	46122	CWC15 (+46148), AMOTL1 (+159093)	1-00524:chr11:94927464:C:G	1-00524	F	ATYPICAL COMPLETE COMMON AV CANAL | HETEROTAXY | LEFT INFERIOR VENA CAVA TO RIGHT ATRIUM | LSVC TO CORONARY SINUS | SITUS AMBIGUOUS | SITUS INVERSUS TOTALIS | UNBALANCED COMPLETE ATRIOVENTRICULAR CANAL, LEFT DOMINANT | Screener Diagnosis: Other: CAVC, Heterotaxy Syndrome	Yes	FALSE	FALSE	FALSE	TRUE	0	0.0447064	FALSE	chr11:94927379-94927550
chr15	90111123	90111124	G	A	IDH2	8619	SEMA4B	49480	FALSE	ZNF710	28923	FALSE	FALSE	FALSE	hhe_gene:IDH2,	IDH2	-8647	IDH2 (-8620)	1-00524:chr15:90111124:G:A	1-00524	F	ATYPICAL COMPLETE COMMON AV CANAL | HETEROTAXY | LEFT INFERIOR VENA CAVA TO RIGHT ATRIUM | LSVC TO CORONARY SINUS | SITUS AMBIGUOUS | SITUS INVERSUS TOTALIS | UNBALANCED COMPLETE ATRIOVENTRICULAR CANAL, LEFT DOMINANT | Screener Diagnosis: Other: CAVC, Heterotaxy Syndrome	Yes	FALSE	FALSE	FALSE	TRUE	0	-0.153462	FALSE	chr15:90111039-90111210
chr17	17685270	17685271	C	T	RAI1	3797	NA	NA	FALSE	NA	NA	FALSE	FALSE	TRUE	hhe_gene,omimCHD_gene:RAI1,	RAI1	3812	RAI1 (+3798), SREBF1 (+151716)	1-00524:chr17:17685271:C:T	1-00524	F	ATYPICAL COMPLETE COMMON AV CANAL | HETEROTAXY | LEFT INFERIOR VENA CAVA TO RIGHT ATRIUM | LSVC TO CORONARY SINUS | SITUS AMBIGUOUS | SITUS INVERSUS TOTALIS | UNBALANCED COMPLETE ATRIOVENTRICULAR CANAL, LEFT DOMINANT | Screener Diagnosis: Other: CAVC, Heterotaxy Syndrome	Yes	FALSE	FALSE	FALSE	TRUE	0.0251	-0.145437	FALSE	chr17:17685186-17685357
chr2	180737361	180737362	G	C	UBE2E3	229886	NA	NA	FALSE	NA	NA	FALSE	TRUE	FALSE	FALSE	UBE2E3	-229886	UBE2E3 (-243244)	1-00524:chr2:180737362:G:C	1-00524	F	ATYPICAL COMPLETE COMMON AV CANAL | HETEROTAXY | LEFT INFERIOR VENA CAVA TO RIGHT ATRIUM | LSVC TO CORONARY SINUS | SITUS AMBIGUOUS | SITUS INVERSUS TOTALIS | UNBALANCED COMPLETE ATRIOVENTRICULAR CANAL, LEFT DOMINANT | Screener Diagnosis: Other: CAVC, Heterotaxy Syndrome	Yes	FALSE	FALSE	FALSE	TRUE	0.452	NA	FALSE	chr2:180737277-180737448
chr2	52651452	52651453	C	A	CHAC2	1116339	NA	NA	FALSE	NA	NA	FALSE	TRUE	FALSE	FALSE	PSME4	1319541	None	1-00524:chr2:52651453:C:A	1-00524	F	ATYPICAL COMPLETE COMMON AV CANAL | HETEROTAXY | LEFT INFERIOR VENA CAVA TO RIGHT ATRIUM | LSVC TO CORONARY SINUS | SITUS AMBIGUOUS | SITUS INVERSUS TOTALIS | UNBALANCED COMPLETE ATRIOVENTRICULAR CANAL, LEFT DOMINANT | Screener Diagnosis: Other: CAVC, Heterotaxy Syndrome	Yes	FALSE	FALSE	FALSE	TRUE	0.11	-0.0716217	FALSE	chr2:52651368-52651539
chr4	76457846	76457847	G	A	SHROOM3	22746	CCDC158	35978	FALSE	NA	NA	FALSE	FALSE	TRUE	FALSE	SHROOM3	22617	SHROOM3 (+22747)	1-00524:chr4:76457847:G:A	1-00524	F	ATYPICAL COMPLETE COMMON AV CANAL | HETEROTAXY | LEFT INFERIOR VENA CAVA TO RIGHT ATRIUM | LSVC TO CORONARY SINUS | SITUS AMBIGUOUS | SITUS INVERSUS TOTALIS | UNBALANCED COMPLETE ATRIOVENTRICULAR CANAL, LEFT DOMINANT | Screener Diagnosis: Other: CAVC, Heterotaxy Syndrome	Yes	FALSE	FALSE	FALSE	TRUE	0.0721	-0.158602	FALSE	chr4:76457762-76457933
chr5	77439460	77439461	G	A	WDR41	12808	NA	NA	FALSE	PDE8B	9653	FALSE	TRUE	FALSE	FALSE	ZBED3	-352175	None	1-00524:chr5:77439461:G:A	1-00524	F	ATYPICAL COMPLETE COMMON AV CANAL | HETEROTAXY | LEFT INFERIOR VENA CAVA TO RIGHT ATRIUM | LSVC TO CORONARY SINUS | SITUS AMBIGUOUS | SITUS INVERSUS TOTALIS | UNBALANCED COMPLETE ATRIOVENTRICULAR CANAL, LEFT DOMINANT | Screener Diagnosis: Other: CAVC, Heterotaxy Syndrome	Yes	FALSE	FALSE	FALSE	TRUE	0.119	NA	FALSE	chr5:77439376-77439547
chr7	112081164	112081165	G	C	DOCK4	125246	NA	NA	FALSE	NA	NA	FALSE	TRUE	FALSE	FALSE	LAMB1	-4077951	IMMP2L (-518874)	1-00524:chr7:112081165:G:C	1-00524	F	ATYPICAL COMPLETE COMMON AV CANAL | HETEROTAXY | LEFT INFERIOR VENA CAVA TO RIGHT ATRIUM | LSVC TO CORONARY SINUS | SITUS AMBIGUOUS | SITUS INVERSUS TOTALIS | UNBALANCED COMPLETE ATRIOVENTRICULAR CANAL, LEFT DOMINANT | Screener Diagnosis: Other: CAVC, Heterotaxy Syndrome	Yes	FALSE	FALSE	FALSE	TRUE	0.217	NA	FALSE	chr7:112081080-112081251
chr8	122606967	122606968	C	A	ZHX2	174426	NA	NA	FALSE	NA	NA	FALSE	TRUE	FALSE	FALSE	DERL1	435334	HAS2 (-965578)	1-00524:chr8:122606968:C:A	1-00524	F	ATYPICAL COMPLETE COMMON AV CANAL | HETEROTAXY | LEFT INFERIOR VENA CAVA TO RIGHT ATRIUM | LSVC TO CORONARY SINUS | SITUS AMBIGUOUS | SITUS INVERSUS TOTALIS | UNBALANCED COMPLETE ATRIOVENTRICULAR CANAL, LEFT DOMINANT | Screener Diagnosis: Other: CAVC, Heterotaxy Syndrome	Yes	FALSE	FALSE	FALSE	TRUE	0.385	0.0590722	FALSE	chr8:122606883-122607054
chr1	203177219	203177227	ATTGCCTC	A	MYBPH	1406	MYBPH	1406	FALSE	CHI3L1	1704	FALSE	TRUE	FALSE	FALSE	ADORA1	86569	None	1-00530:chr1:203177220:ATTGCCTC:A	1-00530	F	AORTIC ARCH HYPOPLASIA | ATRIAL SEPTAL DEFECT, SECUNDUM | COARCTATION | HYPOPLASTIC LEFT VENTRICLE (SUBNORMAL CAVITY VOLUME) | HYPOPLASTIC MITRAL VALVE | Screener Diagnosis: Left-sided obstructive lesion	No	FALSE	TRUE	FALSE	FALSE	0.121	-0.116444	FALSE	chr1:203177138-203177309
chr12	109985905	109985906	C	T	GIT2	10483	ANKRD13A	13280	FALSE	TCHP	32636	FALSE	FALSE	FALSE	hhe_gene:ANKRD13A,	GIT2	10483	GIT2 (+10318)	1-00530:chr12:109985906:C:T	1-00530	F	AORTIC ARCH HYPOPLASIA | ATRIAL SEPTAL DEFECT, SECUNDUM | COARCTATION | HYPOPLASTIC LEFT VENTRICLE (SUBNORMAL CAVITY VOLUME) | HYPOPLASTIC MITRAL VALVE | Screener Diagnosis: Left-sided obstructive lesion	No	FALSE	TRUE	FALSE	FALSE	0.0392	-0.00277192	FALSE	chr12:109985821-109985992
chr12	123264235	123264236	A	T	CDK2AP1	3264	MPHOSPH9	20221	FALSE	C12orf65	6276	FALSE	FALSE	FALSE	hhe_gene:CDK2AP1,	CDK2AP1	8098	CDK2AP1 (+7904)	1-00530:chr12:123264236:A:T	1-00530	F	AORTIC ARCH HYPOPLASIA | ATRIAL SEPTAL DEFECT, SECUNDUM | COARCTATION | HYPOPLASTIC LEFT VENTRICLE (SUBNORMAL CAVITY VOLUME) | HYPOPLASTIC MITRAL VALVE | Screener Diagnosis: Left-sided obstructive lesion	No	FALSE	TRUE	FALSE	FALSE	0	-0.0726275	FALSE	chr12:123264151-123264322
chr3	46890528	46890529	G	A	MYL3	8359	MYL3	8359	FALSE	CCDC12	31197	FALSE	FALSE	TRUE	FALSE	MYL3	-8356	NBEAL2 (-89154), PTH1R (+7172)	1-00530:chr3:46890529:G:A	1-00530	F	AORTIC ARCH HYPOPLASIA | ATRIAL SEPTAL DEFECT, SECUNDUM | COARCTATION | HYPOPLASTIC LEFT VENTRICLE (SUBNORMAL CAVITY VOLUME) | HYPOPLASTIC MITRAL VALVE | Screener Diagnosis: Left-sided obstructive lesion	No	FALSE	TRUE	FALSE	FALSE	0.0461	-0.114617	FALSE	chr3:46890444-46890615
chr7	115243702	115243703	C	G	MDFIC	223786	NA	NA	FALSE	NA	NA	FALSE	TRUE	FALSE	FALSE	CAV1	-1281292	None	1-00530:chr7:115243703:C:G	1-00530	F	AORTIC ARCH HYPOPLASIA | ATRIAL SEPTAL DEFECT, SECUNDUM | COARCTATION | HYPOPLASTIC LEFT VENTRICLE (SUBNORMAL CAVITY VOLUME) | HYPOPLASTIC MITRAL VALVE | Screener Diagnosis: Left-sided obstructive lesion	No	FALSE	TRUE	FALSE	FALSE	0.136	NA	FALSE	chr7:115243618-115243789
chr8	93993156	93993157	A	G	PDP1	67090	NA	NA	FALSE	NA	NA	FALSE	FALSE	TRUE	FALSE	TMEM67	238312	None	1-00530:chr8:93993157:A:G	1-00530	F	AORTIC ARCH HYPOPLASIA | ATRIAL SEPTAL DEFECT, SECUNDUM | COARCTATION | HYPOPLASTIC LEFT VENTRICLE (SUBNORMAL CAVITY VOLUME) | HYPOPLASTIC MITRAL VALVE | Screener Diagnosis: Left-sided obstructive lesion	No	FALSE	TRUE	FALSE	FALSE	0.0527	NA	FALSE	chr8:93993072-93993243
chr1	204256866	204256867	G	T	GOLT1A	42774	GOLT1A	42774	FALSE	NA	NA	FALSE	FALSE	FALSE	hhe_gene:PLEKHA6,	PLEKHA6	120799	PPP1R15B (+154924)	1-00541:chr1:204256867:G:T	1-00541	F	ABSENCE OF THE SUPRARENAL INFERIOR VENA CAVA WITH AZYGOUS CONTINUATION | ANOMALOUS HEPATIC VENOUS DRAINAGE OR CONNECTION | ATRIAL SEPTAL DEFECT, SECUNDUM | ATYPICAL CORONARY ARTERIES IN D-LOOP TGA | HETEROTAXY | LEFT SIDED AZYGOS | LSVC TO CORONARY SINUS | TRANSPOSITION D-LOOP WITH VENTRICULAR SEPTAL DEFECT | VENTRICULAR SEPTAL DEFECT, MEMBRANOUS | VENTRICULAR SEPTAL DEFECT, MULTIPLE | VENTRICULA…	Yes	TRUE	FALSE	FALSE	FALSE	0.0272	-0.425743	FALSE	chr1:204256782-204256953
chr11	740995	740996	G	A	TALDO1	6333	TALDO1	6333	FALSE	PDDC1	26224	FALSE	FALSE	FALSE	hhe_gene:TALDO1,	TALDO1	-6419	TALDO1 (-6333)	1-00541:chr11:740996:G:A	1-00541	F	ABSENCE OF THE SUPRARENAL INFERIOR VENA CAVA WITH AZYGOUS CONTINUATION | ANOMALOUS HEPATIC VENOUS DRAINAGE OR CONNECTION | ATRIAL SEPTAL DEFECT, SECUNDUM | ATYPICAL CORONARY ARTERIES IN D-LOOP TGA | HETEROTAXY | LEFT SIDED AZYGOS | LSVC TO CORONARY SINUS | TRANSPOSITION D-LOOP WITH VENTRICULAR SEPTAL DEFECT | VENTRICULAR SEPTAL DEFECT, MEMBRANOUS | VENTRICULAR SEPTAL DEFECT, MULTIPLE | VENTRICULA…	Yes	TRUE	FALSE	FALSE	FALSE	0	-0.170531	FALSE	chr11:740911-741082
chr13	94396307	94396308	G	A	DCT	40500	NA	NA	FALSE	DCT	40500	FALSE	FALSE	TRUE	FALSE	GPC6	1169501	None	1-00541:chr13:94396308:G:A	1-00541	F	ABSENCE OF THE SUPRARENAL INFERIOR VENA CAVA WITH AZYGOUS CONTINUATION | ANOMALOUS HEPATIC VENOUS DRAINAGE OR CONNECTION | ATRIAL SEPTAL DEFECT, SECUNDUM | ATYPICAL CORONARY ARTERIES IN D-LOOP TGA | HETEROTAXY | LEFT SIDED AZYGOS | LSVC TO CORONARY SINUS | TRANSPOSITION D-LOOP WITH VENTRICULAR SEPTAL DEFECT | VENTRICULAR SEPTAL DEFECT, MEMBRANOUS | VENTRICULAR SEPTAL DEFECT, MULTIPLE | VENTRICULA…	Yes	TRUE	FALSE	FALSE	FALSE	0.00897	NA	FALSE	chr13:94396223-94396394
chr3	77356145	77356148	A	AAT	ROBO2	293816	NA	NA	FALSE	NA	NA	FALSE	FALSE	FALSE	FALSE	ROBO1	2411852	None	1-00541:chr3:77356146:A:AAT	1-00541	F	ABSENCE OF THE SUPRARENAL INFERIOR VENA CAVA WITH AZYGOUS CONTINUATION | ANOMALOUS HEPATIC VENOUS DRAINAGE OR CONNECTION | ATRIAL SEPTAL DEFECT, SECUNDUM | ATYPICAL CORONARY ARTERIES IN D-LOOP TGA | HETEROTAXY | LEFT SIDED AZYGOS | LSVC TO CORONARY SINUS | TRANSPOSITION D-LOOP WITH VENTRICULAR SEPTAL DEFECT | VENTRICULAR SEPTAL DEFECT, MEMBRANOUS | VENTRICULAR SEPTAL DEFECT, MULTIPLE | VENTRICULA…	Yes	TRUE	FALSE	FALSE	FALSE	0.0325	NA	FALSE	chr3:77356063-77356232
chr4	152264196	152264197	T	C	FBXW7	57062	NA	NA	FALSE	NA	NA	FALSE	TRUE	FALSE	FALSE	RPS3A	1164572	None	1-00541:chr4:152264197:T:C	1-00541	F	ABSENCE OF THE SUPRARENAL INFERIOR VENA CAVA WITH AZYGOUS CONTINUATION | ANOMALOUS HEPATIC VENOUS DRAINAGE OR CONNECTION | ATRIAL SEPTAL DEFECT, SECUNDUM | ATYPICAL CORONARY ARTERIES IN D-LOOP TGA | HETEROTAXY | LEFT SIDED AZYGOS | LSVC TO CORONARY SINUS | TRANSPOSITION D-LOOP WITH VENTRICULAR SEPTAL DEFECT | VENTRICULAR SEPTAL DEFECT, MEMBRANOUS | VENTRICULAR SEPTAL DEFECT, MULTIPLE | VENTRICULA…	Yes	TRUE	FALSE	FALSE	FALSE	0.215	-0.000151723	FALSE	chr4:152264112-152264283
chr6	3849601	3849602	G	A	FAM50B	213	NA	NA	FALSE	NA	NA	FALSE	FALSE	TRUE	FALSE	PRPF4B	-171665	None	1-00541:chr6:3849602:G:A	1-00541	F	ABSENCE OF THE SUPRARENAL INFERIOR VENA CAVA WITH AZYGOUS CONTINUATION | ANOMALOUS HEPATIC VENOUS DRAINAGE OR CONNECTION | ATRIAL SEPTAL DEFECT, SECUNDUM | ATYPICAL CORONARY ARTERIES IN D-LOOP TGA | HETEROTAXY | LEFT SIDED AZYGOS | LSVC TO CORONARY SINUS | TRANSPOSITION D-LOOP WITH VENTRICULAR SEPTAL DEFECT | VENTRICULAR SEPTAL DEFECT, MEMBRANOUS | VENTRICULAR SEPTAL DEFECT, MULTIPLE | VENTRICULA…	Yes	TRUE	FALSE	FALSE	FALSE	0.0772	-0.142512	FALSE	chr6:3849517-3849688
chr7	67943200	67943201	C	T	SBDS	947599	NA	NA	FALSE	NA	NA	FALSE	TRUE	FALSE	FALSE	AUTS2	-1655096	None	1-00541:chr7:67943201:C:T	1-00541	F	ABSENCE OF THE SUPRARENAL INFERIOR VENA CAVA WITH AZYGOUS CONTINUATION | ANOMALOUS HEPATIC VENOUS DRAINAGE OR CONNECTION | ATRIAL SEPTAL DEFECT, SECUNDUM | ATYPICAL CORONARY ARTERIES IN D-LOOP TGA | HETEROTAXY | LEFT SIDED AZYGOS | LSVC TO CORONARY SINUS | TRANSPOSITION D-LOOP WITH VENTRICULAR SEPTAL DEFECT | VENTRICULAR SEPTAL DEFECT, MEMBRANOUS | VENTRICULAR SEPTAL DEFECT, MULTIPLE | VENTRICULA…	Yes	TRUE	FALSE	FALSE	FALSE	0.164	-0.0824387	FALSE	chr7:67943116-67943287
chr1	27818618	27818619	T	A	PPP1R8	12159	PPP1R8	12159	FALSE	NA	NA	FALSE	FALSE	FALSE	hhe_gene:PPP1R8,	PPP1R8	-12164	PPP1R8 (-12159), STX12 (+45436)	1-00543:chr1:27818619:T:A	1-00543	F	AORTIC ARCH HYPOPLASIA | BICOMMISSURAL (BICUSPID, BILEAFLET, BIFOLIATE) AORTIC VALVE | HYPOPLASTIC LEFT VENTRICLE (SUBNORMAL CAVITY VOLUME) | HYPOPLASTIC MITRAL VALVE | MITRAL STENOSIS | PARTIALLY ANOMALOUS PULMONARY VEINS | VENTRICULAR SEPTAL DEFECT, MULTIPLE | VENTRICULAR SEPTAL DEFECT, MUSCULAR, TRABECULAR, APICAL | Screener Diagnosis: Other: HLHS	No	FALSE	TRUE	FALSE	TRUE	0.024	-0.0906334	FALSE	chr1:27818534-27818705
chr2	64311764	64311765	T	C	LGALSL	142204	NA	NA	FALSE	NA	NA	FALSE	FALSE	TRUE	FALSE	SERTAD2	439241	None	1-00543:chr2:64311765:T:C	1-00543	F	AORTIC ARCH HYPOPLASIA | BICOMMISSURAL (BICUSPID, BILEAFLET, BIFOLIATE) AORTIC VALVE | HYPOPLASTIC LEFT VENTRICLE (SUBNORMAL CAVITY VOLUME) | HYPOPLASTIC MITRAL VALVE | MITRAL STENOSIS | PARTIALLY ANOMALOUS PULMONARY VEINS | VENTRICULAR SEPTAL DEFECT, MULTIPLE | VENTRICULAR SEPTAL DEFECT, MUSCULAR, TRABECULAR, APICAL | Screener Diagnosis: Other: HLHS	No	FALSE	TRUE	FALSE	TRUE	0.0278	NA	FALSE	chr2:64311680-64311851
chr20	3856854	3856855	G	A	MAVS	10055	PANK2	31984	FALSE	AP5S1	28017	FALSE	FALSE	FALSE	multihitWES_gene:MAVS,	CENPB	-70114	None	1-00543:chr20:3856855:G:A	1-00543	F	AORTIC ARCH HYPOPLASIA | BICOMMISSURAL (BICUSPID, BILEAFLET, BIFOLIATE) AORTIC VALVE | HYPOPLASTIC LEFT VENTRICLE (SUBNORMAL CAVITY VOLUME) | HYPOPLASTIC MITRAL VALVE | MITRAL STENOSIS | PARTIALLY ANOMALOUS PULMONARY VEINS | VENTRICULAR SEPTAL DEFECT, MULTIPLE | VENTRICULAR SEPTAL DEFECT, MUSCULAR, TRABECULAR, APICAL | Screener Diagnosis: Other: HLHS	No	FALSE	TRUE	FALSE	TRUE	0	0.0896221	FALSE	chr20:3856770-3856941
chr6	162405075	162405076	C	T	PACRG	322056	NA	NA	FALSE	NA	NA	FALSE	TRUE	FALSE	FALSE	QKI	-1008924	None	1-00543:chr6:162405076:C:T	1-00543	F	AORTIC ARCH HYPOPLASIA | BICOMMISSURAL (BICUSPID, BILEAFLET, BIFOLIATE) AORTIC VALVE | HYPOPLASTIC LEFT VENTRICLE (SUBNORMAL CAVITY VOLUME) | HYPOPLASTIC MITRAL VALVE | MITRAL STENOSIS | PARTIALLY ANOMALOUS PULMONARY VEINS | VENTRICULAR SEPTAL DEFECT, MULTIPLE | VENTRICULAR SEPTAL DEFECT, MUSCULAR, TRABECULAR, APICAL | Screener Diagnosis: Other: HLHS	No	FALSE	TRUE	FALSE	TRUE	0.121	NA	FALSE	chr6:162404991-162405162
chr8	144910224	144910225	C	T	ZNF250	8056	ZNF250	8056	FALSE	ZNF16	20133	FALSE	TRUE	FALSE	FALSE	RPL8	-117637	ZNF250 (-8764), ZNF16 (+40663)	1-00543:chr8:144910225:C:T	1-00543	F	AORTIC ARCH HYPOPLASIA | BICOMMISSURAL (BICUSPID, BILEAFLET, BIFOLIATE) AORTIC VALVE | HYPOPLASTIC LEFT VENTRICLE (SUBNORMAL CAVITY VOLUME) | HYPOPLASTIC MITRAL VALVE | MITRAL STENOSIS | PARTIALLY ANOMALOUS PULMONARY VEINS | VENTRICULAR SEPTAL DEFECT, MULTIPLE | VENTRICULAR SEPTAL DEFECT, MUSCULAR, TRABECULAR, APICAL | Screener Diagnosis: Other: HLHS	No	FALSE	TRUE	FALSE	TRUE	0.453	-0.0438122	FALSE	chr8:144910140-144910311
chr13	103057476	103057477	G	A	SLC10A2	9369	NA	NA	FALSE	NA	NA	FALSE	TRUE	FALSE	FALSE	TPP2	460518	None	1-00544:chr13:103057477:G:A	1-00544	M	AORTIC VALVE ABNORMALITY | COARCTATION SIMPLE (ISOLATED) | Screener Diagnosis: Left-sided obstructive lesion	Yes	FALSE	TRUE	FALSE	FALSE	0.12	0.0335232	FALSE	chr13:103057392-103057563
chr14	57233508	57233509	G	A	AP5M1	35400	AP5M1	35400	FALSE	NA	NA	FALSE	FALSE	FALSE	hhe_gene:EXOC5,	EXOC5	35397	OTX2 (-423040)	1-00544:chr14:57233509:G:A	1-00544	M	AORTIC VALVE ABNORMALITY | COARCTATION SIMPLE (ISOLATED) | Screener Diagnosis: Left-sided obstructive lesion	Yes	FALSE	TRUE	FALSE	FALSE	0	NA	FALSE	chr14:57233424-57233595
chr3	129525549	129525550	A	G	RHO	3090	H1FOO	17664	FALSE	PLXND1	29625	FALSE	TRUE	FALSE	FALSE	PLXND1	81126	None	1-00544:chr3:129525550:A:G	1-00544	M	AORTIC VALVE ABNORMALITY | COARCTATION SIMPLE (ISOLATED) | Screener Diagnosis: Left-sided obstructive lesion	Yes	FALSE	TRUE	FALSE	FALSE	0.106	-0.486752	FALSE	chr3:129525465-129525636
chr4	152150032	152150033	T	C	FBXW7	171226	NA	NA	FALSE	NA	NA	FALSE	TRUE	FALSE	FALSE	RPS3A	1050408	None	1-00544:chr4:152150033:T:C	1-00544	M	AORTIC VALVE ABNORMALITY | COARCTATION SIMPLE (ISOLATED) | Screener Diagnosis: Left-sided obstructive lesion	Yes	FALSE	TRUE	FALSE	FALSE	0.224	-0.0416685	FALSE	chr4:152149948-152150119
chr8	100939605	100939606	C	A	YWHAZ	13782	NA	NA	FALSE	NA	NA	FALSE	FALSE	FALSE	hhe_gene:YWHAZ,	YWHAZ	13782	YWHAZ (+13377)	1-00544:chr8:100939606:C:A	1-00544	M	AORTIC VALVE ABNORMALITY | COARCTATION SIMPLE (ISOLATED) | Screener Diagnosis: Left-sided obstructive lesion	Yes	FALSE	TRUE	FALSE	FALSE	0.0337	NA	FALSE	chr8:100939521-100939692
chr11	44109631	44109632	G	A	EXT2	14082	NA	NA	FALSE	ACCS	25409	FALSE	FALSE	FALSE	hhe_gene:EXT2,	EXT2	13984	EXT2 (+13435)	1-00599:chr11:44109632:G:A	1-00599	M	ATRIAL SEPTAL DEFECT, SECUNDUM | PATENT FORAMEN OVALE | QUADRICUSPID AORTIC VALVE | TRUNCUS ARTERIOSUS TYPE IA (MAIN PULMONARY ARTERY PRESENT, VSD) | VENTRICULAR SEPTAL DEFECT, SINGLE | VENTRICULAR SEPTAL DEFECT, SUBPULMONARY OR CONAL | Screener Diagnosis: Conotruncal abnormality	Yes	TRUE	FALSE	FALSE	FALSE	0.0515	NA	FALSE	chr11:44109547-44109718
chr11	44785343	44785344	G	A	TSPAN18	58878	NA	NA	FALSE	NA	NA	FALSE	FALSE	TRUE	FALSE	TSPAN18	58879	TSPAN18 (+20918), TP53I11 (+164816)	1-00599:chr11:44785344:G:A	1-00599	M	ATRIAL SEPTAL DEFECT, SECUNDUM | PATENT FORAMEN OVALE | QUADRICUSPID AORTIC VALVE | TRUNCUS ARTERIOSUS TYPE IA (MAIN PULMONARY ARTERY PRESENT, VSD) | VENTRICULAR SEPTAL DEFECT, SINGLE | VENTRICULAR SEPTAL DEFECT, SUBPULMONARY OR CONAL | Screener Diagnosis: Conotruncal abnormality	Yes	TRUE	FALSE	FALSE	FALSE	0.0104	NA	FALSE	chr11:44785259-44785430
chr17	28905147	28905148	G	C	DHRS13	2076	FAM222B	49915	FALSE	PHF12	102	FALSE	FALSE	TRUE	hhe_gene:PHF12,	FLOT2	-7415	None	1-00599:chr17:28905148:G:C	1-00599	M	ATRIAL SEPTAL DEFECT, SECUNDUM | PATENT FORAMEN OVALE | QUADRICUSPID AORTIC VALVE | TRUNCUS ARTERIOSUS TYPE IA (MAIN PULMONARY ARTERY PRESENT, VSD) | VENTRICULAR SEPTAL DEFECT, SINGLE | VENTRICULAR SEPTAL DEFECT, SUBPULMONARY OR CONAL | Screener Diagnosis: Conotruncal abnormality	Yes	TRUE	FALSE	FALSE	FALSE	0.0235	-0.179396	FALSE	chr17:28905063-28905234
chr19	46427793	46427794	T	C	CCDC8	14209	CCDC8	14209	FALSE	PNMAL1	38697	FALSE	FALSE	TRUE	FALSE	PPP5C	80707	CALM3 (-173442)	1-00599:chr19:46427794:T:C	1-00599	M	ATRIAL SEPTAL DEFECT, SECUNDUM | PATENT FORAMEN OVALE | QUADRICUSPID AORTIC VALVE | TRUNCUS ARTERIOSUS TYPE IA (MAIN PULMONARY ARTERY PRESENT, VSD) | VENTRICULAR SEPTAL DEFECT, SINGLE | VENTRICULAR SEPTAL DEFECT, SUBPULMONARY OR CONAL | Screener Diagnosis: Conotruncal abnormality	Yes	TRUE	FALSE	FALSE	FALSE	0.0376	NA	TRUE	chr19:46427709-46427880
chr19	4988399	4988400	G	A	KDM4B	19286	NA	NA	FALSE	UHRF1	26245	FALSE	FALSE	TRUE	hhe_gene:KDM4B,	KDM4B	19287	KDM4B (+19279), PTPRS (+297840)	1-00599:chr19:4988400:G:A	1-00599	M	ATRIAL SEPTAL DEFECT, SECUNDUM | PATENT FORAMEN OVALE | QUADRICUSPID AORTIC VALVE | TRUNCUS ARTERIOSUS TYPE IA (MAIN PULMONARY ARTERY PRESENT, VSD) | VENTRICULAR SEPTAL DEFECT, SINGLE | VENTRICULAR SEPTAL DEFECT, SUBPULMONARY OR CONAL | Screener Diagnosis: Conotruncal abnormality	Yes	TRUE	FALSE	FALSE	FALSE	0.0396	-0.0925424	FALSE	chr19:4988315-4988486
chr2	9256043	9256044	G	A	ASAP2	49278	NA	NA	FALSE	NA	NA	FALSE	FALSE	TRUE	FALSE	CPSF3	-167607	ITGB1BP1 (+167185)	1-00599:chr2:9256044:G:A	1-00599	M	ATRIAL SEPTAL DEFECT, SECUNDUM | PATENT FORAMEN OVALE | QUADRICUSPID AORTIC VALVE | TRUNCUS ARTERIOSUS TYPE IA (MAIN PULMONARY ARTERY PRESENT, VSD) | VENTRICULAR SEPTAL DEFECT, SINGLE | VENTRICULAR SEPTAL DEFECT, SUBPULMONARY OR CONAL | Screener Diagnosis: Conotruncal abnormality	Yes	TRUE	FALSE	FALSE	FALSE	0.0207	NA	FALSE	chr2:9255959-9256130
chr3	166975824	166975825	G	C	ZBBX	264462	NA	NA	FALSE	NA	NA	FALSE	TRUE	FALSE	FALSE	GOLIM4	1120100	ZBBX (+403965)	1-00599:chr3:166975825:G:C	1-00599	M	ATRIAL SEPTAL DEFECT, SECUNDUM | PATENT FORAMEN OVALE | QUADRICUSPID AORTIC VALVE | TRUNCUS ARTERIOSUS TYPE IA (MAIN PULMONARY ARTERY PRESENT, VSD) | VENTRICULAR SEPTAL DEFECT, SINGLE | VENTRICULAR SEPTAL DEFECT, SUBPULMONARY OR CONAL | Screener Diagnosis: Conotruncal abnormality	Yes	TRUE	FALSE	FALSE	FALSE	0.152	-0.135941	FALSE	chr3:166975740-166975911
chr7	102231805	102231806	C	T	SH2B2	53285	NA	NA	FALSE	NA	NA	FALSE	TRUE	FALSE	FALSE	POLR2J	247116	CUX1 (+415795)	1-00599:chr7:102231806:C:T	1-00599	M	ATRIAL SEPTAL DEFECT, SECUNDUM | PATENT FORAMEN OVALE | QUADRICUSPID AORTIC VALVE | TRUNCUS ARTERIOSUS TYPE IA (MAIN PULMONARY ARTERY PRESENT, VSD) | VENTRICULAR SEPTAL DEFECT, SINGLE | VENTRICULAR SEPTAL DEFECT, SUBPULMONARY OR CONAL | Screener Diagnosis: Conotruncal abnormality	Yes	TRUE	FALSE	FALSE	FALSE	0.162	-0.126444	FALSE	chr7:102231721-102231892
chr1	156237484	156237485	T	C	BGLAP	4477	TMEM79	45450	FALSE	PAQR6	5836	FALSE	TRUE	FALSE	hhe_gene:SMG5,	PMF1	24491	None	1-00610:chr1:156237485:T:C	1-00610	F	TETRALOGY OF FALLOT | Screener Diagnosis: Conotruncal abnormality	No	TRUE	FALSE	FALSE	FALSE	0.106	-0.0563266	FALSE	chr1:156237400-156237571
chr1	3055773	3055774	C	T	PRDM16	13394	PRDM16	13394	FALSE	ACTRT2	32870	FALSE	FALSE	FALSE	mouseCHD_gene:PRDM16,	PRDM16	-13394	PRDM16 (-13437)	1-00610:chr1:3055774:C:T	1-00610	F	TETRALOGY OF FALLOT | Screener Diagnosis: Conotruncal abnormality	No	TRUE	FALSE	FALSE	FALSE	0.00694	-0.15693	FALSE	chr1:3055689-3055860
chr10	1606767	1606768	T	C	ADARB2	130708	NA	NA	FALSE	NA	NA	FALSE	TRUE	FALSE	FALSE	GTPBP4	618334	ADARB2 (+130708)	1-00610:chr10:1606768:T:C	1-00610	F	TETRALOGY OF FALLOT | Screener Diagnosis: Conotruncal abnormality	No	TRUE	FALSE	FALSE	FALSE	0.22	-0.181964	FALSE	chr10:1606683-1606854
chr10	5317918	5317919	G	T	UCN3	47090	UCN3	47090	FALSE	NA	NA	FALSE	TRUE	FALSE	FALSE	NET1	-94639	None	1-00610:chr10:5317919:G:T	1-00610	F	TETRALOGY OF FALLOT | Screener Diagnosis: Conotruncal abnormality	No	TRUE	FALSE	FALSE	FALSE	0.121	-0.230102	FALSE	chr10:5317834-5318005
chr17	56512231	56512232	A	C	NOG	81467	NA	NA	FALSE	ANKFN1	572	FALSE	TRUE	FALSE	FALSE	AKAP1	-572860	None	1-00610:chr17:56512232:A:C	1-00610	F	TETRALOGY OF FALLOT | Screener Diagnosis: Conotruncal abnormality	No	TRUE	FALSE	FALSE	FALSE	0.113	-0.196823	FALSE	chr17:56512147-56512318
chr2	100009662	100009663	T	C	AFF3	133076	NA	NA	FALSE	NA	NA	FALSE	FALSE	TRUE	FALSE	PDCL3	-553331	None	1-00610:chr2:100009663:T:C	1-00610	F	TETRALOGY OF FALLOT | Screener Diagnosis: Conotruncal abnormality	No	TRUE	FALSE	FALSE	FALSE	0.0284	NA	FALSE	chr2:100009578-100009749
chr6	111420120	111420121	A	C	REV3L	63594	NA	NA	FALSE	NA	NA	FALSE	FALSE	TRUE	FALSE	GTF3C6	461414	None	1-00610:chr6:111420121:A:C	1-00610	F	TETRALOGY OF FALLOT | Screener Diagnosis: Conotruncal abnormality	No	TRUE	FALSE	FALSE	FALSE	0.0347	-0.0929133	FALSE	chr6:111420036-111420207
chr10	107373459	107373460	C	A	SORCS1	208925	NA	NA	FALSE	NA	NA	FALSE	TRUE	FALSE	FALSE	XPNPEP1	2550093	SORCS1 (-208926)	1-00625:chr10:107373460:C:A	1-00625	M	AORTIC ARCH HYPOPLASIA | DOUBLE OUTLET RIGHT VENTRICLE | HYPOPLASTIC LEFT VENTRICLE (SUBNORMAL CAVITY VOLUME) | MITRAL ATRESIA | Screener Diagnosis: Left-sided obstructive lesion	No	FALSE	TRUE	FALSE	FALSE	0.111	NA	FALSE	chr10:107373375-107373546
chr10	119866790	119866791	C	T	MCMBP	25765	SEC23IP	25920	FALSE	INPP5F	37512	FALSE	FALSE	FALSE	hhe_gene:MCMBP,	MCMBP	25766	MCMBP (+5963)	1-00625:chr10:119866791:C:T	1-00625	M	AORTIC ARCH HYPOPLASIA | DOUBLE OUTLET RIGHT VENTRICLE | HYPOPLASTIC LEFT VENTRICLE (SUBNORMAL CAVITY VOLUME) | MITRAL ATRESIA | Screener Diagnosis: Left-sided obstructive lesion	No	FALSE	TRUE	FALSE	FALSE	0.0369	NA	FALSE	chr10:119866706-119866877
chr10	29542179	29542180	A	G	SVIL	84841	NA	NA	FALSE	NA	NA	FALSE	FALSE	TRUE	FALSE	SVIL	194779	SVIL (+92792)	1-00625:chr10:29542180:A:G	1-00625	M	AORTIC ARCH HYPOPLASIA | DOUBLE OUTLET RIGHT VENTRICLE | HYPOPLASTIC LEFT VENTRICLE (SUBNORMAL CAVITY VOLUME) | MITRAL ATRESIA | Screener Diagnosis: Left-sided obstructive lesion	No	FALSE	TRUE	FALSE	FALSE	0.0915	NA	FALSE	chr10:29542095-29542266
chr10	375963	375964	G	A	ZMYND11	121326	NA	NA	FALSE	NA	NA	FALSE	FALSE	TRUE	FALSE	ZMYND11	245876	ZMYND11 (+240895)	1-00625:chr10:375964:G:A	1-00625	M	AORTIC ARCH HYPOPLASIA | DOUBLE OUTLET RIGHT VENTRICLE | HYPOPLASTIC LEFT VENTRICLE (SUBNORMAL CAVITY VOLUME) | MITRAL ATRESIA | Screener Diagnosis: Left-sided obstructive lesion	No	FALSE	TRUE	FALSE	FALSE	0.0414	NA	FALSE	chr10:375879-376050
chr14	69265196	69265198	TG	T	GALNT16	5554	NA	NA	FALSE	EXD2	21176	FALSE	TRUE	FALSE	FALSE	DCAF5	-112047	GALNT16 (+5233), ERH (+133430)	1-00625:chr14:69265197:TG:T	1-00625	M	AORTIC ARCH HYPOPLASIA | DOUBLE OUTLET RIGHT VENTRICLE | HYPOPLASTIC LEFT VENTRICLE (SUBNORMAL CAVITY VOLUME) | MITRAL ATRESIA | Screener Diagnosis: Left-sided obstructive lesion	No	FALSE	TRUE	FALSE	FALSE	0.14	-0.0315242	FALSE	chr14:69265112-69265283
chr17	19447385	19447386	G	A	RNF112	30109	SLC47A1	47999	FALSE	RNF112	30109	FALSE	FALSE	TRUE	FALSE	MFAP4	-60196	RNF112 (+36192)	1-00625:chr17:19447386:G:A	1-00625	M	AORTIC ARCH HYPOPLASIA | DOUBLE OUTLET RIGHT VENTRICLE | HYPOPLASTIC LEFT VENTRICLE (SUBNORMAL CAVITY VOLUME) | MITRAL ATRESIA | Screener Diagnosis: Left-sided obstructive lesion	No	FALSE	TRUE	FALSE	FALSE	0.0142	0.220169	FALSE	chr17:19447301-19447472
chr2	61191951	61191952	C	T	C2orf74	27122	NA	NA	FALSE	C2orf74	27122	FALSE	FALSE	FALSE	hhe_gene:USP34,	PEX13	174727	USP34 (+278817)	1-00625:chr2:61191952:C:T	1-00625	M	AORTIC ARCH HYPOPLASIA | DOUBLE OUTLET RIGHT VENTRICLE | HYPOPLASTIC LEFT VENTRICLE (SUBNORMAL CAVITY VOLUME) | MITRAL ATRESIA | Screener Diagnosis: Left-sided obstructive lesion	No	FALSE	TRUE	FALSE	FALSE	0	0.150788	FALSE	chr2:61191867-61192038
chr3	197364979	197364980	T	G	DLG1	65679	NA	NA	FALSE	NA	NA	FALSE	TRUE	FALSE	FALSE	DLG1	-65650	DLG1 (-66404)	1-00625:chr3:197364980:T:G	1-00625	M	AORTIC ARCH HYPOPLASIA | DOUBLE OUTLET RIGHT VENTRICLE | HYPOPLASTIC LEFT VENTRICLE (SUBNORMAL CAVITY VOLUME) | MITRAL ATRESIA | Screener Diagnosis: Left-sided obstructive lesion	No	FALSE	TRUE	FALSE	FALSE	0.102	NA	FALSE	chr3:197364895-197365066
chr7	151050420	151050421	G	C	ASIC3	2128	AGAP3	35410	FALSE	CDK5	3391	FALSE	FALSE	FALSE	hhe_gene:SLC4A2,	SLC4A2	-6790	SLC4A2 (-7791)	1-00625:chr7:151050421:G:C	1-00625	M	AORTIC ARCH HYPOPLASIA | DOUBLE OUTLET RIGHT VENTRICLE | HYPOPLASTIC LEFT VENTRICLE (SUBNORMAL CAVITY VOLUME) | MITRAL ATRESIA | Screener Diagnosis: Left-sided obstructive lesion	No	FALSE	TRUE	FALSE	FALSE	0.0125	-0.0376972	FALSE	chr7:151050336-151050507
chr8	77746689	77746690	C	A	PEX2	745645	NA	NA	FALSE	NA	NA	FALSE	TRUE	FALSE	FALSE	PKIA	-769650	PKIA (-769449)	1-00625:chr8:77746690:C:A	1-00625	M	AORTIC ARCH HYPOPLASIA | DOUBLE OUTLET RIGHT VENTRICLE | HYPOPLASTIC LEFT VENTRICLE (SUBNORMAL CAVITY VOLUME) | MITRAL ATRESIA | Screener Diagnosis: Left-sided obstructive lesion	No	FALSE	TRUE	FALSE	FALSE	0.105	NA	FALSE	chr8:77746605-77746776
chr9	113589639	113589640	G	C	RGS3	8103	NA	NA	FALSE	NA	NA	FALSE	FALSE	TRUE	FALSE	RGS3	144909	RGS3 (+144909)	1-00625:chr9:113589640:G:C	1-00625	M	AORTIC ARCH HYPOPLASIA | DOUBLE OUTLET RIGHT VENTRICLE | HYPOPLASTIC LEFT VENTRICLE (SUBNORMAL CAVITY VOLUME) | MITRAL ATRESIA | Screener Diagnosis: Left-sided obstructive lesion	No	FALSE	TRUE	FALSE	FALSE	0.0654	-0.0894833	FALSE	chr9:113589555-113589726
chr9	131519363	131519364	G	A	UCK1	4437	NA	NA	FALSE	UCK1	4437	FALSE	FALSE	TRUE	FALSE	PRRC2B	145728	None	1-00625:chr9:131519364:G:A	1-00625	M	AORTIC ARCH HYPOPLASIA | DOUBLE OUTLET RIGHT VENTRICLE | HYPOPLASTIC LEFT VENTRICLE (SUBNORMAL CAVITY VOLUME) | MITRAL ATRESIA | Screener Diagnosis: Left-sided obstructive lesion	No	FALSE	TRUE	FALSE	FALSE	0.0501	-0.0694352	FALSE	chr9:131519279-131519450
chr9	6543204	6543205	G	A	GLDC	10740	NA	NA	FALSE	UHRF2	36150	FALSE	FALSE	FALSE	mouseCHD_gene:GLDC,	GLDC	102525	GLDC (+102578), UHRF2 (+129882)	1-00625:chr9:6543205:G:A	1-00625	M	AORTIC ARCH HYPOPLASIA | DOUBLE OUTLET RIGHT VENTRICLE | HYPOPLASTIC LEFT VENTRICLE (SUBNORMAL CAVITY VOLUME) | MITRAL ATRESIA | Screener Diagnosis: Left-sided obstructive lesion	No	FALSE	TRUE	FALSE	FALSE	0.0263	-0.264173	FALSE	chr9:6543120-6543291
chr19	3671914	3671915	G	A	PIP5K1C	28564	CACTIN	45099	FALSE	NA	NA	FALSE	FALSE	TRUE	FALSE	PIP5K1C	28554	PIP5K1C (+28475)	1-00645:chr19:3671915:G:A	1-00645	F	ABSENT MAIN PULMONARY ARTERY | DISCONTINUITY OF PULMONARY ARTERIES | MAJOR AORTOPULMONARY COLLATERAL ARTERY | PULMONARY ATRESIA CONGENITAL | PULMONARY VENOUS DISEASE | RIGHT AORTIC ARCH | SINGLE LEFT CORONARY | TETRALOGY OF FALLOT WITH PULMONARY ATRESIA AND MAPCAS | VENTRICULAR SEPTAL DEFECT, MALALIGNMENT | Screener Diagnosis: Conotruncal abnormality	No	TRUE	FALSE	FALSE	TRUE	0	-0.166891	FALSE	chr19:3671830-3672001
chr9	121656191	121656192	G	A	DAB2IP	89134	NA	NA	FALSE	NA	NA	FALSE	FALSE	TRUE	FALSE	DAB2IP	89135	DAB2IP (+89090), TTLL11 (+437414)	1-00645:chr9:121656192:G:A	1-00645	F	ABSENT MAIN PULMONARY ARTERY | DISCONTINUITY OF PULMONARY ARTERIES | MAJOR AORTOPULMONARY COLLATERAL ARTERY | PULMONARY ATRESIA CONGENITAL | PULMONARY VENOUS DISEASE | RIGHT AORTIC ARCH | SINGLE LEFT CORONARY | TETRALOGY OF FALLOT WITH PULMONARY ATRESIA AND MAPCAS | VENTRICULAR SEPTAL DEFECT, MALALIGNMENT | Screener Diagnosis: Conotruncal abnormality	No	TRUE	FALSE	FALSE	TRUE	0	-0.00909362	FALSE	chr9:121656107-121656278
chr14	94936179	94936180	G	A	GSC	165949	NA	NA	FALSE	NA	NA	FALSE	FALSE	TRUE	FALSE	DICER1	221830	DICER1 (+221830)	1-00652:chr14:94936180:G:A	1-00652	M	HYPOPLASTIC LEFT HEART SYNDROME | Screener Diagnosis: Left-sided obstructive lesion	No	FALSE	TRUE	FALSE	TRUE	0.0155	0.00211239	FALSE	chr14:94936095-94936266
chr16	30753218	30753219	C	G	RNF40	8526	RNF40	8526	FALSE	CCDC189	4204	FALSE	FALSE	FALSE	hhe_gene:RNF40,	RNF40	-8527	RNF40 (-8778)	1-00652:chr16:30753219:C:G	1-00652	M	HYPOPLASTIC LEFT HEART SYNDROME | Screener Diagnosis: Left-sided obstructive lesion	No	FALSE	TRUE	FALSE	TRUE	0.045	-0.106145	FALSE	chr16:30753134-30753305
chr2	39432277	39432278	C	A	MAP4K3	5034	NA	NA	FALSE	NA	NA	FALSE	FALSE	TRUE	FALSE	MAP4K3	5023	CDKL4 (-202746), MAP4K3 (+5034)	1-00652:chr2:39432278:C:A	1-00652	M	HYPOPLASTIC LEFT HEART SYNDROME | Screener Diagnosis: Left-sided obstructive lesion	No	FALSE	TRUE	FALSE	TRUE	0.00442	NA	FALSE	chr2:39432193-39432364
chr3	138459631	138459632	A	G	ESYT3	18782	NA	NA	FALSE	CEP70	34712	FALSE	TRUE	FALSE	FALSE	COPB2	930104	None	1-00652:chr3:138459632:A:G	1-00652	M	HYPOPLASTIC LEFT HEART SYNDROME | Screener Diagnosis: Left-sided obstructive lesion	No	FALSE	TRUE	FALSE	TRUE	0.132	-0.107554	FALSE	chr3:138459547-138459718
chr9	2354328	2354329	C	T	VLDLR	267505	NA	NA	FALSE	NA	NA	FALSE	TRUE	FALSE	FALSE	VLDLR	-266854	VLDLR (-267505), SMARCA2 (+332384)	1-00652:chr9:2354329:C:T	1-00652	M	HYPOPLASTIC LEFT HEART SYNDROME | Screener Diagnosis: Left-sided obstructive lesion	No	FALSE	TRUE	FALSE	TRUE	0.149	-0.0287171	FALSE	chr9:2354244-2354415
chr9	6416162	6416163	A	C	UHRF2	3011	NA	NA	FALSE	NA	NA	FALSE	TRUE	FALSE	hhe_gene:UHRF2,	UHRF2	3011	UHRF2 (+2840), GLDC (+229620)	1-00652:chr9:6416163:A:C	1-00652	M	HYPOPLASTIC LEFT HEART SYNDROME | Screener Diagnosis: Left-sided obstructive lesion	No	FALSE	TRUE	FALSE	TRUE	0.182	NA	FALSE	chr9:6416078-6416249
chr11	117167513	117167514	A	G	SIDT2	11219	TAGLN	31807	FALSE	PCSK7	36823	FALSE	FALSE	FALSE	hhe_gene:SIDT2,	SIDT2	-11222	SIDT2 (-11219), PAFAH1B2 (+23247)	1-00655:chr11:117167514:A:G	1-00655	M	ATRIAL SEPTAL DEFECT, ATYPICAL | BICOMMISSURAL (BICUSPID, BILEAFLET) AORTIC VALVE, RIGHT-LEFT FUSION | HYPOPLASTIC RIGHT VENTRICLE (SUBNORMAL CAVITY VOLUME) | INTERRUPTED AORTIC ARCH TYPE A | LEFT AORTIC ARCH WITH NORMAL BRANCHING PATTERN | LSVC - NON COMMUNICATING WITH RSVC | LSVC TO CORONARY SINUS | MITRAL ATRESIA | SINGLE VENTRICLE | STRADDLING TRICUSPID VALVE | VENTRICULAR SEPTAL DEFECT, MALA…	Yes	TRUE	FALSE	FALSE	TRUE	NA	NA	TRUE	chr11:117167429-117167600
chr12	15892876	15892877	A	T	STRAP	10485	DERA	18295	FALSE	NA	NA	FALSE	FALSE	FALSE	hhe_gene:STRAP,	STRAP	10489	STRAP (+10482)	1-00655:chr12:15892877:A:T	1-00655	M	ATRIAL SEPTAL DEFECT, ATYPICAL | BICOMMISSURAL (BICUSPID, BILEAFLET) AORTIC VALVE, RIGHT-LEFT FUSION | HYPOPLASTIC RIGHT VENTRICLE (SUBNORMAL CAVITY VOLUME) | INTERRUPTED AORTIC ARCH TYPE A | LEFT AORTIC ARCH WITH NORMAL BRANCHING PATTERN | LSVC - NON COMMUNICATING WITH RSVC | LSVC TO CORONARY SINUS | MITRAL ATRESIA | SINGLE VENTRICLE | STRADDLING TRICUSPID VALVE | VENTRICULAR SEPTAL DEFECT, MALA…	Yes	TRUE	FALSE	FALSE	TRUE	0	NA	FALSE	chr12:15892792-15892963
chr18	35984327	35984328	A	T	C18orf21	5041	NA	NA	FALSE	C18orf21	5041	FALSE	FALSE	FALSE	hhe_gene:RPRD1A,	RPRD1A	83248	RPRD1A (+83248), GALNT1 (+329768)	1-00655:chr18:35984328:A:T	1-00655	M	ATRIAL SEPTAL DEFECT, ATYPICAL | BICOMMISSURAL (BICUSPID, BILEAFLET) AORTIC VALVE, RIGHT-LEFT FUSION | HYPOPLASTIC RIGHT VENTRICLE (SUBNORMAL CAVITY VOLUME) | INTERRUPTED AORTIC ARCH TYPE A | LEFT AORTIC ARCH WITH NORMAL BRANCHING PATTERN | LSVC - NON COMMUNICATING WITH RSVC | LSVC TO CORONARY SINUS | MITRAL ATRESIA | SINGLE VENTRICLE | STRADDLING TRICUSPID VALVE | VENTRICULAR SEPTAL DEFECT, MALA…	Yes	TRUE	FALSE	FALSE	TRUE	0.0165	NA	FALSE	chr18:35984243-35984414
chr6	156778784	156778785	T	A	ARID1B	1410	NA	NA	FALSE	NA	NA	FALSE	FALSE	TRUE	hhe_gene:ARID1B,	ARID1B	2764	ARID1B (+1411), TMEM242 (+544816)	1-00655:chr6:156778785:T:A	1-00655	M	ATRIAL SEPTAL DEFECT, ATYPICAL | BICOMMISSURAL (BICUSPID, BILEAFLET) AORTIC VALVE, RIGHT-LEFT FUSION | HYPOPLASTIC RIGHT VENTRICLE (SUBNORMAL CAVITY VOLUME) | INTERRUPTED AORTIC ARCH TYPE A | LEFT AORTIC ARCH WITH NORMAL BRANCHING PATTERN | LSVC - NON COMMUNICATING WITH RSVC | LSVC TO CORONARY SINUS | MITRAL ATRESIA | SINGLE VENTRICLE | STRADDLING TRICUSPID VALVE | VENTRICULAR SEPTAL DEFECT, MALA…	Yes	TRUE	FALSE	FALSE	TRUE	NA	NA	TRUE	chr6:156778700-156778871
chr1	1226818	1226819	C	A	SDF4	5212	TNFRSF18	20127	FALSE	FAM132A	15627	FALSE	FALSE	FALSE	omimCHD_gene:B3GALT6,	SDF4	5213	TNFRSF4 (-12687), SDF4 (+5182)	1-00665:chr1:1226819:C:A	1-00665	M	ABERRANT RIGHT SUBCLAVIAN ARTERY | AORTIC ATRESIA | CORONARY ARTERIO-VENOUS FISTULA | HYPOPLASTIC LEFT HEART SYNDROME | LEFT AORTIC ARCH | MITRAL STENOSIS | RIGHT VENTRICULAR STRUCTURAL ABNORMALITY | Screener Diagnosis: Other: Hypoplastic left heart	Yes	FALSE	TRUE	FALSE	FALSE	0.0133	-0.149725	FALSE	chr1:1226734-1226905
chr15	74774770	74774771	T	C	CSK	7286	CYP1A1	49160	FALSE	CYP1A2	18568	FALSE	FALSE	FALSE	hhe_gene:CSK,	CSK	-7310	CSK (-7286)	1-00665:chr15:74774771:T:C	1-00665	M	ABERRANT RIGHT SUBCLAVIAN ARTERY | AORTIC ATRESIA | CORONARY ARTERIO-VENOUS FISTULA | HYPOPLASTIC LEFT HEART SYNDROME | LEFT AORTIC ARCH | MITRAL STENOSIS | RIGHT VENTRICULAR STRUCTURAL ABNORMALITY | Screener Diagnosis: Other: Hypoplastic left heart	Yes	FALSE	TRUE	FALSE	FALSE	0.0371	-0.0238636	FALSE	chr15:74774686-74774857
chr16	54503402	54503403	A	C	IRX3	216639	NA	NA	FALSE	NA	NA	FALSE	FALSE	TRUE	FALSE	IRX5	-427463	IRX5 (-427459)	1-00665:chr16:54503403:A:C	1-00665	M	ABERRANT RIGHT SUBCLAVIAN ARTERY | AORTIC ATRESIA | CORONARY ARTERIO-VENOUS FISTULA | HYPOPLASTIC LEFT HEART SYNDROME | LEFT AORTIC ARCH | MITRAL STENOSIS | RIGHT VENTRICULAR STRUCTURAL ABNORMALITY | Screener Diagnosis: Other: Hypoplastic left heart	Yes	FALSE	TRUE	FALSE	FALSE	0.0137	-0.233814	FALSE	chr16:54503318-54503489
chr17	17309846	17309847	C	T	NT5M	6511	COPS3	28553	FALSE	NA	NA	FALSE	FALSE	FALSE	hhe_gene:NT5M,	NT5M	6511	NT5M (+6512)	1-00665:chr17:17309847:C:T	1-00665	M	ABERRANT RIGHT SUBCLAVIAN ARTERY | AORTIC ATRESIA | CORONARY ARTERIO-VENOUS FISTULA | HYPOPLASTIC LEFT HEART SYNDROME | LEFT AORTIC ARCH | MITRAL STENOSIS | RIGHT VENTRICULAR STRUCTURAL ABNORMALITY | Screener Diagnosis: Other: Hypoplastic left heart	Yes	FALSE	TRUE	FALSE	FALSE	0.0132	-0.00931837	FALSE	chr17:17309762-17309933
chr17	7938657	7938658	C	T	TRAPPC1	6534	KCNAB3	8035	FALSE	CHD3	25897	FALSE	FALSE	FALSE	hhe_gene:TRAPPC1,	TRAPPC1	-6535	None	1-00665:chr17:7938658:C:T	1-00665	M	ABERRANT RIGHT SUBCLAVIAN ARTERY | AORTIC ATRESIA | CORONARY ARTERIO-VENOUS FISTULA | HYPOPLASTIC LEFT HEART SYNDROME | LEFT AORTIC ARCH | MITRAL STENOSIS | RIGHT VENTRICULAR STRUCTURAL ABNORMALITY | Screener Diagnosis: Other: Hypoplastic left heart	Yes	FALSE	TRUE	FALSE	FALSE	0.012	0.0155792	FALSE	chr17:7938573-7938744
chr2	127438298	127438303	AAGGG	A	PROC	9052	MAP3K2	49833	FALSE	PROC	9052	FALSE	TRUE	FALSE	FALSE	MYO7B	-97383	None	1-00665:chr2:127438299:AAGGG:A	1-00665	M	ABERRANT RIGHT SUBCLAVIAN ARTERY | AORTIC ATRESIA | CORONARY ARTERIO-VENOUS FISTULA | HYPOPLASTIC LEFT HEART SYNDROME | LEFT AORTIC ARCH | MITRAL STENOSIS | RIGHT VENTRICULAR STRUCTURAL ABNORMALITY | Screener Diagnosis: Other: Hypoplastic left heart	Yes	FALSE	TRUE	FALSE	FALSE	0.112	-0.044841	FALSE	chr2:127438215-127438386
chr20	37175643	37175644	C	T	RPN2	2766	RPN2	2766	FALSE	NA	NA	FALSE	FALSE	FALSE	hhe_gene:RPN2,	RPN2	-2766	RPN2 (-3402)	1-00665:chr20:37175644:C:T	1-00665	M	ABERRANT RIGHT SUBCLAVIAN ARTERY | AORTIC ATRESIA | CORONARY ARTERIO-VENOUS FISTULA | HYPOPLASTIC LEFT HEART SYNDROME | LEFT AORTIC ARCH | MITRAL STENOSIS | RIGHT VENTRICULAR STRUCTURAL ABNORMALITY | Screener Diagnosis: Other: Hypoplastic left heart	Yes	FALSE	TRUE	FALSE	FALSE	0.0458	-0.179167	FALSE	chr20:37175559-37175730
chr4	5486228	5486229	C	A	EVC2	56543	NA	NA	FALSE	NA	NA	FALSE	TRUE	FALSE	FALSE	EVC2	223320	EVC2 (+222338)	1-00665:chr4:5486229:C:A	1-00665	M	ABERRANT RIGHT SUBCLAVIAN ARTERY | AORTIC ATRESIA | CORONARY ARTERIO-VENOUS FISTULA | HYPOPLASTIC LEFT HEART SYNDROME | LEFT AORTIC ARCH | MITRAL STENOSIS | RIGHT VENTRICULAR STRUCTURAL ABNORMALITY | Screener Diagnosis: Other: Hypoplastic left heart	Yes	FALSE	TRUE	FALSE	FALSE	0.15	-0.112749	FALSE	chr4:5486144-5486315
chr5	172327242	172327243	A	G	UBTD2	43171	UBTD2	43171	FALSE	NA	NA	FALSE	FALSE	FALSE	hhe_gene,omimCHD_gene,mouseCHD_gene:SH3PXD2B,	SH3PXD2B	127283	SH3PXD2B (+127280)	1-00665:chr5:172327243:A:G	1-00665	M	ABERRANT RIGHT SUBCLAVIAN ARTERY | AORTIC ATRESIA | CORONARY ARTERIO-VENOUS FISTULA | HYPOPLASTIC LEFT HEART SYNDROME | LEFT AORTIC ARCH | MITRAL STENOSIS | RIGHT VENTRICULAR STRUCTURAL ABNORMALITY | Screener Diagnosis: Other: Hypoplastic left heart	Yes	FALSE	TRUE	FALSE	FALSE	0	NA	FALSE	chr5:172327158-172327329
chr6	18892948	18892950	GA	G	RNF144B	424074	NA	NA	FALSE	NA	NA	FALSE	TRUE	TRUE	FALSE	DEK	-628401	RNF144B (+505599)	1-00665:chr6:18892949:GA:G	1-00665	M	ABERRANT RIGHT SUBCLAVIAN ARTERY | AORTIC ATRESIA | CORONARY ARTERIO-VENOUS FISTULA | HYPOPLASTIC LEFT HEART SYNDROME | LEFT AORTIC ARCH | MITRAL STENOSIS | RIGHT VENTRICULAR STRUCTURAL ABNORMALITY | Screener Diagnosis: Other: Hypoplastic left heart	Yes	FALSE	TRUE	FALSE	FALSE	0.108	NA	FALSE	chr6:18892864-18893035
chr1	3136496	3136497	C	T	PRDM16	67328	NA	NA	FALSE	NA	NA	FALSE	FALSE	TRUE	FALSE	PRDM16	67328	ARHGEF16 (-317929), PRDM16 (+67286)	1-00667:chr1:3136497:C:T	1-00667	M	TETRALOGY OF FALLOT | Screener Diagnosis: Conotruncal abnormality	No	TRUE	FALSE	FALSE	FALSE	0.0514	-0.14093	FALSE	chr1:3136412-3136583
chr1	54576255	54576256	T	C	ACOT11	33998	NA	NA	FALSE	FAM151A	32926	FALSE	FALSE	TRUE	FALSE	TTC4	-139605	ACOT11 (+28028)	1-00667:chr1:54576256:T:C	1-00667	M	TETRALOGY OF FALLOT | Screener Diagnosis: Conotruncal abnormality	No	TRUE	FALSE	FALSE	FALSE	0.0245	-0.208498	FALSE	chr1:54576171-54576342
chr10	87994285	87994286	C	T	KLLN	130848	NA	NA	FALSE	PTEN	22355	FALSE	TRUE	FALSE	FALSE	ATAD1	-152925	KLLN (-130849)	1-00667:chr10:87994286:C:T	1-00667	M	TETRALOGY OF FALLOT | Screener Diagnosis: Conotruncal abnormality	No	TRUE	FALSE	FALSE	FALSE	0.104	-0.0317645	FALSE	chr10:87994201-87994372
chr19	49481270	49481272	CA	C	RPL13A	6282	RCN3	46346	FALSE	ALDH16A1	10222	FALSE	TRUE	FALSE	hhe_gene:RPL13A,	RPL13A	-6239	RPL13A (-6283)	1-00667:chr19:49481271:CA:C	1-00667	M	TETRALOGY OF FALLOT | Screener Diagnosis: Conotruncal abnormality	No	TRUE	FALSE	FALSE	FALSE	0.156	-0.150213	FALSE	chr19:49481186-49481357
chr3	124736856	124736857	T	G	UMPS	6490	NA	NA	FALSE	ITGB5	25091	FALSE	FALSE	FALSE	hhe_gene:UMPS,	UMPS	6423	UMPS (+6491), ITGB5 (+150440)	1-00667:chr3:124736857:T:G	1-00667	M	TETRALOGY OF FALLOT | Screener Diagnosis: Conotruncal abnormality	No	TRUE	FALSE	FALSE	FALSE	0.0156	NA	FALSE	chr3:124736772-124736943
chr8	129838915	129838916	T	A	GSDMC	52027	NA	NA	FALSE	FAM49B	677	FALSE	FALSE	TRUE	FALSE	EFR3A	-2065177	None	1-00667:chr8:129838916:T:A	1-00667	M	TETRALOGY OF FALLOT | Screener Diagnosis: Conotruncal abnormality	No	TRUE	FALSE	FALSE	FALSE	0.0862	0.0733882	FALSE	chr8:129838831-129839002
chr1	150914742	150914743	C	T	SETDB1	11520	ARNT	37974	FALSE	CERS2	45840	FALSE	FALSE	FALSE	hhe_gene:SETDB1,	SETDB1	-11521	SETDB1 (-11596)	1-00702:chr1:150914743:C:T	1-00702	M	HYPOPLASTIC RIGHT VENTRICLE (SUBNORMAL CAVITY VOLUME) | HYPOPLASTIC TRICUSPID VALVE | PATENT FORAMEN OVALE | PULMONARY ATRESIA, INTACT VENTRICULAR SEPTUM | RIGHT VENTRICULAR DEPENDENT CORONARY CIRCULATION | RIGHT VENTRICULAR SINUSOIDS | Screener Diagnosis: Other: PA/IVS	Yes	FALSE	FALSE	TRUE	TRUE	0.0332	0.0622587	FALSE	chr1:150914658-150914829
chr1	21598849	21598851	C	CT	RAP1GAP	2634	NA	NA	FALSE	ALPL	20437	FALSE	TRUE	FALSE	FALSE	USP48	184756	ALPL (+89478)	1-00702:chr1:21598850:C:CT	1-00702	M	HYPOPLASTIC RIGHT VENTRICLE (SUBNORMAL CAVITY VOLUME) | HYPOPLASTIC TRICUSPID VALVE | PATENT FORAMEN OVALE | PULMONARY ATRESIA, INTACT VENTRICULAR SEPTUM | RIGHT VENTRICULAR DEPENDENT CORONARY CIRCULATION | RIGHT VENTRICULAR SINUSOIDS | Screener Diagnosis: Other: PA/IVS	Yes	FALSE	FALSE	TRUE	TRUE	0.141	-0.142835	FALSE	chr1:21598766-21598936
chr11	62732273	62732274	C	T	TTC9C	4204	LRRN4CL	42374	FALSE	ZBTB3	18689	FALSE	FALSE	FALSE	hhe_gene:HNRNPUL2,	HNRNPUL2	-4817	HNRNPUL2 (-4925)	1-00702:chr11:62732274:C:T	1-00702	M	HYPOPLASTIC RIGHT VENTRICLE (SUBNORMAL CAVITY VOLUME) | HYPOPLASTIC TRICUSPID VALVE | PATENT FORAMEN OVALE | PULMONARY ATRESIA, INTACT VENTRICULAR SEPTUM | RIGHT VENTRICULAR DEPENDENT CORONARY CIRCULATION | RIGHT VENTRICULAR SINUSOIDS | Screener Diagnosis: Other: PA/IVS	Yes	FALSE	FALSE	TRUE	TRUE	0.0203	NA	FALSE	chr11:62732189-62732360
chr16	89154399	89154402	AAG	A	CDH15	17365	CDH15	17365	FALSE	SLC22A31	41359	FALSE	FALSE	TRUE	FALSE	ANKRD11	336161	ACSF3 (+60591)	1-00702:chr16:89154400:AAG:A	1-00702	M	HYPOPLASTIC RIGHT VENTRICLE (SUBNORMAL CAVITY VOLUME) | HYPOPLASTIC TRICUSPID VALVE | PATENT FORAMEN OVALE | PULMONARY ATRESIA, INTACT VENTRICULAR SEPTUM | RIGHT VENTRICULAR DEPENDENT CORONARY CIRCULATION | RIGHT VENTRICULAR SINUSOIDS | Screener Diagnosis: Other: PA/IVS	Yes	FALSE	FALSE	TRUE	TRUE	0.0587	-0.0988563	FALSE	chr16:89154315-89154486
chr3	58755363	58755364	A	T	FAM3D	88515	NA	NA	FALSE	NA	NA	FALSE	TRUE	FALSE	FALSE	PDHB	-321507	None	1-00702:chr3:58755364:A:T	1-00702	M	HYPOPLASTIC RIGHT VENTRICLE (SUBNORMAL CAVITY VOLUME) | HYPOPLASTIC TRICUSPID VALVE | PATENT FORAMEN OVALE | PULMONARY ATRESIA, INTACT VENTRICULAR SEPTUM | RIGHT VENTRICULAR DEPENDENT CORONARY CIRCULATION | RIGHT VENTRICULAR SINUSOIDS | Screener Diagnosis: Other: PA/IVS	Yes	FALSE	FALSE	TRUE	TRUE	0.185	NA	FALSE	chr3:58755279-58755450
chr4	168715483	168715484	T	G	PALLD	212973	NA	NA	FALSE	NA	NA	FALSE	TRUE	FALSE	FALSE	PALLD	218432	PALLD (+218380)	1-00702:chr4:168715484:T:G	1-00702	M	HYPOPLASTIC RIGHT VENTRICLE (SUBNORMAL CAVITY VOLUME) | HYPOPLASTIC TRICUSPID VALVE | PATENT FORAMEN OVALE | PULMONARY ATRESIA, INTACT VENTRICULAR SEPTUM | RIGHT VENTRICULAR DEPENDENT CORONARY CIRCULATION | RIGHT VENTRICULAR SINUSOIDS | Screener Diagnosis: Other: PA/IVS	Yes	FALSE	FALSE	TRUE	TRUE	0.156	NA	FALSE	chr4:168715399-168715570
chr7	140636350	140636351	A	G	ADCK2	36802	ADCK2	36802	FALSE	NA	NA	FALSE	FALSE	TRUE	FALSE	NDUFB2	-54427	MKRN1 (-156782)	1-00702:chr7:140636351:A:G	1-00702	M	HYPOPLASTIC RIGHT VENTRICLE (SUBNORMAL CAVITY VOLUME) | HYPOPLASTIC TRICUSPID VALVE | PATENT FORAMEN OVALE | PULMONARY ATRESIA, INTACT VENTRICULAR SEPTUM | RIGHT VENTRICULAR DEPENDENT CORONARY CIRCULATION | RIGHT VENTRICULAR SINUSOIDS | Screener Diagnosis: Other: PA/IVS	Yes	FALSE	FALSE	TRUE	TRUE	0.0404	NA	FALSE	chr7:140636266-140636437
chr14	32506287	32506288	A	T	AKAP6	177014	NA	NA	FALSE	NA	NA	FALSE	FALSE	TRUE	FALSE	AKAP6	176990	AKAP6 (+177015)	1-00713:chr14:32506288:A:T	1-00713	M	DOUBLE OUTLET RIGHT VENTRICLE | HYPOPLASTIC LEFT VENTRICLE (SUBNORMAL CAVITY VOLUME) | LSVC TO CORONARY SINUS | MITRAL ATRESIA | PULMONARY STENOSIS, VALVAR | RIGHT AORTIC ARCH | SINGLE VENTRICLE + TOTALLY ANOMALOUS PULMONARY VENOUS CONNECTION (TAPVC) | TOTALLY ANOMALOUS PULMONARY VENOUS RETURN, MIXED | Screener Diagnosis: Left-sided obstructive lesion	Yes	FALSE	TRUE	FALSE	TRUE	0.019	-0.0341032	FALSE	chr14:32506203-32506374
chr15	27323857	27323858	C	T	GABRG3	218133	NA	NA	FALSE	NA	NA	FALSE	TRUE	FALSE	FALSE	UBE3A	-1884807	GABRG3 (+352576)	1-00713:chr15:27323858:C:T	1-00713	M	DOUBLE OUTLET RIGHT VENTRICLE | HYPOPLASTIC LEFT VENTRICLE (SUBNORMAL CAVITY VOLUME) | LSVC TO CORONARY SINUS | MITRAL ATRESIA | PULMONARY STENOSIS, VALVAR | RIGHT AORTIC ARCH | SINGLE VENTRICLE + TOTALLY ANOMALOUS PULMONARY VENOUS CONNECTION (TAPVC) | TOTALLY ANOMALOUS PULMONARY VENOUS RETURN, MIXED | Screener Diagnosis: Left-sided obstructive lesion	Yes	FALSE	TRUE	FALSE	TRUE	0.174	-0.115781	FALSE	chr15:27323773-27323944
chr16	89567275	89567276	G	A	RPL13	447	DPEP1	46032	FALSE	RPL13	447	FALSE	FALSE	FALSE	hhe_gene:RPL13,	RPL13	6599	RPL13 (+6619)	1-00713:chr16:89567276:G:A	1-00713	M	DOUBLE OUTLET RIGHT VENTRICLE | HYPOPLASTIC LEFT VENTRICLE (SUBNORMAL CAVITY VOLUME) | LSVC TO CORONARY SINUS | MITRAL ATRESIA | PULMONARY STENOSIS, VALVAR | RIGHT AORTIC ARCH | SINGLE VENTRICLE + TOTALLY ANOMALOUS PULMONARY VENOUS CONNECTION (TAPVC) | TOTALLY ANOMALOUS PULMONARY VENOUS RETURN, MIXED | Screener Diagnosis: Left-sided obstructive lesion	Yes	FALSE	TRUE	FALSE	TRUE	0.0126	NA	FALSE	chr16:89567191-89567362
chr3	160903700	160903723	GTGCTAGGTATGTGTGTGTGCAC	G	PPM1L	148098	NA	NA	FALSE	NA	NA	FALSE	TRUE	FALSE	FALSE	KPNA4	-338141	B3GALNT1 (+201650)	1-00713:chr3:160903701:GTGCTAGGTATGTGTGTGTGCAC:G	1-00713	M	DOUBLE OUTLET RIGHT VENTRICLE | HYPOPLASTIC LEFT VENTRICLE (SUBNORMAL CAVITY VOLUME) | LSVC TO CORONARY SINUS | MITRAL ATRESIA | PULMONARY STENOSIS, VALVAR | RIGHT AORTIC ARCH | SINGLE VENTRICLE + TOTALLY ANOMALOUS PULMONARY VENOUS CONNECTION (TAPVC) | TOTALLY ANOMALOUS PULMONARY VENOUS RETURN, MIXED | Screener Diagnosis: Left-sided obstructive lesion	Yes	FALSE	TRUE	FALSE	TRUE	0.125	-0.134208	FALSE	chr3:160903626-160903797
chr3	9570026	9570064	TCGTCTGAGATGTGGGGAGCGCCTCTGCCCGGCCGCCC	T	LHFPL4	16224	LHFPL4	16224	FALSE	NA	NA	FALSE	TRUE	FALSE	FALSE	SETD5	172430	None	1-00713:chr3:9570027:TCGTCTGAGATGTGGGGAGCGCCTCTGCCCGGCCGCCC:T	1-00713	M	DOUBLE OUTLET RIGHT VENTRICLE | HYPOPLASTIC LEFT VENTRICLE (SUBNORMAL CAVITY VOLUME) | LSVC TO CORONARY SINUS | MITRAL ATRESIA | PULMONARY STENOSIS, VALVAR | RIGHT AORTIC ARCH | SINGLE VENTRICLE + TOTALLY ANOMALOUS PULMONARY VENOUS CONNECTION (TAPVC) | TOTALLY ANOMALOUS PULMONARY VENOUS RETURN, MIXED | Screener Diagnosis: Left-sided obstructive lesion	Yes	FALSE	TRUE	FALSE	TRUE	0.198	0.0808471	FALSE	chr3:9569960-9570131
chr4	145647052	145647053	A	G	MMAA	12982	C4orf51	33151	FALSE	NA	NA	FALSE	TRUE	FALSE	FALSE	ZNF827	291771	ZNF827 (+291582)	1-00713:chr4:145647053:A:G	1-00713	M	DOUBLE OUTLET RIGHT VENTRICLE | HYPOPLASTIC LEFT VENTRICLE (SUBNORMAL CAVITY VOLUME) | LSVC TO CORONARY SINUS | MITRAL ATRESIA | PULMONARY STENOSIS, VALVAR | RIGHT AORTIC ARCH | SINGLE VENTRICLE + TOTALLY ANOMALOUS PULMONARY VENOUS CONNECTION (TAPVC) | TOTALLY ANOMALOUS PULMONARY VENOUS RETURN, MIXED | Screener Diagnosis: Left-sided obstructive lesion	Yes	FALSE	TRUE	FALSE	TRUE	0.162	NA	FALSE	chr4:145646968-145647139
chr4	38323482	38323483	A	C	KLF3	340713	NA	NA	FALSE	NA	NA	FALSE	TRUE	FALSE	FALSE	KLF3	-340715	KLF3 (-340713), PTTG2 (+363048)	1-00713:chr4:38323483:A:C	1-00713	M	DOUBLE OUTLET RIGHT VENTRICLE | HYPOPLASTIC LEFT VENTRICLE (SUBNORMAL CAVITY VOLUME) | LSVC TO CORONARY SINUS | MITRAL ATRESIA | PULMONARY STENOSIS, VALVAR | RIGHT AORTIC ARCH | SINGLE VENTRICLE + TOTALLY ANOMALOUS PULMONARY VENOUS CONNECTION (TAPVC) | TOTALLY ANOMALOUS PULMONARY VENOUS RETURN, MIXED | Screener Diagnosis: Left-sided obstructive lesion	Yes	FALSE	TRUE	FALSE	TRUE	0.119	-0.185476	FALSE	chr4:38323398-38323569
chr1	112957928	112957929	G	T	SLC16A1	915	SLC16A1	915	FALSE	NA	NA	FALSE	FALSE	TRUE	FALSE	RHOC	-246704	SLC16A1 (-1866)	1-00728:chr1:112957929:G:T	1-00728	M	PULMONARY STENOSIS | TETRALOGY OF FALLOT | Screener Diagnosis: Conotruncal abnormality	Yes	TRUE	FALSE	FALSE	FALSE	0	NA	FALSE	chr1:112957844-112958015
chr1	209188513	209188516	CAG	C	CAMK1G	395201	NA	NA	FALSE	NA	NA	FALSE	TRUE	FALSE	FALSE	CD34	-1277112	CAMK1G (-395203)	1-00728:chr1:209188514:CAG:C	1-00728	M	PULMONARY STENOSIS | TETRALOGY OF FALLOT | Screener Diagnosis: Conotruncal abnormality	Yes	TRUE	FALSE	FALSE	FALSE	0.12	0.0775616	FALSE	chr1:209188429-209188600
chr11	76656026	76656027	G	A	LRRC32	1497	NA	NA	FALSE	LRRC32	1497	FALSE	FALSE	TRUE	FALSE	SERPINH1	1093970	None	1-00728:chr11:76656027:G:A	1-00728	M	PULMONARY STENOSIS | TETRALOGY OF FALLOT | Screener Diagnosis: Conotruncal abnormality	Yes	TRUE	FALSE	FALSE	FALSE	0.0221	0.0297545	FALSE	chr11:76655942-76656113
chr11	8678773	8678774	G	A	RPL27A	3637	TRIM66	6907	FALSE	ST5	14577	FALSE	FALSE	FALSE	hhe_gene:RPL27A,	RPL27A	-4014	RPL27A (-3637),RPL27A (-3637)	1-00728:chr11:8678774:G:A	1-00728	M	PULMONARY STENOSIS | TETRALOGY OF FALLOT | Screener Diagnosis: Conotruncal abnormality	Yes	TRUE	FALSE	FALSE	FALSE	0.0551	NA	FALSE	chr11:8678689-8678860
chr11	86998963	86998964	C	T	TMEM135	38880	FZD4	43572	FALSE	PRSS23	46053	FALSE	FALSE	TRUE	FALSE	EED	797752	None	1-00728:chr11:86998964:C:T	1-00728	M	PULMONARY STENOSIS | TETRALOGY OF FALLOT | Screener Diagnosis: Conotruncal abnormality	Yes	TRUE	FALSE	FALSE	FALSE	0.024	NA	FALSE	chr11:86998879-86999050
chr12	54369970	54369972	GA	G	GPR84	5496	GPR84	5496	FALSE	ITGA5	25289	FALSE	FALSE	TRUE	FALSE	ITGA5	49295	None	1-00728:chr12:54369971:GA:G	1-00728	M	PULMONARY STENOSIS | TETRALOGY OF FALLOT | Screener Diagnosis: Conotruncal abnormality	Yes	TRUE	FALSE	FALSE	FALSE	0.0501	-0.115942	FALSE	chr12:54369886-54370057
chr14	104719832	104719833	C	T	ADSSL1	4353	SIVA1	33267	FALSE	AKT1	49516	FALSE	FALSE	TRUE	hhe_gene:ADSSL1,	AKT1	75919	INF2 (+30196)	1-00728:chr14:104719833:C:T	1-00728	M	PULMONARY STENOSIS | TETRALOGY OF FALLOT | Screener Diagnosis: Conotruncal abnormality	Yes	TRUE	FALSE	FALSE	FALSE	0.0145	0.160413	FALSE	chr14:104719748-104719919
chr5	128271515	128271516	G	C	SLC12A2	81827	NA	NA	FALSE	NA	NA	FALSE	FALSE	TRUE	FALSE	FBN2	387669	FBN2 (+387669)	1-00728:chr5:128271516:G:C	1-00728	M	PULMONARY STENOSIS | TETRALOGY OF FALLOT | Screener Diagnosis: Conotruncal abnormality	Yes	TRUE	FALSE	FALSE	FALSE	0.0269	NA	FALSE	chr5:128271431-128271602
chr1	114001987	114001988	A	G	OLFML3	22596	NA	NA	FALSE	HIPK1	24118	FALSE	FALSE	TRUE	FALSE	HIPK1	72664	None	1-00738:chr1:114001988:A:G	1-00738	F	ATRIAL SEPTAL DEFECT | CORONARY BRANCHING, ANOMALOUS, LEFT | PATENT DUCTUS ARTERIOSUS ATYPICAL | PREMATURE CLOSURE OF PATENT FORAMEN OVALE | TETRALOGY OF FALLOT WITH PULMONARY ATRESIA | Screener Diagnosis: Conotruncal abnormality	Yes	TRUE	FALSE	FALSE	TRUE	0.0407	-0.18241	FALSE	chr1:114001903-114002074
chr10	3054886	3054888	CA	C	PFKP	11445	PFKP	11445	FALSE	NA	NA	FALSE	FALSE	FALSE	hhe_gene:PFKP,	PFKP	-11446	PFKP (-12633)	1-00738:chr10:3054887:CA:C	1-00738	F	ATRIAL SEPTAL DEFECT | CORONARY BRANCHING, ANOMALOUS, LEFT | PATENT DUCTUS ARTERIOSUS ATYPICAL | PREMATURE CLOSURE OF PATENT FORAMEN OVALE | TETRALOGY OF FALLOT WITH PULMONARY ATRESIA | Screener Diagnosis: Conotruncal abnormality	Yes	TRUE	FALSE	FALSE	TRUE	0.0312	NA	FALSE	chr10:3054802-3054973
chr10	3054892	3054893	C	G	PFKP	11440	PFKP	11440	FALSE	NA	NA	FALSE	FALSE	FALSE	hhe_gene:PFKP,	PFKP	-11441	PFKP (-12627)	1-00738:chr10:3054893:C:G	1-00738	F	ATRIAL SEPTAL DEFECT | CORONARY BRANCHING, ANOMALOUS, LEFT | PATENT DUCTUS ARTERIOSUS ATYPICAL | PREMATURE CLOSURE OF PATENT FORAMEN OVALE | TETRALOGY OF FALLOT WITH PULMONARY ATRESIA | Screener Diagnosis: Conotruncal abnormality	Yes	TRUE	FALSE	FALSE	TRUE	0.0461	NA	FALSE	chr10:3054808-3054979
chr12	110501834	110501835	G	A	RAD9B	179	GPN3	32566	FALSE	FAM216A	11449	FALSE	FALSE	FALSE	hhe_gene:VPS29,	VPS29	277	VPS29 (-332)	1-00738:chr12:110501835:G:A	1-00738	F	ATRIAL SEPTAL DEFECT | CORONARY BRANCHING, ANOMALOUS, LEFT | PATENT DUCTUS ARTERIOSUS ATYPICAL | PREMATURE CLOSURE OF PATENT FORAMEN OVALE | TETRALOGY OF FALLOT WITH PULMONARY ATRESIA | Screener Diagnosis: Conotruncal abnormality	Yes	TRUE	FALSE	FALSE	TRUE	0.0196	NA	FALSE	chr12:110501750-110501921
chr12	42250299	42250300	T	C	PPHLN1	11852	YAF2	11950	FALSE	NA	NA	FALSE	FALSE	FALSE	hhe_gene:PPHLN1,	PPHLN1	11853	None	1-00738:chr12:42250300:T:C	1-00738	F	ATRIAL SEPTAL DEFECT | CORONARY BRANCHING, ANOMALOUS, LEFT | PATENT DUCTUS ARTERIOSUS ATYPICAL | PREMATURE CLOSURE OF PATENT FORAMEN OVALE | TETRALOGY OF FALLOT WITH PULMONARY ATRESIA | Screener Diagnosis: Conotruncal abnormality	Yes	TRUE	FALSE	FALSE	TRUE	0.0157	0.0766647	FALSE	chr12:42250215-42250386
chr17	40348704	40348705	A	G	GJD3	14226	NA	NA	FALSE	GJD3	14226	FALSE	FALSE	TRUE	FALSE	RARA	39524	RARA (+39511)	1-00738:chr17:40348705:A:G	1-00738	F	ATRIAL SEPTAL DEFECT | CORONARY BRANCHING, ANOMALOUS, LEFT | PATENT DUCTUS ARTERIOSUS ATYPICAL | PREMATURE CLOSURE OF PATENT FORAMEN OVALE | TETRALOGY OF FALLOT WITH PULMONARY ATRESIA | Screener Diagnosis: Conotruncal abnormality	Yes	TRUE	FALSE	FALSE	TRUE	0.0308	0.077768	FALSE	chr17:40348620-40348791
chr17	8424641	8424642	C	T	NDEL1	11510	KRBA2	41454	FALSE	MYH10	49563	FALSE	FALSE	FALSE	hhe_gene:NDEL1,	NDEL1	11511	RNF222 (-26816), NDEL1 (-11219)	1-00738:chr17:8424642:C:T	1-00738	F	ATRIAL SEPTAL DEFECT | CORONARY BRANCHING, ANOMALOUS, LEFT | PATENT DUCTUS ARTERIOSUS ATYPICAL | PREMATURE CLOSURE OF PATENT FORAMEN OVALE | TETRALOGY OF FALLOT WITH PULMONARY ATRESIA | Screener Diagnosis: Conotruncal abnormality	Yes	TRUE	FALSE	FALSE	TRUE	0.0297	0.0217869	FALSE	chr17:8424557-8424728
chr19	50563832	50563833	C	T	LRRC4B	4212	ASPDH	49142	FALSE	NA	NA	FALSE	TRUE	FALSE	hhe_gene:LRRC4B,	LRRC4B	4603	LRRC4B (-12791)	1-00738:chr19:50563833:C:T	1-00738	F	ATRIAL SEPTAL DEFECT | CORONARY BRANCHING, ANOMALOUS, LEFT | PATENT DUCTUS ARTERIOSUS ATYPICAL | PREMATURE CLOSURE OF PATENT FORAMEN OVALE | TETRALOGY OF FALLOT WITH PULMONARY ATRESIA | Screener Diagnosis: Conotruncal abnormality	Yes	TRUE	FALSE	FALSE	TRUE	0.262	0.0585172	FALSE	chr19:50563748-50563919
chr19	58385290	58385294	CTGA	C	RPS5	1106	A1BG	22539	FALSE	ZNF132	47520	FALSE	FALSE	FALSE	hhe_gene:RPS5,	RPS5	-1108	RPS5 (-1998)	1-00738:chr19:58385291:CTGA:C	1-00738	F	ATRIAL SEPTAL DEFECT | CORONARY BRANCHING, ANOMALOUS, LEFT | PATENT DUCTUS ARTERIOSUS ATYPICAL | PREMATURE CLOSURE OF PATENT FORAMEN OVALE | TETRALOGY OF FALLOT WITH PULMONARY ATRESIA | Screener Diagnosis: Conotruncal abnormality	Yes	TRUE	FALSE	FALSE	TRUE	0.0624	-0.28317	FALSE	chr19:58385207-58385378
chr5	142864518	142864519	A	C	ARHGAP26	94134	NA	NA	FALSE	NA	NA	FALSE	FALSE	TRUE	FALSE	NR3C1	570994	ARHGAP26 (+94135), NR3C1 (+539170)	1-00738:chr5:142864519:A:C	1-00738	F	ATRIAL SEPTAL DEFECT | CORONARY BRANCHING, ANOMALOUS, LEFT | PATENT DUCTUS ARTERIOSUS ATYPICAL | PREMATURE CLOSURE OF PATENT FORAMEN OVALE | TETRALOGY OF FALLOT WITH PULMONARY ATRESIA | Screener Diagnosis: Conotruncal abnormality	Yes	TRUE	FALSE	FALSE	TRUE	0.0568	NA	FALSE	chr5:142864434-142864605
chr8	38338018	38338019	C	T	WHSC1L1	44253	LETM2	48188	FALSE	NA	NA	FALSE	TRUE	FALSE	FALSE	FGFR1	130816	PLPP5 (-68799), NSD3 (+44253)	1-00738:chr8:38338019:C:T	1-00738	F	ATRIAL SEPTAL DEFECT | CORONARY BRANCHING, ANOMALOUS, LEFT | PATENT DUCTUS ARTERIOSUS ATYPICAL | PREMATURE CLOSURE OF PATENT FORAMEN OVALE | TETRALOGY OF FALLOT WITH PULMONARY ATRESIA | Screener Diagnosis: Conotruncal abnormality	Yes	TRUE	FALSE	FALSE	TRUE	0.13	-0.12165	FALSE	chr8:38337934-38338105
chr18	34978680	34978681	G	A	MAPRE2	1752	NA	NA	FALSE	NA	NA	FALSE	FALSE	FALSE	hhe_gene:MAPRE2,	MAPRE2	1752	MAPRE2 (-62679), DTNA (+385342)	1-00739:chr18:34978681:G:A	1-00739	M	DISCONTINUITY OF PULMONARY ARTERIES | TETRALOGY OF FALLOT | Screener Diagnosis: Conotruncal abnormality	No	TRUE	FALSE	FALSE	TRUE	0.0237	-0.31299	FALSE	chr18:34978596-34978767
chr2	190755152	190755154	A	AG	NAB1	62386	NA	NA	FALSE	NA	NA	FALSE	FALSE	TRUE	FALSE	GLS	-125668	GLS (-125674)	1-00739:chr2:190755153:A:AG	1-00739	M	DISCONTINUITY OF PULMONARY ARTERIES | TETRALOGY OF FALLOT | Screener Diagnosis: Conotruncal abnormality	No	TRUE	FALSE	FALSE	TRUE	0.0631	-0.343	FALSE	chr2:190755069-190755239
chr2	26042298	26042299	A	G	RAB10	8191	NA	NA	FALSE	NA	NA	FALSE	FALSE	FALSE	hhe_gene:RAB10,	RAB10	8214	GAREM2 (-130792), RAB10 (+8189)	1-00739:chr2:26042299:A:G	1-00739	M	DISCONTINUITY OF PULMONARY ARTERIES | TETRALOGY OF FALLOT | Screener Diagnosis: Conotruncal abnormality	No	TRUE	FALSE	FALSE	TRUE	0	NA	FALSE	chr2:26042214-26042385
chr3	126749706	126749707	G	T	CHCHD6	45486	NA	NA	FALSE	NA	NA	FALSE	FALSE	TRUE	FALSE	PLXNA1	-232987	PLXNA1 (-238887), CHCHD6 (+45487)	1-00739:chr3:126749707:G:T	1-00739	M	DISCONTINUITY OF PULMONARY ARTERIES | TETRALOGY OF FALLOT | Screener Diagnosis: Conotruncal abnormality	No	TRUE	FALSE	FALSE	TRUE	0.0483	-0.109064	FALSE	chr3:126749622-126749793
chr3	51682357	51682358	G	A	TEX264	19664	GRM2	24712	FALSE	RAD54L2	13690	FALSE	FALSE	TRUE	FALSE	RAD54L2	143639	TEX264 (+11103)	1-00739:chr3:51682358:G:A	1-00739	M	DISCONTINUITY OF PULMONARY ARTERIES | TETRALOGY OF FALLOT | Screener Diagnosis: Conotruncal abnormality	No	TRUE	FALSE	FALSE	TRUE	0.0123	NA	FALSE	chr3:51682273-51682444
chr4	120577113	120577114	C	T	PRDM5	107805	NA	NA	FALSE	NA	NA	FALSE	TRUE	FALSE	FALSE	MAD2L1	-510256	MAD2L1 (-510040)	1-00739:chr4:120577114:C:T	1-00739	M	DISCONTINUITY OF PULMONARY ARTERIES | TETRALOGY OF FALLOT | Screener Diagnosis: Conotruncal abnormality	No	TRUE	FALSE	FALSE	TRUE	0.205	NA	FALSE	chr4:120577029-120577200
chr6	26043627	26043628	G	A	HIST1H2BB	29	HFE	43653	FALSE	HIST1H1C	12159	FALSE	FALSE	FALSE	hhe_gene:HIST1H2AB,	HMGN4	-494738	HIST1H3C (-1783), HIST1H2BB (+29)	1-00739:chr6:26043628:G:A	1-00739	M	DISCONTINUITY OF PULMONARY ARTERIES | TETRALOGY OF FALLOT | Screener Diagnosis: Conotruncal abnormality	No	TRUE	FALSE	FALSE	TRUE	NA	NA	TRUE	chr6:26043543-26043714
chr7	44120276	44120277	T	C	POLD2	4081	POLM	37736	FALSE	AEBP1	5714	FALSE	FALSE	TRUE	hhe_gene:AEBP1,	POLD2	4082	POLD2 (+3282), AEBP1 (+15916)	1-00739:chr7:44120277:T:C	1-00739	M	DISCONTINUITY OF PULMONARY ARTERIES | TETRALOGY OF FALLOT | Screener Diagnosis: Conotruncal abnormality	No	TRUE	FALSE	FALSE	TRUE	0.0914	-0.0399634	FALSE	chr7:44120192-44120363
chr1	117105580	117105581	A	G	TRIM45	5479	NA	NA	FALSE	TRIM45	5479	FALSE	FALSE	FALSE	mouseCHD_gene:TRIM45,	TRIM45	17007	TRIM45 (+16147)	1-00770:chr1:117105581:A:G	1-00770	F	ATRIAL SEPTAL DEFECT, SECUNDUM | BICOMMISSURAL (BICUSPID, BILEAFLET, BIFOLIATE) AORTIC VALVE | COARCTATION | HYPOPLASTIC LEFT VENTRICLE (SUBNORMAL CAVITY VOLUME) | HYPOPLASTIC MITRAL VALVE | LEFT AORTIC ARCH | Screener Diagnosis: Conotruncal abnormality	No	FALSE	TRUE	FALSE	TRUE	0.0386	-0.169389	FALSE	chr1:117105496-117105667
chr12	112130457	112130458	T	A	TRAFD1	4956	NAA25	21435	FALSE	HECTD4	29730	FALSE	FALSE	FALSE	hhe_gene:TRAFD1,	TRAFD1	4920	TRAFD1 (+4913), HECTD4 (+251981)	1-00770:chr12:112130458:T:A	1-00770	F	ATRIAL SEPTAL DEFECT, SECUNDUM | BICOMMISSURAL (BICUSPID, BILEAFLET, BIFOLIATE) AORTIC VALVE | COARCTATION | HYPOPLASTIC LEFT VENTRICLE (SUBNORMAL CAVITY VOLUME) | HYPOPLASTIC MITRAL VALVE | LEFT AORTIC ARCH | Screener Diagnosis: Conotruncal abnormality	No	FALSE	TRUE	FALSE	TRUE	0.0638	NA	FALSE	chr12:112130373-112130544
chr12	83823781	83823782	G	A	SLC6A15	1035706	NA	NA	FALSE	NA	NA	FALSE	TRUE	FALSE	FALSE	PPP1R12A	-3888322	None	1-00770:chr12:83823782:G:A	1-00770	F	ATRIAL SEPTAL DEFECT, SECUNDUM | BICOMMISSURAL (BICUSPID, BILEAFLET, BIFOLIATE) AORTIC VALVE | COARCTATION | HYPOPLASTIC LEFT VENTRICLE (SUBNORMAL CAVITY VOLUME) | HYPOPLASTIC MITRAL VALVE | LEFT AORTIC ARCH | Screener Diagnosis: Conotruncal abnormality	No	FALSE	TRUE	FALSE	TRUE	0.147	-0.148332	FALSE	chr12:83823697-83823868
chr14	34367642	34367643	C	T	SPTSSA	65146	NA	NA	FALSE	NA	NA	FALSE	TRUE	FALSE	FALSE	SPTSSA	94598	SPTSSA (+94713)	1-00770:chr14:34367643:C:T	1-00770	F	ATRIAL SEPTAL DEFECT, SECUNDUM | BICOMMISSURAL (BICUSPID, BILEAFLET, BIFOLIATE) AORTIC VALVE | COARCTATION | HYPOPLASTIC LEFT VENTRICLE (SUBNORMAL CAVITY VOLUME) | HYPOPLASTIC MITRAL VALVE | LEFT AORTIC ARCH | Screener Diagnosis: Conotruncal abnormality	No	FALSE	TRUE	FALSE	TRUE	0.101	NA	FALSE	chr14:34367558-34367729
chr15	69686977	69686978	C	T	RPLP1	230783	NA	NA	FALSE	NA	NA	FALSE	TRUE	FALSE	FALSE	RPLP1	234164	RPLP1 (+234194), TLE3 (+411198)	1-00770:chr15:69686978:C:T	1-00770	F	ATRIAL SEPTAL DEFECT, SECUNDUM | BICOMMISSURAL (BICUSPID, BILEAFLET, BIFOLIATE) AORTIC VALVE | COARCTATION | HYPOPLASTIC LEFT VENTRICLE (SUBNORMAL CAVITY VOLUME) | HYPOPLASTIC MITRAL VALVE | LEFT AORTIC ARCH | Screener Diagnosis: Conotruncal abnormality	No	FALSE	TRUE	FALSE	TRUE	0.107	-0.0423966	FALSE	chr15:69686893-69687064
chr16	69576383	69576384	A	T	NFAT5	11289	NA	NA	FALSE	NA	NA	FALSE	FALSE	FALSE	hhe_gene:NFAT5,	NFAT5	11290	NFAT5 (+10176)	1-00770:chr16:69576384:A:T	1-00770	F	ATRIAL SEPTAL DEFECT, SECUNDUM | BICOMMISSURAL (BICUSPID, BILEAFLET, BIFOLIATE) AORTIC VALVE | COARCTATION | HYPOPLASTIC LEFT VENTRICLE (SUBNORMAL CAVITY VOLUME) | HYPOPLASTIC MITRAL VALVE | LEFT AORTIC ARCH | Screener Diagnosis: Conotruncal abnormality	No	FALSE	TRUE	FALSE	TRUE	0	NA	FALSE	chr16:69576299-69576470
chr17	50698634	50698635	G	C	ANKRD40	5444	LUC7L3	20909	FALSE	ABCC3	6382	FALSE	FALSE	FALSE	hhe_gene:ANKRD40,	ANKRD40	9280	ANKRD40 (+9289), ABCC3 (+63778)	1-00770:chr17:50698635:G:C	1-00770	F	ATRIAL SEPTAL DEFECT, SECUNDUM | BICOMMISSURAL (BICUSPID, BILEAFLET, BIFOLIATE) AORTIC VALVE | COARCTATION | HYPOPLASTIC LEFT VENTRICLE (SUBNORMAL CAVITY VOLUME) | HYPOPLASTIC MITRAL VALVE | LEFT AORTIC ARCH | Screener Diagnosis: Conotruncal abnormality	No	FALSE	TRUE	FALSE	TRUE	0.0245	NA	FALSE	chr17:50698550-50698721
chr2	1627948	1627949	T	C	PXDN	3938	NA	NA	FALSE	PXDN	3938	FALSE	FALSE	FALSE	hhe_gene:PXDN,	PXDN	116904	PXDN (+116557)	1-00770:chr2:1627949:T:C	1-00770	F	ATRIAL SEPTAL DEFECT, SECUNDUM | BICOMMISSURAL (BICUSPID, BILEAFLET, BIFOLIATE) AORTIC VALVE | COARCTATION | HYPOPLASTIC LEFT VENTRICLE (SUBNORMAL CAVITY VOLUME) | HYPOPLASTIC MITRAL VALVE | LEFT AORTIC ARCH | Screener Diagnosis: Conotruncal abnormality	No	FALSE	TRUE	FALSE	TRUE	0.0746	-0.138419	FALSE	chr2:1627864-1628035
chr2	204452846	204452847	G	A	PARD3B	92946	NA	NA	FALSE	NA	NA	FALSE	FALSE	TRUE	FALSE	PARD3B	-92629	PARD3B (-92946)	1-00770:chr2:204452847:G:A	1-00770	F	ATRIAL SEPTAL DEFECT, SECUNDUM | BICOMMISSURAL (BICUSPID, BILEAFLET, BIFOLIATE) AORTIC VALVE | COARCTATION | HYPOPLASTIC LEFT VENTRICLE (SUBNORMAL CAVITY VOLUME) | HYPOPLASTIC MITRAL VALVE | LEFT AORTIC ARCH | Screener Diagnosis: Conotruncal abnormality	No	FALSE	TRUE	FALSE	TRUE	0	NA	FALSE	chr2:204452762-204452933
chr2	61844865	61844866	A	G	FAM161A	9277	NA	NA	FALSE	CCT4	23223	FALSE	TRUE	FALSE	FALSE	CCT4	43805	XPO1 (-306583)	1-00770:chr2:61844866:A:G	1-00770	F	ATRIAL SEPTAL DEFECT, SECUNDUM | BICOMMISSURAL (BICUSPID, BILEAFLET, BIFOLIATE) AORTIC VALVE | COARCTATION | HYPOPLASTIC LEFT VENTRICLE (SUBNORMAL CAVITY VOLUME) | HYPOPLASTIC MITRAL VALVE | LEFT AORTIC ARCH | Screener Diagnosis: Conotruncal abnormality	No	FALSE	TRUE	FALSE	TRUE	0.109	NA	FALSE	chr2:61844781-61844952
chr20	14340307	14340308	C	A	FLRT3	2691	FLRT3	2691	FALSE	NA	NA	FALSE	FALSE	FALSE	mouseCHD_gene:FLRT3,	FLRT3	-2694	FLRT3 (-2700)	1-00770:chr20:14340308:C:A	1-00770	F	ATRIAL SEPTAL DEFECT, SECUNDUM | BICOMMISSURAL (BICUSPID, BILEAFLET, BIFOLIATE) AORTIC VALVE | COARCTATION | HYPOPLASTIC LEFT VENTRICLE (SUBNORMAL CAVITY VOLUME) | HYPOPLASTIC MITRAL VALVE | LEFT AORTIC ARCH | Screener Diagnosis: Conotruncal abnormality	No	FALSE	TRUE	FALSE	TRUE	0	-0.0376475	FALSE	chr20:14340223-14340394
chr22	41099125	41099126	G	A	EP300	7339	NA	NA	FALSE	NA	NA	FALSE	FALSE	FALSE	hhe_gene,mouseCHD_gene,multihitWES_gene:EP300,	EP300	6534	L3MBTL2 (-106079), EP300 (+7340)	1-00770:chr22:41099126:G:A	1-00770	F	ATRIAL SEPTAL DEFECT, SECUNDUM | BICOMMISSURAL (BICUSPID, BILEAFLET, BIFOLIATE) AORTIC VALVE | COARCTATION | HYPOPLASTIC LEFT VENTRICLE (SUBNORMAL CAVITY VOLUME) | HYPOPLASTIC MITRAL VALVE | LEFT AORTIC ARCH | Screener Diagnosis: Conotruncal abnormality	No	FALSE	TRUE	FALSE	TRUE	0.0129	-0.134124	FALSE	chr22:41099041-41099212
chr3	125051891	125051892	G	A	HEG1	4066	NA	NA	FALSE	SLC12A8	30744	FALSE	FALSE	TRUE	FALSE	HEG1	4105	HEG1 (+4066)	1-00770:chr3:125051892:G:A	1-00770	F	ATRIAL SEPTAL DEFECT, SECUNDUM | BICOMMISSURAL (BICUSPID, BILEAFLET, BIFOLIATE) AORTIC VALVE | COARCTATION | HYPOPLASTIC LEFT VENTRICLE (SUBNORMAL CAVITY VOLUME) | HYPOPLASTIC MITRAL VALVE | LEFT AORTIC ARCH | Screener Diagnosis: Conotruncal abnormality	No	FALSE	TRUE	FALSE	TRUE	0.0362	NA	FALSE	chr3:125051807-125051978
chr3	44343610	44343611	A	T	TCAIM	5491	NA	NA	FALSE	TOPAZ1	11512	FALSE	FALSE	TRUE	FALSE	ZNF445	134060	ZNF445 (+134059)	1-00770:chr3:44343611:A:T	1-00770	F	ATRIAL SEPTAL DEFECT, SECUNDUM | BICOMMISSURAL (BICUSPID, BILEAFLET, BIFOLIATE) AORTIC VALVE | COARCTATION | HYPOPLASTIC LEFT VENTRICLE (SUBNORMAL CAVITY VOLUME) | HYPOPLASTIC MITRAL VALVE | LEFT AORTIC ARCH | Screener Diagnosis: Conotruncal abnormality	No	FALSE	TRUE	FALSE	TRUE	0.0416	NA	FALSE	chr3:44343526-44343697
chr7	107208111	107208112	T	A	HBP1	5582	NA	NA	FALSE	HBP1	5582	FALSE	FALSE	TRUE	FALSE	PIK3CG	342834	HBP1 (+39097)	1-00770:chr7:107208112:T:A	1-00770	F	ATRIAL SEPTAL DEFECT, SECUNDUM | BICOMMISSURAL (BICUSPID, BILEAFLET, BIFOLIATE) AORTIC VALVE | COARCTATION | HYPOPLASTIC LEFT VENTRICLE (SUBNORMAL CAVITY VOLUME) | HYPOPLASTIC MITRAL VALVE | LEFT AORTIC ARCH | Screener Diagnosis: Conotruncal abnormality	No	FALSE	TRUE	FALSE	TRUE	0	NA	FALSE	chr7:107208027-107208198
chr7	157403566	157403567	C	T	DNAJB6	13872	NA	NA	FALSE	NA	NA	FALSE	FALSE	TRUE	FALSE	DNAJB6	68185	DNAJB6 (+66601)	1-00770:chr7:157403567:C:T	1-00770	F	ATRIAL SEPTAL DEFECT, SECUNDUM | BICOMMISSURAL (BICUSPID, BILEAFLET, BIFOLIATE) AORTIC VALVE | COARCTATION | HYPOPLASTIC LEFT VENTRICLE (SUBNORMAL CAVITY VOLUME) | HYPOPLASTIC MITRAL VALVE | LEFT AORTIC ARCH | Screener Diagnosis: Conotruncal abnormality	No	FALSE	TRUE	FALSE	TRUE	0.0284	-0.151284	FALSE	chr7:157403482-157403653
chr7	52454985	52454986	C	T	POM121L12	580656	NA	NA	FALSE	NA	NA	FALSE	TRUE	FALSE	FALSE	GRB10	-1661524	POM121L12 (-580656)	1-00770:chr7:52454986:C:T	1-00770	F	ATRIAL SEPTAL DEFECT, SECUNDUM | BICOMMISSURAL (BICUSPID, BILEAFLET, BIFOLIATE) AORTIC VALVE | COARCTATION | HYPOPLASTIC LEFT VENTRICLE (SUBNORMAL CAVITY VOLUME) | HYPOPLASTIC MITRAL VALVE | LEFT AORTIC ARCH | Screener Diagnosis: Conotruncal abnormality	No	FALSE	TRUE	FALSE	TRUE	0.486	NA	FALSE	chr7:52454901-52455072
chr8	27674673	27674674	C	T	SCARA3	2102	NA	NA	FALSE	NA	NA	FALSE	FALSE	TRUE	FALSE	CLU	-59974	SCARA3 (+40493)	1-00770:chr8:27674674:C:T	1-00770	F	ATRIAL SEPTAL DEFECT, SECUNDUM | BICOMMISSURAL (BICUSPID, BILEAFLET, BIFOLIATE) AORTIC VALVE | COARCTATION | HYPOPLASTIC LEFT VENTRICLE (SUBNORMAL CAVITY VOLUME) | HYPOPLASTIC MITRAL VALVE | LEFT AORTIC ARCH | Screener Diagnosis: Conotruncal abnormality	No	FALSE	TRUE	FALSE	TRUE	0.0253	-0.0172623	FALSE	chr8:27674589-27674760
chr9	99446500	99446501	T	C	SEC61B	215885	NA	NA	FALSE	NA	NA	FALSE	FALSE	TRUE	FALSE	TGFBR1	342462	None	1-00770:chr9:99446501:T:C	1-00770	F	ATRIAL SEPTAL DEFECT, SECUNDUM | BICOMMISSURAL (BICUSPID, BILEAFLET, BIFOLIATE) AORTIC VALVE | COARCTATION | HYPOPLASTIC LEFT VENTRICLE (SUBNORMAL CAVITY VOLUME) | HYPOPLASTIC MITRAL VALVE | LEFT AORTIC ARCH | Screener Diagnosis: Conotruncal abnormality	No	FALSE	TRUE	FALSE	TRUE	0	-0.095606	FALSE	chr9:99446416-99446587
chr10	68627691	68627692	C	T	TET1	66790	NA	NA	FALSE	NA	NA	FALSE	TRUE	TRUE	FALSE	CCAR1	-93320	CCAR1 (-93522)	1-00786:chr10:68627692:C:T	1-00786	F	ATRIAL SEPTAL DEFECT, SECUNDUM | LEFT AORTIC ARCH | LSVC TO CORONARY SINUS | Screener Diagnosis: Atrial septal defect	No	FALSE	FALSE	FALSE	FALSE	0.114	NA	FALSE	chr10:68627607-68627778
chr19	53860477	53860478	G	A	MYADM	4285	CACNG7	48857	FALSE	NA	NA	FALSE	FALSE	FALSE	hhe_gene:MYADM,	MYADM	-4285	NLRP12 (-36084), MYADM (-8928)	1-00786:chr19:53860478:G:A	1-00786	F	ATRIAL SEPTAL DEFECT, SECUNDUM | LEFT AORTIC ARCH | LSVC TO CORONARY SINUS | Screener Diagnosis: Atrial septal defect	No	FALSE	FALSE	FALSE	FALSE	0.0305	-0.185649	FALSE	chr19:53860393-53860564
chr21	42879631	42879632	C	T	NDUFV3	12	WDR4	63	FALSE	NA	NA	FALSE	FALSE	FALSE	hhe_gene:NDUFV3,	NDUFV3	-12	None	1-00786:chr21:42879632:C:T	1-00786	F	ATRIAL SEPTAL DEFECT, SECUNDUM | LEFT AORTIC ARCH | LSVC TO CORONARY SINUS | Screener Diagnosis: Atrial septal defect	No	FALSE	FALSE	FALSE	FALSE	0.0673	0.827942	FALSE	chr21:42879547-42879718
chr3	77424488	77424489	G	T	ROBO2	225475	NA	NA	FALSE	NA	NA	FALSE	FALSE	FALSE	FALSE	ROBO1	2343510	None	1-00786:chr3:77424489:G:T	1-00786	F	ATRIAL SEPTAL DEFECT, SECUNDUM | LEFT AORTIC ARCH | LSVC TO CORONARY SINUS | Screener Diagnosis: Atrial septal defect	No	FALSE	FALSE	FALSE	FALSE	0.00329	NA	FALSE	chr3:77424404-77424575
chr4	183872168	183872169	C	T	STOX2	18737	NA	NA	FALSE	NA	NA	FALSE	FALSE	TRUE	FALSE	STOX2	74476	STOX2 (-33187), TRAPPC11 (+212902)	1-00786:chr4:183872169:C:T	1-00786	F	ATRIAL SEPTAL DEFECT, SECUNDUM | LEFT AORTIC ARCH | LSVC TO CORONARY SINUS | Screener Diagnosis: Atrial septal defect	No	FALSE	FALSE	FALSE	FALSE	0	-0.0029818	FALSE	chr4:183872084-183872255
chr5	151223427	151223428	T	C	CCDC69	717	NA	NA	FALSE	NA	NA	FALSE	FALSE	TRUE	hhe_gene:GM2A,	GM2A	11278	CCDC69 (+717)	1-00786:chr5:151223428:T:C	1-00786	F	ATRIAL SEPTAL DEFECT, SECUNDUM | LEFT AORTIC ARCH | LSVC TO CORONARY SINUS | Screener Diagnosis: Atrial septal defect	No	FALSE	FALSE	FALSE	FALSE	0.0213	-0.263203	FALSE	chr5:151223343-151223514
chr8	121654672	121654673	G	A	HAS2	13282	HAS2	13282	FALSE	NA	NA	FALSE	FALSE	FALSE	mouseCHD_gene:HAS2,	HAS2	-13232	HAS2 (-13283)	1-00786:chr8:121654673:G:A	1-00786	F	ATRIAL SEPTAL DEFECT, SECUNDUM | LEFT AORTIC ARCH | LSVC TO CORONARY SINUS | Screener Diagnosis: Atrial septal defect	No	FALSE	FALSE	FALSE	FALSE	0	-0.076645	FALSE	chr8:121654588-121654759
chr9	130592789	130592790	C	T	FUBP3	13824	NA	NA	FALSE	NA	NA	FALSE	FALSE	TRUE	hhe_gene:FUBP3,	FUBP3	13213	PRDM12 (-71804), FUBP3 (+13184)	1-00786:chr9:130592790:C:T	1-00786	F	ATRIAL SEPTAL DEFECT, SECUNDUM | LEFT AORTIC ARCH | LSVC TO CORONARY SINUS | Screener Diagnosis: Atrial septal defect	No	FALSE	FALSE	FALSE	FALSE	0.0169	NA	FALSE	chr9:130592705-130592876
chr1	43636186	43636187	C	T	KDM4A	13971	KDM4A	13971	FALSE	PTPRF	12520	FALSE	FALSE	FALSE	hhe_gene,mouseCHD_gene:KDM4A,	KDM4A	-13963	KDM4A (-13971), PTPRF (+105311)	1-00797:chr1:43636187:C:T	1-00797	M	AORTIC ATRESIA | BICUSPID PULMONARY VALVE | HYPOPLASIA ASCENDING AORTA | HYPOPLASTIC LEFT HEART SYNDROME | HYPOPLASTIC LEFT VENTRICLE (SUBNORMAL CAVITY VOLUME) | LV TO CORONARY FISTULAE IN HYPOPLASTIC LEFT HEART SYNDROME | MITRAL STENOSIS | PATENT FORAMEN OVALE | Screener Diagnosis: Left-sided obstructive lesion	Yes	FALSE	TRUE	FALSE	TRUE	0.0154	NA	FALSE	chr1:43636102-43636273
chr1	62386616	62386617	C	T	USP1	49680	USP1	49680	FALSE	NA	NA	FALSE	FALSE	TRUE	FALSE	DOCK7	301770	USP1 (-50038)	1-00797:chr1:62386617:C:T	1-00797	M	AORTIC ATRESIA | BICUSPID PULMONARY VALVE | HYPOPLASIA ASCENDING AORTA | HYPOPLASTIC LEFT HEART SYNDROME | HYPOPLASTIC LEFT VENTRICLE (SUBNORMAL CAVITY VOLUME) | LV TO CORONARY FISTULAE IN HYPOPLASTIC LEFT HEART SYNDROME | MITRAL STENOSIS | PATENT FORAMEN OVALE | Screener Diagnosis: Left-sided obstructive lesion	Yes	FALSE	TRUE	FALSE	TRUE	0	NA	FALSE	chr1:62386532-62386703
chr14	105451885	105451886	G	A	CRIP2	21076	C14orf80	35313	FALSE	TEX22	38026	FALSE	TRUE	TRUE	FALSE	CRIP2	-21076	CRIP2 (-21076), MTA1 (+32064)	1-00797:chr14:105451886:G:A	1-00797	M	AORTIC ATRESIA | BICUSPID PULMONARY VALVE | HYPOPLASIA ASCENDING AORTA | HYPOPLASTIC LEFT HEART SYNDROME | HYPOPLASTIC LEFT VENTRICLE (SUBNORMAL CAVITY VOLUME) | LV TO CORONARY FISTULAE IN HYPOPLASTIC LEFT HEART SYNDROME | MITRAL STENOSIS | PATENT FORAMEN OVALE | Screener Diagnosis: Left-sided obstructive lesion	Yes	FALSE	TRUE	FALSE	TRUE	0.116	NA	FALSE	chr14:105451801-105451972
chr2	218249852	218249853	G	A	GPBAR1	11162	PNKD	20539	FALSE	AAMP	14270	FALSE	FALSE	FALSE	hhe_gene:AAMP,	GPBAR1	-9644	GPBAR1 (-11162), ARPC2 (+32643)	1-00797:chr2:218249853:G:A	1-00797	M	AORTIC ATRESIA | BICUSPID PULMONARY VALVE | HYPOPLASIA ASCENDING AORTA | HYPOPLASTIC LEFT HEART SYNDROME | HYPOPLASTIC LEFT VENTRICLE (SUBNORMAL CAVITY VOLUME) | LV TO CORONARY FISTULAE IN HYPOPLASTIC LEFT HEART SYNDROME | MITRAL STENOSIS | PATENT FORAMEN OVALE | Screener Diagnosis: Left-sided obstructive lesion	Yes	FALSE	TRUE	FALSE	TRUE	NA	NA	TRUE	chr2:218249768-218249939
chr20	5656565	5656566	C	T	GPCPD1	45539	GPCPD1	45539	FALSE	NA	NA	FALSE	TRUE	TRUE	FALSE	CDS2	529687	GPCPD1 (-45540)	1-00797:chr20:5656566:C:T	1-00797	M	AORTIC ATRESIA | BICUSPID PULMONARY VALVE | HYPOPLASIA ASCENDING AORTA | HYPOPLASTIC LEFT HEART SYNDROME | HYPOPLASTIC LEFT VENTRICLE (SUBNORMAL CAVITY VOLUME) | LV TO CORONARY FISTULAE IN HYPOPLASTIC LEFT HEART SYNDROME | MITRAL STENOSIS | PATENT FORAMEN OVALE | Screener Diagnosis: Left-sided obstructive lesion	Yes	FALSE	TRUE	FALSE	TRUE	0.195	-0.0367671	FALSE	chr20:5656481-5656652
chr4	7774136	7774137	G	C	AFAP1	15422	NA	NA	FALSE	SORCS2	31300	FALSE	TRUE	FALSE	hhe_gene:AFAP1,	AFAP1	165790	PSAPL1 (-339164), AFAP1 (+165789)	1-00797:chr4:7774137:G:C	1-00797	M	AORTIC ATRESIA | BICUSPID PULMONARY VALVE | HYPOPLASIA ASCENDING AORTA | HYPOPLASTIC LEFT HEART SYNDROME | HYPOPLASTIC LEFT VENTRICLE (SUBNORMAL CAVITY VOLUME) | LV TO CORONARY FISTULAE IN HYPOPLASTIC LEFT HEART SYNDROME | MITRAL STENOSIS | PATENT FORAMEN OVALE | Screener Diagnosis: Left-sided obstructive lesion	Yes	FALSE	TRUE	FALSE	TRUE	0.106	-0.192588	FALSE	chr4:7774052-7774223
chr4	82351522	82351523	C	A	HNRNPD	975	NA	NA	FALSE	HNRNPD	975	FALSE	FALSE	FALSE	hhe_gene:HNRNPD,	HNRNPD	22981	HNRNPD (+22433)	1-00797:chr4:82351523:C:A	1-00797	M	AORTIC ATRESIA | BICUSPID PULMONARY VALVE | HYPOPLASIA ASCENDING AORTA | HYPOPLASTIC LEFT HEART SYNDROME | HYPOPLASTIC LEFT VENTRICLE (SUBNORMAL CAVITY VOLUME) | LV TO CORONARY FISTULAE IN HYPOPLASTIC LEFT HEART SYNDROME | MITRAL STENOSIS | PATENT FORAMEN OVALE | Screener Diagnosis: Left-sided obstructive lesion	Yes	FALSE	TRUE	FALSE	TRUE	0	NA	FALSE	chr4:82351438-82351609
chr8	12796607	12796608	G	C	LONRF1	40534	LONRF1	40534	FALSE	NA	NA	FALSE	TRUE	FALSE	FALSE	TUSC3	-2620607	None	1-00797:chr8:12796608:G:C	1-00797	M	AORTIC ATRESIA | BICUSPID PULMONARY VALVE | HYPOPLASIA ASCENDING AORTA | HYPOPLASTIC LEFT HEART SYNDROME | HYPOPLASTIC LEFT VENTRICLE (SUBNORMAL CAVITY VOLUME) | LV TO CORONARY FISTULAE IN HYPOPLASTIC LEFT HEART SYNDROME | MITRAL STENOSIS | PATENT FORAMEN OVALE | Screener Diagnosis: Left-sided obstructive lesion	Yes	FALSE	TRUE	FALSE	TRUE	0.116	-0.152712	FALSE	chr8:12796523-12796694
chr8	18840993	18840994	C	T	PSD3	243736	NA	NA	FALSE	NA	NA	FALSE	FALSE	TRUE	FALSE	ASAH1	-755996	None	1-00797:chr8:18840994:C:T	1-00797	M	AORTIC ATRESIA | BICUSPID PULMONARY VALVE | HYPOPLASIA ASCENDING AORTA | HYPOPLASTIC LEFT HEART SYNDROME | HYPOPLASTIC LEFT VENTRICLE (SUBNORMAL CAVITY VOLUME) | LV TO CORONARY FISTULAE IN HYPOPLASTIC LEFT HEART SYNDROME | MITRAL STENOSIS | PATENT FORAMEN OVALE | Screener Diagnosis: Left-sided obstructive lesion	Yes	FALSE	TRUE	FALSE	TRUE	0.0107	NA	FALSE	chr8:18840909-18841080
chr11	64018629	64018630	C	G	OTUB1	16818	NA	NA	FALSE	OTUB1	16818	FALSE	TRUE	FALSE	FALSE	OTUB1	32777	OTUB1 (+32217)	1-00801:chr11:64018630:C:G	1-00801	M	ABERRANT RIGHT SUBCLAVIAN ARTERY | BICOMMISSURAL (BICUSPID, BILEAFLET, BIFOLIATE) AORTIC VALVE | INTERRUPTED AORTIC ARCH TYPE B | LEFT AORTIC ARCH | VENTRICULAR SEPTAL DEFECT, MALALIGNMENT | VENTRICULAR SEPTAL DEFECT WITH INTERRUPTED AORTIC ARCH | Screener Diagnosis: Left-sided obstructive lesion	Yes	TRUE	TRUE	FALSE	FALSE	0.143	-0.492349	FALSE	chr11:64018545-64018716
chr16	578007	578008	C	T	NHLRC4	8512	RAB40C	11349	FALSE	NHLRC4	8512	FALSE	FALSE	FALSE	hhe_gene:PIGQ,	PIGQ	11013	RAB40C (-11349), PIGQ (+7990)	1-00801:chr16:578008:C:T	1-00801	M	ABERRANT RIGHT SUBCLAVIAN ARTERY | BICOMMISSURAL (BICUSPID, BILEAFLET, BIFOLIATE) AORTIC VALVE | INTERRUPTED AORTIC ARCH TYPE B | LEFT AORTIC ARCH | VENTRICULAR SEPTAL DEFECT, MALALIGNMENT | VENTRICULAR SEPTAL DEFECT WITH INTERRUPTED AORTIC ARCH | Screener Diagnosis: Left-sided obstructive lesion	Yes	TRUE	TRUE	FALSE	FALSE	0.0155	-0.176596	FALSE	chr16:577923-578094
chr17	7245739	7245740	C	T	GABARAP	1104	SLC2A4	35927	FALSE	CLDN7	1089	FALSE	FALSE	FALSE	hhe_gene:CTDNEP1,	GABARAP	-1105	GABARAP (-2970),GABARAP (-2970)	1-00801:chr17:7245740:C:T	1-00801	M	ABERRANT RIGHT SUBCLAVIAN ARTERY | BICOMMISSURAL (BICUSPID, BILEAFLET, BIFOLIATE) AORTIC VALVE | INTERRUPTED AORTIC ARCH TYPE B | LEFT AORTIC ARCH | VENTRICULAR SEPTAL DEFECT, MALALIGNMENT | VENTRICULAR SEPTAL DEFECT WITH INTERRUPTED AORTIC ARCH | Screener Diagnosis: Left-sided obstructive lesion	Yes	TRUE	TRUE	FALSE	FALSE	0.0406	NA	FALSE	chr17:7245655-7245826
chr17	82081416	82081417	G	T	DUS1L	15529	DCXR	43684	FALSE	GPS1	23946	FALSE	FALSE	FALSE	hhe_gene:FASN,	FASN	16878	FASN (+16915)	1-00801:chr17:82081417:G:T	1-00801	M	ABERRANT RIGHT SUBCLAVIAN ARTERY | BICOMMISSURAL (BICUSPID, BILEAFLET, BIFOLIATE) AORTIC VALVE | INTERRUPTED AORTIC ARCH TYPE B | LEFT AORTIC ARCH | VENTRICULAR SEPTAL DEFECT, MALALIGNMENT | VENTRICULAR SEPTAL DEFECT WITH INTERRUPTED AORTIC ARCH | Screener Diagnosis: Left-sided obstructive lesion	Yes	TRUE	TRUE	FALSE	FALSE	0.03	-0.359167	FALSE	chr17:82081332-82081503
chr19	39386385	39386386	C	T	PAF1	533	SUPT5H	49770	FALSE	SAMD4B	675	FALSE	FALSE	FALSE	hhe_gene:PAF1,	PAF1	4768	PAF1 (+4809)	1-00801:chr19:39386386:C:T	1-00801	M	ABERRANT RIGHT SUBCLAVIAN ARTERY | BICOMMISSURAL (BICUSPID, BILEAFLET, BIFOLIATE) AORTIC VALVE | INTERRUPTED AORTIC ARCH TYPE B | LEFT AORTIC ARCH | VENTRICULAR SEPTAL DEFECT, MALALIGNMENT | VENTRICULAR SEPTAL DEFECT WITH INTERRUPTED AORTIC ARCH | Screener Diagnosis: Left-sided obstructive lesion	Yes	TRUE	TRUE	FALSE	FALSE	NA	NA	TRUE	chr19:39386301-39386472
chr2	74457997	74457998	G	A	WBP1	331	C2orf81	36406	FALSE	INO80B	37	FALSE	FALSE	TRUE	hhe_gene:CCDC142,	WBP1	-402	WBP1 (-331)	1-00801:chr2:74457998:G:A	1-00801	M	ABERRANT RIGHT SUBCLAVIAN ARTERY | BICOMMISSURAL (BICUSPID, BILEAFLET, BIFOLIATE) AORTIC VALVE | INTERRUPTED AORTIC ARCH TYPE B | LEFT AORTIC ARCH | VENTRICULAR SEPTAL DEFECT, MALALIGNMENT | VENTRICULAR SEPTAL DEFECT WITH INTERRUPTED AORTIC ARCH | Screener Diagnosis: Left-sided obstructive lesion	Yes	TRUE	TRUE	FALSE	FALSE	0.0273	-0.271418	FALSE	chr2:74457913-74458084
chr20	62466288	62466289	A	G	GATA5	2791	RBBP8NL	38755	FALSE	NA	NA	FALSE	FALSE	FALSE	mouseCHD_gene:GATA5,	GATA5	9707	GATA5 (+9681)	1-00801:chr20:62466289:A:G	1-00801	M	ABERRANT RIGHT SUBCLAVIAN ARTERY | BICOMMISSURAL (BICUSPID, BILEAFLET, BIFOLIATE) AORTIC VALVE | INTERRUPTED AORTIC ARCH TYPE B | LEFT AORTIC ARCH | VENTRICULAR SEPTAL DEFECT, MALALIGNMENT | VENTRICULAR SEPTAL DEFECT WITH INTERRUPTED AORTIC ARCH | Screener Diagnosis: Left-sided obstructive lesion	Yes	TRUE	TRUE	FALSE	FALSE	0.0577	-0.0428267	FALSE	chr20:62466204-62466375
chr3	142818799	142818800	G	A	PCOLCE2	2877	NA	NA	FALSE	TRPC1	10911	FALSE	TRUE	FALSE	FALSE	U2SURP	-182368	PCOLCE2 (+70403)	1-00801:chr3:142818800:G:A	1-00801	M	ABERRANT RIGHT SUBCLAVIAN ARTERY | BICOMMISSURAL (BICUSPID, BILEAFLET, BIFOLIATE) AORTIC VALVE | INTERRUPTED AORTIC ARCH TYPE B | LEFT AORTIC ARCH | VENTRICULAR SEPTAL DEFECT, MALALIGNMENT | VENTRICULAR SEPTAL DEFECT WITH INTERRUPTED AORTIC ARCH | Screener Diagnosis: Left-sided obstructive lesion	Yes	TRUE	TRUE	FALSE	FALSE	0.254	-0.0493117	FALSE	chr3:142818715-142818886
chr3	75902577	75902578	T	C	ROBO2	4117	ROBO2	4117	FALSE	NA	NA	FALSE	FALSE	FALSE	FALSE	PDZRN3	-2277637	None	1-00801:chr3:75902578:T:C	1-00801	M	ABERRANT RIGHT SUBCLAVIAN ARTERY | BICOMMISSURAL (BICUSPID, BILEAFLET, BIFOLIATE) AORTIC VALVE | INTERRUPTED AORTIC ARCH TYPE B | LEFT AORTIC ARCH | VENTRICULAR SEPTAL DEFECT, MALALIGNMENT | VENTRICULAR SEPTAL DEFECT WITH INTERRUPTED AORTIC ARCH | Screener Diagnosis: Left-sided obstructive lesion	Yes	TRUE	TRUE	FALSE	FALSE	0.0402	-0.0748974	FALSE	chr3:75902493-75902664
chr5	72378425	72378428	CTG	C	MRPS27	57779	NA	NA	FALSE	PTCD2	10030	FALSE	TRUE	FALSE	FALSE	MRPS27	-56709	PTCD2 (+58059)	1-00801:chr5:72378426:CTG:C	1-00801	M	ABERRANT RIGHT SUBCLAVIAN ARTERY | BICOMMISSURAL (BICUSPID, BILEAFLET, BIFOLIATE) AORTIC VALVE | INTERRUPTED AORTIC ARCH TYPE B | LEFT AORTIC ARCH | VENTRICULAR SEPTAL DEFECT, MALALIGNMENT | VENTRICULAR SEPTAL DEFECT WITH INTERRUPTED AORTIC ARCH | Screener Diagnosis: Left-sided obstructive lesion	Yes	TRUE	TRUE	FALSE	FALSE	0.114	-0.0475324	FALSE	chr5:72378341-72378512
chr1	160261697	160261698	C	T	DCAF8	23432	NA	NA	FALSE	PEA15	46321	FALSE	TRUE	TRUE	hhe_gene:PEX19,	DCAF8	23432	DCAF8 (+753)	1-00806:chr1:160261698:C:T	1-00806	M	AORTIC ARCH HYPOPLASIA | DORV, TAUSSIG BING | HYPOPLASTIC AORTIC ISTHMUS | INTERRUPTED AORTIC ARCH TYPE A | LEFT AORTIC ARCH WITH NORMAL BRANCHING PATTERN | LEFT VENTRICULAR-RIGHT ATRIAL SHUNT | SDD | VENTRICULAR SEPTAL DEFECT, MALALIGNMENT | Screener Diagnosis: Conotruncal abnormality	Yes	TRUE	FALSE	FALSE	FALSE	0.111	0.144265	FALSE	chr1:160261613-160261784
chr1	232410717	232410718	G	A	SIPA1L2	12752	NA	NA	FALSE	NA	NA	FALSE	FALSE	FALSE	hhe_gene:SIPA1L2,	SIPA1L2	219853	SIPA1L2 (+150840)	1-00806:chr1:232410718:G:A	1-00806	M	AORTIC ARCH HYPOPLASIA | DORV, TAUSSIG BING | HYPOPLASTIC AORTIC ISTHMUS | INTERRUPTED AORTIC ARCH TYPE A | LEFT AORTIC ARCH WITH NORMAL BRANCHING PATTERN | LEFT VENTRICULAR-RIGHT ATRIAL SHUNT | SDD | VENTRICULAR SEPTAL DEFECT, MALALIGNMENT | Screener Diagnosis: Conotruncal abnormality	Yes	TRUE	FALSE	FALSE	FALSE	0.0037	NA	FALSE	chr1:232410633-232410804
chr11	60894379	60894393	ACCAGTAGAAGATT	A	PRPF19	3649	PTGDR2	38408	FALSE	ZP1	18686	FALSE	FALSE	FALSE	hhe_gene:PRPF19,	PRPF19	12199	PRPF19 (+12208)	1-00806:chr11:60894380:ACCAGTAGAAGATT:A	1-00806	M	AORTIC ARCH HYPOPLASIA | DORV, TAUSSIG BING | HYPOPLASTIC AORTIC ISTHMUS | INTERRUPTED AORTIC ARCH TYPE A | LEFT AORTIC ARCH WITH NORMAL BRANCHING PATTERN | LEFT VENTRICULAR-RIGHT ATRIAL SHUNT | SDD | VENTRICULAR SEPTAL DEFECT, MALALIGNMENT | Screener Diagnosis: Conotruncal abnormality	Yes	TRUE	FALSE	FALSE	FALSE	0.00758	-0.146936	FALSE	chr11:60894301-60894472
chr14	34582271	34582272	C	T	EAPP	42560	EAPP	42560	FALSE	NA	NA	FALSE	FALSE	FALSE	hhe_gene:SNX6,	SNX6	47888	EAPP (-42562), SNX6 (+47911)	1-00806:chr14:34582272:C:T	1-00806	M	AORTIC ARCH HYPOPLASIA | DORV, TAUSSIG BING | HYPOPLASTIC AORTIC ISTHMUS | INTERRUPTED AORTIC ARCH TYPE A | LEFT AORTIC ARCH WITH NORMAL BRANCHING PATTERN | LEFT VENTRICULAR-RIGHT ATRIAL SHUNT | SDD | VENTRICULAR SEPTAL DEFECT, MALALIGNMENT | Screener Diagnosis: Conotruncal abnormality	Yes	TRUE	FALSE	FALSE	FALSE	0.0761	-0.0205044	FALSE	chr14:34582187-34582358
chr14	60304426	60304427	C	G	PPM1A	5339	NA	NA	FALSE	PPM1A	5339	FALSE	FALSE	TRUE	FALSE	PPM1A	58674	PPM1A (+58675)	1-00806:chr14:60304427:C:G	1-00806	M	AORTIC ARCH HYPOPLASIA | DORV, TAUSSIG BING | HYPOPLASTIC AORTIC ISTHMUS | INTERRUPTED AORTIC ARCH TYPE A | LEFT AORTIC ARCH WITH NORMAL BRANCHING PATTERN | LEFT VENTRICULAR-RIGHT ATRIAL SHUNT | SDD | VENTRICULAR SEPTAL DEFECT, MALALIGNMENT | Screener Diagnosis: Conotruncal abnormality	Yes	TRUE	FALSE	FALSE	FALSE	0.0592	-0.0457744	FALSE	chr14:60304342-60304513
chr15	80045080	80045081	C	T	ZFAND6	14487	ZFAND6	14487	FALSE	NA	NA	FALSE	FALSE	FALSE	hhe_gene:ZFAND6,	ZFAND6	-14488	ZFAND6 (-14487)	1-00806:chr15:80045081:C:T	1-00806	M	AORTIC ARCH HYPOPLASIA | DORV, TAUSSIG BING | HYPOPLASTIC AORTIC ISTHMUS | INTERRUPTED AORTIC ARCH TYPE A | LEFT AORTIC ARCH WITH NORMAL BRANCHING PATTERN | LEFT VENTRICULAR-RIGHT ATRIAL SHUNT | SDD | VENTRICULAR SEPTAL DEFECT, MALALIGNMENT | Screener Diagnosis: Conotruncal abnormality	Yes	TRUE	FALSE	FALSE	FALSE	0.05	-0.213026	FALSE	chr15:80044996-80045167
chr16	31112351	31112352	C	T	KAT8	3402	ZNF668	38031	FALSE	PRSS8	19081	FALSE	FALSE	FALSE	hhe_gene:BCKDK,	BCKDK	6245	BCKDK (+6245)	1-00806:chr16:31112352:C:T	1-00806	M	AORTIC ARCH HYPOPLASIA | DORV, TAUSSIG BING | HYPOPLASTIC AORTIC ISTHMUS | INTERRUPTED AORTIC ARCH TYPE A | LEFT AORTIC ARCH WITH NORMAL BRANCHING PATTERN | LEFT VENTRICULAR-RIGHT ATRIAL SHUNT | SDD | VENTRICULAR SEPTAL DEFECT, MALALIGNMENT | Screener Diagnosis: Conotruncal abnormality	Yes	TRUE	FALSE	FALSE	FALSE	0.0165	NA	TRUE	chr16:31112267-31112438
chr17	41675526	41675527	A	G	EIF1	13358	GAST	36799	FALSE	HAP1	42215	FALSE	FALSE	FALSE	hhe_gene:EIF1,	EIF1	-13359	EIF1 (-13366)	1-00806:chr17:41675527:A:G	1-00806	M	AORTIC ARCH HYPOPLASIA | DORV, TAUSSIG BING | HYPOPLASTIC AORTIC ISTHMUS | INTERRUPTED AORTIC ARCH TYPE A | LEFT AORTIC ARCH WITH NORMAL BRANCHING PATTERN | LEFT VENTRICULAR-RIGHT ATRIAL SHUNT | SDD | VENTRICULAR SEPTAL DEFECT, MALALIGNMENT | Screener Diagnosis: Conotruncal abnormality	Yes	TRUE	FALSE	FALSE	FALSE	0	-0.161322	FALSE	chr17:41675442-41675613
chr18	47889631	47889632	A	G	SMAD2	41514	NA	NA	FALSE	NA	NA	FALSE	FALSE	FALSE	mouseCHD_gene,multihitWES_gene:SMAD2,	SMAD2	41514	SMAD2 (+40927)	1-00806:chr18:47889632:A:G	1-00806	M	AORTIC ARCH HYPOPLASIA | DORV, TAUSSIG BING | HYPOPLASTIC AORTIC ISTHMUS | INTERRUPTED AORTIC ARCH TYPE A | LEFT AORTIC ARCH WITH NORMAL BRANCHING PATTERN | LEFT VENTRICULAR-RIGHT ATRIAL SHUNT | SDD | VENTRICULAR SEPTAL DEFECT, MALALIGNMENT | Screener Diagnosis: Conotruncal abnormality	Yes	TRUE	FALSE	FALSE	FALSE	0.0362	0.137283	FALSE	chr18:47889547-47889718
chr19	14376349	14376350	T	A	ADGRE5	4151	ADGRE5	4151	FALSE	DDX39A	32469	FALSE	FALSE	TRUE	FALSE	GIPC1	119799	ADGRL1 (-170163)	1-00806:chr19:14376350:T:A	1-00806	M	AORTIC ARCH HYPOPLASIA | DORV, TAUSSIG BING | HYPOPLASTIC AORTIC ISTHMUS | INTERRUPTED AORTIC ARCH TYPE A | LEFT AORTIC ARCH WITH NORMAL BRANCHING PATTERN | LEFT VENTRICULAR-RIGHT ATRIAL SHUNT | SDD | VENTRICULAR SEPTAL DEFECT, MALALIGNMENT | Screener Diagnosis: Conotruncal abnormality	Yes	TRUE	FALSE	FALSE	FALSE	0.0481	-0.0785957	FALSE	chr19:14376265-14376436
chr3	77318569	77318570	T	C	ROBO2	331394	NA	NA	FALSE	NA	NA	FALSE	FALSE	FALSE	FALSE	ROBO1	2449428	None	1-00806:chr3:77318570:T:C	1-00806	M	AORTIC ARCH HYPOPLASIA | DORV, TAUSSIG BING | HYPOPLASTIC AORTIC ISTHMUS | INTERRUPTED AORTIC ARCH TYPE A | LEFT AORTIC ARCH WITH NORMAL BRANCHING PATTERN | LEFT VENTRICULAR-RIGHT ATRIAL SHUNT | SDD | VENTRICULAR SEPTAL DEFECT, MALALIGNMENT | Screener Diagnosis: Conotruncal abnormality	Yes	TRUE	FALSE	FALSE	FALSE	0	NA	FALSE	chr3:77318485-77318656
chr7	23202432	23202433	A	G	NUPL2	1421	GPNMB	33534	FALSE	NUPL2	1421	FALSE	TRUE	FALSE	FALSE	KLHL7	96674	GPNMB (-44264)	1-00806:chr7:23202433:A:G	1-00806	M	AORTIC ARCH HYPOPLASIA | DORV, TAUSSIG BING | HYPOPLASTIC AORTIC ISTHMUS | INTERRUPTED AORTIC ARCH TYPE A | LEFT AORTIC ARCH WITH NORMAL BRANCHING PATTERN | LEFT VENTRICULAR-RIGHT ATRIAL SHUNT | SDD | VENTRICULAR SEPTAL DEFECT, MALALIGNMENT | Screener Diagnosis: Conotruncal abnormality	Yes	TRUE	FALSE	FALSE	FALSE	0.243	-0.158776	FALSE	chr7:23202348-23202519
chr1	51164412	51164413	T	A	C1orf185	16326	NA	NA	FALSE	C1orf185	16326	FALSE	TRUE	FALSE	FALSE	EPS15	354916	RNF11 (-71858)	1-00808:chr1:51164413:T:A	1-00808	F	SDD | TRANSPOSITION D-LOOP | Screener Diagnosis: Conotruncal abnormality	No	TRUE	FALSE	FALSE	TRUE	0.104	NA	FALSE	chr1:51164328-51164499
chr1	919392	919394	C	CG	SAMD11	5486	PLEKHN1	47103	FALSE	NOC2L	24810	FALSE	FALSE	FALSE	multihitWES_gene:SAMD11,	SAMD11	-4530	SAMD11 (-6345)	1-00808:chr1:919393:C:CG	1-00808	F	SDD | TRANSPOSITION D-LOOP | Screener Diagnosis: Conotruncal abnormality	No	TRUE	FALSE	FALSE	TRUE	0.0217	-0.170123	FALSE	chr1:919309-919479
chr12	124898466	124898468	AT	A	SCARB1	15798	SCARB1	15798	FALSE	UBC	13178	FALSE	TRUE	FALSE	hhe_gene:UBC,	SCARB1	-15799	SCARB1 (-34620), UBC (+16881)	1-00808:chr12:124898467:AT:A	1-00808	F	SDD | TRANSPOSITION D-LOOP | Screener Diagnosis: Conotruncal abnormality	No	TRUE	FALSE	FALSE	TRUE	0.265	-0.134296	FALSE	chr12:124898382-124898553
chr15	25351479	25351480	G	A	UBE3A	17751	NA	NA	FALSE	NA	NA	FALSE	FALSE	FALSE	hhe_gene:UBE3A,	UBE3A	87571	UBE3A (+87033)	1-00808:chr15:25351480:G:A	1-00808	F	SDD | TRANSPOSITION D-LOOP | Screener Diagnosis: Conotruncal abnormality	No	TRUE	FALSE	FALSE	TRUE	0.00877	-0.0484593	FALSE	chr15:25351395-25351566
chr19	10330518	10330519	T	C	RAVER1	3121	ZGLP1	20638	FALSE	ICAM3	3257	FALSE	FALSE	FALSE	hhe_gene:RAVER1,	RAVER1	3011	RAVER1 (+3121)	1-00808:chr19:10330519:T:C	1-00808	F	SDD | TRANSPOSITION D-LOOP | Screener Diagnosis: Conotruncal abnormality	No	TRUE	FALSE	FALSE	TRUE	NA	NA	TRUE	chr19:10330434-10330605
chr21	44822114	44822115	C	A	SUMO3	3335	UBE2G2	20095	FALSE	PTTG1IP	27470	FALSE	FALSE	FALSE	hhe_gene:SUMO3,	SUMO3	-3335	SUMO3 (-3986)	1-00808:chr21:44822115:C:A	1-00808	F	SDD | TRANSPOSITION D-LOOP | Screener Diagnosis: Conotruncal abnormality	No	TRUE	FALSE	FALSE	TRUE	0.0748	0.0295182	FALSE	chr21:44822030-44822201
chr3	48434785	48434786	C	G	PLXNB1	4734	TREX1	30260	FALSE	FBXW12	33526	FALSE	FALSE	TRUE	hhe_gene:TMA7,	PLXNB1	-4700	PLXNB1 (-5323)	1-00808:chr3:48434786:C:G	1-00808	F	SDD | TRANSPOSITION D-LOOP | Screener Diagnosis: Conotruncal abnormality	No	TRUE	FALSE	FALSE	TRUE	0	-0.169829	FALSE	chr3:48434701-48434872
chr4	183784016	183784017	G	C	STOX2	69414	NA	NA	FALSE	NA	NA	FALSE	TRUE	TRUE	hhe_gene:STOX2,	STOX2	-13676	STOX2 (-121339), TRAPPC11 (+124750)	1-00808:chr4:183784017:G:C	1-00808	F	SDD | TRANSPOSITION D-LOOP | Screener Diagnosis: Conotruncal abnormality	No	TRUE	FALSE	FALSE	TRUE	0.217	-0.120746	FALSE	chr4:183783932-183784103
chr6	3795854	3795856	GC	G	PXDC1	43828	PXDC1	43828	FALSE	NA	NA	FALSE	FALSE	TRUE	FALSE	PRPF4B	-225412	None	1-00808:chr6:3795855:GC:G	1-00808	F	SDD | TRANSPOSITION D-LOOP | Screener Diagnosis: Conotruncal abnormality	No	TRUE	FALSE	FALSE	TRUE	0.0827	-0.187357	FALSE	chr6:3795770-3795941
chr6	3795856	3795857	T	A	PXDC1	43830	PXDC1	43830	FALSE	NA	NA	FALSE	FALSE	TRUE	FALSE	PRPF4B	-225411	None	1-00808:chr6:3795857:T:A	1-00808	F	SDD | TRANSPOSITION D-LOOP | Screener Diagnosis: Conotruncal abnormality	No	TRUE	FALSE	FALSE	TRUE	0.0223	NA	FALSE	chr6:3795772-3795943
chr6	86683800	86683803	CAT	C	HTR1E	253503	NA	NA	FALSE	NA	NA	FALSE	TRUE	FALSE	FALSE	ZNF292	-468001	None	1-00808:chr6:86683801:CAT:C	1-00808	F	SDD | TRANSPOSITION D-LOOP | Screener Diagnosis: Conotruncal abnormality	No	TRUE	FALSE	FALSE	TRUE	0.182	NA	FALSE	chr6:86683716-86683887
chr8	28363206	28363207	C	T	PNOC	19851	NA	NA	FALSE	PNOC	19851	FALSE	FALSE	TRUE	hhe_gene:ZNF395,	ZNF395	127050	ZNF395 (+23259)	1-00808:chr8:28363207:C:T	1-00808	F	SDD | TRANSPOSITION D-LOOP | Screener Diagnosis: Conotruncal abnormality	No	TRUE	FALSE	FALSE	TRUE	0	-0.117344	FALSE	chr8:28363122-28363293
chr1	8084912	8084913	C	T	ERRFI1	58604	NA	NA	FALSE	NA	NA	FALSE	FALSE	TRUE	FALSE	PARK7	130621	None	1-00818:chr1:8084913:C:T	1-00818	M	HYPOPLASTIC LEFT HEART SYNDROME | HYPOPLASTIC LEFT VENTRICLE (SUBNORMAL CAVITY VOLUME) | Screener Diagnosis: Left-sided obstructive lesion	No	FALSE	TRUE	FALSE	FALSE	0.0416	0.155219	FALSE	chr1:8084828-8084999
chr11	62672583	62672584	A	G	LBHD1	328	GNG3	35074	FALSE	UBXN1	3914	FALSE	FALSE	FALSE	hhe_gene:UBXN1,	UBXN1	6533	UBXN1 (+6471)	1-00818:chr11:62672584:A:G	1-00818	M	HYPOPLASTIC LEFT HEART SYNDROME | HYPOPLASTIC LEFT VENTRICLE (SUBNORMAL CAVITY VOLUME) | Screener Diagnosis: Left-sided obstructive lesion	No	FALSE	TRUE	FALSE	FALSE	0.0435	-0.116631	FALSE	chr11:62672499-62672670
chr2	134074827	134074828	C	G	MGAT5	45354	MGAT5	45354	FALSE	NA	NA	FALSE	TRUE	FALSE	FALSE	CCNT2	-843407	NCKAP5 (-506368), MGAT5 (-45354)	1-00818:chr2:134074828:C:G	1-00818	M	HYPOPLASTIC LEFT HEART SYNDROME | HYPOPLASTIC LEFT VENTRICLE (SUBNORMAL CAVITY VOLUME) | Screener Diagnosis: Left-sided obstructive lesion	No	FALSE	TRUE	FALSE	FALSE	0.136	NA	FALSE	chr2:134074743-134074914
chr20	10641909	10641910	G	A	JAG1	4225	NA	NA	FALSE	SLX4IP	5080	FALSE	FALSE	TRUE	hhe_gene,omimCHD_gene,mouseCHD_gene,multihitWES_gene:JAG1,	JAG1	32089	JAG1 (+32197)	1-00818:chr20:10641910:G:A	1-00818	M	HYPOPLASTIC LEFT HEART SYNDROME | HYPOPLASTIC LEFT VENTRICLE (SUBNORMAL CAVITY VOLUME) | Screener Diagnosis: Left-sided obstructive lesion	No	FALSE	TRUE	FALSE	FALSE	0.0158	-0.351243	FALSE	chr20:10641825-10641996
chr22	49859644	49859645	C	T	ZBED4	5802	BRD1	32132	FALSE	ALG12	40584	FALSE	TRUE	FALSE	FALSE	BRD1	-31771	None	1-00818:chr22:49859645:C:T	1-00818	M	HYPOPLASTIC LEFT HEART SYNDROME | HYPOPLASTIC LEFT VENTRICLE (SUBNORMAL CAVITY VOLUME) | Screener Diagnosis: Left-sided obstructive lesion	No	FALSE	TRUE	FALSE	FALSE	0.131	NA	FALSE	chr22:49859560-49859731
chr3	38016837	38016838	C	T	PLCD1	9341	DLEC1	22367	FALSE	VILL	9649	FALSE	FALSE	TRUE	FALSE	ACAA1	120404	None	1-00818:chr3:38016838:C:T	1-00818	M	HYPOPLASTIC LEFT HEART SYNDROME | HYPOPLASTIC LEFT VENTRICLE (SUBNORMAL CAVITY VOLUME) | Screener Diagnosis: Left-sided obstructive lesion	No	FALSE	TRUE	FALSE	FALSE	0.0329	0.0474697	FALSE	chr3:38016753-38016924
chr8	71271693	71271694	T	C	EYA1	74260	NA	NA	FALSE	NA	NA	FALSE	FALSE	FALSE	mouseCHD_gene:EYA1,	EYA1	320331	EYA1 (+90538)	1-00818:chr8:71271694:T:C	1-00818	M	HYPOPLASTIC LEFT HEART SYNDROME | HYPOPLASTIC LEFT VENTRICLE (SUBNORMAL CAVITY VOLUME) | Screener Diagnosis: Left-sided obstructive lesion	No	FALSE	TRUE	FALSE	FALSE	0.0222	NA	FALSE	chr8:71271609-71271780
chr10	3482614	3482615	T	C	KLF6	293381	NA	NA	FALSE	NA	NA	FALSE	FALSE	TRUE	FALSE	KLF6	302667	PITRM1 (-309774), KLF6 (+302660)	1-00820:chr10:3482615:T:C	1-00820	M	AORTIC STENOSIS, SUBVALVAR, DISCRETE, MEMBRANEOUS | Screener Diagnosis: Conotruncal abnormality	No	FALSE	TRUE	FALSE	FALSE	0.0302	0.207405	FALSE	chr10:3482530-3482701
chr11	93209682	93209683	A	G	SLC36A4	11718	SLC36A4	11718	FALSE	NA	NA	FALSE	TRUE	FALSE	FALSE	AMOTL1	-1496749	None	1-00820:chr11:93209683:A:G	1-00820	M	AORTIC STENOSIS, SUBVALVAR, DISCRETE, MEMBRANEOUS | Screener Diagnosis: Conotruncal abnormality	No	FALSE	TRUE	FALSE	FALSE	0.153	-0.0658142	FALSE	chr11:93209598-93209769
chr12	109020651	109020652	G	C	SVOP	588	USP30	2437	FALSE	NA	NA	FALSE	TRUE	FALSE	FALSE	ACACB	-90566	None	1-00820:chr12:109020652:G:C	1-00820	M	AORTIC STENOSIS, SUBVALVAR, DISCRETE, MEMBRANEOUS | Screener Diagnosis: Conotruncal abnormality	No	FALSE	TRUE	FALSE	FALSE	0.128	-0.143118	FALSE	chr12:109020567-109020738
chr2	152303532	152303533	T	C	FMNL2	31704	FMNL2	31704	FALSE	NA	NA	FALSE	TRUE	FALSE	FALSE	ARL6IP6	-414115	None	1-00820:chr2:152303533:T:C	1-00820	M	AORTIC STENOSIS, SUBVALVAR, DISCRETE, MEMBRANEOUS | Screener Diagnosis: Conotruncal abnormality	No	FALSE	TRUE	FALSE	FALSE	0.105	-0.103461	FALSE	chr2:152303448-152303619
chr2	23100607	23100608	T	C	KLHL29	284609	NA	NA	FALSE	NA	NA	FALSE	TRUE	FALSE	FALSE	FKBP1B	-923545	KLHL29 (-284609)	1-00820:chr2:23100608:T:C	1-00820	M	AORTIC STENOSIS, SUBVALVAR, DISCRETE, MEMBRANEOUS | Screener Diagnosis: Conotruncal abnormality	No	FALSE	TRUE	FALSE	FALSE	0.179	0.00550484	FALSE	chr2:23100523-23100694
chr4	134200523	134200524	T	G	PABPC4L	1224	NA	NA	FALSE	NA	NA	FALSE	FALSE	TRUE	FALSE	SLC7A11	4112134	PABPC4L (+1224)	1-00820:chr4:134200524:T:G	1-00820	M	AORTIC STENOSIS, SUBVALVAR, DISCRETE, MEMBRANEOUS | Screener Diagnosis: Conotruncal abnormality	No	FALSE	TRUE	FALSE	FALSE	NA	NA	TRUE	chr4:134200439-134200610
chr5	1944972	1944973	T	A	IRX4	57736	NA	NA	FALSE	NA	NA	FALSE	FALSE	TRUE	FALSE	NDUFS6	143565	None	1-00820:chr5:1944973:T:A	1-00820	M	AORTIC STENOSIS, SUBVALVAR, DISCRETE, MEMBRANEOUS | Screener Diagnosis: Conotruncal abnormality	No	FALSE	TRUE	FALSE	FALSE	0	0.00259444	FALSE	chr5:1944888-1945059
chr5	58770286	58770287	A	G	RAB3C	89107	NA	NA	FALSE	NA	NA	FALSE	TRUE	FALSE	FALSE	PLK2	-310147	None	1-00820:chr5:58770287:A:G	1-00820	M	AORTIC STENOSIS, SUBVALVAR, DISCRETE, MEMBRANEOUS | Screener Diagnosis: Conotruncal abnormality	No	FALSE	TRUE	FALSE	FALSE	0.109	-0.0295744	FALSE	chr5:58770202-58770373
chr5	68343597	68343598	A	G	PIK3R1	41776	NA	NA	FALSE	PIK3R1	41776	FALSE	TRUE	FALSE	FALSE	PIK3R1	127858	PIK3R1 (+127878)	1-00820:chr5:68343598:A:G	1-00820	M	AORTIC STENOSIS, SUBVALVAR, DISCRETE, MEMBRANEOUS | Screener Diagnosis: Conotruncal abnormality	No	FALSE	TRUE	FALSE	FALSE	0.325	-0.0436584	FALSE	chr5:68343513-68343684
chr7	74028163	74028164	C	T	ELN	374	NA	NA	FALSE	NA	NA	FALSE	FALSE	TRUE	hhe_gene,omimCHD_gene,multihitWES_gene:ELN,	ELN	375	ELN (+375)	1-00820:chr7:74028164:C:T	1-00820	M	AORTIC STENOSIS, SUBVALVAR, DISCRETE, MEMBRANEOUS | Screener Diagnosis: Conotruncal abnormality	No	FALSE	TRUE	FALSE	FALSE	0.0362	-0.17214	FALSE	chr7:74028079-74028250
chr9	119677964	119677965	C	T	BRINP1	308497	NA	NA	FALSE	NA	NA	FALSE	TRUE	FALSE	FALSE	CDK5RAP2	902206	CDK5RAP2 (+902193)	1-00820:chr9:119677965:C:T	1-00820	M	AORTIC STENOSIS, SUBVALVAR, DISCRETE, MEMBRANEOUS | Screener Diagnosis: Conotruncal abnormality	No	FALSE	TRUE	FALSE	FALSE	0.148	-0.132428	FALSE	chr9:119677880-119678051
chr9	14661648	14661649	G	C	ZDHHC21	31822	NA	NA	FALSE	NA	NA	FALSE	TRUE	FALSE	FALSE	NFIB	-262665	NFIB (-347982)	1-00820:chr9:14661649:G:C	1-00820	M	AORTIC STENOSIS, SUBVALVAR, DISCRETE, MEMBRANEOUS | Screener Diagnosis: Conotruncal abnormality	No	FALSE	TRUE	FALSE	FALSE	0.371	-0.0974095	FALSE	chr9:14661564-14661735
chr10	124767053	124767054	G	A	FAM53B	24673	FAM175B	34731	FALSE	NA	NA	FALSE	TRUE	FALSE	FALSE	OAT	-348078	None	1-00824:chr10:124767054:G:A	1-00824	F	COMMON ATRIUM | DOUBLE OUTLET LEFT VENTRICLE, SUBPULMONARY VENTRICULAR SEPTAL DEFECT | HETEROTAXY | HYPOPLASTIC LEFT VENTRICLE (SUBNORMAL CAVITY VOLUME) | LEFT SUPERIOR VENA CAVA ENTERING LEFT ATRIUM | PATENT DUCTUS ARTERIOSUS, RIGHT SIDED | PULMONARY STENOSIS | RIGHT SUPERIOR VENA CAVA ABSENT | TOTALLY ANOMALOUS PULMONARY VENOUS RETURN, SUPRACARDIAC | UNBALANCED COMPLETE ATRIOVENTRICULAR CANAL, …	Yes	FALSE	FALSE	FALSE	TRUE	0.121	-0.0674141	FALSE	chr10:124766969-124767140
chr11	134041552	134041553	C	T	JAM3	27372	JAM3	27372	FALSE	NA	NA	FALSE	FALSE	TRUE	FALSE	VPS26B	-183119	None	1-00824:chr11:134041553:C:T	1-00824	F	COMMON ATRIUM | DOUBLE OUTLET LEFT VENTRICLE, SUBPULMONARY VENTRICULAR SEPTAL DEFECT | HETEROTAXY | HYPOPLASTIC LEFT VENTRICLE (SUBNORMAL CAVITY VOLUME) | LEFT SUPERIOR VENA CAVA ENTERING LEFT ATRIUM | PATENT DUCTUS ARTERIOSUS, RIGHT SIDED | PULMONARY STENOSIS | RIGHT SUPERIOR VENA CAVA ABSENT | TOTALLY ANOMALOUS PULMONARY VENOUS RETURN, SUPRACARDIAC | UNBALANCED COMPLETE ATRIOVENTRICULAR CANAL, …	Yes	FALSE	FALSE	FALSE	TRUE	0.0877	-0.503496	FALSE	chr11:134041468-134041639
chr11	65168070	65168071	G	A	SPDYC	2083	FAU	45597	FALSE	MRPL49	40699	FALSE	FALSE	FALSE	mouseCHD_gene:CAPN1,	CAPN1	-12496	None	1-00824:chr11:65168071:G:A	1-00824	F	COMMON ATRIUM | DOUBLE OUTLET LEFT VENTRICLE, SUBPULMONARY VENTRICULAR SEPTAL DEFECT | HETEROTAXY | HYPOPLASTIC LEFT VENTRICLE (SUBNORMAL CAVITY VOLUME) | LEFT SUPERIOR VENA CAVA ENTERING LEFT ATRIUM | PATENT DUCTUS ARTERIOSUS, RIGHT SIDED | PULMONARY STENOSIS | RIGHT SUPERIOR VENA CAVA ABSENT | TOTALLY ANOMALOUS PULMONARY VENOUS RETURN, SUPRACARDIAC | UNBALANCED COMPLETE ATRIOVENTRICULAR CANAL, …	Yes	FALSE	FALSE	FALSE	TRUE	0.00399	NA	FALSE	chr11:65167986-65168157
chr16	775159	775161	GC	G	CHTF18	12885	CCDC78	48205	FALSE	RPUSD1	9813	FALSE	TRUE	FALSE	FALSE	JMJD8	-90632	None	1-00824:chr16:775160:GC:G	1-00824	F	COMMON ATRIUM | DOUBLE OUTLET LEFT VENTRICLE, SUBPULMONARY VENTRICULAR SEPTAL DEFECT | HETEROTAXY | HYPOPLASTIC LEFT VENTRICLE (SUBNORMAL CAVITY VOLUME) | LEFT SUPERIOR VENA CAVA ENTERING LEFT ATRIUM | PATENT DUCTUS ARTERIOSUS, RIGHT SIDED | PULMONARY STENOSIS | RIGHT SUPERIOR VENA CAVA ABSENT | TOTALLY ANOMALOUS PULMONARY VENOUS RETURN, SUPRACARDIAC | UNBALANCED COMPLETE ATRIOVENTRICULAR CANAL, …	Yes	FALSE	FALSE	FALSE	TRUE	0.134	NA	TRUE	chr16:775075-775246
chr17	35704748	35704749	T	C	RASL10B	26900	RASL10B	26900	FALSE	GAS2L2	39762	FALSE	FALSE	FALSE	hhe_gene:TAF15,	GAS2L2	48491	AP2B1 (+117234)	1-00824:chr17:35704749:T:C	1-00824	F	COMMON ATRIUM | DOUBLE OUTLET LEFT VENTRICLE, SUBPULMONARY VENTRICULAR SEPTAL DEFECT | HETEROTAXY | HYPOPLASTIC LEFT VENTRICLE (SUBNORMAL CAVITY VOLUME) | LEFT SUPERIOR VENA CAVA ENTERING LEFT ATRIUM | PATENT DUCTUS ARTERIOSUS, RIGHT SIDED | PULMONARY STENOSIS | RIGHT SUPERIOR VENA CAVA ABSENT | TOTALLY ANOMALOUS PULMONARY VENOUS RETURN, SUPRACARDIAC | UNBALANCED COMPLETE ATRIOVENTRICULAR CANAL, …	Yes	FALSE	FALSE	FALSE	TRUE	0.0277	0.0847951	FALSE	chr17:35704664-35704835
chr19	7912395	7912396	G	A	TGFBR3L	3749	PRR36	38016	FALSE	CTXN1	12089	FALSE	FALSE	FALSE	hhe_gene:MAP2K7,	MAP2K7	8553	TGFBR3L (-3749)	1-00824:chr19:7912396:G:A	1-00824	F	COMMON ATRIUM | DOUBLE OUTLET LEFT VENTRICLE, SUBPULMONARY VENTRICULAR SEPTAL DEFECT | HETEROTAXY | HYPOPLASTIC LEFT VENTRICLE (SUBNORMAL CAVITY VOLUME) | LEFT SUPERIOR VENA CAVA ENTERING LEFT ATRIUM | PATENT DUCTUS ARTERIOSUS, RIGHT SIDED | PULMONARY STENOSIS | RIGHT SUPERIOR VENA CAVA ABSENT | TOTALLY ANOMALOUS PULMONARY VENOUS RETURN, SUPRACARDIAC | UNBALANCED COMPLETE ATRIOVENTRICULAR CANAL, …	Yes	FALSE	FALSE	FALSE	TRUE	NA	-0.22516	FALSE	chr19:7912311-7912482
chr3	8541812	8541813	G	A	LMCD1	32860	NA	NA	FALSE	NA	NA	FALSE	TRUE	FALSE	FALSE	CAV3	-191990	None	1-00824:chr3:8541813:G:A	1-00824	F	COMMON ATRIUM | DOUBLE OUTLET LEFT VENTRICLE, SUBPULMONARY VENTRICULAR SEPTAL DEFECT | HETEROTAXY | HYPOPLASTIC LEFT VENTRICLE (SUBNORMAL CAVITY VOLUME) | LEFT SUPERIOR VENA CAVA ENTERING LEFT ATRIUM | PATENT DUCTUS ARTERIOSUS, RIGHT SIDED | PULMONARY STENOSIS | RIGHT SUPERIOR VENA CAVA ABSENT | TOTALLY ANOMALOUS PULMONARY VENOUS RETURN, SUPRACARDIAC | UNBALANCED COMPLETE ATRIOVENTRICULAR CANAL, …	Yes	FALSE	FALSE	FALSE	TRUE	0.102	-0.0320557	FALSE	chr3:8541728-8541899
chr4	139824399	139824400	C	T	MGST2	83654	NA	NA	FALSE	NA	NA	FALSE	FALSE	TRUE	FALSE	SETD7	-217701	None	1-00824:chr4:139824400:C:T	1-00824	F	COMMON ATRIUM | DOUBLE OUTLET LEFT VENTRICLE, SUBPULMONARY VENTRICULAR SEPTAL DEFECT | HETEROTAXY | HYPOPLASTIC LEFT VENTRICLE (SUBNORMAL CAVITY VOLUME) | LEFT SUPERIOR VENA CAVA ENTERING LEFT ATRIUM | PATENT DUCTUS ARTERIOSUS, RIGHT SIDED | PULMONARY STENOSIS | RIGHT SUPERIOR VENA CAVA ABSENT | TOTALLY ANOMALOUS PULMONARY VENOUS RETURN, SUPRACARDIAC | UNBALANCED COMPLETE ATRIOVENTRICULAR CANAL, …	Yes	FALSE	FALSE	FALSE	TRUE	0.0257	NA	FALSE	chr4:139824315-139824486
chr5	140344365	140344366	A	T	HBEGF	2265	PFDN1	41244	FALSE	NA	NA	FALSE	FALSE	FALSE	mouseCHD_gene:HBEGF,	HBEGF	2237	PFDN1 (-41245), HBEGF (+2265)	1-00824:chr5:140344366:A:T	1-00824	F	COMMON ATRIUM | DOUBLE OUTLET LEFT VENTRICLE, SUBPULMONARY VENTRICULAR SEPTAL DEFECT | HETEROTAXY | HYPOPLASTIC LEFT VENTRICLE (SUBNORMAL CAVITY VOLUME) | LEFT SUPERIOR VENA CAVA ENTERING LEFT ATRIUM | PATENT DUCTUS ARTERIOSUS, RIGHT SIDED | PULMONARY STENOSIS | RIGHT SUPERIOR VENA CAVA ABSENT | TOTALLY ANOMALOUS PULMONARY VENOUS RETURN, SUPRACARDIAC | UNBALANCED COMPLETE ATRIOVENTRICULAR CANAL, …	Yes	FALSE	FALSE	FALSE	TRUE	0	-0.00921029	FALSE	chr5:140344281-140344452
chr7	4791600	4791601	G	A	AP5Z1	2711	NA	NA	FALSE	RADIL	5454	FALSE	FALSE	TRUE	FALSE	FOXK1	109305	PAPOLB (+70393)	1-00824:chr7:4791601:G:A	1-00824	F	COMMON ATRIUM | DOUBLE OUTLET LEFT VENTRICLE, SUBPULMONARY VENTRICULAR SEPTAL DEFECT | HETEROTAXY | HYPOPLASTIC LEFT VENTRICLE (SUBNORMAL CAVITY VOLUME) | LEFT SUPERIOR VENA CAVA ENTERING LEFT ATRIUM | PATENT DUCTUS ARTERIOSUS, RIGHT SIDED | PULMONARY STENOSIS | RIGHT SUPERIOR VENA CAVA ABSENT | TOTALLY ANOMALOUS PULMONARY VENOUS RETURN, SUPRACARDIAC | UNBALANCED COMPLETE ATRIOVENTRICULAR CANAL, …	Yes	FALSE	FALSE	FALSE	TRUE	0.0646	-0.0281869	FALSE	chr7:4791516-4791687
chr7	65438036	65438037	G	A	ZNF92	36901	NA	NA	FALSE	ZNF92	36901	FALSE	TRUE	FALSE	FALSE	AUTS2	-4160260	None	1-00824:chr7:65438037:G:A	1-00824	F	COMMON ATRIUM | DOUBLE OUTLET LEFT VENTRICLE, SUBPULMONARY VENTRICULAR SEPTAL DEFECT | HETEROTAXY | HYPOPLASTIC LEFT VENTRICLE (SUBNORMAL CAVITY VOLUME) | LEFT SUPERIOR VENA CAVA ENTERING LEFT ATRIUM | PATENT DUCTUS ARTERIOSUS, RIGHT SIDED | PULMONARY STENOSIS | RIGHT SUPERIOR VENA CAVA ABSENT | TOTALLY ANOMALOUS PULMONARY VENOUS RETURN, SUPRACARDIAC | UNBALANCED COMPLETE ATRIOVENTRICULAR CANAL, …	Yes	FALSE	FALSE	FALSE	TRUE	0.115	-0.116505	FALSE	chr7:65437952-65438123
chrX	69170486	69170487	T	A	PJA1	4693	PJA1	4693	FALSE	NA	NA	FALSE	FALSE	FALSE	hhe_gene:PJA1,	PJA1	-4965	PJA1 (-4966)	1-00824:chrX:69170487:T:A	1-00824	F	COMMON ATRIUM | DOUBLE OUTLET LEFT VENTRICLE, SUBPULMONARY VENTRICULAR SEPTAL DEFECT | HETEROTAXY | HYPOPLASTIC LEFT VENTRICLE (SUBNORMAL CAVITY VOLUME) | LEFT SUPERIOR VENA CAVA ENTERING LEFT ATRIUM | PATENT DUCTUS ARTERIOSUS, RIGHT SIDED | PULMONARY STENOSIS | RIGHT SUPERIOR VENA CAVA ABSENT | TOTALLY ANOMALOUS PULMONARY VENOUS RETURN, SUPRACARDIAC | UNBALANCED COMPLETE ATRIOVENTRICULAR CANAL, …	Yes	FALSE	FALSE	FALSE	TRUE	0.0418	NA	FALSE	chrX:69170402-69170573
chr12	104469911	104469912	G	C	CHST11	12943	NA	NA	FALSE	NA	NA	FALSE	FALSE	FALSE	mouseCHD_gene:CHST11,	CHST11	12964	CHST11 (+12939)	1-00825:chr12:104469912:G:C	1-00825	F	AORTIC ATRESIA | ATRIAL SEPTAL DEFECT, SECUNDUM | HYPOPLASTIC LEFT HEART SYNDROME | HYPOPLASTIC LEFT VENTRICLE (SUBNORMAL CAVITY VOLUME) | LEFT ATRIAL HYPOPLASIA | MITRAL ATRESIA | TUBULAR HYPOPLASIA OF AORTA + COARCTATION | Screener Diagnosis: Left-sided obstructive lesion	No	FALSE	TRUE	FALSE	TRUE	0.0181	-0.0148913	FALSE	chr12:104469827-104469998
chr22	31329785	31329789	ACAG	A	PATZ1	3981	PIK3IP1	37251	FALSE	LIMK2	49705	FALSE	FALSE	FALSE	hhe_gene,mouseCHD_gene:PATZ1,	PATZ1	16559	PIK3IP1 (-37258), PATZ1 (+16446)	1-00825:chr22:31329786:ACAG:A	1-00825	F	AORTIC ATRESIA | ATRIAL SEPTAL DEFECT, SECUNDUM | HYPOPLASTIC LEFT HEART SYNDROME | HYPOPLASTIC LEFT VENTRICLE (SUBNORMAL CAVITY VOLUME) | LEFT ATRIAL HYPOPLASIA | MITRAL ATRESIA | TUBULAR HYPOPLASIA OF AORTA + COARCTATION | Screener Diagnosis: Left-sided obstructive lesion	No	FALSE	TRUE	FALSE	TRUE	0.071	NA	FALSE	chr22:31329702-31329873
chr9	136846075	136846077	CG	C	C9orf172	1660	TRAF2	35835	FALSE	EDF1	16042	FALSE	FALSE	FALSE	hhe_gene:PHPT1,	PHPT1	-2648	PHPT1 (-3018)	1-00825:chr9:136846076:CG:C	1-00825	F	AORTIC ATRESIA | ATRIAL SEPTAL DEFECT, SECUNDUM | HYPOPLASTIC LEFT HEART SYNDROME | HYPOPLASTIC LEFT VENTRICLE (SUBNORMAL CAVITY VOLUME) | LEFT ATRIAL HYPOPLASIA | MITRAL ATRESIA | TUBULAR HYPOPLASIA OF AORTA + COARCTATION | Screener Diagnosis: Left-sided obstructive lesion	No	FALSE	TRUE	FALSE	TRUE	NA	NA	TRUE	chr9:136845991-136846162
chr11	15185165	15185166	G	T	INSC	62042	NA	NA	FALSE	NA	NA	FALSE	TRUE	FALSE	FALSE	PSMA1	-541531	None	1-00826:chr11:15185166:G:T	1-00826	M	AORTIC ATRESIA | HYPOPLASTIC LEFT HEART SYNDROME | HYPOPLASTIC LEFT VENTRICLE (SUBNORMAL CAVITY VOLUME) | MITRAL STENOSIS | TUBULAR HYPOPLASIA OF AORTA + COARCTATION | Screener Diagnosis: Left-sided obstructive lesion	Yes	FALSE	TRUE	FALSE	TRUE	0.118	NA	FALSE	chr11:15185081-15185252
chr14	54472190	54472191	G	T	GMFB	2293	CGRRF1	37621	FALSE	GMFB	2293	FALSE	FALSE	TRUE	hhe_gene:GMFB,	GMFB	16836	CNIH1 (-30760), GMFB (+17005)	1-00826:chr14:54472191:G:T	1-00826	M	AORTIC ATRESIA | HYPOPLASTIC LEFT HEART SYNDROME | HYPOPLASTIC LEFT VENTRICLE (SUBNORMAL CAVITY VOLUME) | MITRAL STENOSIS | TUBULAR HYPOPLASIA OF AORTA + COARCTATION | Screener Diagnosis: Left-sided obstructive lesion	Yes	FALSE	TRUE	FALSE	TRUE	0	-0.106438	FALSE	chr14:54472106-54472277
chr19	18505686	18505687	G	A	ELL	16440	NA	NA	FALSE	FKBP8	26064	FALSE	FALSE	TRUE	FALSE	FKBP8	38391	ISYNA1 (-67386)	1-00826:chr19:18505687:G:A	1-00826	M	AORTIC ATRESIA | HYPOPLASTIC LEFT HEART SYNDROME | HYPOPLASTIC LEFT VENTRICLE (SUBNORMAL CAVITY VOLUME) | MITRAL STENOSIS | TUBULAR HYPOPLASIA OF AORTA + COARCTATION | Screener Diagnosis: Left-sided obstructive lesion	Yes	FALSE	TRUE	FALSE	TRUE	0.0173	-0.0405492	FALSE	chr19:18505602-18505773
chr2	169820423	169820424	A	G	METTL5	4507	UBR3	7034	FALSE	SSB	8359	FALSE	FALSE	FALSE	hhe_gene:UBR3,	UBR3	-7030	SSB (+21145)	1-00826:chr2:169820424:A:G	1-00826	M	AORTIC ATRESIA | HYPOPLASTIC LEFT HEART SYNDROME | HYPOPLASTIC LEFT VENTRICLE (SUBNORMAL CAVITY VOLUME) | MITRAL STENOSIS | TUBULAR HYPOPLASIA OF AORTA + COARCTATION | Screener Diagnosis: Left-sided obstructive lesion	Yes	FALSE	TRUE	FALSE	TRUE	0.0044	NA	FALSE	chr2:169820339-169820510
chr2	54511321	54511322	C	G	SPTBN1	55036	NA	NA	FALSE	NA	NA	FALSE	FALSE	TRUE	FALSE	SPTBN1	55005	SPTBN1 (+55037)	1-00826:chr2:54511322:C:G	1-00826	M	AORTIC ATRESIA | HYPOPLASTIC LEFT HEART SYNDROME | HYPOPLASTIC LEFT VENTRICLE (SUBNORMAL CAVITY VOLUME) | MITRAL STENOSIS | TUBULAR HYPOPLASIA OF AORTA + COARCTATION | Screener Diagnosis: Left-sided obstructive lesion	Yes	FALSE	TRUE	FALSE	TRUE	0.0408	-0.0687027	FALSE	chr2:54511237-54511408
chr3	181365611	181365612	C	T	SOX2	346312	NA	NA	FALSE	NA	NA	FALSE	TRUE	FALSE	FALSE	SOX2	-346313	SOX2 (-346312)	1-00826:chr3:181365612:C:T	1-00826	M	AORTIC ATRESIA | HYPOPLASTIC LEFT HEART SYNDROME | HYPOPLASTIC LEFT VENTRICLE (SUBNORMAL CAVITY VOLUME) | MITRAL STENOSIS | TUBULAR HYPOPLASIA OF AORTA + COARCTATION | Screener Diagnosis: Left-sided obstructive lesion	Yes	FALSE	TRUE	FALSE	TRUE	0.146	0.00408197	FALSE	chr3:181365527-181365698
chr3	72995217	72995218	C	T	PPP4R2	1567	PPP4R2	1567	FALSE	NA	NA	FALSE	FALSE	TRUE	hhe_gene:PPP4R2,	PPP4R2	-1585	PPP4R2 (-1567)	1-00826:chr3:72995218:C:T	1-00826	M	AORTIC ATRESIA | HYPOPLASTIC LEFT HEART SYNDROME | HYPOPLASTIC LEFT VENTRICLE (SUBNORMAL CAVITY VOLUME) | MITRAL STENOSIS | TUBULAR HYPOPLASIA OF AORTA + COARCTATION | Screener Diagnosis: Left-sided obstructive lesion	Yes	FALSE	TRUE	FALSE	TRUE	0.0401	-0.15118	FALSE	chr3:72995133-72995304
chr7	150787358	150787359	C	A	TMEM176A	13044	AOC1	37268	FALSE	TMEM176B	3926	FALSE	FALSE	TRUE	hhe_gene:TMEM176A,	TMEM176A	-13045	TMEM176A (-13044)	1-00826:chr7:150787359:C:A	1-00826	M	AORTIC ATRESIA | HYPOPLASTIC LEFT HEART SYNDROME | HYPOPLASTIC LEFT VENTRICLE (SUBNORMAL CAVITY VOLUME) | MITRAL STENOSIS | TUBULAR HYPOPLASIA OF AORTA + COARCTATION | Screener Diagnosis: Left-sided obstructive lesion	Yes	FALSE	TRUE	FALSE	TRUE	0.0331	-0.0187326	FALSE	chr7:150787274-150787445
chr9	33018964	33018965	A	G	APTX	6203	DNAJA1	6246	FALSE	SMU1	22799	FALSE	FALSE	FALSE	hhe_gene:DNAJA1,	DNAJA1	-6309	DNAJA1 (-6246)	1-00826:chr9:33018965:A:G	1-00826	M	AORTIC ATRESIA | HYPOPLASTIC LEFT HEART SYNDROME | HYPOPLASTIC LEFT VENTRICLE (SUBNORMAL CAVITY VOLUME) | MITRAL STENOSIS | TUBULAR HYPOPLASIA OF AORTA + COARCTATION | Screener Diagnosis: Left-sided obstructive lesion	Yes	FALSE	TRUE	FALSE	TRUE	0.0132	NA	FALSE	chr9:33018880-33019051
chr1	201329970	201329971	C	T	PKP1	3022	NA	NA	FALSE	TNNT2	29037	FALSE	FALSE	TRUE	FALSE	TNNT2	52284	TNNT2 (+43283)	1-00832:chr1:201329971:C:T	1-00832	F	ABSENT MAIN PULMONARY ARTERY | HYPOPLASTIC LEFT PULMONARY ARTERY | HYPOPLASTIC RIGHT PULMONARY ARTERY | PATENT DUCTUS ARTERIOSUS | TETRALOGY OF FALLOT WITH PULMONARY ATRESIA AND MAPCAS | Screener Diagnosis: Conotruncal abnormality	No	TRUE	FALSE	FALSE	FALSE	0.0427	-0.318771	FALSE	chr1:201329886-201330057
chr1	37684796	37684797	T	G	C1orf109	3226	RSPO1	49873	FALSE	EPHA10	29083	FALSE	FALSE	FALSE	hhe_gene:CDCA8,	CDCA8	-7685	None	1-00832:chr1:37684797:T:G	1-00832	F	ABSENT MAIN PULMONARY ARTERY | HYPOPLASTIC LEFT PULMONARY ARTERY | HYPOPLASTIC RIGHT PULMONARY ARTERY | PATENT DUCTUS ARTERIOSUS | TETRALOGY OF FALLOT WITH PULMONARY ATRESIA AND MAPCAS | Screener Diagnosis: Conotruncal abnormality	No	TRUE	FALSE	FALSE	FALSE	0	NA	FALSE	chr1:37684712-37684883
chr16	59042529	59042531	CT	C	GOT2	308172	NA	NA	FALSE	NA	NA	FALSE	TRUE	FALSE	FALSE	GOT2	-308188	GOT2 (-308173)	1-00832:chr16:59042530:CT:C	1-00832	F	ABSENT MAIN PULMONARY ARTERY | HYPOPLASTIC LEFT PULMONARY ARTERY | HYPOPLASTIC RIGHT PULMONARY ARTERY | PATENT DUCTUS ARTERIOSUS | TETRALOGY OF FALLOT WITH PULMONARY ATRESIA AND MAPCAS | Screener Diagnosis: Conotruncal abnormality	No	TRUE	FALSE	FALSE	FALSE	0.103	-0.138382	FALSE	chr16:59042445-59042616
chr17	766682	766683	T	C	GEMIN4	12683	VPS53	44965	FALSE	FAM57A	23710	FALSE	FALSE	FALSE	hhe_gene:GEMIN4,	GEMIN4	-12683	GEMIN4 (-14422)	1-00832:chr17:766683:T:C	1-00832	F	ABSENT MAIN PULMONARY ARTERY | HYPOPLASTIC LEFT PULMONARY ARTERY | HYPOPLASTIC RIGHT PULMONARY ARTERY | PATENT DUCTUS ARTERIOSUS | TETRALOGY OF FALLOT WITH PULMONARY ATRESIA AND MAPCAS | Screener Diagnosis: Conotruncal abnormality	No	TRUE	FALSE	FALSE	FALSE	0.0378	-0.134539	FALSE	chr17:766598-766769
chr4	56404447	56404448	T	G	AASDH	16939	PAICS	31293	FALSE	NA	NA	FALSE	FALSE	FALSE	hhe_gene:PPAT,	PAICS	-6068	PPAT (+31167)	1-00832:chr4:56404448:T:G	1-00832	F	ABSENT MAIN PULMONARY ARTERY | HYPOPLASTIC LEFT PULMONARY ARTERY | HYPOPLASTIC RIGHT PULMONARY ARTERY | PATENT DUCTUS ARTERIOSUS | TETRALOGY OF FALLOT WITH PULMONARY ATRESIA AND MAPCAS | Screener Diagnosis: Conotruncal abnormality	No	TRUE	FALSE	FALSE	FALSE	0.0124	NA	FALSE	chr4:56404363-56404534
chr7	128387840	128387841	G	A	IMPDH1	4436	RBM28	43932	FALSE	IMPDH1	4436	FALSE	TRUE	FALSE	FALSE	CALU	-351452	None	1-00832:chr7:128387841:G:A	1-00832	F	ABSENT MAIN PULMONARY ARTERY | HYPOPLASTIC LEFT PULMONARY ARTERY | HYPOPLASTIC RIGHT PULMONARY ARTERY | PATENT DUCTUS ARTERIOSUS | TETRALOGY OF FALLOT WITH PULMONARY ATRESIA AND MAPCAS | Screener Diagnosis: Conotruncal abnormality	No	TRUE	FALSE	FALSE	FALSE	0.153	0.150062	FALSE	chr7:128387756-128387927
chr1	109422083	109422084	A	C	PSMA5	4343	SYPL2	44544	FALSE	NA	NA	FALSE	FALSE	FALSE	hhe_gene:PSMA5,	PSMA5	4364	SORT1 (-24133), PSMA5 (+4267)	1-00849:chr1:109422084:A:C	1-00849	M	AORTIC STENOSIS AND REGURGITATION | BICOMMISSURAL (BICUSPID, BILEAFLET, BIFOLIATE) AORTIC VALVE | MITRAL STENOSIS, VALVAR | Screener Diagnosis: Left-sided obstructive lesion	Yes	FALSE	TRUE	FALSE	TRUE	0.0672	NA	FALSE	chr1:109421999-109422170
chr11	65894364	65894365	G	A	CCDC85B	2729	CFL1	32338	FALSE	CCDC85B	2729	FALSE	FALSE	TRUE	hhe_gene:CCDC85B,	CCDC85B	3691	CCDC85B (+4253)	1-00849:chr11:65894365:G:A	1-00849	M	AORTIC STENOSIS AND REGURGITATION | BICOMMISSURAL (BICUSPID, BILEAFLET, BIFOLIATE) AORTIC VALVE | MITRAL STENOSIS, VALVAR | Screener Diagnosis: Left-sided obstructive lesion	Yes	FALSE	TRUE	FALSE	TRUE	0.0275	-0.108051	FALSE	chr11:65894280-65894451
chr19	5118489	5118490	G	A	KDM4B	35105	NA	NA	FALSE	PTPRS	40005	FALSE	FALSE	TRUE	FALSE	KDM4B	149377	KDM4B (+149369), PTPRS (+167750)	1-00849:chr19:5118490:G:A	1-00849	M	AORTIC STENOSIS AND REGURGITATION | BICOMMISSURAL (BICUSPID, BILEAFLET, BIFOLIATE) AORTIC VALVE | MITRAL STENOSIS, VALVAR | Screener Diagnosis: Left-sided obstructive lesion	Yes	FALSE	TRUE	FALSE	TRUE	0.0886	-0.471862	FALSE	chr19:5118405-5118576
chr20	38967219	38967220	A	C	DHX35	4920	NA	NA	FALSE	FAM83D	14113	FALSE	FALSE	FALSE	mouseCHD_gene:DHX35,	DHX35	4921	DHX35 (+4885)	1-00849:chr20:38967220:A:C	1-00849	M	AORTIC STENOSIS AND REGURGITATION | BICOMMISSURAL (BICUSPID, BILEAFLET, BIFOLIATE) AORTIC VALVE | MITRAL STENOSIS, VALVAR | Screener Diagnosis: Left-sided obstructive lesion	Yes	FALSE	TRUE	FALSE	TRUE	0.0219	-0.0203183	FALSE	chr20:38967135-38967306
chr21	44822692	44822693	C	T	SUMO3	3913	UBE2G2	20673	FALSE	PTTG1IP	26892	FALSE	FALSE	FALSE	hhe_gene:SUMO3,	SUMO3	-3913	SUMO3 (-4564)	1-00849:chr21:44822693:C:T	1-00849	M	AORTIC STENOSIS AND REGURGITATION | BICOMMISSURAL (BICUSPID, BILEAFLET, BIFOLIATE) AORTIC VALVE | MITRAL STENOSIS, VALVAR | Screener Diagnosis: Left-sided obstructive lesion	Yes	FALSE	TRUE	FALSE	TRUE	0.0344	-0.0660159	FALSE	chr21:44822608-44822779
chr5	179080835	179080836	G	A	ZNF354C	2701	NA	NA	FALSE	ZNF879	45771	FALSE	TRUE	FALSE	FALSE	CLK4	-450221	None	1-00849:chr5:179080836:G:A	1-00849	M	AORTIC STENOSIS AND REGURGITATION | BICOMMISSURAL (BICUSPID, BILEAFLET, BIFOLIATE) AORTIC VALVE | MITRAL STENOSIS, VALVAR | Screener Diagnosis: Left-sided obstructive lesion	Yes	FALSE	TRUE	FALSE	TRUE	0.151	NA	FALSE	chr5:179080751-179080922
chr6	26190886	26190887	G	A	HIST1H4D	1810	HIST1H4F	49539	FALSE	HIST1H2BE	6660	FALSE	FALSE	TRUE	FALSE	HMGN4	-347480	HIST1H4D (-1811)	1-00849:chr6:26190887:G:A	1-00849	M	AORTIC STENOSIS AND REGURGITATION | BICOMMISSURAL (BICUSPID, BILEAFLET, BIFOLIATE) AORTIC VALVE | MITRAL STENOSIS, VALVAR | Screener Diagnosis: Left-sided obstructive lesion	Yes	FALSE	TRUE	FALSE	TRUE	0	0.0923669	FALSE	chr6:26190802-26190973
chr6	72612935	72612936	C	G	KCNQ5	8856	KCNQ5	8856	FALSE	NA	NA	FALSE	TRUE	FALSE	FALSE	EEF1A1	912651	None	1-00849:chr6:72612936:C:G	1-00849	M	AORTIC STENOSIS AND REGURGITATION | BICOMMISSURAL (BICUSPID, BILEAFLET, BIFOLIATE) AORTIC VALVE | MITRAL STENOSIS, VALVAR | Screener Diagnosis: Left-sided obstructive lesion	Yes	FALSE	TRUE	FALSE	TRUE	0.122	NA	FALSE	chr6:72612851-72613022
chr13	110309752	110309753	C	T	COL4A1	2603	COL4A1	2603	FALSE	NA	NA	FALSE	FALSE	TRUE	hhe_gene:COL4A2,	COL4A1	-2595	COL4A1 (-2604), COL4A2 (+2486)	1-00854:chr13:110309753:C:T	1-00854	F	BICUSPID PULMONARY VALVE | PULMONARY STENOSIS, SUBVALVAR | PULMONARY STENOSIS, VALVAR | TRANSPOSITION D-LOOP WITH VENTRICULAR SEPTAL DEFECT | VENTRICULAR SEPTAL DEFECT, MALALIGNMENT | Screener Diagnosis: Conotruncal abnormality	No	TRUE	FALSE	FALSE	FALSE	0.0378	-0.11219	FALSE	chr13:110309668-110309839
chr18	45590340	45590341	C	A	SLC14A1	133786	NA	NA	FALSE	NA	NA	FALSE	FALSE	TRUE	FALSE	HAUS1	-514038	SETBP1 (+909443)	1-00854:chr18:45590341:C:A	1-00854	F	BICUSPID PULMONARY VALVE | PULMONARY STENOSIS, SUBVALVAR | PULMONARY STENOSIS, VALVAR | TRANSPOSITION D-LOOP WITH VENTRICULAR SEPTAL DEFECT | VENTRICULAR SEPTAL DEFECT, MALALIGNMENT | Screener Diagnosis: Conotruncal abnormality	No	TRUE	FALSE	FALSE	FALSE	0	NA	FALSE	chr18:45590256-45590427
chr2	171159689	171159690	A	T	TLK1	71624	NA	NA	FALSE	NA	NA	FALSE	FALSE	TRUE	FALSE	TLK1	71624	TLK1 (+1143), GORASP2 (+231164)	1-00854:chr2:171159690:A:T	1-00854	F	BICUSPID PULMONARY VALVE | PULMONARY STENOSIS, SUBVALVAR | PULMONARY STENOSIS, VALVAR | TRANSPOSITION D-LOOP WITH VENTRICULAR SEPTAL DEFECT | VENTRICULAR SEPTAL DEFECT, MALALIGNMENT | Screener Diagnosis: Conotruncal abnormality	No	TRUE	FALSE	FALSE	FALSE	0.0504	0.175038	FALSE	chr2:171159605-171159776
chr5	1806592	1806593	G	A	NDUFS6	5192	MRPL36	5226	FALSE	NA	NA	FALSE	FALSE	TRUE	hhe_gene:NDUFS6,	NDUFS6	5185	NDUFS6 (+5193)	1-00854:chr5:1806593:G:A	1-00854	F	BICUSPID PULMONARY VALVE | PULMONARY STENOSIS, SUBVALVAR | PULMONARY STENOSIS, VALVAR | TRANSPOSITION D-LOOP WITH VENTRICULAR SEPTAL DEFECT | VENTRICULAR SEPTAL DEFECT, MALALIGNMENT | Screener Diagnosis: Conotruncal abnormality	No	TRUE	FALSE	FALSE	FALSE	0.0132	0.00852317	FALSE	chr5:1806508-1806679
chr16	11102192	11102193	A	G	RMI2	147456	NA	NA	FALSE	NA	NA	FALSE	FALSE	TRUE	FALSE	CLEC16A	157653	SOCS1 (+153986), CLEC16A (+157705)	1-00856:chr16:11102193:A:G	1-00856	M	HYPOPLASTIC LEFT PULMONARY ARTERY | MULTIPLE MAJOR AORTOPULMONARY COLLATERAL ARTERIES (MAPCAS) | PATENT FORAMEN OVALE | PULMONARY STENOSIS, BILATERAL BRANCH PULMONARY ARTERY | TETRALOGY OF FALLOT WITH PULMONARY ATRESIA AND MAPCAS | VENTRICULAR SEPTAL DEFECT, MALALIGNMENT | VENTRICULAR SEPTAL DEFECT, SINGLE | Screener Diagnosis: Conotruncal abnormality	No	TRUE	FALSE	FALSE	TRUE	0.0511	-0.0414345	FALSE	chr16:11102108-11102279
chr20	39294655	39294656	G	A	DHX35	254932	NA	NA	FALSE	NA	NA	FALSE	TRUE	FALSE	FALSE	DHX35	332357	DHX35 (+332321)	1-00856:chr20:39294656:G:A	1-00856	M	HYPOPLASTIC LEFT PULMONARY ARTERY | MULTIPLE MAJOR AORTOPULMONARY COLLATERAL ARTERIES (MAPCAS) | PATENT FORAMEN OVALE | PULMONARY STENOSIS, BILATERAL BRANCH PULMONARY ARTERY | TETRALOGY OF FALLOT WITH PULMONARY ATRESIA AND MAPCAS | VENTRICULAR SEPTAL DEFECT, MALALIGNMENT | VENTRICULAR SEPTAL DEFECT, SINGLE | Screener Diagnosis: Conotruncal abnormality	No	TRUE	FALSE	FALSE	TRUE	0.108	-0.257759	FALSE	chr20:39294571-39294742
chr3	195179288	195179289	G	A	XXYLT1	91878	NA	NA	FALSE	NA	NA	FALSE	FALSE	TRUE	FALSE	PPP1R2	364098	None	1-00856:chr3:195179289:G:A	1-00856	M	HYPOPLASTIC LEFT PULMONARY ARTERY | MULTIPLE MAJOR AORTOPULMONARY COLLATERAL ARTERIES (MAPCAS) | PATENT FORAMEN OVALE | PULMONARY STENOSIS, BILATERAL BRANCH PULMONARY ARTERY | TETRALOGY OF FALLOT WITH PULMONARY ATRESIA AND MAPCAS | VENTRICULAR SEPTAL DEFECT, MALALIGNMENT | VENTRICULAR SEPTAL DEFECT, SINGLE | Screener Diagnosis: Conotruncal abnormality	No	TRUE	FALSE	FALSE	TRUE	0	NA	FALSE	chr3:195179204-195179375
chr5	77563585	77563586	A	G	WDR41	57025	NA	NA	FALSE	NA	NA	FALSE	TRUE	FALSE	FALSE	TBCA	305194	None	1-00856:chr5:77563586:A:G	1-00856	M	HYPOPLASTIC LEFT PULMONARY ARTERY | MULTIPLE MAJOR AORTOPULMONARY COLLATERAL ARTERIES (MAPCAS) | PATENT FORAMEN OVALE | PULMONARY STENOSIS, BILATERAL BRANCH PULMONARY ARTERY | TETRALOGY OF FALLOT WITH PULMONARY ATRESIA AND MAPCAS | VENTRICULAR SEPTAL DEFECT, MALALIGNMENT | VENTRICULAR SEPTAL DEFECT, SINGLE | Screener Diagnosis: Conotruncal abnormality	No	TRUE	FALSE	FALSE	TRUE	0.179	NA	FALSE	chr5:77563501-77563672
chr1	184058407	184058408	C	T	TSEN15	6730	COLGALT2	20678	FALSE	NA	NA	FALSE	FALSE	TRUE	FALSE	C1orf21	-328621	C1orf21 (-328650)	1-00859:chr1:184058408:C:T	1-00859	F	DOUBLE OUTLET RIGHT VENTRICLE | L-LOOP TRANSPOSITION OF THE GREAT VESSELS | MITRAL ATRESIA | PATENT FORAMEN OVALE | PULMONARY STENOSIS, VALVAR | SINGLE VENTRICLE, RIGHT | Screener Diagnosis: Conotruncal abnormality	Yes	FALSE	FALSE	FALSE	FALSE	0.00344	NA	FALSE	chr1:184058323-184058494
chr11	13553153	13553154	T	C	PTH	56972	NA	NA	FALSE	NA	NA	FALSE	TRUE	FALSE	FALSE	FAR1	-115514	FAR1 (-115516), PTH (-57134)	1-00859:chr11:13553154:T:C	1-00859	F	DOUBLE OUTLET RIGHT VENTRICLE | L-LOOP TRANSPOSITION OF THE GREAT VESSELS | MITRAL ATRESIA | PATENT FORAMEN OVALE | PULMONARY STENOSIS, VALVAR | SINGLE VENTRICLE, RIGHT | Screener Diagnosis: Conotruncal abnormality	Yes	FALSE	FALSE	FALSE	FALSE	0.13	-0.0512298	FALSE	chr11:13553069-13553240
chr17	15264777	15264778	A	C	PMP22	548	NA	NA	FALSE	TEKT3	39033	FALSE	TRUE	TRUE	hhe_gene:PMP22,	PMP22	7514	PMP22 (-2189)	1-00859:chr17:15264778:A:C	1-00859	F	DOUBLE OUTLET RIGHT VENTRICLE | L-LOOP TRANSPOSITION OF THE GREAT VESSELS | MITRAL ATRESIA | PATENT FORAMEN OVALE | PULMONARY STENOSIS, VALVAR | SINGLE VENTRICLE, RIGHT | Screener Diagnosis: Conotruncal abnormality	Yes	FALSE	FALSE	FALSE	FALSE	0.152	-0.0777123	FALSE	chr17:15264693-15264864
chr18	24990217	24990218	C	G	ZNF521	71708	NA	NA	FALSE	NA	NA	FALSE	FALSE	TRUE	FALSE	ZNF521	361972	ZNF521 (+361934)	1-00859:chr18:24990218:C:G	1-00859	F	DOUBLE OUTLET RIGHT VENTRICLE | L-LOOP TRANSPOSITION OF THE GREAT VESSELS | MITRAL ATRESIA | PATENT FORAMEN OVALE | PULMONARY STENOSIS, VALVAR | SINGLE VENTRICLE, RIGHT | Screener Diagnosis: Conotruncal abnormality	Yes	FALSE	FALSE	FALSE	FALSE	0.0471	NA	FALSE	chr18:24990133-24990304
chr2	171687234	171687235	C	T	DYNC1I2	174	DYNC1I2	174	FALSE	NA	NA	FALSE	FALSE	TRUE	hhe_gene:DYNC1I2,	DYNC1I2	-175	DYNC1I2 (-235)	1-00859:chr2:171687235:C:T	1-00859	F	DOUBLE OUTLET RIGHT VENTRICLE | L-LOOP TRANSPOSITION OF THE GREAT VESSELS | MITRAL ATRESIA | PATENT FORAMEN OVALE | PULMONARY STENOSIS, VALVAR | SINGLE VENTRICLE, RIGHT | Screener Diagnosis: Conotruncal abnormality	Yes	FALSE	FALSE	FALSE	FALSE	0.0679	NA	FALSE	chr2:171687150-171687321
chr3	109105599	109105600	G	A	MORC1	12542	FLJ22763	12652	FALSE	NA	NA	FALSE	TRUE	FALSE	FALSE	IFT57	-883165	None	1-00859:chr3:109105600:G:A	1-00859	F	DOUBLE OUTLET RIGHT VENTRICLE | L-LOOP TRANSPOSITION OF THE GREAT VESSELS | MITRAL ATRESIA | PATENT FORAMEN OVALE | PULMONARY STENOSIS, VALVAR | SINGLE VENTRICLE, RIGHT | Screener Diagnosis: Conotruncal abnormality	Yes	FALSE	FALSE	FALSE	FALSE	0.11	-0.295955	FALSE	chr3:109105515-109105686
chr3	187292814	187292815	A	C	MASP1	792	MASP1	792	FALSE	NA	NA	FALSE	TRUE	TRUE	FALSE	EIF4A2	509609	MASP1 (-957)	1-00859:chr3:187292815:A:C	1-00859	F	DOUBLE OUTLET RIGHT VENTRICLE | L-LOOP TRANSPOSITION OF THE GREAT VESSELS | MITRAL ATRESIA | PATENT FORAMEN OVALE | PULMONARY STENOSIS, VALVAR | SINGLE VENTRICLE, RIGHT | Screener Diagnosis: Conotruncal abnormality	Yes	FALSE	FALSE	FALSE	FALSE	0.24	NA	FALSE	chr3:187292730-187292901
chr5	80642712	80642713	C	T	MSH3	11935	MSH3	11935	FALSE	NA	NA	FALSE	FALSE	FALSE	hhe_gene:DHFR,	DHFR	12271	None	1-00859:chr5:80642713:C:T	1-00859	F	DOUBLE OUTLET RIGHT VENTRICLE | L-LOOP TRANSPOSITION OF THE GREAT VESSELS | MITRAL ATRESIA | PATENT FORAMEN OVALE | PULMONARY STENOSIS, VALVAR | SINGLE VENTRICLE, RIGHT | Screener Diagnosis: Conotruncal abnormality	Yes	FALSE	FALSE	FALSE	FALSE	0.0718	NA	FALSE	chr5:80642628-80642799
chr1	170163750	170163751	A	G	METTL11B	4039	NA	NA	FALSE	NA	NA	FALSE	FALSE	TRUE	FALSE	KIFAP3	-78542	None	1-00865:chr1:170163751:A:G	1-00865	F	ATRIAL SEPTAL DEFECT | TRICUSPID ATRESIA + NO PULMONARY STENOSIS AND LARGE VSD (IC) | Screener Diagnosis: Conotruncal abnormality	Yes	FALSE	FALSE	FALSE	TRUE	0	NA	FALSE	chr1:170163666-170163837
chr12	94706773	94706774	C	G	TMCC3	56211	NA	NA	FALSE	NA	NA	FALSE	FALSE	TRUE	FALSE	NDUFA12	296974	TMCC3 (-56212), NDUFA12 (+296996)	1-00865:chr12:94706774:C:G	1-00865	F	ATRIAL SEPTAL DEFECT | TRICUSPID ATRESIA + NO PULMONARY STENOSIS AND LARGE VSD (IC) | Screener Diagnosis: Conotruncal abnormality	Yes	FALSE	FALSE	FALSE	TRUE	0.0567	NA	FALSE	chr12:94706689-94706860
chr9	69194422	69194423	C	G	TJP2	60785	NA	NA	FALSE	NA	NA	FALSE	FALSE	TRUE	FALSE	TJP2	158672	TJP2 (-10739)	1-00865:chr9:69194423:C:G	1-00865	F	ATRIAL SEPTAL DEFECT | TRICUSPID ATRESIA + NO PULMONARY STENOSIS AND LARGE VSD (IC) | Screener Diagnosis: Conotruncal abnormality	Yes	FALSE	FALSE	FALSE	TRUE	0.0227	NA	FALSE	chr9:69194338-69194509
chr13	28319599	28319600	C	T	FLT1	19255	NA	NA	FALSE	PAN3	24264	FALSE	FALSE	FALSE	hhe_gene:FLT1,	FLT1	175545	FLT1 (+175495)	1-00869:chr13:28319600:C:T	1-00869	M	PATENT FORAMEN OVALE | VENTRICULAR SEPTAL DEFECT, MEMBRANOUS | Screener Diagnosis: Atrial septal defect	Yes	FALSE	FALSE	FALSE	TRUE	0.044	NA	FALSE	chr13:28319515-28319686
chr16	55372352	55372353	G	A	MMP2	17347	MMP2	17347	FALSE	IRX6	41592	FALSE	TRUE	TRUE	hhe_gene:MMP2,	MMP2	-17348	MMP2 (-106618)	1-00869:chr16:55372353:G:A	1-00869	M	PATENT FORAMEN OVALE | VENTRICULAR SEPTAL DEFECT, MEMBRANOUS | Screener Diagnosis: Atrial septal defect	Yes	FALSE	FALSE	FALSE	TRUE	0.156	-0.0557013	FALSE	chr16:55372268-55372439
chr17	47535377	47535378	C	T	NPEPPS	12435	NA	NA	FALSE	NA	NA	FALSE	FALSE	FALSE	hhe_gene:NPEPPS,	NPEPPS	12436	KPNB1 (-114460), NPEPPS (+4314)	1-00869:chr17:47535378:C:T	1-00869	M	PATENT FORAMEN OVALE | VENTRICULAR SEPTAL DEFECT, MEMBRANOUS | Screener Diagnosis: Atrial septal defect	Yes	FALSE	FALSE	FALSE	TRUE	0.0435	-0.1709	FALSE	chr17:47535293-47535464
chr19	8395650	8395651	C	T	RAB11B	5669	HNRNPM	49116	FALSE	ANGPTL4	21277	FALSE	FALSE	TRUE	hhe_gene:RAB11B,	RAB11B	5669	MARCH2 (-22754), RAB11B (+5452)	1-00869:chr19:8395651:C:T	1-00869	M	PATENT FORAMEN OVALE | VENTRICULAR SEPTAL DEFECT, MEMBRANOUS | Screener Diagnosis: Atrial septal defect	Yes	FALSE	FALSE	FALSE	TRUE	0.0103	-0.116592	FALSE	chr19:8395566-8395737
chr2	23761807	23761808	T	A	ATAD2B	13143	NA	NA	FALSE	NA	NA	FALSE	TRUE	FALSE	FALSE	FKBP1B	-262345	ATAD2B (+165306), KLHL29 (+376591)	1-00869:chr2:23761808:T:A	1-00869	M	PATENT FORAMEN OVALE | VENTRICULAR SEPTAL DEFECT, MEMBRANOUS | Screener Diagnosis: Atrial septal defect	Yes	FALSE	FALSE	FALSE	TRUE	0.21	NA	FALSE	chr2:23761723-23761894
chr5	152059234	152059235	C	G	GLRA1	134392	NA	NA	FALSE	NA	NA	FALSE	TRUE	FALSE	FALSE	ATOX1	-286702	None	1-00869:chr5:152059235:C:G	1-00869	M	PATENT FORAMEN OVALE | VENTRICULAR SEPTAL DEFECT, MEMBRANOUS | Screener Diagnosis: Atrial septal defect	Yes	FALSE	FALSE	FALSE	TRUE	0.101	NA	FALSE	chr5:152059150-152059321
chr5	78510551	78510552	C	A	SCAMP1	31480	NA	NA	FALSE	SCAMP1	31480	FALSE	FALSE	TRUE	FALSE	AP3B1	-215790	None	1-00869:chr5:78510552:C:A	1-00869	M	PATENT FORAMEN OVALE | VENTRICULAR SEPTAL DEFECT, MEMBRANOUS | Screener Diagnosis: Atrial septal defect	Yes	FALSE	FALSE	FALSE	TRUE	0.0688	0.218485	FALSE	chr5:78510467-78510638
chr7	26204614	26204615	C	T	HNRNPA2B1	3085	HNRNPA2B1	3085	FALSE	NFE2L3	17489	FALSE	FALSE	TRUE	hhe_gene:HNRNPA2B1,	HNRNPA2B1	-3085	HNRNPA2B1 (-3869), CBX3 (+3453)	1-00869:chr7:26204615:C:T	1-00869	M	PATENT FORAMEN OVALE | VENTRICULAR SEPTAL DEFECT, MEMBRANOUS | Screener Diagnosis: Atrial septal defect	Yes	FALSE	FALSE	FALSE	TRUE	0	NA	FALSE	chr7:26204530-26204701
chr14	21108480	21108481	G	A	ZNF219	3758	NDRG2	37608	FALSE	TMEM253	4756	FALSE	FALSE	FALSE	hhe_gene:ZNF219,	ZNF219	-3758	None	1-00871:chr14:21108481:G:A	1-00871	M	ATRIAL SEPTAL DEFECT, SECUNDUM | CONGENITAL TRICUSPID VALVE ABNORMALITY | PULMONARY ATRESIA, INTACT VENTRICULAR SEPTUM | TRICUSPID REGURGITATION | Screener Diagnosis: Conotruncal abnormality	Yes	FALSE	FALSE	TRUE	TRUE	0.0105	-0.0772056	FALSE	chr14:21108396-21108567
chr15	57610709	57610710	G	A	MYZAP	18768	NA	NA	FALSE	NA	NA	FALSE	FALSE	TRUE	hhe_gene:GCOM1,	GCOM1	18802	POLR2M (-95919), GCOM1 (+18696)	1-00871:chr15:57610710:G:A	1-00871	M	ATRIAL SEPTAL DEFECT, SECUNDUM | CONGENITAL TRICUSPID VALVE ABNORMALITY | PULMONARY ATRESIA, INTACT VENTRICULAR SEPTUM | TRICUSPID REGURGITATION | Screener Diagnosis: Conotruncal abnormality	Yes	FALSE	FALSE	TRUE	TRUE	0.0254	-0.221016	FALSE	chr15:57610625-57610796
chr15	75638717	75638720	ACT	A	IMP3	367	SNUPN	12248	FALSE	IMP3	367	FALSE	FALSE	FALSE	hhe_gene:IMP3,	IMP3	1506	SNX33 (-9188)	1-00871:chr15:75638718:ACT:A	1-00871	M	ATRIAL SEPTAL DEFECT, SECUNDUM | CONGENITAL TRICUSPID VALVE ABNORMALITY | PULMONARY ATRESIA, INTACT VENTRICULAR SEPTUM | TRICUSPID REGURGITATION | Screener Diagnosis: Conotruncal abnormality	Yes	FALSE	FALSE	TRUE	TRUE	0.0686	-0.0422427	FALSE	chr15:75638633-75638804
chr17	39449012	39449013	T	G	MED1	2273	FBXL20	46489	FALSE	NA	NA	FALSE	FALSE	FALSE	hhe_gene,mouseCHD_gene:MED1,	MED1	2260	MED1 (+2273)	1-00871:chr17:39449013:T:G	1-00871	M	ATRIAL SEPTAL DEFECT, SECUNDUM | CONGENITAL TRICUSPID VALVE ABNORMALITY | PULMONARY ATRESIA, INTACT VENTRICULAR SEPTUM | TRICUSPID REGURGITATION | Screener Diagnosis: Conotruncal abnormality	Yes	FALSE	FALSE	TRUE	TRUE	0.0202	NA	FALSE	chr17:39448928-39449099
chr19	10878182	10878183	T	C	CARM1	6669	TMED1	41864	FALSE	C19orf38	8392	FALSE	FALSE	FALSE	hhe_gene:CARM1,	CARM1	6629	CARM1 (+6670)	1-00871:chr19:10878183:T:C	1-00871	M	ATRIAL SEPTAL DEFECT, SECUNDUM | CONGENITAL TRICUSPID VALVE ABNORMALITY | PULMONARY ATRESIA, INTACT VENTRICULAR SEPTUM | TRICUSPID REGURGITATION | Screener Diagnosis: Conotruncal abnormality	Yes	FALSE	FALSE	TRUE	TRUE	0.042	NA	FALSE	chr19:10878098-10878269
chr3	142962730	142962731	G	T	PAQR9	951	U2SURP	38437	FALSE	NA	NA	FALSE	FALSE	FALSE	hhe_gene,multihitWES_gene:U2SURP,	U2SURP	-38438	PAQR9 (+951)	1-00871:chr3:142962731:G:T	1-00871	M	ATRIAL SEPTAL DEFECT, SECUNDUM | CONGENITAL TRICUSPID VALVE ABNORMALITY | PULMONARY ATRESIA, INTACT VENTRICULAR SEPTUM | TRICUSPID REGURGITATION | Screener Diagnosis: Conotruncal abnormality	Yes	FALSE	FALSE	TRUE	TRUE	NA	NA	TRUE	chr3:142962646-142962817
chr3	186565189	186565190	A	C	DNAJB11	2213	AHSG	47733	FALSE	NA	NA	FALSE	TRUE	FALSE	hhe_gene:DNAJB11,	DNAJB11	-2213	DNAJB11 (-2213),DNAJB11 (-2213)	1-00871:chr3:186565190:A:C	1-00871	M	ATRIAL SEPTAL DEFECT, SECUNDUM | CONGENITAL TRICUSPID VALVE ABNORMALITY | PULMONARY ATRESIA, INTACT VENTRICULAR SEPTUM | TRICUSPID REGURGITATION | Screener Diagnosis: Conotruncal abnormality	Yes	FALSE	FALSE	TRUE	TRUE	0.124	0.0815966	FALSE	chr3:186565105-186565276
chr3	75892936	75892937	A	G	ROBO2	13758	ROBO2	13758	FALSE	NA	NA	FALSE	FALSE	FALSE	FALSE	PDZRN3	-2267995	None	1-00871:chr3:75892937:A:G	1-00871	M	ATRIAL SEPTAL DEFECT, SECUNDUM | CONGENITAL TRICUSPID VALVE ABNORMALITY | PULMONARY ATRESIA, INTACT VENTRICULAR SEPTUM | TRICUSPID REGURGITATION | Screener Diagnosis: Conotruncal abnormality	Yes	FALSE	FALSE	TRUE	TRUE	0	-0.223982	FALSE	chr3:75892852-75893023
chr3	76213675	76213676	C	T	ROBO2	306980	NA	NA	FALSE	NA	NA	FALSE	FALSE	FALSE	FALSE	PDZRN3	-2588735	None	1-00871:chr3:76213676:C:T	1-00871	M	ATRIAL SEPTAL DEFECT, SECUNDUM | CONGENITAL TRICUSPID VALVE ABNORMALITY | PULMONARY ATRESIA, INTACT VENTRICULAR SEPTUM | TRICUSPID REGURGITATION | Screener Diagnosis: Conotruncal abnormality	Yes	FALSE	FALSE	TRUE	TRUE	0.00539	NA	FALSE	chr3:76213591-76213762
chr7	107915219	107915220	A	G	DLD	16510	NA	NA	FALSE	LAMB1	8579	FALSE	FALSE	FALSE	hhe_gene:LAMB1,	DLD	24058	DLD (+24250), LAMB1 (+88035)	1-00871:chr7:107915220:A:G	1-00871	M	ATRIAL SEPTAL DEFECT, SECUNDUM | CONGENITAL TRICUSPID VALVE ABNORMALITY | PULMONARY ATRESIA, INTACT VENTRICULAR SEPTUM | TRICUSPID REGURGITATION | Screener Diagnosis: Conotruncal abnormality	Yes	FALSE	FALSE	TRUE	TRUE	0.0215	0.00216833	FALSE	chr7:107915135-107915306
chr8	140649764	140649765	C	T	AGO2	14145	AGO2	14145	FALSE	PTK2	8135	FALSE	FALSE	FALSE	hhe_gene,mouseCHD_gene:PTK2,	PTK2	352452	PTK2 (+351393)	1-00871:chr8:140649765:C:T	1-00871	M	ATRIAL SEPTAL DEFECT, SECUNDUM | CONGENITAL TRICUSPID VALVE ABNORMALITY | PULMONARY ATRESIA, INTACT VENTRICULAR SEPTUM | TRICUSPID REGURGITATION | Screener Diagnosis: Conotruncal abnormality	Yes	FALSE	FALSE	TRUE	TRUE	0.0527	NA	FALSE	chr8:140649680-140649851
chr9	92325935	92325936	G	A	NOL8	299	IARS	32179	FALSE	NA	NA	FALSE	FALSE	TRUE	FALSE	ROR2	-375708	None	1-00871:chr9:92325936:G:A	1-00871	M	ATRIAL SEPTAL DEFECT, SECUNDUM | CONGENITAL TRICUSPID VALVE ABNORMALITY | PULMONARY ATRESIA, INTACT VENTRICULAR SEPTUM | TRICUSPID REGURGITATION | Screener Diagnosis: Conotruncal abnormality	Yes	FALSE	FALSE	TRUE	TRUE	0.0252	0.0536739	FALSE	chr9:92325851-92326022
chr1	60199160	60199161	T	G	C1orf87	125390	NA	NA	FALSE	NA	NA	FALSE	TRUE	FALSE	FALSE	NFIA	-666099	NFIA (-882701)	1-00874:chr1:60199161:T:G	1-00874	M	AORTIC ATRESIA | HYPOPLASIA ASCENDING AORTA | HYPOPLASTIC LEFT HEART SYNDROME | HYPOPLASTIC LEFT VENTRICLE (SUBNORMAL CAVITY VOLUME) | HYPOPLASTIC MITRAL VALVE | MITRAL STENOSIS | Screener Diagnosis: Left-sided obstructive lesion	No	FALSE	TRUE	FALSE	FALSE	0.325	-0.0399184	FALSE	chr1:60199076-60199247
chr1	74420650	74420651	G	A	TNNI3K	123777	NA	NA	FALSE	NA	NA	FALSE	FALSE	TRUE	FALSE	TNNI3K	185263	TNNI3K (+185250)	1-00874:chr1:74420651:G:A	1-00874	M	AORTIC ATRESIA | HYPOPLASIA ASCENDING AORTA | HYPOPLASTIC LEFT HEART SYNDROME | HYPOPLASTIC LEFT VENTRICLE (SUBNORMAL CAVITY VOLUME) | HYPOPLASTIC MITRAL VALVE | MITRAL STENOSIS | Screener Diagnosis: Left-sided obstructive lesion	No	FALSE	TRUE	FALSE	FALSE	0.0399	NA	FALSE	chr1:74420566-74420737
chr10	94212113	94212114	T	G	NOC3L	121112	NA	NA	FALSE	NA	NA	FALSE	TRUE	FALSE	FALSE	PLCE1	218183	PLCE1 (+181302)	1-00874:chr10:94212114:T:G	1-00874	M	AORTIC ATRESIA | HYPOPLASIA ASCENDING AORTA | HYPOPLASTIC LEFT HEART SYNDROME | HYPOPLASTIC LEFT VENTRICLE (SUBNORMAL CAVITY VOLUME) | HYPOPLASTIC MITRAL VALVE | MITRAL STENOSIS | Screener Diagnosis: Left-sided obstructive lesion	No	FALSE	TRUE	FALSE	FALSE	0.126	-0.239682	FALSE	chr10:94212029-94212200
chr2	119731095	119731096	A	G	PTPN4	28535	PTPN4	28535	FALSE	TMEM177	44588	FALSE	TRUE	FALSE	FALSE	DBI	364172	None	1-00874:chr2:119731096:A:G	1-00874	M	AORTIC ATRESIA | HYPOPLASIA ASCENDING AORTA | HYPOPLASTIC LEFT HEART SYNDROME | HYPOPLASTIC LEFT VENTRICLE (SUBNORMAL CAVITY VOLUME) | HYPOPLASTIC MITRAL VALVE | MITRAL STENOSIS | Screener Diagnosis: Left-sided obstructive lesion	No	FALSE	TRUE	FALSE	FALSE	0.115	-0.129649	FALSE	chr2:119731011-119731182
chr3	146283793	146283795	TA	T	PLSCR4	32614	PLSCR4	32614	FALSE	NA	NA	FALSE	TRUE	FALSE	FALSE	PLOD2	-120069	None	1-00874:chr3:146283794:TA:T	1-00874	M	AORTIC ATRESIA | HYPOPLASIA ASCENDING AORTA | HYPOPLASTIC LEFT HEART SYNDROME | HYPOPLASTIC LEFT VENTRICLE (SUBNORMAL CAVITY VOLUME) | HYPOPLASTIC MITRAL VALVE | MITRAL STENOSIS | Screener Diagnosis: Left-sided obstructive lesion	No	FALSE	TRUE	FALSE	FALSE	0.11	NA	FALSE	chr3:146283709-146283880
chr5	132747548	132747549	C	T	CCNI2	103	KIF3A	9910	FALSE	2023-09-08	3268	FALSE	FALSE	FALSE	hhe_gene:SEPT8,	KIF3A	-9910	KIF3A (-10130)	1-00874:chr5:132747549:C:T	1-00874	M	AORTIC ATRESIA | HYPOPLASIA ASCENDING AORTA | HYPOPLASTIC LEFT HEART SYNDROME | HYPOPLASTIC LEFT VENTRICLE (SUBNORMAL CAVITY VOLUME) | HYPOPLASTIC MITRAL VALVE | MITRAL STENOSIS | Screener Diagnosis: Left-sided obstructive lesion	No	FALSE	TRUE	FALSE	FALSE	NA	NA	TRUE	chr5:132747464-132747635
chr5	59768934	59768935	T	C	PDE4D	753185	NA	NA	FALSE	NA	NA	FALSE	FALSE	TRUE	FALSE	NDUFAF2	-1176243	None	1-00874:chr5:59768935:T:C	1-00874	M	AORTIC ATRESIA | HYPOPLASIA ASCENDING AORTA | HYPOPLASTIC LEFT HEART SYNDROME | HYPOPLASTIC LEFT VENTRICLE (SUBNORMAL CAVITY VOLUME) | HYPOPLASTIC MITRAL VALVE | MITRAL STENOSIS | Screener Diagnosis: Left-sided obstructive lesion	No	FALSE	TRUE	FALSE	FALSE	0.0746	0.243068	FALSE	chr5:59768850-59769021
chr8	124382827	124382828	T	C	TMEM65	10135	TMEM65	10135	FALSE	NA	NA	FALSE	FALSE	FALSE	hhe_gene:TMEM65,	TMEM65	-10127	TMEM65 (-10136)	1-00874:chr8:124382828:T:C	1-00874	M	AORTIC ATRESIA | HYPOPLASIA ASCENDING AORTA | HYPOPLASTIC LEFT HEART SYNDROME | HYPOPLASTIC LEFT VENTRICLE (SUBNORMAL CAVITY VOLUME) | HYPOPLASTIC MITRAL VALVE | MITRAL STENOSIS | Screener Diagnosis: Left-sided obstructive lesion	No	FALSE	TRUE	FALSE	FALSE	0.0282	0.124268	FALSE	chr8:124382743-124382914
chr9	93299553	93299554	C	T	C9orf129	18645	NA	NA	FALSE	C9orf129	18645	FALSE	TRUE	TRUE	FALSE	FAM120A	-152131	None	1-00874:chr9:93299554:C:T	1-00874	M	AORTIC ATRESIA | HYPOPLASIA ASCENDING AORTA | HYPOPLASTIC LEFT HEART SYNDROME | HYPOPLASTIC LEFT VENTRICLE (SUBNORMAL CAVITY VOLUME) | HYPOPLASTIC MITRAL VALVE | MITRAL STENOSIS | Screener Diagnosis: Left-sided obstructive lesion	No	FALSE	TRUE	FALSE	FALSE	0.129	-0.220725	FALSE	chr9:93299469-93299640
chr1	153969792	153969793	G	C	SLC39A1	1608	DENND4B	23096	FALSE	JTB	4476	FALSE	FALSE	FALSE	hhe_gene:SLC39A1,	SLC39A1	6095	None	1-00876:chr1:153969793:G:C	1-00876	M	TRICUSPID ATRESIA + PS OR SMALL VSD (IB) | Screener Diagnosis: Conotruncal abnormality	Yes	FALSE	FALSE	FALSE	TRUE	0.0222	-0.253542	FALSE	chr1:153969708-153969879
chr1	2254065	2254066	C	T	SKI	25370	FAAP20	41345	FALSE	NA	NA	FALSE	FALSE	TRUE	FALSE	SKI	26678	RER1 (-137767), SKI (+25371)	1-00876:chr1:2254066:C:T	1-00876	M	TRICUSPID ATRESIA + PS OR SMALL VSD (IB) | Screener Diagnosis: Conotruncal abnormality	Yes	FALSE	FALSE	FALSE	TRUE	0	-0.183874	FALSE	chr1:2253981-2254152
chr1	41370850	41370851	C	T	FOXO6	8928	NA	NA	FALSE	NA	NA	FALSE	FALSE	TRUE	FALSE	SCMH1	-128544	None	1-00876:chr1:41370851:C:T	1-00876	M	TRICUSPID ATRESIA + PS OR SMALL VSD (IB) | Screener Diagnosis: Conotruncal abnormality	Yes	FALSE	FALSE	FALSE	TRUE	0.033	-0.349469	FALSE	chr1:41370766-41370937
chr11	18045727	18045732	GATGA	G	TPH1	3301	SERGEF	22796	FALSE	SAAL1	24203	FALSE	TRUE	FALSE	FALSE	TSG101	481221	None	1-00876:chr11:18045728:GATGA:G	1-00876	M	TRICUSPID ATRESIA + PS OR SMALL VSD (IB) | Screener Diagnosis: Conotruncal abnormality	Yes	FALSE	FALSE	FALSE	TRUE	0.155	-0.0367569	FALSE	chr11:18045644-18045815
chr2	6708083	6708084	C	G	RSAD2	157744	NA	NA	FALSE	NA	NA	FALSE	TRUE	FALSE	FALSE	SOX11	1015700	None	1-00876:chr2:6708084:C:G	1-00876	M	TRICUSPID ATRESIA + PS OR SMALL VSD (IB) | Screener Diagnosis: Conotruncal abnormality	Yes	FALSE	FALSE	FALSE	TRUE	0.119	NA	FALSE	chr2:6707999-6708170
chr3	25527509	25527510	A	G	TOP2B	70395	NA	NA	FALSE	NA	NA	FALSE	TRUE	FALSE	FALSE	TOP2B	137399	RARB (+99199), TOP2B (+136862)	1-00876:chr3:25527510:A:G	1-00876	M	TRICUSPID ATRESIA + PS OR SMALL VSD (IB) | Screener Diagnosis: Conotruncal abnormality	Yes	FALSE	FALSE	FALSE	TRUE	0.159	-0.326954	FALSE	chr3:25527425-25527596
chr4	10054840	10054841	G	A	SLC2A9	95	NA	NA	FALSE	WDR1	19498	FALSE	TRUE	FALSE	FALSE	WDR1	62132	WDR1 (+62019)	1-00876:chr4:10054841:G:A	1-00876	M	TRICUSPID ATRESIA + PS OR SMALL VSD (IB) | Screener Diagnosis: Conotruncal abnormality	Yes	FALSE	FALSE	FALSE	TRUE	0.257	NA	FALSE	chr4:10054756-10054927
chr4	184412822	184412823	C	T	IRF2	25109	NA	NA	FALSE	NA	NA	FALSE	FALSE	TRUE	FALSE	CASP3	237240	None	1-00876:chr4:184412823:C:T	1-00876	M	TRICUSPID ATRESIA + PS OR SMALL VSD (IB) | Screener Diagnosis: Conotruncal abnormality	Yes	FALSE	FALSE	FALSE	TRUE	0.0371	NA	FALSE	chr4:184412738-184412909
chr4	87120240	87120241	T	G	KLHL8	39862	NA	NA	FALSE	KLHL8	39862	FALSE	FALSE	TRUE	FALSE	AFF1	185238	KLHL8 (+100367), AFF1 (+185239)	1-00876:chr4:87120241:T:G	1-00876	M	TRICUSPID ATRESIA + PS OR SMALL VSD (IB) | Screener Diagnosis: Conotruncal abnormality	Yes	FALSE	FALSE	FALSE	TRUE	0	-0.164094	FALSE	chr4:87120156-87120327
chr10	110083342	110083343	C	T	ADD3	52222	NA	NA	FALSE	NA	NA	FALSE	FALSE	TRUE	FALSE	ADD3	86974	ADD3 (+75381)	1-00894:chr10:110083343:C:T	1-00894	F	TRUNCUS ARTERIOSUS TYPE IA (MAIN PULMONARY ARTERY PRESENT, VSD) | Screener Diagnosis: Conotruncal abnormality	No	TRUE	FALSE	FALSE	TRUE	0.023	0.0317757	FALSE	chr10:110083258-110083429
chr10	26793481	26793482	T	A	ABI1	46888	NA	NA	FALSE	PDSS1	46683	FALSE	TRUE	FALSE	FALSE	ABI1	67605	ABI1 (+67453)	1-00894:chr10:26793482:T:A	1-00894	F	TRUNCUS ARTERIOSUS TYPE IA (MAIN PULMONARY ARTERY PRESENT, VSD) | Screener Diagnosis: Conotruncal abnormality	No	TRUE	FALSE	FALSE	TRUE	0.16	NA	FALSE	chr10:26793397-26793568
chr12	118133939	118133941	C	CT	PEBP1	1917	PEBP1	1917	FALSE	TAOK3	15860	FALSE	FALSE	FALSE	hhe_gene:PEBP1,	PEBP1	-2184	PEBP1 (-1918)	1-00894:chr12:118133940:C:CT	1-00894	F	TRUNCUS ARTERIOSUS TYPE IA (MAIN PULMONARY ARTERY PRESENT, VSD) | Screener Diagnosis: Conotruncal abnormality	No	TRUE	FALSE	FALSE	TRUE	0.032	NA	FALSE	chr12:118133856-118134026
chr16	67960399	67960401	G	GT	SLC12A4	9200	DUS2	27345	FALSE	DPEP3	15262	FALSE	FALSE	FALSE	hhe_gene:SLC12A4,	SLC12A4	9201	LCAT (-16269), SLC12A4 (+8294)	1-00894:chr16:67960400:G:GT	1-00894	F	TRUNCUS ARTERIOSUS TYPE IA (MAIN PULMONARY ARTERY PRESENT, VSD) | Screener Diagnosis: Conotruncal abnormality	No	TRUE	FALSE	FALSE	TRUE	0.0771	-0.0852722	FALSE	chr16:67960316-67960486
chr19	45502998	45502999	G	T	VASP	3580	ERCC1	24170	FALSE	PPM1N	488	FALSE	FALSE	FALSE	hhe_gene:VASP,	VASP	-3581	VASP (-4417)	1-00894:chr19:45502999:G:T	1-00894	F	TRUNCUS ARTERIOSUS TYPE IA (MAIN PULMONARY ARTERY PRESENT, VSD) | Screener Diagnosis: Conotruncal abnormality	No	TRUE	FALSE	FALSE	TRUE	0.0227	NA	FALSE	chr19:45502914-45503085
chr2	54664279	54664280	C	T	EML6	59385	NA	NA	FALSE	NA	NA	FALSE	FALSE	TRUE	FALSE	SPTBN1	207963	SPTBN1 (+207995)	1-00894:chr2:54664280:C:T	1-00894	F	TRUNCUS ARTERIOSUS TYPE IA (MAIN PULMONARY ARTERY PRESENT, VSD) | Screener Diagnosis: Conotruncal abnormality	No	TRUE	FALSE	FALSE	TRUE	0.0268	-0.361634	FALSE	chr2:54664195-54664366
chr21	39169296	39169313	TCTGTTTTATGTAAGTA	T	PSMG1	5456	NA	NA	FALSE	PSMG1	5456	FALSE	FALSE	FALSE	hhe_gene:PSMG1,	PSMG1	14184	PSMG1 (+14554), ETS2 (+363990)	1-00894:chr21:39169297:TCTGTTTTATGTAAGTA:T	1-00894	F	TRUNCUS ARTERIOSUS TYPE IA (MAIN PULMONARY ARTERY PRESENT, VSD) | Screener Diagnosis: Conotruncal abnormality	No	TRUE	FALSE	FALSE	TRUE	0.0241	NA	FALSE	chr21:39169219-39169390
chr21	39190255	39190256	A	G	PSMG1	6404	PSMG1	6404	FALSE	NA	NA	FALSE	FALSE	FALSE	hhe_gene:BRWD1,	PSMG1	-6768	PSMG1 (-6405), BRWD1 (+123563)	1-00894:chr21:39190256:A:G	1-00894	F	TRUNCUS ARTERIOSUS TYPE IA (MAIN PULMONARY ARTERY PRESENT, VSD) | Screener Diagnosis: Conotruncal abnormality	No	TRUE	FALSE	FALSE	TRUE	0.0112	NA	FALSE	chr21:39190171-39190342
chr22	36325225	36325226	A	G	MYH9	43944	NA	NA	FALSE	NA	NA	FALSE	TRUE	FALSE	FALSE	MYH9	62784	MYH9 (+62792)	1-00894:chr22:36325226:A:G	1-00894	F	TRUNCUS ARTERIOSUS TYPE IA (MAIN PULMONARY ARTERY PRESENT, VSD) | Screener Diagnosis: Conotruncal abnormality	No	TRUE	FALSE	FALSE	TRUE	0.336	0.0536417	FALSE	chr22:36325141-36325312
chr3	123281390	123281391	G	A	SEC22A	7260	NA	NA	FALSE	SEC22A	7260	FALSE	FALSE	FALSE	hhe_gene:ADCY5,	ADCY5	167700	ADCY5 (+168367)	1-00894:chr3:123281391:G:A	1-00894	F	TRUNCUS ARTERIOSUS TYPE IA (MAIN PULMONARY ARTERY PRESENT, VSD) | Screener Diagnosis: Conotruncal abnormality	No	TRUE	FALSE	FALSE	TRUE	0.0212	-0.125178	FALSE	chr3:123281306-123281477
chr3	185574230	185574231	A	G	SENP2	8265	LIPH	21617	FALSE	NA	NA	FALSE	FALSE	FALSE	hhe_gene,mouseCHD_gene:SENP2,	SENP2	-8266	SENP2 (-11943)	1-00894:chr3:185574231:A:G	1-00894	F	TRUNCUS ARTERIOSUS TYPE IA (MAIN PULMONARY ARTERY PRESENT, VSD) | Screener Diagnosis: Conotruncal abnormality	No	TRUE	FALSE	FALSE	TRUE	0.0171	-0.290835	FALSE	chr3:185574146-185574317
chr5	124660339	124660340	C	T	ZNF608	23426	NA	NA	FALSE	NA	NA	FALSE	FALSE	TRUE	hhe_gene:ZNF608,	ZNF608	88467	ZNF608 (+85085)	1-00894:chr5:124660340:C:T	1-00894	F	TRUNCUS ARTERIOSUS TYPE IA (MAIN PULMONARY ARTERY PRESENT, VSD) | Screener Diagnosis: Conotruncal abnormality	No	TRUE	FALSE	FALSE	TRUE	0.0191	0.0117119	FALSE	chr5:124660255-124660426
chr9	69298701	69298702	G	A	FAM189A2	25870	FAM189A2	25870	FALSE	TJP2	43493	FALSE	FALSE	TRUE	FALSE	TJP2	262952	TJP2 (+93540)	1-00894:chr9:69298702:G:A	1-00894	F	TRUNCUS ARTERIOSUS TYPE IA (MAIN PULMONARY ARTERY PRESENT, VSD) | Screener Diagnosis: Conotruncal abnormality	No	TRUE	FALSE	FALSE	TRUE	0	0.0614853	FALSE	chr9:69298617-69298788
chr1	54034237	54034238	G	A	LDLRAD1	16051	TCEANC2	19349	FALSE	NA	NA	FALSE	FALSE	FALSE	hhe_gene:TMEM59,	TMEM59	19266	TMEM59 (+19200)	1-00897:chr1:54034238:G:A	1-00897	M	BICOMMISSURAL (BICUSPID, BILEAFLET) AORTIC VALVE, RIGHT-NON FUSION | LEFT AORTIC ARCH WITH NORMAL BRANCHING PATTERN | TUBULAR HYPOPLASIA OF AORTA + COARCTATION | Screener Diagnosis: Left-sided obstructive lesion	Yes	FALSE	TRUE	FALSE	TRUE	0.0192	-0.120562	FALSE	chr1:54034153-54034324
chr14	103322368	103322369	G	C	EIF5	11175	EIF5	11175	FALSE	NA	NA	FALSE	FALSE	FALSE	hhe_gene:EIF5,	EIF5	-11176	EIF5 (-11633), TNFAIP2 (+198908)	1-00897:chr14:103322369:G:C	1-00897	M	BICOMMISSURAL (BICUSPID, BILEAFLET) AORTIC VALVE, RIGHT-NON FUSION | LEFT AORTIC ARCH WITH NORMAL BRANCHING PATTERN | TUBULAR HYPOPLASIA OF AORTA + COARCTATION | Screener Diagnosis: Left-sided obstructive lesion	Yes	FALSE	TRUE	FALSE	TRUE	0.0298	NA	FALSE	chr14:103322284-103322455
chr14	103847694	103847695	G	A	PPP1R13B	104	PPP1R13B	104	FALSE	NA	NA	FALSE	TRUE	FALSE	FALSE	KLC1	285798	None	1-00897:chr14:103847695:G:A	1-00897	M	BICOMMISSURAL (BICUSPID, BILEAFLET) AORTIC VALVE, RIGHT-NON FUSION | LEFT AORTIC ARCH WITH NORMAL BRANCHING PATTERN | TUBULAR HYPOPLASIA OF AORTA + COARCTATION | Screener Diagnosis: Left-sided obstructive lesion	Yes	FALSE	TRUE	FALSE	TRUE	0.208	NA	FALSE	chr14:103847610-103847781
chr21	24594044	24594045	A	G	MRPL39	991611	NA	NA	FALSE	NA	NA	FALSE	TRUE	FALSE	FALSE	MRPL39	1013473	None	1-00897:chr21:24594045:A:G	1-00897	M	BICOMMISSURAL (BICUSPID, BILEAFLET) AORTIC VALVE, RIGHT-NON FUSION | LEFT AORTIC ARCH WITH NORMAL BRANCHING PATTERN | TUBULAR HYPOPLASIA OF AORTA + COARCTATION | Screener Diagnosis: Left-sided obstructive lesion	Yes	FALSE	TRUE	FALSE	TRUE	0.13	NA	FALSE	chr21:24593960-24594131
chr3	108024380	108024381	A	G	CD47	18917	NA	NA	FALSE	CD47	18917	FALSE	TRUE	FALSE	FALSE	IFT57	198055	BBX (+501405)	1-00897:chr3:108024381:A:G	1-00897	M	BICOMMISSURAL (BICUSPID, BILEAFLET) AORTIC VALVE, RIGHT-NON FUSION | LEFT AORTIC ARCH WITH NORMAL BRANCHING PATTERN | TUBULAR HYPOPLASIA OF AORTA + COARCTATION | Screener Diagnosis: Left-sided obstructive lesion	Yes	FALSE	TRUE	FALSE	TRUE	0.397	-0.0708094	FALSE	chr3:108024296-108024467
chr10	67893042	67893045	CTG	C	SIRT1	8373	NA	NA	FALSE	HERC4	28854	FALSE	FALSE	FALSE	mouseCHD_gene:SIRT1,	SIRT1	8388	SIRT1 (+8374)	1-00904:chr10:67893043:CTG:C	1-00904	M	BICOMMISSURAL (BICUSPID, BILEAFLET) AORTIC VALVE, RIGHT-LEFT FUSION | COARCTATION | DILATED AORTIC ROOT | LEFT AORTIC ARCH | Screener Diagnosis: Left-sided obstructive lesion	No	FALSE	TRUE	FALSE	FALSE	0.0254	NA	FALSE	chr10:67892958-67893129
chr17	63402844	63402845	T	C	CYB561	29459	NA	NA	FALSE	CYB561	29459	FALSE	FALSE	TRUE	FALSE	DCAF7	-147378	TANC2 (+393289)	1-00904:chr17:63402845:T:C	1-00904	M	BICOMMISSURAL (BICUSPID, BILEAFLET) AORTIC VALVE, RIGHT-LEFT FUSION | COARCTATION | DILATED AORTIC ROOT | LEFT AORTIC ARCH | Screener Diagnosis: Left-sided obstructive lesion	No	FALSE	TRUE	FALSE	FALSE	0.0152	NA	FALSE	chr17:63402760-63402931
chr2	168728899	168728900	C	T	CERS6	46237	NA	NA	FALSE	NA	NA	FALSE	FALSE	TRUE	FALSE	STK39	-481305	None	1-00904:chr2:168728900:C:T	1-00904	M	BICOMMISSURAL (BICUSPID, BILEAFLET) AORTIC VALVE, RIGHT-LEFT FUSION | COARCTATION | DILATED AORTIC ROOT | LEFT AORTIC ARCH | Screener Diagnosis: Left-sided obstructive lesion	No	FALSE	TRUE	FALSE	FALSE	0.0539	0.00773625	FALSE	chr2:168728815-168728986
chr20	59936134	59936135	G	A	FAM217B	2370	CDH26	22292	FALSE	PPP1R3D	533	FALSE	FALSE	TRUE	FALSE	CTSZ	-927896	None	1-00904:chr20:59936135:G:A	1-00904	M	BICOMMISSURAL (BICUSPID, BILEAFLET) AORTIC VALVE, RIGHT-LEFT FUSION | COARCTATION | DILATED AORTIC ROOT | LEFT AORTIC ARCH | Screener Diagnosis: Left-sided obstructive lesion	No	FALSE	TRUE	FALSE	FALSE	0.0122	-0.234718	FALSE	chr20:59936050-59936221
chr4	88288567	88288568	A	T	PPM1K	3798	PPM1K	3798	FALSE	NA	NA	FALSE	FALSE	FALSE	hhe_gene:PPM1K,	PPM1K	-3799	PPM1K (-3832)	1-00904:chr4:88288568:A:T	1-00904	M	BICOMMISSURAL (BICUSPID, BILEAFLET) AORTIC VALVE, RIGHT-LEFT FUSION | COARCTATION | DILATED AORTIC ROOT | LEFT AORTIC ARCH | Screener Diagnosis: Left-sided obstructive lesion	No	FALSE	TRUE	FALSE	FALSE	0	NA	FALSE	chr4:88288483-88288654
chr6	16759925	16759926	G	C	ATXN1	1565	NA	NA	FALSE	NA	NA	FALSE	FALSE	TRUE	FALSE	GMPR	521339	ATXN1 (+1530), GMPR (+521346)	1-00904:chr6:16759926:G:C	1-00904	M	BICOMMISSURAL (BICUSPID, BILEAFLET) AORTIC VALVE, RIGHT-LEFT FUSION | COARCTATION | DILATED AORTIC ROOT | LEFT AORTIC ARCH | Screener Diagnosis: Left-sided obstructive lesion	No	FALSE	TRUE	FALSE	FALSE	0.0495	-0.478733	FALSE	chr6:16759841-16760012
chr1	244970884	244970888	A	AGCC	EFCAB2	1179	NA	NA	FALSE	NA	NA	FALSE	TRUE	FALSE	FALSE	HNRNPU	-106326	KIF26B (-184100)	1-00913:chr1:244970885:A:AGCC	1-00913	M	DOUBLE OUTLET RIGHT VENTRICLE | HYPOPLASTIC LEFT VENTRICLE (SUBNORMAL CAVITY VOLUME) | LSVC TO CORONARY SINUS | MITRAL ATRESIA | TRANSPOSITION D-LOOP | VENTRICULAR SEPTAL DEFECT | Screener Diagnosis: Conotruncal abnormality	No	TRUE	TRUE	FALSE	FALSE	0.206	NA	TRUE	chr1:244970803-244970971
chr10	11193137	11193138	C	T	CELF2	143537	NA	NA	FALSE	NA	NA	FALSE	FALSE	TRUE	FALSE	CELF2	394741	CELF2 (+175208)	1-00913:chr10:11193138:C:T	1-00913	M	DOUBLE OUTLET RIGHT VENTRICLE | HYPOPLASTIC LEFT VENTRICLE (SUBNORMAL CAVITY VOLUME) | LSVC TO CORONARY SINUS | MITRAL ATRESIA | TRANSPOSITION D-LOOP | VENTRICULAR SEPTAL DEFECT | Screener Diagnosis: Conotruncal abnormality	No	TRUE	TRUE	FALSE	FALSE	0.0349	NA	FALSE	chr10:11193053-11193224
chr11	83342250	83342251	T	A	CCDC90B	55843	NA	NA	FALSE	NA	NA	FALSE	TRUE	FALSE	FALSE	CCDC90B	-55860	CCDC90B (-55844),CCDC90B (-55844)	1-00913:chr11:83342251:T:A	1-00913	M	DOUBLE OUTLET RIGHT VENTRICLE | HYPOPLASTIC LEFT VENTRICLE (SUBNORMAL CAVITY VOLUME) | LSVC TO CORONARY SINUS | MITRAL ATRESIA | TRANSPOSITION D-LOOP | VENTRICULAR SEPTAL DEFECT | Screener Diagnosis: Conotruncal abnormality	No	TRUE	TRUE	FALSE	FALSE	0.218	-0.064013	FALSE	chr11:83342166-83342337
chr3	41181836	41181837	C	T	CTNNB1	13000	CTNNB1	13000	FALSE	NA	NA	FALSE	FALSE	FALSE	hhe_gene,mouseCHD_gene,multihitWES_gene:CTNNB1,	CTNNB1	-12905	CTNNB1 (-17602)	1-00913:chr3:41181837:C:T	1-00913	M	DOUBLE OUTLET RIGHT VENTRICLE | HYPOPLASTIC LEFT VENTRICLE (SUBNORMAL CAVITY VOLUME) | LSVC TO CORONARY SINUS | MITRAL ATRESIA | TRANSPOSITION D-LOOP | VENTRICULAR SEPTAL DEFECT | Screener Diagnosis: Conotruncal abnormality	No	TRUE	TRUE	FALSE	FALSE	0.0177	NA	FALSE	chr3:41181752-41181923
chr4	17529938	17529939	G	C	CLRN2	2834	LAP3	47253	FALSE	CLRN2	2834	FALSE	TRUE	FALSE	FALSE	QDPR	-17732	LAP3 (-47253)	1-00913:chr4:17529939:G:C	1-00913	M	DOUBLE OUTLET RIGHT VENTRICLE | HYPOPLASTIC LEFT VENTRICLE (SUBNORMAL CAVITY VOLUME) | LSVC TO CORONARY SINUS | MITRAL ATRESIA | TRANSPOSITION D-LOOP | VENTRICULAR SEPTAL DEFECT | Screener Diagnosis: Conotruncal abnormality	No	TRUE	TRUE	FALSE	FALSE	0.395	-0.236128	FALSE	chr4:17529854-17530025
chr7	30475451	30475452	G	A	NOD1	3332	NA	NA	FALSE	GGCT	21169	FALSE	FALSE	TRUE	FALSE	PRR15	911617	None	1-00913:chr7:30475452:G:A	1-00913	M	DOUBLE OUTLET RIGHT VENTRICLE | HYPOPLASTIC LEFT VENTRICLE (SUBNORMAL CAVITY VOLUME) | LSVC TO CORONARY SINUS | MITRAL ATRESIA | TRANSPOSITION D-LOOP | VENTRICULAR SEPTAL DEFECT | Screener Diagnosis: Conotruncal abnormality	No	TRUE	TRUE	FALSE	FALSE	0.0288	NA	FALSE	chr7:30475367-30475538
chr9	125748177	125748178	T	C	PBX3	832	MAPKAP1	40943	FALSE	NA	NA	FALSE	FALSE	TRUE	FALSE	GAPVD1	486384	None	1-00913:chr9:125748178:T:C	1-00913	M	DOUBLE OUTLET RIGHT VENTRICLE | HYPOPLASTIC LEFT VENTRICLE (SUBNORMAL CAVITY VOLUME) | LSVC TO CORONARY SINUS | MITRAL ATRESIA | TRANSPOSITION D-LOOP | VENTRICULAR SEPTAL DEFECT | Screener Diagnosis: Conotruncal abnormality	No	TRUE	TRUE	FALSE	FALSE	0.0745	-0.278611	FALSE	chr9:125748093-125748264
chr9	35657894	35657898	GAAT	G	CCDC107	392	CA9	15958	FALSE	ARHGEF39	977	FALSE	TRUE	TRUE	FALSE	TPM2	32160	None	1-00913:chr9:35657895:GAAT:G	1-00913	M	DOUBLE OUTLET RIGHT VENTRICLE | HYPOPLASTIC LEFT VENTRICLE (SUBNORMAL CAVITY VOLUME) | LSVC TO CORONARY SINUS | MITRAL ATRESIA | TRANSPOSITION D-LOOP | VENTRICULAR SEPTAL DEFECT | Screener Diagnosis: Conotruncal abnormality	No	TRUE	TRUE	FALSE	FALSE	0.149	-0.600731	FALSE	chr9:35657811-35657982
chr9	8651053	8651054	T	C	TMEM261	762673	NA	NA	FALSE	NA	NA	FALSE	FALSE	TRUE	FALSE	PTPRD	1961948	DMAC1 (-850987)	1-00913:chr9:8651054:T:C	1-00913	M	DOUBLE OUTLET RIGHT VENTRICLE | HYPOPLASTIC LEFT VENTRICLE (SUBNORMAL CAVITY VOLUME) | LSVC TO CORONARY SINUS | MITRAL ATRESIA | TRANSPOSITION D-LOOP | VENTRICULAR SEPTAL DEFECT | Screener Diagnosis: Conotruncal abnormality	No	TRUE	TRUE	FALSE	FALSE	0.0535	NA	FALSE	chr9:8650969-8651140
chr10	43999016	43999017	C	T	C10orf142	293552	NA	NA	FALSE	NA	NA	FALSE	FALSE	TRUE	FALSE	CXCL12	387477	CXCL12 (+386032)	1-00914:chr10:43999017:C:T	1-00914	M	NON-CARDIAC CONGENITAL ANATOMIC ABNORMALITIES, ABSENT | RIGHT VENTRICULAR OUTFLOW OBSTRUCTION | RIGHT VENTRICULAR STRUCTURAL ABNORMALITY | TETRALOGY OF FALLOT | VENTRICULAR SEPTAL DEFECT | Screener Diagnosis: Conotruncal abnormality	No	TRUE	FALSE	FALSE	FALSE	0.0252	NA	FALSE	chr10:43998932-43999103
chr17	75248086	75248088	AG	A	MRPS7	13586	MRPS7	13586	FALSE	MIF4GD	18140	FALSE	FALSE	FALSE	hhe_gene:MRPS7,	MRPS7	-13587	MRPS7 (-13587), NUP85 (+42396)	1-00914:chr17:75248087:AG:A	1-00914	M	NON-CARDIAC CONGENITAL ANATOMIC ABNORMALITIES, ABSENT | RIGHT VENTRICULAR OUTFLOW OBSTRUCTION | RIGHT VENTRICULAR STRUCTURAL ABNORMALITY | TETRALOGY OF FALLOT | VENTRICULAR SEPTAL DEFECT | Screener Diagnosis: Conotruncal abnormality	No	TRUE	FALSE	FALSE	FALSE	0.0216	NA	FALSE	chr17:75248002-75248173
chr4	1309167	1309168	A	G	MAEA	19316	UVSSA	38098	FALSE	NA	NA	FALSE	FALSE	TRUE	hhe_gene:MAEA,	MAEA	19281	MAEA (+19317)	1-00914:chr4:1309168:A:G	1-00914	M	NON-CARDIAC CONGENITAL ANATOMIC ABNORMALITIES, ABSENT | RIGHT VENTRICULAR OUTFLOW OBSTRUCTION | RIGHT VENTRICULAR STRUCTURAL ABNORMALITY | TETRALOGY OF FALLOT | VENTRICULAR SEPTAL DEFECT | Screener Diagnosis: Conotruncal abnormality	No	TRUE	FALSE	FALSE	FALSE	0	-0.0948439	FALSE	chr4:1309083-1309254
chr12	110423005	110423006	C	T	ANAPC7	22542	FAM216A	45358	FALSE	ARPC3	11819	FALSE	FALSE	FALSE	hhe_gene:ARPC3,	ANAPC7	22542	ANAPC7 (-19276), ARPC3 (+27401)	1-00969:chr12:110423006:C:T	1-00969	M	OBSTRUCTED TOTALLY ANOMALOUS PULMONARY VENOUS CONNECTION | TOTALLY ANOMALOUS PULMONARY VENOUS RETURN, INFRADIAPHRAGMATIC | Screener Diagnosis: Other: TAPVR	No	FALSE	FALSE	FALSE	TRUE	0.034	0.00613212	FALSE	chr12:110422921-110423092
chr13	25251350	25251351	A	G	MTMR6	5149	NA	NA	FALSE	NA	NA	FALSE	FALSE	FALSE	hhe_gene:MTMR6,	MTMR6	36160	MTMR6 (+36658)	1-00969:chr13:25251351:A:G	1-00969	M	OBSTRUCTED TOTALLY ANOMALOUS PULMONARY VENOUS CONNECTION | TOTALLY ANOMALOUS PULMONARY VENOUS RETURN, INFRADIAPHRAGMATIC | Screener Diagnosis: Other: TAPVR	No	FALSE	FALSE	FALSE	TRUE	0.0193	-0.144917	FALSE	chr13:25251266-25251437
chr16	82294942	82294943	G	A	MPHOSPH6	124716	NA	NA	FALSE	NA	NA	FALSE	TRUE	FALSE	FALSE	CDH13	-332023	CDH13 (-332022)	1-00969:chr16:82294943:G:A	1-00969	M	OBSTRUCTED TOTALLY ANOMALOUS PULMONARY VENOUS CONNECTION | TOTALLY ANOMALOUS PULMONARY VENOUS RETURN, INFRADIAPHRAGMATIC | Screener Diagnosis: Other: TAPVR	No	FALSE	FALSE	FALSE	TRUE	0.114	-0.0533224	FALSE	chr16:82294858-82295029
chr17	58206268	58206269	G	A	LPO	12279	LPO	12279	FALSE	EPX	1094	FALSE	TRUE	FALSE	omimCHD_gene,mouseCHD_gene:MKS1,	MKS1	13337	MKS1 (+13036)	1-00969:chr17:58206269:G:A	1-00969	M	OBSTRUCTED TOTALLY ANOMALOUS PULMONARY VENOUS CONNECTION | TOTALLY ANOMALOUS PULMONARY VENOUS RETURN, INFRADIAPHRAGMATIC | Screener Diagnosis: Other: TAPVR	No	FALSE	FALSE	FALSE	TRUE	0.11	-0.0358708	FALSE	chr17:58206184-58206355
chr19	10238054	10238055	G	A	DNMT1	6768	ICAM4	48912	FALSE	NA	NA	FALSE	FALSE	FALSE	hhe_gene:MRPL4,	DNMT1	-6768	MRPL4 (-13912)	1-00969:chr19:10238055:G:A	1-00969	M	OBSTRUCTED TOTALLY ANOMALOUS PULMONARY VENOUS CONNECTION | TOTALLY ANOMALOUS PULMONARY VENOUS RETURN, INFRADIAPHRAGMATIC | Screener Diagnosis: Other: TAPVR	No	FALSE	FALSE	FALSE	TRUE	0.0372	0.175747	FALSE	chr19:10237970-10238141
chr2	37345025	37345026	G	T	QPCT	451	PRKD3	20217	FALSE	NA	NA	FALSE	TRUE	TRUE	FALSE	PRKD3	-20193	None	1-00969:chr2:37345026:G:T	1-00969	M	OBSTRUCTED TOTALLY ANOMALOUS PULMONARY VENOUS CONNECTION | TOTALLY ANOMALOUS PULMONARY VENOUS RETURN, INFRADIAPHRAGMATIC | Screener Diagnosis: Other: TAPVR	No	FALSE	FALSE	FALSE	TRUE	0.106	-0.496943	FALSE	chr2:37344941-37345112
chr7	12475939	12475940	G	A	VWDE	71998	NA	NA	FALSE	NA	NA	FALSE	FALSE	TRUE	FALSE	ETV1	1515485	None	1-00969:chr7:12475940:G:A	1-00969	M	OBSTRUCTED TOTALLY ANOMALOUS PULMONARY VENOUS CONNECTION | TOTALLY ANOMALOUS PULMONARY VENOUS RETURN, INFRADIAPHRAGMATIC | Screener Diagnosis: Other: TAPVR	No	FALSE	FALSE	FALSE	TRUE	0	NA	FALSE	chr7:12475855-12476026
chr1	201483298	201483299	G	A	PHLDA3	14061	PHLDA3	14061	FALSE	CSRP1	231	FALSE	FALSE	TRUE	hhe_gene:CSRP1,	CSRP1	26158	CSRP1 (+26157)	1-00976:chr1:201483299:G:A	1-00976	F	PATENT DUCTUS ARTERIOSUS | Screener Diagnosis: Other: PDA	Yes	FALSE	FALSE	FALSE	FALSE	0	-0.0985508	FALSE	chr1:201483214-201483385
chr10	124638845	124638846	G	A	FAM53B	21765	NA	NA	FALSE	LHPP	20957	FALSE	FALSE	TRUE	FALSE	OAT	-219870	None	1-00976:chr10:124638846:G:A	1-00976	F	PATENT DUCTUS ARTERIOSUS | Screener Diagnosis: Other: PDA	Yes	FALSE	FALSE	FALSE	FALSE	0.0382	0.273099	FALSE	chr10:124638761-124638932
chr12	112154663	112154664	G	A	TRAFD1	1054	NAA25	45641	FALSE	TRAFD1	1054	FALSE	FALSE	FALSE	hhe_gene:HECTD4,	TRAFD1	29126	TRAFD1 (+29119), HECTD4 (+227775)	1-00976:chr12:112154664:G:A	1-00976	F	PATENT DUCTUS ARTERIOSUS | Screener Diagnosis: Other: PDA	Yes	FALSE	FALSE	FALSE	FALSE	0.0746	-0.0144445	FALSE	chr12:112154579-112154750
chr12	50396589	50396590	T	C	FAM186A	32	NA	NA	FALSE	NA	NA	FALSE	FALSE	FALSE	hhe_gene:LARP4,	LARP4	4207	LARP4 (-4267),LARP4 (-4267)	1-00976:chr12:50396590:T:C	1-00976	F	PATENT DUCTUS ARTERIOSUS | Screener Diagnosis: Other: PDA	Yes	FALSE	FALSE	FALSE	FALSE	0.0423	-0.0529015	FALSE	chr12:50396505-50396676
chr16	82633526	82633527	C	T	CDH13	6723	NA	NA	FALSE	NA	NA	FALSE	FALSE	FALSE	hhe_gene:CDH13,	CDH13	6561	CDH13 (+6562)	1-00976:chr16:82633527:C:T	1-00976	F	PATENT DUCTUS ARTERIOSUS | Screener Diagnosis: Other: PDA	Yes	FALSE	FALSE	FALSE	FALSE	0.0584	-0.249034	FALSE	chr16:82633442-82633613
chr17	44752939	44752940	G	A	ADAM11	6091	ADAM11	6091	FALSE	DBF4B	675	FALSE	FALSE	TRUE	hhe_gene:ADAM11,	ADAM11	-6048	ADAM11 (-6091)	1-00976:chr17:44752940:G:A	1-00976	F	PATENT DUCTUS ARTERIOSUS | Screener Diagnosis: Other: PDA	Yes	FALSE	FALSE	FALSE	FALSE	0.00689	-0.126427	FALSE	chr17:44752855-44753026
chr2	113711246	113711247	G	A	SLC35F5	6235	NA	NA	FALSE	NA	NA	FALSE	FALSE	FALSE	hhe_gene:SLC35F5,	SLC35F5	45447	SLC35F5 (+45576)	1-00976:chr2:113711247:G:A	1-00976	F	PATENT DUCTUS ARTERIOSUS | Screener Diagnosis: Other: PDA	Yes	FALSE	FALSE	FALSE	FALSE	0	NA	FALSE	chr2:113711162-113711333
chr2	177238099	177238100	T	C	HNRNPA3	14141	NA	NA	FALSE	HNRNPA3	14141	FALSE	FALSE	TRUE	hhe_gene:NFE2L2,	HNRNPA3	25406	HNRNPA3 (+25537), NFE2L2 (+27031)	1-00976:chr2:177238100:T:C	1-00976	F	PATENT DUCTUS ARTERIOSUS | Screener Diagnosis: Other: PDA	Yes	FALSE	FALSE	FALSE	FALSE	0	-0.1612	FALSE	chr2:177238015-177238186
chr2	39112759	39112760	C	G	SOS1	11585	NA	NA	FALSE	NA	NA	FALSE	TRUE	FALSE	FALSE	SOS1	11585	SOS1 (+8291), ARHGEF33 (+222880)	1-00976:chr2:39112760:C:G	1-00976	F	PATENT DUCTUS ARTERIOSUS | Screener Diagnosis: Other: PDA	Yes	FALSE	FALSE	FALSE	FALSE	0.183	-0.0248347	FALSE	chr2:39112675-39112846
chr4	112760401	112760402	T	C	ANK2	57707	NA	NA	FALSE	NA	NA	FALSE	TRUE	FALSE	FALSE	LARP7	123325	LARP7 (+123276)	1-00976:chr4:112760402:T:C	1-00976	F	PATENT DUCTUS ARTERIOSUS | Screener Diagnosis: Other: PDA	Yes	FALSE	FALSE	FALSE	FALSE	0.121	-0.0465211	FALSE	chr4:112760317-112760488
chr5	139300800	139300801	C	T	SIL1	7266	PAIP2	40786	FALSE	NA	NA	FALSE	FALSE	FALSE	hhe_gene,mouseCHD_gene:MATR3,	MATR3	27048	PAIP2 (-41641), MATR3 (+7153)	1-00976:chr5:139300801:C:T	1-00976	F	PATENT DUCTUS ARTERIOSUS | Screener Diagnosis: Other: PDA	Yes	FALSE	FALSE	FALSE	FALSE	0.0825	-0.0573354	FALSE	chr5:139300716-139300887
chr7	814033	814034	C	T	SUN1	2581	GET4	37916	FALSE	DNAAF5	27558	FALSE	FALSE	TRUE	hhe_gene:SUN1,	SUN1	-2581	SUN1 (-18467)	1-00976:chr7:814034:C:T	1-00976	F	PATENT DUCTUS ARTERIOSUS | Screener Diagnosis: Other: PDA	Yes	FALSE	FALSE	FALSE	FALSE	0.0151	-0.181538	FALSE	chr7:813949-814120
chr9	104103675	104103676	G	A	SMC2	9415	NA	NA	FALSE	NA	NA	FALSE	FALSE	FALSE	hhe_gene:SMC2,	SMC2	9416	SMC2 (+9416)	1-00976:chr9:104103676:G:A	1-00976	F	PATENT DUCTUS ARTERIOSUS | Screener Diagnosis: Other: PDA	Yes	FALSE	FALSE	FALSE	FALSE	0.0355	-0.10626	FALSE	chr9:104103591-104103762
chr9	94885788	94885789	T	G	C9orf3	159087	NA	NA	FALSE	NA	NA	FALSE	FALSE	TRUE	FALSE	PHF2	1309204	None	1-00976:chr9:94885789:T:G	1-00976	F	PATENT DUCTUS ARTERIOSUS | Screener Diagnosis: Other: PDA	Yes	FALSE	FALSE	FALSE	FALSE	0.0227	NA	FALSE	chr9:94885704-94885875
chr15	68543824	68543825	C	T	CORO2B	35144	CORO2B	35144	FALSE	NA	NA	FALSE	FALSE	TRUE	FALSE	FEM1B	266079	None	1-00982:chr15:68543825:C:T	1-00982	F	HYPOPLASTIC MAIN PULMONARY ARTERY | L-LOOP CORRECTED TRANSPOSITION {SL?} | L-LOOP TRANSPOSITION OF THE GREAT ARTERIES WITH VENTRICULAR SEPTAL DEFECT | PATENT FORAMEN OVALE | PULMONARY ATRESIA CONGENITAL | VENTRICULAR INVERSION (L-LOOP VENTRICLES) | VENTRICULAR SEPTAL DEFECT, SINGLE | VENTRICULAR SEPTAL DEFECT, SUBPULMONARY OR CONAL | Screener Diagnosis: Other: L-TGA, PA	No	FALSE	FALSE	FALSE	TRUE	0.0271	0.0939786	FALSE	chr15:68543740-68543911
chr21	42032990	42033000	T	TCAGGGTTCC	ZBTB21	22603	UMODL1	29959	FALSE	NA	NA	FALSE	TRUE	FALSE	FALSE	NDUFV3	-846649	None	1-00982:chr21:42032991:T:TCAGGGTTCC	1-00982	F	HYPOPLASTIC MAIN PULMONARY ARTERY | L-LOOP CORRECTED TRANSPOSITION {SL?} | L-LOOP TRANSPOSITION OF THE GREAT ARTERIES WITH VENTRICULAR SEPTAL DEFECT | PATENT FORAMEN OVALE | PULMONARY ATRESIA CONGENITAL | VENTRICULAR INVERSION (L-LOOP VENTRICLES) | VENTRICULAR SEPTAL DEFECT, SINGLE | VENTRICULAR SEPTAL DEFECT, SUBPULMONARY OR CONAL | Screener Diagnosis: Other: L-TGA, PA	No	FALSE	FALSE	FALSE	TRUE	0.168	-0.196476	FALSE	chr21:42032915-42033077
chr3	188220359	188220360	G	A	LPP	67075	NA	NA	FALSE	NA	NA	FALSE	FALSE	TRUE	FALSE	LPP	67076	TPRG1 (-951614), LPP (+7427)	1-00982:chr3:188220360:G:A	1-00982	F	HYPOPLASTIC MAIN PULMONARY ARTERY | L-LOOP CORRECTED TRANSPOSITION {SL?} | L-LOOP TRANSPOSITION OF THE GREAT ARTERIES WITH VENTRICULAR SEPTAL DEFECT | PATENT FORAMEN OVALE | PULMONARY ATRESIA CONGENITAL | VENTRICULAR INVERSION (L-LOOP VENTRICLES) | VENTRICULAR SEPTAL DEFECT, SINGLE | VENTRICULAR SEPTAL DEFECT, SUBPULMONARY OR CONAL | Screener Diagnosis: Other: L-TGA, PA	No	FALSE	FALSE	FALSE	TRUE	0	NA	FALSE	chr3:188220275-188220446
chr5	88836139	88836142	CTT	C	MEF2C	68115	NA	NA	FALSE	NA	NA	FALSE	FALSE	TRUE	FALSE	MEF2C	68117	MEF2C (+67913)	1-00982:chr5:88836140:CTT:C	1-00982	F	HYPOPLASTIC MAIN PULMONARY ARTERY | L-LOOP CORRECTED TRANSPOSITION {SL?} | L-LOOP TRANSPOSITION OF THE GREAT ARTERIES WITH VENTRICULAR SEPTAL DEFECT | PATENT FORAMEN OVALE | PULMONARY ATRESIA CONGENITAL | VENTRICULAR INVERSION (L-LOOP VENTRICLES) | VENTRICULAR SEPTAL DEFECT, SINGLE | VENTRICULAR SEPTAL DEFECT, SUBPULMONARY OR CONAL | Screener Diagnosis: Other: L-TGA, PA	No	FALSE	FALSE	FALSE	TRUE	0.0228	NA	FALSE	chr5:88836055-88836226
chr8	79627495	79627496	C	G	STMN2	16681	NA	NA	FALSE	NA	NA	FALSE	TRUE	FALSE	FALSE	MRPS28	402793	None	1-00982:chr8:79627496:C:G	1-00982	F	HYPOPLASTIC MAIN PULMONARY ARTERY | L-LOOP CORRECTED TRANSPOSITION {SL?} | L-LOOP TRANSPOSITION OF THE GREAT ARTERIES WITH VENTRICULAR SEPTAL DEFECT | PATENT FORAMEN OVALE | PULMONARY ATRESIA CONGENITAL | VENTRICULAR INVERSION (L-LOOP VENTRICLES) | VENTRICULAR SEPTAL DEFECT, SINGLE | VENTRICULAR SEPTAL DEFECT, SUBPULMONARY OR CONAL | Screener Diagnosis: Other: L-TGA, PA	No	FALSE	FALSE	FALSE	TRUE	0.129	-0.06202	FALSE	chr8:79627411-79627582
chr9	10946846	10946847	G	T	PTPRD	334123	NA	NA	FALSE	NA	NA	FALSE	TRUE	FALSE	FALSE	PTPRD	-333844	PTPRD (-913057),PTPRD (-913057)	1-00982:chr9:10946847:G:T	1-00982	F	HYPOPLASTIC MAIN PULMONARY ARTERY | L-LOOP CORRECTED TRANSPOSITION {SL?} | L-LOOP TRANSPOSITION OF THE GREAT ARTERIES WITH VENTRICULAR SEPTAL DEFECT | PATENT FORAMEN OVALE | PULMONARY ATRESIA CONGENITAL | VENTRICULAR INVERSION (L-LOOP VENTRICLES) | VENTRICULAR SEPTAL DEFECT, SINGLE | VENTRICULAR SEPTAL DEFECT, SUBPULMONARY OR CONAL | Screener Diagnosis: Other: L-TGA, PA	No	FALSE	FALSE	FALSE	TRUE	0.111	-0.0985053	FALSE	chr9:10946762-10946933
chr1	241069352	241069353	A	G	RGS7	287877	NA	NA	FALSE	NA	NA	FALSE	TRUE	FALSE	FALSE	FH	450447	None	1-01000:chr1:241069353:A:G	1-01000	F	ATRIAL SEPTAL DEFECT, SECUNDUM | LEFT AORTIC ARCH WITH NORMAL BRANCHING PATTERN | Screener Diagnosis: Atrial septal defect	No	FALSE	FALSE	FALSE	FALSE	0.609	NA	FALSE	chr1:241069268-241069439
chr10	70494534	70494536	TA	T	PALD1	15713	NODAL	46583	TRUE	NA	NA	FALSE	TRUE	FALSE	FALSE	NODAL	-46584	None	1-01000:chr10:70494535:TA:T	1-01000	F	ATRIAL SEPTAL DEFECT, SECUNDUM | LEFT AORTIC ARCH WITH NORMAL BRANCHING PATTERN | Screener Diagnosis: Atrial septal defect	No	FALSE	FALSE	FALSE	FALSE	0.15	-0.0440221	FALSE	chr10:70494450-70494621
chr14	21168356	21168357	G	A	OR5AU1	12293	OR5AU1	12293	FALSE	HNRNPC	40779	FALSE	TRUE	FALSE	FALSE	ZNF219	-63634	HNRNPC (+101068)	1-01000:chr14:21168357:G:A	1-01000	F	ATRIAL SEPTAL DEFECT, SECUNDUM | LEFT AORTIC ARCH WITH NORMAL BRANCHING PATTERN | Screener Diagnosis: Atrial septal defect	No	FALSE	FALSE	FALSE	FALSE	0.152	-0.0355756	FALSE	chr14:21168272-21168443
chr16	28844277	28844278	C	T	TUFM	1866	ATP2A1	34127	FALSE	ATXN2L	7040	FALSE	FALSE	FALSE	hhe_gene:SH2B1,	TUFM	2070	SH2B1 (-2411), TUFM (+2130)	1-01000:chr16:28844278:C:T	1-01000	F	ATRIAL SEPTAL DEFECT, SECUNDUM | LEFT AORTIC ARCH WITH NORMAL BRANCHING PATTERN | Screener Diagnosis: Atrial septal defect	No	FALSE	FALSE	FALSE	FALSE	NA	NA	TRUE	chr16:28844193-28844364
chr3	193597301	193597302	G	A	OPA1	4157	ATP13A4	4190	FALSE	NA	NA	FALSE	TRUE	FALSE	hhe_gene:OPA1,	OPA1	4158	OPA1 (+4158)	1-01000:chr3:193597302:G:A	1-01000	F	ATRIAL SEPTAL DEFECT, SECUNDUM | LEFT AORTIC ARCH WITH NORMAL BRANCHING PATTERN | Screener Diagnosis: Atrial septal defect	No	FALSE	FALSE	FALSE	FALSE	0.326	NA	FALSE	chr3:193597217-193597388
chr5	68990915	68990916	T	C	SLC30A5	102730	NA	NA	FALSE	NA	NA	FALSE	TRUE	FALSE	FALSE	CCNB1	-176219	PIK3R1 (+775196)	1-01000:chr5:68990916:T:C	1-01000	F	ATRIAL SEPTAL DEFECT, SECUNDUM | LEFT AORTIC ARCH WITH NORMAL BRANCHING PATTERN | Screener Diagnosis: Atrial septal defect	No	FALSE	FALSE	FALSE	FALSE	0.181	-0.129675	FALSE	chr5:68990831-68991002
chr1	9384339	9384344	G	GGAGA	SPSB1	14807	NA	NA	FALSE	SPSB1	14807	FALSE	TRUE	TRUE	FALSE	TMEM201	-204569	SLC25A33 (-155142)	1-01009:chr1:9384340:G:GGAGA	1-01009	F	ABERRANT RIGHT SUBCLAVIAN ARTERY | AORTIC ARCH HYPOPLASIA | LEFT AORTIC ARCH | PARACHUTE MITRAL VALVE | VENTRICULAR SEPTAL DEFECT, MULTIPLE | VENTRICULAR SEPTAL DEFECT, MUSCULAR | VENTRICULAR SEPTAL DEFECT, SUBPULMONARY OR CONAL | Screener Diagnosis: Other: multiple VSD''s	No	FALSE	FALSE	FALSE	FALSE	0.1	-0.115045	FALSE	chr1:9384259-9384426
chr10	36918470	36918471	T	C	ANKRD30A	207317	NA	NA	FALSE	NA	NA	FALSE	TRUE	FALSE	FALSE	CCNY	1671445	None	1-01009:chr10:36918471:T:C	1-01009	F	ABERRANT RIGHT SUBCLAVIAN ARTERY | AORTIC ARCH HYPOPLASIA | LEFT AORTIC ARCH | PARACHUTE MITRAL VALVE | VENTRICULAR SEPTAL DEFECT, MULTIPLE | VENTRICULAR SEPTAL DEFECT, MUSCULAR | VENTRICULAR SEPTAL DEFECT, SUBPULMONARY OR CONAL | Screener Diagnosis: Other: multiple VSD''s	No	FALSE	FALSE	FALSE	FALSE	0.137	0.00495909	FALSE	chr10:36918386-36918557
chr12	110901095	110901096	A	G	MYL2	9723	NA	NA	FALSE	MYL2	9723	FALSE	FALSE	FALSE	hhe_gene,mouseCHD_gene:MYL2,	MYL2	20347	MYL2 (+19481), CCDC63 (+54136)	1-01009:chr12:110901096:A:G	1-01009	F	ABERRANT RIGHT SUBCLAVIAN ARTERY | AORTIC ARCH HYPOPLASIA | LEFT AORTIC ARCH | PARACHUTE MITRAL VALVE | VENTRICULAR SEPTAL DEFECT, MULTIPLE | VENTRICULAR SEPTAL DEFECT, MUSCULAR | VENTRICULAR SEPTAL DEFECT, SUBPULMONARY OR CONAL | Screener Diagnosis: Other: multiple VSD''s	No	FALSE	FALSE	FALSE	FALSE	0.035	-0.122397	FALSE	chr12:110901011-110901182
chr14	59748878	59748879	T	G	RTN1	122087	NA	NA	FALSE	NA	NA	FALSE	TRUE	FALSE	FALSE	DHRS7	420978	None	1-01009:chr14:59748879:T:G	1-01009	F	ABERRANT RIGHT SUBCLAVIAN ARTERY | AORTIC ARCH HYPOPLASIA | LEFT AORTIC ARCH | PARACHUTE MITRAL VALVE | VENTRICULAR SEPTAL DEFECT, MULTIPLE | VENTRICULAR SEPTAL DEFECT, MUSCULAR | VENTRICULAR SEPTAL DEFECT, SUBPULMONARY OR CONAL | Screener Diagnosis: Other: multiple VSD''s	No	FALSE	FALSE	FALSE	FALSE	0.348	-0.179308	FALSE	chr14:59748794-59748965
chr19	56679321	56679322	C	T	ZNF835	7538	ZNF835	7538	FALSE	SMIM17	23555	FALSE	TRUE	FALSE	FALSE	PEG3	161406	PEG3 (+161374)	1-01009:chr19:56679322:C:T	1-01009	F	ABERRANT RIGHT SUBCLAVIAN ARTERY | AORTIC ARCH HYPOPLASIA | LEFT AORTIC ARCH | PARACHUTE MITRAL VALVE | VENTRICULAR SEPTAL DEFECT, MULTIPLE | VENTRICULAR SEPTAL DEFECT, MUSCULAR | VENTRICULAR SEPTAL DEFECT, SUBPULMONARY OR CONAL | Screener Diagnosis: Other: multiple VSD''s	No	FALSE	FALSE	FALSE	FALSE	0.121	-0.000247548	FALSE	chr19:56679237-56679408
chr2	178719944	178719945	T	C	TTN	110857	NA	NA	FALSE	NA	NA	FALSE	FALSE	TRUE	FALSE	TTN	87479	TTN (+87478)	1-01009:chr2:178719945:T:C	1-01009	F	ABERRANT RIGHT SUBCLAVIAN ARTERY | AORTIC ARCH HYPOPLASIA | LEFT AORTIC ARCH | PARACHUTE MITRAL VALVE | VENTRICULAR SEPTAL DEFECT, MULTIPLE | VENTRICULAR SEPTAL DEFECT, MUSCULAR | VENTRICULAR SEPTAL DEFECT, SUBPULMONARY OR CONAL | Screener Diagnosis: Other: multiple VSD''s	No	FALSE	FALSE	FALSE	FALSE	0.0102	NA	FALSE	chr2:178719860-178720031
chr2	209564628	209564629	C	T	MAP2	140570	NA	NA	FALSE	NA	NA	FALSE	TRUE	FALSE	FALSE	ACADL	660819	None	1-01009:chr2:209564629:C:T	1-01009	F	ABERRANT RIGHT SUBCLAVIAN ARTERY | AORTIC ARCH HYPOPLASIA | LEFT AORTIC ARCH | PARACHUTE MITRAL VALVE | VENTRICULAR SEPTAL DEFECT, MULTIPLE | VENTRICULAR SEPTAL DEFECT, MUSCULAR | VENTRICULAR SEPTAL DEFECT, SUBPULMONARY OR CONAL | Screener Diagnosis: Other: multiple VSD''s	No	FALSE	FALSE	FALSE	FALSE	0.104	-0.0446834	FALSE	chr2:209564544-209564715
chr22	32812130	32812131	G	T	TIMP3	10429	NA	NA	FALSE	NA	NA	FALSE	FALSE	FALSE	hhe_gene,mouseCHD_gene:TIMP3,	TIMP3	10425	TIMP3 (+10430), SYN3 (+246241)	1-01009:chr22:32812131:G:T	1-01009	F	ABERRANT RIGHT SUBCLAVIAN ARTERY | AORTIC ARCH HYPOPLASIA | LEFT AORTIC ARCH | PARACHUTE MITRAL VALVE | VENTRICULAR SEPTAL DEFECT, MULTIPLE | VENTRICULAR SEPTAL DEFECT, MUSCULAR | VENTRICULAR SEPTAL DEFECT, SUBPULMONARY OR CONAL | Screener Diagnosis: Other: multiple VSD''s	No	FALSE	FALSE	FALSE	FALSE	0.0608	0.107328	FALSE	chr22:32812046-32812217
chr4	16127971	16127972	T	C	PROM1	43593	PROM1	43593	FALSE	TAPT1	32533	FALSE	FALSE	TRUE	FALSE	FBXL5	-446293	None	1-01009:chr4:16127972:T:C	1-01009	F	ABERRANT RIGHT SUBCLAVIAN ARTERY | AORTIC ARCH HYPOPLASIA | LEFT AORTIC ARCH | PARACHUTE MITRAL VALVE | VENTRICULAR SEPTAL DEFECT, MULTIPLE | VENTRICULAR SEPTAL DEFECT, MUSCULAR | VENTRICULAR SEPTAL DEFECT, SUBPULMONARY OR CONAL | Screener Diagnosis: Other: multiple VSD''s	No	FALSE	FALSE	FALSE	FALSE	0.019	NA	FALSE	chr4:16127887-16128058
chr6	79227041	79227042	C	T	HMGN3	7696	NA	NA	FALSE	NA	NA	FALSE	FALSE	FALSE	hhe_gene:HMGN3,	HMGN3	7647	PHIP (-148806), HMGN3 (+7696)	1-01009:chr6:79227042:C:T	1-01009	F	ABERRANT RIGHT SUBCLAVIAN ARTERY | AORTIC ARCH HYPOPLASIA | LEFT AORTIC ARCH | PARACHUTE MITRAL VALVE | VENTRICULAR SEPTAL DEFECT, MULTIPLE | VENTRICULAR SEPTAL DEFECT, MUSCULAR | VENTRICULAR SEPTAL DEFECT, SUBPULMONARY OR CONAL | Screener Diagnosis: Other: multiple VSD''s	No	FALSE	FALSE	FALSE	FALSE	0.00685	0.023427	FALSE	chr6:79226957-79227128
chr7	415765	415767	TG	T	PDGFA	81491	NA	NA	FALSE	NA	NA	FALSE	TRUE	FALSE	FALSE	SUN1	-400849	None	1-01009:chr7:415766:TG:T	1-01009	F	ABERRANT RIGHT SUBCLAVIAN ARTERY | AORTIC ARCH HYPOPLASIA | LEFT AORTIC ARCH | PARACHUTE MITRAL VALVE | VENTRICULAR SEPTAL DEFECT, MULTIPLE | VENTRICULAR SEPTAL DEFECT, MUSCULAR | VENTRICULAR SEPTAL DEFECT, SUBPULMONARY OR CONAL | Screener Diagnosis: Other: multiple VSD''s	No	FALSE	FALSE	FALSE	FALSE	0.153	-0.122544	FALSE	chr7:415681-415852
chr9	34165895	34165896	A	G	UBAP1	13109	DCAF12	38496	FALSE	NA	NA	FALSE	FALSE	FALSE	hhe_gene:UBAP1,	UBAP1	-13109	DCAF12 (-39123), UBAP1 (-13109)	1-01009:chr9:34165896:A:G	1-01009	F	ABERRANT RIGHT SUBCLAVIAN ARTERY | AORTIC ARCH HYPOPLASIA | LEFT AORTIC ARCH | PARACHUTE MITRAL VALVE | VENTRICULAR SEPTAL DEFECT, MULTIPLE | VENTRICULAR SEPTAL DEFECT, MUSCULAR | VENTRICULAR SEPTAL DEFECT, SUBPULMONARY OR CONAL | Screener Diagnosis: Other: multiple VSD''s	No	FALSE	FALSE	FALSE	FALSE	0.032	-0.172825	FALSE	chr9:34165811-34165982
chr12	3210945	3210946	A	G	TSPAN9	75618	NA	NA	FALSE	NA	NA	FALSE	FALSE	TRUE	FALSE	TSPAN9	133591	TSPAN9 (+133569)	1-01010:chr12:3210946:A:G	1-01010	M	ATRIAL SEPTAL DEFECT, SECUNDUM | DILATED AORTIC ROOT | PULMONARY ATRESIA CONGENITAL | SINGLE VENTRICLE, LEFT; DOUBLE INLET LEFT VENTRICLE | TRANSPOSITION D-LOOP | Screener Diagnosis: Conotruncal abnormality	Yes	TRUE	FALSE	FALSE	TRUE	0.0344	-0.0749496	FALSE	chr12:3210861-3211032
chr3	49266744	49266745	G	C	C3orf62	1857	NA	NA	FALSE	C3orf62	1857	FALSE	FALSE	TRUE	hhe_gene:USP4,	USP4	73968	None	1-01010:chr3:49266745:G:C	1-01010	M	ATRIAL SEPTAL DEFECT, SECUNDUM | DILATED AORTIC ROOT | PULMONARY ATRESIA CONGENITAL | SINGLE VENTRICLE, LEFT; DOUBLE INLET LEFT VENTRICLE | TRANSPOSITION D-LOOP | Screener Diagnosis: Conotruncal abnormality	Yes	TRUE	FALSE	FALSE	TRUE	0.069	-0.0687982	FALSE	chr3:49266660-49266831
chr4	37666211	37666212	A	T	RELL1	20164	NA	NA	FALSE	C4orf19	42716	FALSE	FALSE	TRUE	FALSE	TBC1D1	-224872	None	1-01010:chr4:37666212:A:T	1-01010	M	ATRIAL SEPTAL DEFECT, SECUNDUM | DILATED AORTIC ROOT | PULMONARY ATRESIA CONGENITAL | SINGLE VENTRICLE, LEFT; DOUBLE INLET LEFT VENTRICLE | TRANSPOSITION D-LOOP | Screener Diagnosis: Conotruncal abnormality	Yes	TRUE	FALSE	FALSE	TRUE	0.00952	NA	FALSE	chr4:37666127-37666298
chr1	15749342	15749343	T	C	TMEM82	1360	FBLIM1	7264	FALSE	TMEM82	1360	FALSE	FALSE	TRUE	hhe_gene:FBLIM1,	FBLIM1	-7265	FBLIM1 (-15156)	1-01017:chr1:15749343:T:C	1-01017	F	LEFT VENTRICULAR STRUCTURAL ABNORMALITY | MESOCARDIA | MULTIPLE ATRIAL SEPTAL DEFECTS | VENTRICULAR SEPTAL DEFECT, MUSCULAR POSTERIOR (INLET) | Screener Diagnosis: Other: ASD/VSD	Yes	FALSE	FALSE	FALSE	FALSE	0.0722	-0.0701419	FALSE	chr1:15749258-15749429
chr1	212220133	212220134	G	T	PPP2R5A	65403	NA	NA	FALSE	NA	NA	FALSE	FALSE	TRUE	FALSE	PPP2R5A	-65276	PPP2R5A (-65403)	1-01017:chr1:212220134:G:T	1-01017	F	LEFT VENTRICULAR STRUCTURAL ABNORMALITY | MESOCARDIA | MULTIPLE ATRIAL SEPTAL DEFECTS | VENTRICULAR SEPTAL DEFECT, MUSCULAR POSTERIOR (INLET) | Screener Diagnosis: Other: ASD/VSD	Yes	FALSE	FALSE	FALSE	FALSE	0	-0.0639218	FALSE	chr1:212220049-212220220
chr10	102756182	102756183	C	T	WBP1L	12212	ARL3	41775	FALSE	SFXN2	12690	FALSE	FALSE	FALSE	hhe_gene:WBP1L,	WBP1L	12234	WBP1L (+12213)	1-01017:chr10:102756183:C:T	1-01017	F	LEFT VENTRICULAR STRUCTURAL ABNORMALITY | MESOCARDIA | MULTIPLE ATRIAL SEPTAL DEFECTS | VENTRICULAR SEPTAL DEFECT, MUSCULAR POSTERIOR (INLET) | Screener Diagnosis: Other: ASD/VSD	Yes	FALSE	FALSE	FALSE	FALSE	0.03	NA	FALSE	chr10:102756098-102756269
chr10	34646695	34646696	C	T	PARD3	168629	NA	NA	FALSE	NA	NA	FALSE	FALSE	TRUE	FALSE	PARD3	168629	PARD3 (+168625),PARD3 (+168625)	1-01017:chr10:34646696:C:T	1-01017	F	LEFT VENTRICULAR STRUCTURAL ABNORMALITY | MESOCARDIA | MULTIPLE ATRIAL SEPTAL DEFECTS | VENTRICULAR SEPTAL DEFECT, MUSCULAR POSTERIOR (INLET) | Screener Diagnosis: Other: ASD/VSD	Yes	FALSE	FALSE	FALSE	FALSE	0.0649	-0.00988897	FALSE	chr10:34646611-34646782
chr11	118603292	118603293	A	C	PHLDB1	3147	IFT46	30322	FALSE	ARCN1	259	FALSE	FALSE	TRUE	hhe_gene:PHLDB1,	PHLDB1	-3148	PHLDB1 (-3147),PHLDB1 (-3147)	1-01017:chr11:118603293:A:C	1-01017	F	LEFT VENTRICULAR STRUCTURAL ABNORMALITY | MESOCARDIA | MULTIPLE ATRIAL SEPTAL DEFECTS | VENTRICULAR SEPTAL DEFECT, MUSCULAR POSTERIOR (INLET) | Screener Diagnosis: Other: ASD/VSD	Yes	FALSE	FALSE	FALSE	FALSE	0.0272	-0.0353673	FALSE	chr11:118603208-118603379
chr11	36455138	36455139	C	G	TRAF6	31888	NA	NA	FALSE	TRAF6	31888	FALSE	FALSE	TRUE	FALSE	TRAF6	55134	TRAF6 (+55133)	1-01017:chr11:36455139:C:G	1-01017	F	LEFT VENTRICULAR STRUCTURAL ABNORMALITY | MESOCARDIA | MULTIPLE ATRIAL SEPTAL DEFECTS | VENTRICULAR SEPTAL DEFECT, MUSCULAR POSTERIOR (INLET) | Screener Diagnosis: Other: ASD/VSD	Yes	FALSE	FALSE	FALSE	FALSE	0.0334	0.113534	FALSE	chr11:36455054-36455225
chr12	121875680	121875681	G	A	HPD	12084	WDR66	39652	FALSE	SETD1B	43096	FALSE	FALSE	FALSE	hhe_gene:PSMD9,	PSMD9	-13052	PSMD9 (-13050)	1-01017:chr12:121875681:G:A	1-01017	F	LEFT VENTRICULAR STRUCTURAL ABNORMALITY | MESOCARDIA | MULTIPLE ATRIAL SEPTAL DEFECTS | VENTRICULAR SEPTAL DEFECT, MUSCULAR POSTERIOR (INLET) | Screener Diagnosis: Other: ASD/VSD	Yes	FALSE	FALSE	FALSE	FALSE	0.0365	NA	FALSE	chr12:121875596-121875767
chr12	49557186	49557187	C	T	MCRS1	642	PRPF40B	11185	FALSE	FAM186B	25698	FALSE	FALSE	FALSE	hhe_gene:PRPF40B,	MCRS1	10959	MCRS1 (+9252)	1-01017:chr12:49557187:C:T	1-01017	F	LEFT VENTRICULAR STRUCTURAL ABNORMALITY | MESOCARDIA | MULTIPLE ATRIAL SEPTAL DEFECTS | VENTRICULAR SEPTAL DEFECT, MUSCULAR POSTERIOR (INLET) | Screener Diagnosis: Other: ASD/VSD	Yes	FALSE	FALSE	FALSE	FALSE	NA	NA	TRUE	chr12:49557102-49557273
chr9	104775127	104775128	C	T	NIPSNAP3B	2329	NA	NA	FALSE	NIPSNAP3A	15005	FALSE	FALSE	TRUE	FALSE	NIPSNAP3A	27445	None	1-01017:chr9:104775128:C:T	1-01017	F	LEFT VENTRICULAR STRUCTURAL ABNORMALITY | MESOCARDIA | MULTIPLE ATRIAL SEPTAL DEFECTS | VENTRICULAR SEPTAL DEFECT, MUSCULAR POSTERIOR (INLET) | Screener Diagnosis: Other: ASD/VSD	Yes	FALSE	FALSE	FALSE	FALSE	0.017	-0.00201941	FALSE	chr9:104775043-104775214
chr9	109901697	109901698	T	C	PALM2-AKAP2	121388	NA	NA	FALSE	NA	NA	FALSE	FALSE	TRUE	FALSE	TXN	354809	PALM2 (+121259), TXN (+354942)	1-01017:chr9:109901698:T:C	1-01017	F	LEFT VENTRICULAR STRUCTURAL ABNORMALITY | MESOCARDIA | MULTIPLE ATRIAL SEPTAL DEFECTS | VENTRICULAR SEPTAL DEFECT, MUSCULAR POSTERIOR (INLET) | Screener Diagnosis: Other: ASD/VSD	Yes	FALSE	FALSE	FALSE	FALSE	0.00977	-0.13477	FALSE	chr9:109901613-109901784
chr11	103115198	103115199	G	A	DYNC2H1	5767	DCUN1D5	22983	FALSE	NA	NA	FALSE	FALSE	FALSE	omimCHD_gene,mouseCHD_gene:DYNC2H1,	DYNC2H1	5788	DYNC2H1 (+5624)	1-01019:chr11:103115199:G:A	1-01019	F	ATRIAL INVERSION (SITUS INVERSUS OF THE ATRIA) | ATRIAL SEPTAL DEFECT, SECUNDUM | DEXTROCARDIA | HETEROTAXY | TRANSPOSITION D-LOOP WITH INTACT VENTRICULAR SEPTUM | Screener Diagnosis: Conotruncal abnormality, Heterotaxy Syndrome	Yes	TRUE	FALSE	FALSE	FALSE	NA	NA	TRUE	chr11:103115114-103115285
chr11	69649476	69649477	C	T	CCND1	4997	NA	NA	FALSE	ORAOV1	3599	FALSE	FALSE	FALSE	hhe_gene:CCND1,	CCND1	8320	CCND1 (+8390)	1-01019:chr11:69649477:C:T	1-01019	F	ATRIAL INVERSION (SITUS INVERSUS OF THE ATRIA) | ATRIAL SEPTAL DEFECT, SECUNDUM | DEXTROCARDIA | HETEROTAXY | TRANSPOSITION D-LOOP WITH INTACT VENTRICULAR SEPTUM | Screener Diagnosis: Conotruncal abnormality, Heterotaxy Syndrome	Yes	TRUE	FALSE	FALSE	FALSE	0.0303	-0.0723495	FALSE	chr11:69649392-69649563
chr15	78554231	78554232	A	T	CHRNA5	11288	CHRNA5	11288	FALSE	PSMA4	1812	FALSE	FALSE	FALSE	hhe_gene:PSMA4,	PSMA4	13827	PSMA4 (+13819)	1-01019:chr15:78554232:A:T	1-01019	F	ATRIAL INVERSION (SITUS INVERSUS OF THE ATRIA) | ATRIAL SEPTAL DEFECT, SECUNDUM | DEXTROCARDIA | HETEROTAXY | TRANSPOSITION D-LOOP WITH INTACT VENTRICULAR SEPTUM | Screener Diagnosis: Conotruncal abnormality, Heterotaxy Syndrome	Yes	TRUE	FALSE	FALSE	FALSE	0	NA	FALSE	chr15:78554147-78554318
chr16	58111561	58111562	G	A	CFAP20	2026	NA	NA	FALSE	CFAP20	2026	FALSE	FALSE	TRUE	FALSE	MMP15	85808	CFAP20 (+17888), MMP15 (+85996)	1-01019:chr16:58111562:G:A	1-01019	F	ATRIAL INVERSION (SITUS INVERSUS OF THE ATRIA) | ATRIAL SEPTAL DEFECT, SECUNDUM | DEXTROCARDIA | HETEROTAXY | TRANSPOSITION D-LOOP WITH INTACT VENTRICULAR SEPTUM | Screener Diagnosis: Conotruncal abnormality, Heterotaxy Syndrome	Yes	TRUE	FALSE	FALSE	FALSE	0.0493	NA	FALSE	chr16:58111477-58111648
chr21	34534753	34534754	A	C	KCNE1	22478	KCNE1	22478	FALSE	NA	NA	FALSE	FALSE	FALSE	hhe_gene:RCAN1,	KCNE1	-22540	RCAN1 (-9287)	1-01019:chr21:34534754:A:C	1-01019	F	ATRIAL INVERSION (SITUS INVERSUS OF THE ATRIA) | ATRIAL SEPTAL DEFECT, SECUNDUM | DEXTROCARDIA | HETEROTAXY | TRANSPOSITION D-LOOP WITH INTACT VENTRICULAR SEPTUM | Screener Diagnosis: Conotruncal abnormality, Heterotaxy Syndrome	Yes	TRUE	FALSE	FALSE	FALSE	0.0515	0.0340769	FALSE	chr21:34534669-34534840
chr22	35058236	35058238	GC	G	ISX	7898	ISX	7898	FALSE	NA	NA	FALSE	TRUE	FALSE	FALSE	MCM5	-341897	None	1-01019:chr22:35058237:GC:G	1-01019	F	ATRIAL INVERSION (SITUS INVERSUS OF THE ATRIA) | ATRIAL SEPTAL DEFECT, SECUNDUM | DEXTROCARDIA | HETEROTAXY | TRANSPOSITION D-LOOP WITH INTACT VENTRICULAR SEPTUM | Screener Diagnosis: Conotruncal abnormality, Heterotaxy Syndrome	Yes	TRUE	FALSE	FALSE	FALSE	0.104	-0.073468	FALSE	chr22:35058152-35058323
chr3	79083675	79083676	C	G	ROBO1	486435	NA	NA	FALSE	NA	NA	FALSE	TRUE	FALSE	FALSE	ROBO1	684322	ROBO1 (+684139)	1-01019:chr3:79083676:C:G	1-01019	F	ATRIAL INVERSION (SITUS INVERSUS OF THE ATRIA) | ATRIAL SEPTAL DEFECT, SECUNDUM | DEXTROCARDIA | HETEROTAXY | TRANSPOSITION D-LOOP WITH INTACT VENTRICULAR SEPTUM | Screener Diagnosis: Conotruncal abnormality, Heterotaxy Syndrome	Yes	TRUE	FALSE	FALSE	FALSE	0.106	NA	FALSE	chr3:79083591-79083762
chr4	90315132	90315134	AG	A	CCSER1	187597	NA	NA	FALSE	NA	NA	FALSE	TRUE	FALSE	FALSE	SNCA	-476818	None	1-01019:chr4:90315133:AG:A	1-01019	F	ATRIAL INVERSION (SITUS INVERSUS OF THE ATRIA) | ATRIAL SEPTAL DEFECT, SECUNDUM | DEXTROCARDIA | HETEROTAXY | TRANSPOSITION D-LOOP WITH INTACT VENTRICULAR SEPTUM | Screener Diagnosis: Conotruncal abnormality, Heterotaxy Syndrome	Yes	TRUE	FALSE	FALSE	FALSE	0.107	0.028617	FALSE	chr4:90315048-90315219
chr5	271837	271838	C	T	PDCD6	216	AHRR	32338	FALSE	SDHA	15137	FALSE	FALSE	TRUE	FALSE	SDHA	53540	None	1-01019:chr5:271838:C:T	1-01019	F	ATRIAL INVERSION (SITUS INVERSUS OF THE ATRIA) | ATRIAL SEPTAL DEFECT, SECUNDUM | DEXTROCARDIA | HETEROTAXY | TRANSPOSITION D-LOOP WITH INTACT VENTRICULAR SEPTUM | Screener Diagnosis: Conotruncal abnormality, Heterotaxy Syndrome	Yes	TRUE	FALSE	FALSE	FALSE	0.0712	-0.260429	FALSE	chr5:271753-271924
[truncated: 5,874 more rows]

## Sheet: CHD_library_FPM_value
regions	DNA1	DNA2	DNA3	DNA4	RNA1	RNA2	RNA3	RNA4	enhancer_activity_1	enhancer_activity_2	enhancer_activity_3	enhancer_activity_4	mean_enhancer_activity	rank_value	group	activer(1 active enhancer;0 inactive enhancer)	Coding
chr10:100334189-100334360::REF	27.9301	23.5114	27.4853	32.2026	25.142	27.2743	21.2805	27.1973	-0.145432	0.191227	-0.317813	-0.198026	-0.117511	7442	REF	0	FALSE
[truncated: 11,264 more rows]

## Sheet: CHD_DNVs_Diff_Analysis
regions(hg38)	enhancer_activity_REF_1	enhancer_activity_REF_2	enhancer_activity_REF_3	enhancer_activity_REF_4	enhancer_activity_ALT_1	enhancer_activity_ALT_2	enhancer_activity_ALT_3	enhancer_activity_ALT_4	REF	ALT	Coding	Active_REF	Active_ALT	qvalue	pvalue	fold	final_sig(1 DA enhancer; 2 IA enhancer, 0=no change)
[truncated: 4,210 more rows]

[truncated: 2 more sheets: MOTIF, Library oligos]
