# Supplementary material for: Functional dissection of human cardiac enhancers and noncoding de novo variants in congenital heart disease
Source: Nat Genet. Author manuscript; Available in PMC 2024 Jul 2. (PMC11218660; doi:10.1038/s41588-024-01669-y)
Supplement: Supplemental Data.5 [file NIHMS2001652-supplement-Supplemental_Data_5.xlsx]

## Sheet: Sheet1
Supplementary Data 5. Prioritized CHD Genes. Candidate CHD genes were prioritized from the union of the following lists: HHE Gene, genes with the top quartile of expression in the murine E14.5 heart; Human CHD Gene, genes implicated in human CHD; Mouse CHD Gne, gene implicated in murine heart malformation; PCG MultiDNV Gene, gene with multiple associated DNVs in human CHD trios.
HHE Gene	Human CHD Gene	Mouse CHD Gene	PCGC MultiDNV Gene
AAAS	ABCC9	AARS2	ABCC3
AAK1	ABCD3	ABHD5	ACTB
AAMP	ACTB	ABL1	AHNAK
AARS	ACVR2B	ACADVL	AKAP12
ABAT	ADAMTS10	ACKR3	ANK3
ABCA3	ADNP	ACVR1	BRAF
ABCB10	ANKRD11	ACVR2B	CACNA1A
ABCB8	ARHGAP31	ACVRL1	CACNA1C
ABCC5	ARID1A	ADAM17	CAD
ABCC9	ARL13B	ADAM19	CCNT2
ABCD3	ARMC4	ADAMTS6	CDK13
ABCE1	ASXL1	ADAMTS9	CHD4
ABCF1	ATIC	ADH5	CHD7
ABCF2	B3GALT6	ADM	CLUH
ABHD17A	BBS1	ADRA1B	CORIN
ABHD17C	BBS10	AGTR2	CRAMP1L
ABHD4	BBS11	AIP	CTNNB1
ABI1	BBS12	AKAP12	CYP21A2
ABI2	BBS2	ALDH1A2	DGUOK
ABL1	BBS3	AMN	DSCAML1
ABLIM1	BBS4	ANKS6	DTNA
ABR	BBS5	APC	EEPD1
ABRACL	BBS6	AR	ELN
ACAA1	BBS7	ARID1A	FBN1
ACAA2	BBS8	ARID2	FBN3
ACACB	BBS9	ARMC4	FLT4
ACADL	BCOR	ARSB	FOXC2
ACADM	BRAF1	ATE1	FRYL
ACADS	C21ORF2	ATMIN	GANAB
ACADSB	CACNA1C	ATP2A2	GATA4
ACADVL	CBL	AXIN1	GATA6
ACAT1	CCDC103	AXIN2	GPBAR1
ACAT2	CCDC114	B9D1	ITSN2
ACBD3	CCDC151	BAZ1B	JAG1
ACER2	CCDC154	BCOR	KDM5A
ACIN1	CCDC39	BICC1	KDM5B
ACLY	CCDC40	BMP10	KIAA0196
ACO1	CD96	BMP2	KMT2A
ACO2	CDKN1C	BMP4	KMT2C
ACOT1	CEP290	BMPR1A	KMT2D
ACOT13	CEP41	BMPR2	KRT13
ACOT2	CEP57	BNIP3L	LHX2
ACOX1	CFC1	BRAF	LRP1
ACP6	CHD7	BTC	LRP1B
ACSL1	CHST3	C2CD3	LZTR1
ACTA1	CITED2	CALR	MINK1
ACTA2	COL1A1	CAPN1	MYH6
ACTB	COL1A2	CAPNS1	MYO7B
ACTC1	COL2A1	CASP8	MYO9B
ACTG1	COL3A1	CAST	MYRF
ACTN1	COL5A1	CAV3	NAA15
ACTN2	COL5A2	CC2D2A	NALCN
ACTN4	COX7B	CCDC151	NGFR
ACTR10	CREBBP	CCDC39	NOTCH1
ACTR1A	CRELD1	CCM2	NR6A1
ACTR1B	DDX11	CDH2	NSD1
ACTR2	DGCR2	CDH5	POGZ
ACTR3	DHCR7	CENPF	PPL
ACYP1	DNAAF1	CEP290	PPP1R12A
ADAM10	DNAAF2	CHD7	PRRC2B
ADAM11	DNAAF3	CHMP5	PTEN
ADAM19	DNAH11	CHRD	PTPN11
ADAM9	DNAH5	CIB2	PYGL
ADAMTS1	DNAI1	CITED2	RABGAP1L
ADAMTS10	DNAI2	CLEC4E	RAF1
ADAMTS9	DNAL1	CLU	RBFOX2
ADCY5	DOCK6	CLUAP1	RIT1
ADCY6	DYNC2H1	CNTRL	RPL5
ADD1	DYXC1	COL18A1	RYR2
ADD3	ECE1	COL1A1	RYR3
ADH5	EFTUD2	COL2A1	SAMD11
ADIPOR1	EHMT1	COL4A3BP	SCN10A
ADIPOR2	ELN	CRB2	SETD5
ADK	EOGT	CREBBP	SLC22A10
ADNP	ESCO2	CRK	SMAD2
ADORA1	EVC	CRKL	SOS1
ADPRH	EVC2	CSNK2A1	TBX5
ADPRHL1	FBN1	CSRP3	TSC1
ADRBK1	FBN2	CTBP2	U2SURP
ADRBK2	FGF8	CTNNA3	WHSC1
ADRM1	FGFR1	CTNNB1	ZEB2
ADSL	FIG4	CXADR
ADSSL1	FKTN	CXCL12
AEBP1	FLNA	CXCR4
AEBP2	FLT4	CYP26A1
AES	FOXC1	CYR61
AFAP1	FOXC2	DAAM1
AFAP1L1	FRYL	DAND5
AFF1	FTO	DCHS1
AFF4	GATA4	DCTN5
AFG3L2	GATA6	DDX11
AGAP1	GDF1	DDX3X
AGAP4	GJA1	DES
AGAP5	GLI3	DGCR8
AGAP6	GPBAR1	DHRS3
AGAP7	GPC3	DICER1
AGAP8	GPC6	DISP1
AGBL5	HCCS	DLC1
AGL	HOXA1	DLL1
AGO1	HRAS	DLL4
AGO3	IFT122	DNAAF2
AGPAT1	IFT140	DNAAF3
AGPAT3	IFT80	DNAH11
AGPAT6	INVS	DNAH5
AGPS	IRX5	DNASE1L2
AGRN	JAG1	DNM2
AHCTF1	JBTS17	DNMT3B
AHCYL1	KANSL1	DOCK1
AHDC1	KAT6B	DRC1
AHNAK	KDM5B	DSP
AHSA1	KIF7	DUSP8
AHSA2	KMT2A	DVL2
AIF1L	KMT2D	DVL3
AIFM1	KRAS	DYNC2H1
AIMP1	LBR	DYNC2LI1
AIMP2	LEFTY2	DYNLL1
AIP	LRP2	DYX1C1
AK1	LTBP4	ECE1
AK2	MAP2K1	EDN1
AK3	MAP2K2	EDNRA
AKAP1	MED12	EFNA1
AKAP11	MED13L	EFNB2
AKAP12	MEGF8	EGFR
AKAP13	MGP	EGLN1
AKAP2	MID1	EGR2
AKAP6	MKS1	EHMT1
AKAP8	MYH6	ENG
AKAP8L	NEK1	EP300
AKAP9	NF1	EPHA3
AKIRIN2	NIPBL	EPHB4
AKR1A1	NKX2-5	EPO
AKT1	NKX2-6	EPOR
AKT1S1	NME8	ERBB2
AKT2	NODAL	ERBB3
ALAD	NOTCH1	F2R
ALAS1	NOTCH2	FAT4
ALAS2	NPHP3	FBLN1
ALCAM	NPHP4	FBN1
ALDH16A1	NPHP9	FDX1
ALDH18A1	NR2F2	FES
ALDH1B1	NRAS	FGF10
ALDH1L2	NSD1	FGF16
ALDH2	NSDHL	FGF8
ALDH6A1	OFD1	FGFR1
ALDH7A1	PEX1	FGFR2
ALDOA	PEX13	FGFRL1
ALKBH1	PHGDH	FIG4
ALKBH5	PITX2	FKBP1A
ALPK2	PKD1	FKBP1B
ALPK3	PKD2	FLNA
ALYREF	PLOD1	FLRT3
AMBRA1	POGZ	FN1
AMD1	PQBP1	FOXC1
AMFR	PTEN	FOXC2
AMMECR1	PTPN11	FOXD3
AMMECR1L	RAB23	FOXH1
AMOTL1	RAD21	FOXJ1
AMOTL2	RAF1	FOXM1
AMPD2	RAI1	FOXP4
AMZ2	RBFOX2	FRAS1
ANAPC1	RBM10	FREM2
ANAPC11	RBM8A	FRS2
ANAPC13	RIT1	FSTL1
ANAPC16	RNU4ATAC	FURIN
ANAPC2	ROR2	FUZ
ANAPC4	RPGRIP1L	GAB1
ANAPC5	RPL11	GATA4
ANAPC7	RPL35A	GATA5
ANGPT1	RPL5	GATA6
ANGPTL2	RPS10	GBE1
ANK1	RPS17	GBX2
ANK3	RPS19	GDF1
ANKFY1	RPS24	GJA1
ANKHD1	RPS26	GJA5
ANKRD1	RPS7	GJC1
ANKRD10	RSPH4A	GNAQ
ANKRD11	RSPH9	GNG5
ANKRD13A	SALL1	GPC3
ANKRD17	SAMD11	GREB1
ANKRD40	SEMA3E	GRHL2
ANKRD50	SETBP1	GTF2I
ANKRD52	SF3B4	GTF2IRD1
ANKZF1	SH3PXD2B	GYS1
ANLN	SHH	HACE1
ANO6	SHOC2	HAND1
ANP32A	SKI	HAND2
ANP32B	SLCO1B3	HAS2
ANP32D	SMAD2	HBEGF
ANP32E	SMAD3	HDAC2
ANTXR2	SMAD4	HDAC7
ANXA2	SMAD6	HECTD1
ANXA5	SMARCA4	HEG1
ANXA6	SMARCB1	HEXIM1
ANXA7	SMARCE1	HEY2
AP000304.12	SMC3	HGS
AP1B1	SMS	HHEX
AP1G1	SOS1	HIC2
AP1M1	SOX2	HIF1A
AP1S1	SOX9	HIRA
AP2A1	STAMBP	HOPX
AP2A2	STRA6	HOXA1
AP2B1	TAB2	HOXA3
AP2M1	TBX1	HOXB4
AP2S1	TBX18	HOXB7
AP3B1	TBX20	HSD17B7
AP3D1	TBX3	HSPB11
AP3S2	TBX5	HSPG2
APBB1	TCOF1	HTR2B
APBB2	TFAP2B	IDUA
APC	TGFBR1	IFT122
APEH	TGFBR2	IFT140
APEX1	TLL1	IFT172
APH1A	TSC1	IFT27
API5	TSC2	IFT46
APLP2	TTC21B	IFT57
APOA1BP	TWIST1	IFT74
APOBEC2	UBR1	IFT88
APOE	WDR19	IGF2
APOOL	WDR35	IGF2R
APP	WDR60	IGHMBP2
APRT	ZEB2	IKBKAP
AQR	ZFPM2	IL18
ARAF	ZIC3	IL6
ARAP3		IL6ST
ARCN1		INTU
AREL1		INVS
ARF1		ISL1
ARF3		ITGB1
ARF4		ITGB8
ARF5		JAG1
ARF6		JARID2
ARFGAP1		JMJD6
ARFGAP2		JUN
ARFGEF1		JUND
ARFIP2		JUP
ARGLU1		KAT6A
ARHGAP1		KCNH2
ARHGAP11B		KCNN4
ARHGAP18		KCTD10
ARHGAP21		KDM2A
ARHGAP23		KDM4A
ARHGAP29		KDM6A
ARHGAP31		KDR
ARHGAP35		KIDINS220
ARHGDIA		KIF3A
ARHGEF1		KIF3B
ARHGEF12		KIF7
ARHGEF17		KIFAP3
ARHGEF2		KL
ARHGEF40		KLF3
ARHGEF7		KLF5
ARID1A		KMT2B
ARID1B		KMT2D
ARID2		KRAS
ARID4A		KRIT1
ARID4B		LAMA5
ARIH1		LATS2
ARL1		LBX1
ARL14EP		LDB3
ARL2		LEFTY1
ARL2BP		LEFTY2
ARL3		LEPROTL1
ARL5A		LHX1
ARL6IP1		LIN28A
ARL6IP5		LMNA
ARL6IP6		LMOD2
ARL8B		LOXL2
ARMCX1		LRP1
ARMCX2		LRP2
ARMCX3		LTBP1
ARNT		LTBP4
ARPC1A		LUZP1
ARPC1B		LY6E
ARPC2		MAB21L2
ARPC3		MAP2K3
ARPC4		MAP2K5
ARPC5		MAP3K1
ARPP19		MAP3K3
ARRB1		MAPK1
ARRDC3		MAPK14
ARVCF		MAPK7
ASAH1		MATR3
ASB2		MBD4
ASB8		MDM2
ASCC2		MECOM
ASH1L		MED1
ASH2L		MED12
ASIP		MED24
ASNA1		MEF2C
ASNSD1		MEGF8
ASPH		MESP1
ASPSCR1		MGAT1
ASUN		MGRN1
ASXL1		MIB1
ASXL2		MIXL1
ATAD1		MKL2
ATAD2		MKS1
ATAD3A		MMP21
ATAD3B		MOSPD3
ATAD3C		MSTN
ATAT1		MUS81
ATE1		MYBBP1A
ATF4		MYBPC3
ATF6B		MYCN
ATF7IP		MYH10
ATG9A		MYH6
ATIC		MYH7
ATL2		MYL2
ATN1		MYL7
ATOX1		MYLK3
ATP11A		NACA
ATP13A2		NCKAP1
ATP1A1		NCOR2
ATP1A2		NCSTN
ATP1B1		NDST1
ATP1B2		NEK8
ATP1B3		NF1
ATP2A2		NFATC1
ATP2B1		NGF
ATP2B4		NIPBL
ATP2C1		NKX2-5
ATP5A1		NODAL
ATP5B		NOS2
ATP5C1		NOS3
ATP5D		NOTCH1
ATP5E		NOTCH2
ATP5F1		NOV
ATP5G1		NPRL3
ATP5G2		NR2F2
ATP5G3		NR6A1
ATP5H		NRP1
ATP5I		NTF3
ATP5J		NTRK3
ATP5J2		NXN
ATP5L		OPA3
ATP5L2		OSR1
ATP5O		OTX2
ATP6AP1		OVOL2
ATP6V0A1		PARD3
ATP6V0B		PARD3B
ATP6V0C		PARVA
ATP6V0D1		PATZ1
ATP6V0E1		PAX3
ATP6V1A		PBRM1
ATP6V1B2		PCSK5
ATP6V1C1		PCSK6
ATP6V1D		PDE12
ATP6V1E1		PDGFB
ATP6V1F		PDGFRA
ATP6V1G1		PDGFRB
ATP8B2		PDHA1
ATPIF1		PDLIM7
ATRAID		PDPK1
ATRX		PDPN
ATXN10		PDS5A
ATXN1L		PDS5B
ATXN2		PEPD
ATXN2L		PHC1
ATXN7L3		PIFO
ATXN7L3B		PIGV
AUP1		PIK3C3
AURKAIP1		PIK3CG
AUTS2		PIKFYVE
AXL		PIP5K1C
AZIN1		PITX2
B2M		PKD1
B3GNT1		PKD1L1
B4GALT1		PKD2
B4GALT6		PKP2
BABAM1		PLA2G4A
BACE1		PLAGL1
BACH1		PLCE1
BAG1		PLEKHG5
BAG2		PLIN5
BAG3		PLRG1
BAG6		PLVAP
BAK1		PLXND1
BAMBI		PNN
BANF1		PNPLA2
BAP1		POFUT1
BAX		POGLUT1
BAZ1B		POR
BAZ2A		POSTN
BAZ2B		PPARG
BBX		PPARGC1A
BCAM		PPP1R13L
BCAP31		PRDM1
BCAR1		PRDM16
BCAS2		PRDM4
BCAT2		PRICKLE1
BCCIP		PRKAR1A
BCKDHA		PRKCI
BCKDK		PRKD1
BCL2L1		PSEN1
BCL2L11		PSKH1
BCL2L13		PTCD2
BCL7A		PTEN
BCL9		PTK2
BCL9L		PTK7
BCLAF1		PTPN11
BCOR		PTPRB
BECN1		PTPRJ
BEND4		PXN
BEX1		RAC1
BEX2		RAF1
BEX4		RAMP2
BGN		RB1CC1
BHLHB9		RBL2
BICD2		RBM20
BIRC5		RBP4
BIRC6		RBPJ
BIRC8		RDH10
BLMH		RERE
BLOC1S1		RFX3
BMP1		RHEB
BMP10		RIPPLY3
BMP7		RNF4
BMPR1A		ROBO1
BMS1		ROR2
BNIP2		RPGRIP1L
BNIP3		RPS6KA2
BNIP3L		RSPO3
BOD1L1		RTEL1
BOLA2		RTTN
BOLA2B		RXRA
BOLA3		RYR1
BPGM		RYR2
BPTF		SALL4
BRD1		SC5D
BRD2		SCN5A
BRD3		SCN8A
BRD4		SEC24B
BRD7		SEMA3C
BRD8		SEMA3D
BRD9		SENP2
BRI3		SGCD
BRI3BP		SGCG
BRIX1		SGSH
BRK1		SH3PXD2B
BRMS1L		SHC1
BRPF3		SHH
BRWD1		SHOC2
BSDC1		SIRT1
BSG		SLC39A4
BTBD1		SLC6A4
BTBD2		SLC8A1
BTBD9		SLIT3
BTF3		SMAD2
BTF3L4		SMAD4
BTG1		SMAD5
BUB1		SMAD6
BUB1B		SMAD7
BUB3		SMARCA4
BVES		SMG1
BYSL		SMG9
BZW1		SMO
BZW2		SMYD1
C10orf2		SNAI1
C10orf71		SNAI2
C11orf31		SNX17
C11orf49		SOD2
C11orf58		SOS1
C11orf95		SOX11
C12orf57		SOX4
C12orf60		SOX9
C14orf119		SPRY2
C14orf166		SPTBN1
C14orf2		SRF
C14orf37		SRSF10
C16orf80		SSR1
C17orf103		SUFU
C18orf32		T
C19orf10		TAB1
C19orf43		TAX1BP1
C19orf53		TBC1D32
C19orf60		TBX1
C19orf70		TBX2
C1D		TBX20
C1orf115		TBX3
C1orf123		TBX5
C1orf131		TBX6
C1orf198		TCTN2
C1orf21		TDG
C1orf27		TEAD1
C1orf43		TFAP2A
C1orf63		TGFB2
C1orf85		TGFBR2
C1QBP		TGFBR3
C1QTNF6		TH
C20orf112		THBS1
C20orf194		TIE1
C20orf27		TIMP3
C21orf33		TIMP4
C2orf15		TLL1
C2orf43		TLR2
C3orf58		TMED2
C3orf70		TMEM67
C4orf3		TMOD1
C5orf15		TNF
C5orf24		TNNT2
C6orf106		TRIM54
C6orf120		TRIP11
C6orf136		TSC2
C6orf203		TTBK2
C6orf62		TTN
C6orf89		TXNIP
C7orf55		UBR4
C7orf55-LUC7L2		USP9X
C9orf89		VAC14
CA14		VANGL2
CAB39		VCAM1
CABIN1		VCAN
CACNA1C		VCL
CACNA1H		VDR
CACNA2D2		VEGFA
CACNB2		VEGFB
CACUL1		VHL
CACYBP		WASF2
CAD		WDPCP
CALCOCO1		WDR1
CALD1		WDR35
CALM1		WNT5A
CALM3		WRN
CALR		WT1
CALU		XIAP
CAMK1		XIRP2
CAMK2A		YWHAE
CAMK2G		YWHAQ
CAMSAP2		ZBTB14
CAMTA1		ZFPM1
CAMTA2		ZFPM2
CAND1		ZIC3
CAND2		ZMIZ1
CANX		ZSCAN10
CAP1		ACTN4
CAP2		ADAMTS3
CAPN12		AFDN
CAPN2		ALG13
CAPN6		AP2B1
CAPN7		ATG16L1
CAPNS1		ATP11A
CAPRIN1		CAMSAP3
CAPZA1		CAPZA2
CAPZA2		CASZ1
CAPZB		CBX6
CARHSP1		CCP110
CARM1		CFC1
CASC3		CHST11
CASD1		CHTOP
CASKIN2		CIR1
CASP2		CMIP
CASP3		COG6
CASQ1		CYFIP2
CASQ2		CYP51
CAST		DAW1
CASZ1		DHX35
CAT		DNAIC1
CAV1		ERMP1
CAV3		EVL
CBFB		EYA1
CBX1		FAM46C
CBX3		FGF15
CBX5		FOXP1
CBX6		GAS2L2
CCAR1		GLDC
CCAR2		GM572
CCDC12		H13
CCDC124		HPRT
CCDC127		LDB1
CCDC141		MEIS1
CCDC142		MEIS2
CCDC167		MESP2
CCDC23		MYBPHL
CCDC34		NAT8F5
CCDC47		NPAT
CCDC50		NR1D2
CCDC6		NSD2
CCDC80		OTUD6B
CCDC85B		OTUD7B
CCDC88A		PAXIP1
CCDC9		PCDHA9
CCDC90B		PCNT
CCDC97		PDZK1
CCNA2		PIBF1
CCNB1		POLB
CCNB2		PPP2R5C
CCND1		PROX1
CCND2		PRRC2B
CCND3		PSPH
CCNF		QK
CCNG1		QRICH1
CCNI		QSOX1
CCNK		RAD9A
CCNL1		RALA
CCNL2		RSG1
CCNT2		SAP130
CCNY		SETD5
CCSER2		SH3PXD2A
CCT2		SLC20A2
CCT3		SLC5A7
CCT4		SLIT2
CCT5		SSR2
CCT6A		SYT1
CCT7		TCF7L1
CCT8		TCF7L2
CD151		TFB1M
CD164		TRAF6
CD2BP2		TRAPPC10
CD34		TRIM45
CD36		TRP53
CD63		WDR62
CD81		XPNPEP1
CD93		ZFP366
CD99L2		ZFP568
CDC123
CDC16
CDC20
CDC23
CDC25A
CDC27
CDC34
CDC37
CDC37L1
CDC42
CDC42BPA
CDC42BPB
CDC42SE1
CDC5L
CDCA3
CDCA8
CDH11
CDH13
CDH2
CDH3
CDH5
CDIP1
CDIPT
CDK1
CDK11A
CDK12
CDK13
CDK16
CDK17
CDK2
CDK2AP1
CDK4
CDK5RAP2
CDK7
CDKN1B
CDKN1C
CDON
CDS2
CDV3
CEBPZ
CELF1
CELF2
CELSR1
CENPA
CENPB
CENPE
CENPF
CEP120
CEP170
CEP250
CEP68
CERS2
CERS4
CETN2
CETN3
CFDP1
CFL1
CFL2
CGGBP1
CGNL1
CHAF1A
CHCHD1
CHCHD10
CHCHD2
CHCHD3
CHCHD4
CHD1
CHD2
CHD3
CHD4
CHD6
CHD7
CHD8
CHERP
CHKB
CHKB-CPT1B
CHMP2A
CHMP3
CHMP4B
CHMP7
CHP1
CHPF2
CHSY1
CHTF8
CHTOP
CHURC1
CIAPIN1
CIC
CIRBP
CIRH1A
CISD1
CISD3
CITED1
CITED2
CIZ1
CKAP2
CKAP2L
CKAP4
CKAP5
CKB
CKM
CKS1B
CKS2
CLASP1
CLASP2
CLASRP
CLCN4
CLDND1
CLEC16A
CLIC1
CLIC4
CLIC5
CLINT1
CLIP1
CLIP4
CLK1
CLK2
CLK3
CLK4
CLPTM1
CLPTM1L
CLSTN1
CLTA
CLTB
CLTC
CLU
CLUH
CLYBL
CMC2
CMIP
CMTM3
CMTR1
CNBD2
CNBP
CNIH1
CNIH4
CNN1
CNN2
CNN3
CNOT1
CNOT10
CNOT2
CNOT3
CNOT6
CNOT7
CNOT8
CNPPD1
CNPY2
COA3
COA5
COG4
COG6
COL14A1
COL18A1
COL1A1
COL1A2
COL23A1
COL3A1
COL4A1
COL4A2
COL4A3BP
COL4A5
COL4A6
COL5A1
COL5A2
COL6A1
COL6A2
COL6A6
COLEC12
COLGALT1
COMMD1
COMMD3
COMT
COPA
COPB1
COPB2
COPE
COPG1
COPG2
COPS2
COPS3
COPS4
COPS5
COPS6
COPS7A
COPS8
COPZ1
COPZ2
COQ5
COQ6
COQ7
COQ9
CORIN
CORO1B
CORO1C
CORO6
COTL1
COX10
COX14
COX15
COX16
COX17
COX4I1
COX5A
COX5B
COX6A1
COX6A2
COX6B1
COX6C
COX7A1
COX7A2
COX7A2L
COX7B
COX7C
COX8A
CPD
CPE
CPNE1
CPNE5
CPOX
CPPED1
CPSF1
CPSF2
CPSF3
CPSF6
CPSF7
CPT1A
CPT1B
CPT2
CRAMP1L
CRAT
CRBN
CREB3L2
CREBBP
CRIP1
CRIP2
CRK
CRTAP
CRTC1
CRYAB
CRYBG3
CS
CSDE1
CSE1L
CSK
CSNK1A1L
CSNK1D
CSNK1E
CSNK1G2
CSNK2A1
CSNK2A2
CSNK2B
CSPG4
CSRP1
CSRP2
CSRP3
CSTF2
CSTF2T
CTBP1
CTBP2
CTC1
CTCF
CTDNEP1
CTDSP1
CTDSP2
CTDSPL
CTGF
CTNNA1
CTNNB1
CTNNBL1
CTNND1
CTPS1
CTR9
CTSA
CTSB
CTSD
CTSV
CTSZ
CTTN
CTTNBP2NL
CUEDC2
CUL1
CUL2
CUL3
CUL4A
CUL5
CUL7
CUTA
CUX1
CWC15
CWF19L2
CXADR
CXCL12
CXXC1
CXXC5
CYB5A
CYB5B
CYB5R3
CYBA
CYC1
CYCS
CYFIP1
CYHR1
CYTH2
CYTH3
DAAM1
DAAM2
DAB2
DAB2IP
DACT3
DAD1
DAG1
DALRD3
DAP
DAP3
DAPK3
DARS
DAZAP1
DAZAP2
DBI
DBN1
DBNL
DBT
DCAF11
DCAF12
DCAF5
DCAF6
DCAF7
DCAF8
DCAKD
DCBLD2
DCHS1
DCN
DCP1A
DCPS
DCTN1
DCTN2
DCTN3
DCTN4
DCTN6
DCTPP1
DDA1
DDB1
DDIT4
DDOST
DDR1
DDX1
DDX17
DDX19A
DDX21
DDX23
DDX24
DDX39B
DDX3X
DDX42
DDX46
DDX47
DDX5
DDX50
DDX54
DDX6
DECR1
DEGS1
DEK
DENND5A
DENR
DERL1
DES
DESI1
DGCR2
DGCR8
DGKD
DGKK
DGKZ
DHCR24
DHDDS
DHFR
DHFRL1
DHRS7
DHX15
DHX30
DHX36
DHX38
DHX9
DICER1
DIDO1
DIP2B
DKC1
DKK3
DLAT
DLC1
DLD
DLG1
DLG4
DLG5
DLGAP4
DLK1
DLST
DMD
DMPK
DMWD
DNAAF2
DNAJA1
DNAJA2
DNAJA3
DNAJB1
DNAJB11
DNAJB12
DNAJB5
DNAJB6
DNAJC10
DNAJC11
DNAJC13
DNAJC14
DNAJC15
DNAJC18
DNAJC2
DNAJC5
DNAJC7
DNAJC8
DNAJC9
DNHD1
DNM1L
DNM2
DNMT1
DNMT3A
DNPEP
DOCK1
DOCK6
DOCK7
DOHH
DOK4
DOT1L
DPF2
DPM1
DPP3
DPP8
DPY30
DPYSL2
DPYSL3
DRAP1
DRG1
DRG2
DROSHA
DSG2
DSP
DST
DSTN
DTNBP1
DTX3
DTYMK
DUS3L
DUSP11
DUSP16
DUSP27
DUSP3
DUSP6
DUT
DVL2
DVL3
DYNC1H1
DYNC1I2
DYNC1LI1
DYNC1LI2
DYNLL1
DYNLL2
DYNLRB1
DYNLT1
DYNLT3
DYRK1A
DYSF
E2F3
E2F4
E2F6
E2F8
EBNA1BP2
ECD
ECE1
ECH1
ECHS1
ECI1
ECI2
ECT2
EDC4
EDF1
EDNRA
EDNRB
EEA1
EED
EEF1A1
EEF1A2
EEF1B2
EEF1D
EEF1G
EEF2
EFHD2
EFNA5
EFNB1
EFNB2
EFNB3
EFR3A
EFTUD2
EGFL7
EGLN1
EHBP1
EHBP1L1
EHD1
EHD2
EHD4
EHMT1
EHMT2
EI24
EID1
EIF1
EIF1AX
EIF1B
EIF2A
EIF2B2
EIF2D
EIF2S1
EIF2S2
EIF2S3
EIF3A
EIF3B
EIF3C
EIF3CL
EIF3D
EIF3E
EIF3F
EIF3G
EIF3H
EIF3I
EIF3J
EIF3K
EIF3L
EIF4A2
EIF4A3
EIF4B
EIF4E
EIF4E2
EIF4EBP1
EIF4EBP2
EIF4ENIF1
EIF4G1
EIF4G2
EIF4G3
EIF4H
EIF5
EIF5A
EIF5AL1
EIF5B
EIF6
ELAVL1
ELF2
ELF4
ELK3
ELMO2
ELMSAN1
ELN
ELOF1
ELOVL5
ELP2
ELP3
ELP5
EMC1
EMC10
EMC2
EMC3
EMC4
EMCN
EMD
EMILIN1
EMILIN2
EML1
EML2
EML4
EMP1
EMP2
ENAH
ENG
ENO1
ENO3
ENPEP
ENSA
ENTPD4
ENTPD5
ENY2
EP300
EP400
EPAS1
EPB41
EPB41L2
EPB41L3
EPC1
EPHA4
EPHA7
EPHB4
EPN1
EPO
EPRS
EPS15
EPS15L1
ERBB2
ERBB2IP
ERC1
ERCC1
ERF
ERGIC1
ERGIC2
ERGIC3
ERH
ERI3
ERLIN2
ERMARD
ERP29
ERP44
ESD
ESRRA
ETF1
ETFA
ETFB
ETFDH
ETNK1
ETS1
ETS2
ETV1
ETV6
EVL
EWSR1
EXOC3
EXOC4
EXOC5
EXOC7
EXOSC10
EXT1
EXT2
EXTL3
EYA3
EZH2
EZR
F11R
F2R
FABP3
FABP4
FADS1
FADS2
FADS3
FAF2
FAM104A
FAM111A
FAM114A1
FAM114A2
FAM115A
FAM120A
FAM126A
FAM127A
FAM127B
FAM127C
FAM129B
FAM133B
FAM134B
FAM134C
FAM160B2
FAM162A
FAM168A
FAM168B
FAM171A2
FAM172A
FAM178A
FAM193A
FAM195A
FAM195B
FAM198B
FAM200A
FAM200B
FAM20B
FAM210A
FAM213A
FAM21A
FAM21B
FAM21C
FAM221B
FAM222B
FAM32A
FAM3C
FAM47E-STBD1
FAM49A
FAM60A
FAM64A
FAM65A
FAM69A
FAM73B
FAM78A
FAM96A
FAM96B
FAM98A
FAM98B
FAR1
FARP1
FASN
FASTK
FAT1
FAU
FBF1
FBL
FBLIM1
FBLN1
FBLN2
FBN1
FBN2
FBXL22
FBXL3
FBXL5
FBXO11
FBXO18
FBXO21
FBXO3
FBXO30
FBXO38
FBXW11
FBXW2
FBXW5
FBXW8
FDFT1
FECH
FEM1A
FEM1B
FERMT2
FGFR1
FGFR1OP2
FGL2
FH
FHL1
FHL2
FHOD3
FIBP
FILIP1
FIP1L1
FIS1
FITM1
FKBP10
FKBP1A
FKBP2
FKBP3
FKBP4
FKBP8
FKBP9
FKRP
FLII
FLNA
FLNB
FLNC
FLOT1
FLOT2
FLRT2
FLT1
FMR1
FN1
FNBP1
FNBP1L
FNBP4
FNDC3B
FOXC1
FOXJ3
FOXK1
FOXK2
FOXM1
FOXO4
FOXP1
FOXP4
FOXRED1
FPGT-TNNI3K
FRAS1
FREM2
FRG1
FRMD4A
FRS2
FRY
FRYL
FSCN1
FSD2
FSTL1
FTH1
FTL
FTO
FTSJ3
FUBP1
FUBP3
FUNDC2
FURIN
FUS
FXR1
FXR2
FXYD6
FYCO1
FYTTD1
FZD1
FZD2
FZR1
G3BP1
G3BP2
GAA
GAB1
GABARAP
GABARAPL1
GABPA
GADD45GIP1
GAK
GALK1
GALNT1
GALNT2
GANAB
GAPDH
GAPVD1
GARS
GART
GAS1
GAS6
GATA4
GATA6
GATAD1
GATAD2A
GBAS
GBE1
GBF1
GCN1L1
GCOM1
GDI1
GDI2
GEMIN4
GFM1
GFM2
GGA1
GGA2
GGNBP2
GHITM
GHR
GID4
GIGYF1
GIGYF2
GIPC1
GIPR
GIT1
GIT2
GJA1
GJA5
GLCCI1
GLG1
GLIPR2
GLO1
GLOD4
GLRX
GLRX3
GLS
GLTSCR2
GLUD1
GLUD2
GLUL
GLYR1
GM2A
GMFB
GMPPA
GMPR
GMPS
GNA11
GNAI2
GNAI3
GNAO1
GNAQ
GNAS
GNB1
GNB2
GNB2L1
GNG11
GNG12
GNG2
GNG5
GNL2
GNL3
GNL3L
GNPAT
GNS
GOLGA2
GOLGA4
GOLGA6A
GOLGA6B
GOLGA6C
GOLGA6D
GOLGA6L1
GOLGA6L10
GOLGA6L6
GOLGA6L9
GOLGA7
GOLGA8A
GOLGA8B
GOLGA8F
GOLGA8G
GOLGB1
GOLIM4
GOLM1
GOLPH3
GOLT1B
GON4L
GORASP2
GOSR2
GOT1
GOT2
GPATCH8
GPBP1
GPBP1L1
GPC1
GPC2
GPC3
GPC4
GPI
GPR107
GPR116
GPR124
GPR125
GPR126
GPR137
GPR153
GPR182
GPRASP1
GPSM1
GPX1
GPX3
GPX4
GRAMD1A
GRB10
GRB14
GRB2
GRHPR
GRIK5
GRINA
GRIP2
GRN
GRPEL1
GRSF1
GSE1
GSK3A
GSK3B
GSN
GSPT1
GSTM1
GSTM3
GSTM5
GSTP1
GTF2A1
GTF2A2
GTF2H5
GTF2I
GTF3C1
GTF3C2
GTF3C5
GTF3C6
GTPBP1
GTPBP2
GTPBP4
GUCY1A3
GUCY1B3
GYG1
GYS1
H2AFJ
H2AFV
H2AFX
H2AFY
H2AFZ
H3F3A
H3F3B
HABP4
HADH
HADHA
HADHB
HAND2
HARS
HAT1
HAUS1
HAUS5
HAUS8
HBA1
HBA2
HBB
HBD
HBE1
HBG1
HBG2
HBP1
HBS1L
HBZ
HCFC1
HCFC1R1
HDAC2
HDAC3
HDAC5
HDAC6
HDAC7
HDAC9
HDDC3
HDGFRP2
HDLBP
HEATR5B
HECTD1
HECTD4
HEG1
HERC1
HERC2
HERC3
HERPUD1
HEY2
HGS
HIAT1
HIBADH
HIC1
HIF1A
HIF1AN
HIF3A
HIGD1A
HIGD2A
HINT1
HINT2
HIP1
HIPK1
HIPK3
HIRIP3
HIST1H2AB
HIST1H2AE
HJURP
HK1
HK2
HM13
HMBOX1
HMBS
HMCN1
HMG20A
HMG20B
HMGA1
HMGB1
HMGB2
HMGB3
HMGCS1
HMGN1
HMGN2
HMGN3
HMGN4
HMOX2
HN1
HN1L
HNRNPA0
HNRNPA1
HNRNPA2B1
HNRNPA3
HNRNPAB
HNRNPC
HNRNPD
HNRNPDL
HNRNPF
HNRNPH1
HNRNPH2
HNRNPH3
HNRNPK
HNRNPL
HNRNPLL
HNRNPM
HNRNPR
HNRNPU
HNRNPUL1
HNRNPUL2
HNRNPUL2-BSCL2
HOMER1
HOMER2
HOMER3
HOPX
HP1BP3
HPRT1
HRC
HS6ST1
HSBP1
HSD17B10
HSD17B4
HSDL1
HSDL2
HSP90AA1
HSP90AB1
HSP90B1
HSPA14
HSPA4
HSPA5
HSPA8
HSPA9
HSPB1
HSPB2
HSPB2-C11orf52
HSPB6
HSPB7
HSPD1
HSPE1
HSPG2
HSPH1
HTATSF1
HTRA2
HUNK
HUWE1
HYAL2
HYOU1
HYPK
IARS
IARS2
ICAM2
ID1
ID2
ID3
IDE
IDH2
IDH3A
IDH3B
IDH3G
IER3IP1
IER5
IFITM1
IFITM2
IFITM3
IFLTD1
IFNAR1
IFNGR2
IFRD2
IFRG15
IFT43
IFT46
IGF1R
IGF2
IGF2BP1
IGF2BP2
IGF2BP3
IGF2R
IGFBP2
IGFBP3
IGFBP4
IGFBP5
IGSF3
IK
IKBKAP
IL31RA
IL6ST
ILF2
ILF3
ILK
ILKAP
IMMT
IMP3
IMPA1
IMPACT
IMPAD1
IMPDH2
INCENP
ING4
INO80B
INO80E
INPP5A
INPPL1
INSR
INTS1
INTS3
INTS7
IP6K1
IP6K2
IPO11
IPO13
IPO4
IPO5
IPO7
IPO9
IQCJ-SCHIP1
IQGAP1
IQGAP3
IQSEC1
IQSEC2
IRAK1
IREB2
IRF2BP1
IRF2BP2
IRF2BPL
IRS1
ISCA1
ISCA2
ISOC1
ISOC2
IST1
ISYNA1
ITCH
ITFG1
ITFG3
ITGA3
ITGA5
ITGA6
ITGA9
ITGAV
ITGB1
ITGB1BP2
ITGB5
ITM2A
ITM2B
ITM2C
ITPR1
ITSN1
ITSN2
IVD
IVNS1ABP
JAG1
JAK1
JARID2
JMJD6
JMJD8
JOSD1
JOSD2
JPH2
JUN
JUND
JUP
KALRN
KANK1
KANK2
KANSL1
KANSL2
KANSL3
KARS
KAT2A
KAT5
KAT6A
KAT6B
KAT7
KBTBD2
KCMF1
KCNE1
KCNG2
KCNH2
KCNJ11
KCNJ5
KCNK3
KCTD10
KCTD20
KDELR1
KDELR2
KDM1A
KDM2A
KDM3A
KDM3B
KDM4A
KDM4B
KDM5A
KDM5B
KDM5C
KDM6B
KDR
KEAP1
KHDRBS1
KHDRBS3
KHSRP
KIAA0100
KIAA0101
KIAA0141
KIAA0195
KIAA0196
KIAA0226
KIAA0232
KIAA0247
KIAA0355
KIAA0368
KIAA0391
KIAA0430
KIAA0907
KIAA0947
KIAA1191
KIAA1211
KIAA1429
KIAA1462
KIAA1524
KIAA1671
KIAA2013
KIAA2026
KIDINS220
KIF11
KIF13A
KIF1B
KIF1C
KIF20A
KIF22
KIF23
KIF26B
KIF2A
KIF3A
KIF4A
KIF4B
KIF5B
KIFAP3
KIFC1
KIRREL
KLC1
KLF13
KLF6
KLHDC10
KLHDC2
KLHDC3
KLHDC8B
KLHL13
KLHL21
KLHL23
KLHL24
KLHL30
KLHL31
KLHL4
KLHL41
KLHL7
KLHL9
KMT2A
KMT2B
KMT2C
KMT2D
KMT2E
KNOP1
KNSTRN
KPNA1
KPNA2
KPNA3
KPNA4
KPNA6
KPNB1
KRBA2
KRCC1
KREMEN1
KRTCAP2
KTN1
LAGE3
LAMA2
LAMA4
LAMA5
LAMB1
LAMB2
LAMC1
LAMP1
LAMP2
LAMTOR1
LAMTOR2
LAMTOR4
LANCL1
LAP3
LAPTM4A
LAPTM4B
LARP1
LARP4
LARP7
LARS
LAS1L
LASP1
LATS2
LBH
LBR
LCLAT1
LCOR
LCP1
LDB1
LDB3
LDHA
LDHB
LENG8
LEPRE1
LEPREL4
LEPROT
LEPROTL1
LGALS1
LGMN
LGR4
LHFP
LIAS
LIFR
LIG1
LIG3
LIMD1
LIMD2
LIMK2
LIMS1
LIMS3
LIMS3L
LIN7C
[truncated: 2,422 more rows]
