# Supplementary material for: Functional dissection of human cardiac enhancers and noncoding de novo variants in congenital heart disease
Source: Nat Genet. Author manuscript; Available in PMC 2024 Jul 2. (PMC11218660; doi:10.1038/s41588-024-01669-y)
Supplement: Supplemental Data.6 [file NIHMS2001652-supplement-Supplemental_Data_6.xlsx]

## Sheet: Non-redundant_motif_database_wi
seed_motif	cluster_number	genes	genes_fpkm_more_1	genes_fpkm_more_5
LHX6_homeodomain_3	1	LHX6,LHX8	LHX6,LHX8	LHX6,LHX8
ALX3_MA0634.1	2	ALX1,ALX3,ALX4,ARID3B,ARX,BARX1,BSX,DLX1,DLX2,DLX3,DLX4,DLX5,DLX6,EMX1,EMX2,EN1,EN2,ESX1,EVX1,EVX2,GBX1,GBX2,GSX1,GSX2,HESX1,HOXA1,HOXA2,HOXA5,HOXB2,HOXB3,HOXB4,HOXB5,HOXD3,HOXD8,ISL1,ISX,LBX1,LBX2,LHX2,LHX3,LHX4,LHX6,LHX8,LHX9,LMX1A,LMX1B,MEOX1,MEOX2,MIXL1,MNX1,MSX1,MSX2,MSX2,NOBOX,NOTO,PAX4,PAX9,PDX1,POU6F1,POU6F2,PRRX1,PRRX2,RAX,SHOX2,SP7,UNCX,VAX1,VAX2,VSX1,VSX2,RAX2,RAX2,SHOX,VENTX	ALX1,ALX3,ALX4,ARID3B,BARX1,GBX1,GBX2,HESX1,HOXA1,HOXA2,HOXA5,HOXB2,HOXB3,HOXB4,HOXB5,ISL1,LBX1,LBX2,LHX2,LHX3,LHX4,LHX6,LHX8,LHX9,MIXL1,MSX1,MSX2,MSX2,PAX4,PAX9,POU6F1,POU6F2,SP7,UNCX	ALX1,ALX3,ALX4,ARID3B,HOXB2,HOXB3,HOXB4,HOXB5,ISL1,LBX1,LBX2,LHX2,LHX3,LHX4,LHX6,LHX8,LHX9,MSX1,MSX2,MSX2,PAX4,PAX9,SP7
VENTX_homeodomain_2	3	VENTX	VENTX_homeodomain_2	VENTX_homeodomain_2
ISL2_MA0914.1	4	BARX1,HMX1,HMX2,HMX3,ISL2,NKX3-2	BARX1,ISL2,NKX3-2	ISL2,NKX3-2
BARX1_homeodomain_1	5	BARX1,MSX1,MSX2,MSX2,NKX6-1	BARX1,MSX1,MSX2,MSX2,NKX6-1	MSX1,MSX2,MSX2,NKX6-1
BARHL2_MA0635.1	6	BARHL1,BARHL2	BARHL2_MA0635.1	BARHL2_MA0635.1
EMX1_homeodomain_2	7	EMX1,EMX2,EN1,GBX2	GBX2	EMX1_homeodomain_2
ALX1_HUMAN.H11MO.0.B	8	ALX1,ALX3,ALX4,ALX4,ARX,PHOX2A,PHOX2B,PROP1,PRRX1,UNCX,DRGX,DUXA,DUX4	ALX1,ALX3,ALX4,ALX4,PHOX2A,UNCX	ALX1,ALX3,ALX4,ALX4,PHOX2A
Lhx3_MA0135.1	9	LHX3	LHX3	LHX3
HNF1A_HUMAN.H11MO.0.C	10	HNF1A,HNF1B	HNF1A	HNF1A
MEOX2_homeodomain_3	11	MEOX2	MEOX2_homeodomain_3	MEOX2_homeodomain_3
PBX1_HUMAN.H11MO.0.A	12	PBX1,PBX2,PBX3,PKNOX1	PBX1,PBX2,PBX3	PBX1,PBX2,PBX3
NFYA_MA0060.3	13	FOXI1,NFYA,NFYB,NFYC,PBX3,DUX4	NFYA,NFYB,NFYC,PBX3	NFYB,NFYC,PBX3
CUX1_CUT_3	14	CUX1,CUX2,ONECUT1,ONECUT1,ONECUT2,ONECUT3,PAX3,PAX7,PAX9	CUX1,CUX2,PAX3,PAX7,PAX9	PAX3,PAX7,PAX9
CUX1_CUT_1	15	CUX1	CUX1	CUX1_CUT_1
CUX1_CUT_2	16	CUX1,CUX2	CUX1,CUX2	CUX1_CUT_2
CUX2_MOUSE.H11MO.0.C	17	CUX2	CUX2	CUX2_MOUSE.H11MO.0.C
CDX1_HUMAN.H11MO.0.C	18	CDX1	CDX1_HUMAN.H11MO.0.C	CDX1_HUMAN.H11MO.0.C
MEIS1_HUMAN.H11MO.0.A	19	HOXA10,HOXA9,HOXA9,HOXC9,HOXC9,MEIS1	HOXA10,HOXA9,HOXA9,MEIS1	MEIS1
HXA1_HUMAN.H11MO.0.C	20	HOXA1	HOXA1	HXA1_HUMAN.H11MO.0.C
HXB7_HUMAN.H11MO.0.C	21	HOXB7,HOXB8,PBX1,PBX2,PDX1	HOXB7,HOXB8,PBX1,PBX2	HOXB7,HOXB8,PBX1,PBX2
HOXA10_homeodomain_1	22	HOXA10,HOXA11,HOXA13,HOXB13,HOXC10,HOXC11,HOXC12,HOXC13,HOXD11,HOXD12,HOXD13,HOXD9	HOXA10,HOXA11,HOXA13,HOXB13	HOXB13
CPEB1_RRM_1	23	CPEB1,HOXA13,RRM2	CPEB1,HOXA13,RRM2	RRM2
Arid3a_MA0151.1	24	ARID3A,CDX1,CDX2,HOXA10,HOXA11,HOXA13,HOXB13,HOXB13,HOXC10,HOXC11,HOXC12,HOXC13,HOXC9,HOXD11,HOXD12,HOXD13,HOXD9	ARID3A,HOXA10,HOXA11,HOXA13,HOXB13,HOXB13	ARID3A,HOXB13,HOXB13
OTX1_homeodomain_1	25	OTX1,OTX2	OTX1_homeodomain_1	OTX1_homeodomain_1
CRX_HUMAN.H11MO.0.B	26	CRX,DMBX1,GSC2,GSC,OTX1,OTX2,PITX1,PITX3,DPRX,RHOXF1	PITX1,PITX3,RHOXF1	CRX_HUMAN.H11MO.0.B
NKX28_HUMAN.H11MO.0.C	27	NKX2-8	NKX2-8	NKX2-8
NKX25_Mouse.H11MO.0.A	28	NKX2-1,NKX2-2,NKX2-5,NKX3-1	NKX2-1,NKX2-2,NKX2-5,NKX3-1	NKX2-1,NKX2-2,NKX2-5,NKX3-1
LEF1_HMG_1	29	LEF1,TCF7L1,TCF7L1,TCF7L2,TCF7L2,TCF7	LEF1,TCF7L1,TCF7L1,TCF7L2,TCF7L2,TCF7	TCF7L1,TCF7L1,TCF7L2,TCF7L2,TCF7
HNF4A_HUMAN.H11MO.0.A	30	HNF4A,HNF4G,NR2C2,NR2F1,NR2F6,NR1H2,NR1H3,RXRA,RXRA,RXRB,RXRG	HNF4A,NR2C2,NR2F1,NR2F6,NR1H2,NR1H3,RXRA,RXRA,RXRG	HNF4A,NR2C2,NR2F1,NR2F6,NR1H2,NR1H3
NR2E3_HUMAN.H11MO.0.C	31	NR2E3	NR2E3	NR2E3_HUMAN.H11MO.0.C
PPARG_HUMAN.H11MO.0.A	32	NR4A1,NR2C2,NR2F1,PPARA,PPARA,PPARG,PPARG,RARA,RORA,RXRA,RXRA,RXRA	NR4A1,NR2C2,NR2F1,PPARA,PPARA,RARA,RORA,RXRA,RXRA,RXRA	NR2C2,NR2F1,RARA
RXRA_nuclearreceptor_2	33	RXRA,RXRG	RXRA,RXRG	RXRA_nuclearreceptor_2
THRA_nuclearreceptor_1	34	THRA,THRB	THRA	THRA
NR4A2_nuclearreceptor_2	35	NR4A2	NR4A2	NR4A2_nuclearreceptor_2
ERR1_HUMAN.H11MO.0.A	36	ESRRA,ESRRB,ESRRG,ESRRA,ESRRB,ESRRG	ESRRA,ESRRG,ESRRA,ESRRG	ESRRA,ESRRA
THRB_nuclearreceptor_3	37	THRB	THRB_nuclearreceptor_3	THRB_nuclearreceptor_3
NR4A2_nuclearreceptor_1	38	NR4A2	NR4A2	NR4A2_nuclearreceptor_1
THRB_nuclearreceptor_2	39	THRB	THRB_nuclearreceptor_2	THRB_nuclearreceptor_2
ERR2_MOUSE.H11MO.0.A	40	NR5A1,NR5A2,NR6A1,RARA,RXRA,RXRG,ESRRB	NR5A1,NR5A2,NR6A1,RARA,RXRA,RXRG	RARA
COT1_MOUSE.H11MO.0.B	41	ESRRA,ESRRG,NR4A1,NR4A2,NR2C1,NR2F1,NR2F1,NR2F2,NR2F2,RARA,RARA,RARA,RARB,RARG,RORA,RXRA,RXRG	ESRRA,ESRRG,NR4A1,NR4A2,NR2C1,NR2F1,NR2F1,NR2F2,NR2F2,RARA,RARA,RARA,RARB,RARG,RORA,RXRA,RXRG	ESRRA,NR2C1,NR2F1,NR2F1,NR2F2,NR2F2,RARA,RARA,RARA,RARB
NR2F1_nuclearreceptor_2	42	NR2F1,NR2F6,RARA,RARB,RARG,RORA	NR2F1,NR2F6,RARA,RARB,RARG,RORA	NR2F1,NR2F6,RARA,RARB
NR2E1_nuclearreceptor_1	43	NR2E1	NR2E1	NR2E1_nuclearreceptor_1
RXRA+VDR_MA0074.1	44	RXRA,VDR,VDR	RXRA	RXRA+VDR_MA0074.1
RARA_nuclearreceptor_1	45	NR1H3,NR1H3,NR1H4,NR1I2,NR1I3,RARA,RARB,RARG,RXRA,RXRB,THRA,THRB	NR1H3,NR1H3,NR1H4,NR1I2,NR1I3,RARA,RARB,RARG,RXRA,THRA	NR1H3,NR1H3,NR1H4,NR1I2,NR1I3,RARA,RARB,THRA
ESR1_HUMAN.H11MO.0.A	46	ESR1,ESR2,PPARG,RARG	RARG	ESR1_HUMAN.H11MO.0.A
NR1A4+RXRA_MA1146.1	47	NR4A2,NR6A1,NR1H4,RXRA,RXRA	NR4A2,NR6A1,NR1H4,RXRA,RXRA	NR1H4
NR1D1_HUMAN.H11MO.0.B	48	NR1D1,NR1D2,RORA,RORB,RORC,RORC	NR1D1,NR1D2,RORA	NR1D1,NR1D2
FOS+JUN_MA1126.1	49	ATF1,ATF2,ATF3,CREB1,CREM,FOSB,FOSB,FOS,FOSL1,FOSL1,FOSL2,FOSL2,FOSL2,JUNB,JUNB,JUNB,JUNB,JUND,JUND,JUN,JUN,JUN,JUN,JUN	ATF1,ATF2,ATF3,CREB1,CREM,FOSB,FOSB,FOSL1,FOSL1,FOSL2,FOSL2,FOSL2,JUNB,JUNB,JUNB,JUNB,JUND,JUND,JUN,JUN,JUN,JUN,JUN	ATF1,ATF2,ATF3,CREB1,JUNB,JUNB,JUNB,JUNB,JUND,JUND,JUN,JUN,JUN,JUN,JUN
ATF7_MA0834.1	50	ATF7,BATF3,CREB3,CREB5,JDP2,JUND,JUN,MAFB,XBP1	ATF7,CREB3,CREB5,JDP2,JUND,JUN,MAFB,XBP1	ATF7,CREB3,CREB5,JUND,JUN,XBP1
ATF4_HUMAN.H11MO.0.A	51	ATF4,CEBPG,DDIT3	ATF4,CEBPG,DDIT3	ATF4,DDIT3
CEBPA_HUMAN.H11MO.0.A	52	CEBPA,CEBPB,CEBPD,CEBPE,CEBPG,DBP,HLF,NFIL3,TEF	CEBPA,CEBPB,CEBPD,CEBPG,DBP,NFIL3,TEF	CEBPB,CEBPD
BACH1_HUMAN.H11MO.0.A	53	BACH1,BACH1,BACH2,MAFK,MAF,NFE2L2,NFE2L2,NFE2,NFE2	BACH1,BACH1,BACH2,MAFK,MAF,NFE2L2,NFE2L2,NFE2,NFE2	MAFK,MAF,NFE2L2,NFE2L2
ATF3_MOUSE.H11MO.0.A	54	ATF3,BATF,FOSB,FOSB,FOS,FOS,FOS,FOS,FOSL1,FOSL1,FOSL1,FOSL1,FOSL2,FOSL2,FOSL2,FOSL2,JDP2,JUNB,JUNB,JUNB,JUNB,JUNB,JUNB,JUND,JUND,JUND,JUND,JUN,JUN,JUN,JUN,JUN,JUN,NFE2L1,NFE2	ATF3,FOSB,FOSB,FOSL1,FOSL1,FOSL1,FOSL1,FOSL2,FOSL2,FOSL2,FOSL2,JDP2,JUNB,JUNB,JUNB,JUNB,JUNB,JUNB,JUND,JUND,JUND,JUND,JUN,JUN,JUN,JUN,JUN,JUN,NFE2L1,NFE2	ATF3,JUNB,JUNB,JUNB,JUNB,JUNB,JUNB,JUND,JUND,JUND,JUND,JUN,JUN,JUN,JUN,JUN,JUN,NFE2L1
MAFB_HUMAN.H11MO.0.B	55	MAFB,MAFF,MAFG,MAFK,MAF,NRL	MAFB,MAFF,MAFG,MAFK,MAF	MAFF,MAFK,MAF
ZN317_HUMAN.H11MO.0.C	56	ZNF317	ZNF317	ZNF317
ZN547_HUMAN.H11MO.0.C	57	ZNF547	ZNF547	ZNF547
ARNTL_bHLH_1	58	ARNT,ARNTL,BHLHB9,BHLHE40,BHLHE40,BHLHE41,CLOCK,CREB3L1,CREB3L2,HES5,HES7,HEY1,HEY2,ID2,MAX,MITF,MLXIPL,MLXIP,MLX,MNT,NPAS2,SREBF1,SREBF2,TFEB,TFEC,TFE3,USF1,USF2,ARNTL	ARNT,ARNTL,BHLHB9,BHLHE40,BHLHE40,BHLHE41,CLOCK,CREB3L1,CREB3L2,HES5,HES7,HEY1,HEY2,ID2,MAX,MITF,MLX,MNT,NPAS2,SREBF1,SREBF2,TFEB,TFE3,USF1,USF2,ARNTL	BHLHB9,CREB3L1,CREB3L2,HES5,HES7,HEY1,HEY2,ID2,MLX,SREBF1,SREBF2,TFEB,USF1,USF2
MYCN_HUMAN.H11MO.0.A	59	CLOCK,HES1,HES2,MAX,MAX,MXI1,MYC,MYC,MYCN,TCFL5	CLOCK,HES1,HES2,MAX,MAX,MXI1,MYC,MYC,MYCN,TCFL5	HES1,HES2,MYCN,TCFL5
ARNT+HIF1A_MA0259.1	60	ARNT,ARNT,EPAS1,HIF1A,HIF1A	ARNT,ARNT,HIF1A,HIF1A	HIF1A,HIF1A
ATF6A_HUMAN.H11MO.0.B	61	ATF6,CREB3,CREB3L1,CREB3L2,XBP1	ATF6,CREB3,CREB3L1,CREB3L2,XBP1	ATF6,CREB3,CREB3L1,CREB3L2,XBP1
Atoh1.mouse_bHLH_1	62	ATOH1,BHLHA15,BHLHE22,BHLHE23,NEUROD2,NEUROG1,NEUROG2,OLIG1,OLIG2,OLIG3,TWIST2	BHLHA15,BHLHE22,BHLHE23,TWIST2	TWIST2
ATOH1_HUMAN.H11MO.0.B	63	ATOH1,LYL1,MSGN1,NEUROD1,NEUROD1,NEUROD2,NEUROG2,OLIG2,PTF1A,TAL1,TCF3,TWIST1	LYL1,TCF3,TWIST1	TCF3,TWIST1
HEN1_HUMAN.H11MO.0.C	64	NHLH1	NHLH1	HEN1_HUMAN.H11MO.0.C
ASCL1_HUMAN.H11MO.0.A	65	ASCL1,ASCL2,BHLHA15,MSC,MYF6,MYOD1,MYOG,NHLH1,TCF12,TCF21,TCF3,TFAP4,TWIST1,ZBTB18,ZBTB18,ZNF99	ASCL1,ASCL2,BHLHA15,MYOD1,MYOG,NHLH1,TCF12,TCF21,TCF3,TFAP4,TWIST1,ZBTB18,ZBTB18,ZNF99	TCF12,TCF21,TCF3,TWIST1,ZBTB18,ZBTB18,ZNF99
SCRT1_C2H2_1	66	SCRT1,SCRT2	SCRT1,SCRT2	SCRT1_C2H2_1
SNAI2_C2H2_1	67	SNAI2,ZEB1	SNAI2,ZEB1	SNAI2
FIGLA_MA0820.1	68	FIGLA,ID4,MESP1,SNAI1,SNAI2,TCF12,TCF3,TCF4,TCF4,ZEB1	ID4,SNAI1,SNAI2,TCF12,TCF3,TCF4,TCF4,ZEB1	ID4,SNAI1,SNAI2,TCF12,TCF3,TCF4,TCF4
MEIS1_MA0498.2	69	MEIS1,MEIS2,MEIS3,MEIS3,PKNOX1,PKNOX2,TGIF1,TGIF2,TGIF2LX	MEIS1,MEIS2,MEIS3,MEIS3,TGIF1,TGIF2	MEIS1,MEIS2,MEIS3,MEIS3,TGIF1,TGIF2
T_TBX_1	70	TBX19,TBX6,T,T	TBX19,TBX6	TBX19,TBX6
MGA_TBX_2	71	MGA,TBX21,TBX2,TBX4,TBX5,TBX6	MGA,TBX21,TBX2,TBX4,TBX5,TBX6	TBX21,TBX2,TBX4,TBX5,TBX6
TBX3_HUMAN.H11MO.0.C	72	EOMES,TBX21,TBX3,TBX6	TBX21,TBX3,TBX6	TBX21,TBX3,TBX6
EOMES_MA0800.1	73	EOMES,MGA,TBR1,TBX15,TBX1,TBX20,TBX21,TBX2,TBX4,TBX5,TBX6,ZNF18	MGA,TBR1,TBX15,TBX1,TBX20,TBX21,TBX2,TBX4,TBX5,TBX6,ZNF18	TBX15,TBX1,TBX20,TBX21,TBX2,TBX4,TBX5,TBX6,ZNF18
SREBF1_MA0595.1	74	SREBF1,SREBF1,SREBF2,SREBF2	SREBF1,SREBF1,SREBF2,SREBF2	SREBF1,SREBF1,SREBF2,SREBF2
ZN257_HUMAN.H11MO.0.C	75	ZNF257	ZNF257	ZNF257
FOXH1_HUMAN.H11MO.0.A	76	FOXH1	FOXH1	FOXH1
FOXO1_forkhead_2	77	FOXO1,FOXO3,FOXO4,FOXO6	FOXO1,FOXO3,FOXO4,FOXO6	FOXO1_forkhead_2
FOXI1_forkhead_2	78	FOXI1,FOXJ2,FOXJ3	FOXJ2,FOXJ3	FOXJ2,FOXJ3
ANDR_HUMAN.H11MO.0.A	79	AR,FOXA1,FOXA2,FOXA3,FOXB1,FOXC1,FOXC2,FOXD3,FOXK1,FOXK2,FOXM1,FOXO1,FOXP1,FOXP2	FOXC1,FOXC2,FOXK1,FOXK2,FOXM1,FOXO1,FOXP1,FOXP2	FOXM1,FOXP1,FOXP2
FOXC1_forkhead_1	80	FOXC1,FOXC2,FOXD1,FOXD2,FOXD3,FOXF2,FOXG1,FOXI1,FOXJ2,FOXJ3,FOXK1,FOXL1,FOXL2,FOXO1,FOXO3,FOXO4,FOXO6,FOXP2,FOXP3,FOXQ1	FOXC1,FOXC2,FOXF2,FOXJ2,FOXJ3,FOXK1,FOXL1,FOXL2,FOXO1,FOXO3,FOXO4,FOXO6,FOXP2,FOXP3	FOXJ2,FOXJ3,FOXP2,FOXP3
ZNF435_C2H2_1	81	ZNF99	ZNF99	ZNF99
POU4F1_POU_1	82	POU1F1,POU3F1,POU3F2,POU3F3,POU3F4,POU4F1,POU4F2,POU4F3	POU1F1,POU3F1,POU3F2,POU3F3,POU3F4,POU4F1,POU4F2,POU4F3	POU4F1_POU_1
PIT1_HUMAN.H11MO.0.C	83	POU1F1,POU2F1,POU2F2,POU2F3,POU3F1,POU3F2,POU3F3,POU5F1P5	POU1F1,POU2F1,POU2F2,POU2F3,POU3F1,POU3F2,POU3F3,POU5F1P5	POU5F1P5
NANOG_HUMAN.H11MO.0.A	84	NANOG,POU3F1,POU5F1,POU5F1,SOX2,SOX2	POU3F1,POU5F1,POU5F1,SOX2,SOX2	SOX2,SOX2
PO2F1_HUMAN.H11MO.0.C	85	POU1F1,POU2F1,POU2F1,POU2F2,POU2F2,POU2F3,POU3F1,POU3F2,POU3F3,POU3F4,POU5F1,POU5F1B,POU5F1P5	POU1F1,POU2F1,POU2F1,POU2F2,POU2F2,POU2F3,POU3F1,POU3F2,POU3F3,POU3F4,POU5F1,POU5F1P5	POU5F1P5
ARI5B_HUMAN.H11MO.0.C	86	ARID5B	ARID5B	ARID5B
FOXB1_forkhead_2	87	FOXB1,FOXC1,FOXC2,FOXD2,FOXD3	FOXC1,FOXC2	FOXB1_forkhead_2
Arid5a_MA0602.1	88	ARID5A	ARID5A	ARID5A
SOX10_HUMAN.H11MO.0.B	89	SOX10,SOX13,SOX15,SOX17,SOX2,SOX3,SOX4,SOX6,SOX9,SRY	SOX10,SOX13,SOX15,SOX17,SOX2,SOX3,SOX4,SOX6,SOX9	SOX10,SOX13,SOX15,SOX17,SOX2,SOX3,SOX4,SOX6,SOX9
DMRT1_MOUSE.H11MO.0.C	90	DMRTB1,DMRT1	DMRT1_MOUSE.H11MO.0.C	DMRT1_MOUSE.H11MO.0.C
SOX5_HUMAN.H11MO.0.C	91	SOX5	SOX5	SOX5
SOX10_HMG_4	92	SOX10,SOX14,SOX15,SOX17,SOX18,SOX1,SOX21,SOX2,SOX3,SOX7,SOX8,SOX9,SRY	SOX10,SOX14,SOX15,SOX17,SOX18,SOX1,SOX21,SOX2,SOX3,SOX7,SOX8,SOX9	SOX10,SOX14,SOX15,SOX17,SOX18,SOX1,SOX21,SOX2,SOX3,SOX7,SOX8,SOX9
SOX10_HMG_1	93	SOX10,SOX11,SOX14,SOX15,SOX17,SOX18,SOX1,SOX21,SOX2,SOX3,SOX4,SOX7,SOX8,SOX9,SRY	SOX10,SOX11,SOX14,SOX15,SOX17,SOX18,SOX1,SOX21,SOX2,SOX3,SOX4,SOX7,SOX8,SOX9	SOX10,SOX11,SOX14,SOX15,SOX17,SOX18,SOX1,SOX21,SOX2,SOX3,SOX4,SOX7,SOX8,SOX9
SOX10_HMG_3	94	SOX10,SOX14,SOX15,SOX18,SOX1,SOX21,SOX2,SOX3,SOX8,SOX9,SRY	SOX10,SOX14,SOX15,SOX18,SOX1,SOX21,SOX2,SOX3,SOX8,SOX9	SOX10,SOX14,SOX15,SOX18,SOX1,SOX21,SOX2,SOX3,SOX8,SOX9
SPI1_ETS_1	95	ETS2,SPIB,SPIC,SPI1	ETS2,SPI1	SPI1_ETS_1
EHF_HUMAN.H11MO.0.B	96	EHF,ELF2,ELF3,ELF5,ELK4,ERG,ETS1,ETS2,ETV2,ETV4,ETV5,ETV6,FEV,FLI1	ELF2,ELF3,ELF5,ELK4,ETS1,ETS2,ETV2,ETV4,ETV5,ETV6,FLI1	ELF2,ELF3,ELF5,ELK4,ETV2,ETV4,ETV5,ETV6
MECP2_HUMAN.H11MO.0.C	97	MECP2	MECP2	MECP2_HUMAN.H11MO.0.C
EHF_ETS_1	98	EHF,ELF1,ELF2,ELF3,ELF4,ELF5,ELK1,ELK3,ELK4,ERF,ERG,ETS1,ETS2,ETV1,ETV2,ETV3,ETV4,ETV5,ETV6,FEV,FLI1,GABPA,SPDEF,ZBTB7A	ELF1,ELF2,ELF3,ELF4,ELF5,ELK1,ELK3,ELK4,ERF,ETS1,ETS2,ETV1,ETV2,ETV3,ETV4,ETV5,ETV6,FLI1,GABPA,ZBTB7A	ELF1,ELF2,ELF3,ELF4,ELF5,ELK1,ELK3,ELK4,ERF,ETV1,ETV2,ETV3,ETV4,ETV5,ETV6,GABPA
NFAT5_MA0606.1	99	NFATC1,NFATC3,NFAT5,NFAT5	NFATC1,NFATC3,NFAT5,NFAT5	NFAT5_MA0606.1
NFAC1_MOUSE.H11MO.0.A	100	NFATC1,NFATC2,NFATC2,NFATC3,NFATC4	NFATC1,NFATC2,NFATC2,NFATC3,NFATC4	NFAC1_MOUSE.H11MO.0.A
NFAC1_HUMAN.H11MO.0.B	101	NFATC1,PRDM6	NFATC1,PRDM6	PRDM6
NFATC1_NFAT_2	102	NFATC1,NFAT5	NFATC1,NFAT5	NFATC1_NFAT_2
IRF5_IRF_1	103	IRF5,IRF9	IRF5,IRF9	IRF5,IRF9
IRF2_MA0051.1	104	IRF2,IRF3,IRF4,IRF7,IRF8,IRF9,IRF9	IRF2,IRF3,IRF4,IRF7,IRF8,IRF9,IRF9	IRF2,IRF3,IRF4,IRF7,IRF8,IRF9,IRF9
PRDM1_C2H2_1	105	PRDM1	PRDM1	PRDM1
IRF4_HUMAN.H11MO.0.A	106	BCL11A,IRF1,IRF2,IRF3,IRF4,IRF8,STAT1,STAT1,STAT2,STAT2	BCL11A,IRF1,IRF2,IRF3,IRF4,IRF8,STAT1,STAT1,STAT2,STAT2	IRF1,IRF2,IRF3,IRF4,IRF8,STAT1,STAT1,STAT2,STAT2
ZFP28_HUMAN.H11MO.0.C	107	ZFP28	ZFP28	ZFP28
ZIM3_HUMAN.H11MO.0.C	108	ZIM3	ZIM3_HUMAN.H11MO.0.C	ZIM3_HUMAN.H11MO.0.C
EGR1_HUMAN.H11MO.0.A	109	EGR1,EGR2,KLF12,KLF1,KLF3,KLF4,KLF5,KLF6,PATZ1,RREB1,SALL4,SP1,SP2,SP3,SP4,SP5,VEZF1,WT1,ZBTB17,ZNF281	EGR1,EGR2,KLF12,KLF1,KLF3,KLF4,KLF5,KLF6,PATZ1,RREB1,SALL4,SP1,SP2,SP3,SP4,SP5,VEZF1,ZBTB17,ZNF281	KLF12,KLF1,KLF3,KLF4,KLF5,KLF6,PATZ1,SP1,SP2,SP3,SP4,SP5,ZBTB17,ZNF281
ZIC1_HUMAN.H11MO.0.B	110	ZFP92,ZIC1,ZNF740	ZFP92,ZIC1,ZNF740	ZFP92,ZNF740
EGR1_C2H2_1	111	EGR1,EGR2,EGR3,EGR4	EGR1,EGR2,EGR3,EGR4	EGR1_C2H2_1
KLF13_C2H2_1	112	KLF12,KLF13,KLF14,KLF16,KLF1,KLF4,KLF9,SP1,SP3,SP4,SP8	KLF12,KLF13,KLF14,KLF16,KLF1,KLF4,KLF9,SP1,SP3,SP4,SP8	KLF12,KLF13,KLF14,KLF16,KLF1,KLF4,KLF9,SP1,SP3,SP4,SP8
KLF15_HUMAN.H11MO.0.A	113	KLF15,MAZ,TAF1,THAP1,ZSCAN22,ZNF263,ZNF263,ZNF341,ZNF467,ZNF770	KLF15,MAZ,TAF1,THAP1,ZSCAN22,ZNF263,ZNF263,ZNF341,ZNF467,ZNF770	KLF15,MAZ,TAF1,THAP1,ZSCAN22,ZNF263,ZNF263,ZNF341,ZNF467,ZNF770
MZF1_HUMAN.H11MO.0.B	114	MZF1,ZNF816	MZF1,ZNF816	MZF1,ZNF816
Z324A_HUMAN.H11MO.0.C	115	ZNF324	ZNF324	ZNF324
PRDM5_MOUSE.H11MO.0.A	116	PRDM5	PRDM5	PRDM5
EWSR1-FLI1_MA0149.1	117	EWSR1,FLI1	EWSR1,FLI1	EWSR1
ZN436_HUMAN.H11MO.0.C	118	ZNF436	ZNF436	ZNF436
ZN528_HUMAN.H11MO.0.C	119	ZNF528	ZNF528	ZNF528
LEF1_HUMAN.H11MO.0.A	120	LEF1,TCF7,ZNF350	LEF1,TCF7,ZNF350	TCF7,ZNF350
Z354A_HUMAN.H11MO.0.C	121	ZFP82,ZNF354A,ZNF214,ZNF264,ZNF394	ZFP82,ZNF354A,ZNF214,ZNF264,ZNF394	ZFP82,ZNF214,ZNF264,ZNF394
FEZF1_HUMAN.H11MO.0.C	122	FEZF1	FEZF1	FEZF1_HUMAN.H11MO.0.C
ZN274_HUMAN.H11MO.0.A	123	ZNF274	ZNF274	ZNF274
ZNF41_HUMAN.H11MO.0.C	124	ZNF41	ZNF41	ZNF41
SMCA5_HUMAN.H11MO.0.C	125	SMARCA5,ZNF502,ZNF582	SMARCA5,ZNF502,ZNF582	SMARCA5,ZNF502,ZNF582
ZN418_HUMAN.H11MO.0.C	126	ZNF418	ZNF418	ZNF418
ZNF85_HUMAN.H11MO.0.C	127	ZNF85	ZNF85	ZNF85
NFIA_HUMAN.H11MO.0.C	128	NFIA,NFIC	NFIC	NFIA_HUMAN.H11MO.0.C
SMAD3_HUMAN.H11MO.0.B	129	SMAD3,TBX20	SMAD3,TBX20	SMAD3,TBX20
OSR2_HUMAN.H11MO.0.C	130	OSR2	OSR2	OSR2_HUMAN.H11MO.0.C
PRDM9_MOUSE.H11MO.0.C	131	PRDM9	PRDM9	PRDM9
THAP1_MA0597.1	132	THAP1	THAP1	THAP1
ZSC31_HUMAN.H11MO.0.C	133	ZSCAN31	ZSCAN31	ZSCAN31
ZN549_HUMAN.H11MO.0.C	134	ZNF549	ZNF549	ZNF549
ZN134_HUMAN.H11MO.0.C	135	ZNF134	ZNF134	ZNF134
ZN708_HUMAN.H11MO.0.C	136	ZNF708	ZNF708	ZNF708
ZN768_HUMAN.H11MO.0.C	137	ZNF768	ZNF768	ZNF768
BATF3_HUMAN.H11MO.0.B	138	BATF3,BATF	BATF3_HUMAN.H11MO.0.B	BATF3_HUMAN.H11MO.0.B
AIRE_HUMAN.H11MO.0.C	139	AIRE	AIRE_HUMAN.H11MO.0.C	AIRE_HUMAN.H11MO.0.C
ZN563_HUMAN.H11MO.0.C	140	ZNF563	ZNF563	ZNF563
ZN667_HUMAN.H11MO.0.C	141	ZNF667	ZNF667	ZNF667
ZN554_HUMAN.H11MO.0.C	142	ZNF554	ZNF554	ZNF554
ZN140_HUMAN.H11MO.0.C	143	ZNF140	ZNF140	ZNF140
ZFX_HUMAN.H11MO.0.A	144	ZFX	ZFX	ZFX_HUMAN.H11MO.0.A
TYY1_HUMAN.H11MO.0.A	145	YY1,YY1,YY2,ZFP42	YY1,YY1,YY2,ZFP42	YY1,YY1,YY2,ZFP42
ZBTB6_HUMAN.H11MO.0.C	146	ZBTB6	ZBTB6	ZBTB6
SMAD2+SMAD3+SMAD4_MA0513.1	147	SMAD2,SMAD2,SMAD3,SMAD4	SMAD2,SMAD2,SMAD3,SMAD4	SMAD2,SMAD2,SMAD3,SMAD4
HAND1_MOUSE.H11MO.0.C	148	HAND1,HAND1,TCF3	HAND1,HAND1,TCF3	HAND1,HAND1,TCF3
PRD14_HUMAN.H11MO.0.A	149	PRDM14	PRDM14	PRDM14
Spz1_MA0111.1	150	SPZ1	Spz1_MA0111.1	Spz1_MA0111.1
REST_HUMAN.H11MO.0.A	151	REST	REST	REST_HUMAN.H11MO.0.A
ZN322_HUMAN.H11MO.0.B	152	ZNF322	ZNF322	ZNF322
SMAD2_MOUSE.H11MO.0.A	153	SMAD2,ZNF335	SMAD2,ZNF335	SMAD2,ZNF335
ZN382_HUMAN.H11MO.0.C	154	ZNF382	ZNF382	ZNF382
KAISO_HUMAN.H11MO.0.A	155	ZBTB33,ZBTB33	ZBTB33,ZBTB33	ZBTB33,ZBTB33
E2F1_HUMAN.H11MO.0.A	156	E2F1,E2F3,E2F4,E2F6,E2F7,TFDP1	E2F1,E2F3,E2F4,E2F6,E2F7,TFDP1	E2F1,E2F3,E2F4,E2F6,E2F7,TFDP1
E2F7_E2F_1	157	E2F7,E2F8,E4F1	E2F7,E2F8,E4F1	E2F7,E2F8,E4F1
E2F2_HUMAN.H11MO.0.B	158	E2F2,E2F5	E2F2,E2F5	E2F2,E2F5
REL_HUMAN.H11MO.0.B	159	REL	REL	REL_HUMAN.H11MO.0.B
NFKB1_HUMAN.H11MO.1.B	160	NFKB1,NFKB2,RELA,RELB,REL,TF65	NFKB1,NFKB2,RELA,REL,TF65	RELA,TF65
NFKB1_MA0105.4	161	NFAT5,NFKB1,NFKB2	NFAT5,NFKB1,NFKB2	NFKB1_MA0105.4
RELB_MA1117.1	162	MZF1,RELB	MZF1	MZF1
ZNF282_C2H2_1	163	ZNF282	ZNF282	ZNF282
FOXO1_forkhead_3	164	FOXO1,FOXO3,FOXO4,FOXO6	FOXO1,FOXO3,FOXO4,FOXO6	FOXO1_forkhead_3
RBPJ_MA1116.1	165	RBPJ,RBPJ,ZNF75A	RBPJ,RBPJ,ZNF75A	RBPJ_MA1116.1
TEAD1_HUMAN.H11MO.0.A	166	TEAD1,TEAD2,TEAD3,TEAD4	TEAD1,TEAD2,TEAD3,TEAD4	TEAD1,TEAD2,TEAD3,TEAD4
STAT6_HUMAN.H11MO.0.B	167	STAT6	STAT6	STAT6
NFATC1_NFAT_3	168	NFATC1,NFAT5	NFATC1,NFAT5	NFATC1_NFAT_3
BCL6B_C2H2_1	169	BCL6B	BCL6B	BCL6B
BCL6_HUMAN.H11MO.0.A	170	BCL6	BCL6	BCL6
STA5A_HUMAN.H11MO.0.A	171	STAT5A,STAT5A,STAT5B,STAT5B,STAT1,STAT3,STAT4	STAT5B,STAT5B,STAT1,STAT3,STAT4	STAT1,STAT3,STAT4
ZNF143_C2H2_1	172	ZNF143	ZNF143	ZNF143
IKZF1_HUMAN.H11MO.0.C	173	IKZF1,THAP11,ZNF143,ZNF76	IKZF1,THAP11,ZNF143,ZNF76	THAP11,ZNF143,ZNF76
COE1_HUMAN.H11MO.0.A	174	EBF1,EBF1,EBF4	EBF1,EBF1,EBF4	EBF1,EBF1,EBF4
ZBT48_HUMAN.H11MO.0.C	175	ZBTB48	ZBTB48	ZBTB48
PRD16_MOUSE.H11MO.0.B	176	PRDM9	PRDM9	PRDM9
Znf423_MA0116.1	177	ZNF423	ZNF423	ZNF423
RUNX2_RUNX_2	178	RUNX2,RUNX3,RUNX3	RUNX2_RUNX_2	RUNX2_RUNX_2
PEBB_HUMAN.H11MO.0.C	179	CBFB,RUNX1,RUNX2,RUNX3,RUNX3	CBFB	CBFB
SIX1_MA1118.1	180	SIX1,SIX2,SIX4	SIX1,SIX2,SIX4	SIX1,SIX2,SIX4
GFI1B_HUMAN.H11MO.0.A	181	GFI1B,GFI1	GFI1B_HUMAN.H11MO.0.A	GFI1B_HUMAN.H11MO.0.A
TBP_HUMAN.H11MO.0.A	182	TBP	TBP	TBP
MEF2A_HUMAN.H11MO.0.A	183	MEF2A,MEF2B,MEF2C,MEF2D	MEF2A,MEF2C,MEF2D	MEF2A
SRF_HUMAN.H11MO.0.A	184	SRF	SRF	SRF
HLTF_MA0109.1	185	HLTF	HLTF	HLTF
E2F1_E2F_1	186	E2F1,E2F2,E2F3,E2F4,E4F1	E2F1,E2F2,E2F3,E2F4,E4F1	E2F1,E2F2,E2F3,E2F4,E4F1
HIC2_C2H2_1	187	HIC1,HIC2	HIC1,HIC2	HIC2_C2H2_1
NFIA_MA0670.1	188	NFIA,NFIC	NFIC	NFIA_MA0670.1
NFIA_NFI_1	189	NFIA,NFIB,NFIC,NFIC,NFIX,TLX1	NFIC,NFIC	NFIA_NFI_1
SOX10_HMG_2	190	SOX10,SOX21,SOX7,SOX8,SOX9,SRY	SOX10,SOX21,SOX7,SOX8,SOX9	SOX10,SOX21,SOX7,SOX8,SOX9
SOX9_HMG_3	191	SOX9	SOX9	SOX9
NRF1_HUMAN.H11MO.0.A	192	NRF1,NRF1	NRF1,NRF1	NRF1,NRF1
ZN384_HUMAN.H11MO.0.C	193	ZNF384	ZNF384	ZNF384
ZNF384_MA1125.1	194	ZNF384	ZNF384	ZNF384
HOMEZ_HOMEZ_1	195	HOMEZ	HOMEZ_HOMEZ_1	HOMEZ_HOMEZ_1
IRF7_IRF_2	196	IRF7,IRF9	IRF7,IRF9	IRF7,IRF9
ZN586_HUMAN.H11MO.0.C	197	ZNF586	ZNF586	ZNF586
ZNF24_MA1124.1	198	ZNF24	ZNF24	ZNF24
MZF1_MA0057.1	199	MZF1	MZF1	MZF1
CENPB_CENPB_1	200	CENPB	CENPB	CENPB
GCM1_GCM_1	201	GCM1,GCM2,GCM2	GCM1_GCM_1	GCM1_GCM_1
SOX10_HMG_5	202	SOX10,SOX1,SOX8,SOX9	SOX10,SOX1,SOX8,SOX9	SOX10,SOX1,SOX8,SOX9
FOXG1_forkhead_2	203	FOXG1,FOXJ3,FOXK1	FOXJ3,FOXK1	FOXJ3
IRX5_homeodomain_1	204	IRX2,IRX3,IRX5	IRX2,IRX3,IRX5	IRX2,IRX3,IRX5
Rhox11.mouse_homeodomain_1	205	RHOXF2	RHOXF2	Rhox11.mouse_homeodomain_1
MTF1_C2H2_1	206	MTF1	MTF1	MTF1_C2H2_1
SMAD3_MA0795.1	207	SMAD3,SMAD4	SMAD3,SMAD4	SMAD3,SMAD4
OZF_HUMAN.H11MO.0.C	208	ZNF146,ZNF260	ZNF146,ZNF260	ZNF146,ZNF260
HSFY2_HSF_1	209	HSF5,HSFY2	HSF5	HSF5
HMBOX1_MA0895.1	210	HMBOX1	HMBOX1	HMBOX1_MA0895.1
SPDEF_ETS_2	211	ETS2,SPDEF	ETS2	SPDEF_ETS_2
SPDEF_ETS_3	212	ETS2,SPDEF	ETS2	SPDEF_ETS_3
ZNF524_C2H2_1	213	ZNF524	ZNF524	ZNF524
DMRT3_MA0610.1	214	DMRT3	DMRT3_MA0610.1	DMRT3_MA0610.1
Ddit3+Cebpa_MA0019.1	215	CEBPA,DDIT3	CEBPA,DDIT3	DDIT3
Nr2e3_MA0164.1	216	NR2E3	NR2E3	Nr2e3_MA0164.1
ZBT14_HUMAN.H11MO.0.C	217	ZBTB14	ZBTB14	ZBTB14
ZFP57_MOUSE.H11MO.0.B	218	ZFP57	ZFP57	ZFP57
ZN250_HUMAN.H11MO.0.C	219	ZNF250	ZNF250	ZNF250
ZN490_HUMAN.H11MO.0.C	220	ZNF490	ZNF490	ZNF490
ZNF354C_MA0130.1	221	ZNF354C	ZNF354C	ZNF354C
ZNF784_C2H2_1	222	ZNF784	ZNF784	ZNF784
GMEB2_SAND_2	223	GMEB2	GMEB2	GMEB2_SAND_2
LIN54_MA0619.1	224	LIN54	LIN54	LIN54
PRDM4_C2H2_1	225	PRDM4	PRDM4	PRDM4
ZBTB49_C2H2_1	226	ZBTB49	ZBTB49	ZBTB49
ZN136_HUMAN.H11MO.0.C	227	ZNF136	ZNF136	ZNF136
ZN431_MOUSE.H11MO.0.C	228	ZNF99	ZNF99	ZNF99
ZNF306_C2H2_1	229	ZNF99	ZNF99	ZNF99
ZNF713_C2H2_1	230	ZNF713	ZNF713	ZNF713
ZNF8_HUMAN.H11MO.0.C	231	ZNF8	ZNF8	ZNF8
Zfp652.mouse_C2H2_1	232	ZFP92	ZFP92	ZFP92
Tp53.mouse_p53l_2	233	TP53	TP53	TP53
Tp53.mouse_p53l_1	234	TP53	TP53	TP53
ZNF232_C2H2_1	235	ZNF232	ZNF232	ZNF232
ZNF410_C2H2_1	236	ZNF410	ZNF410	ZNF410
ZBED1_MA0749.1	237	ZBED1,ZNF99	ZBED1,ZNF99	ZBED1,ZNF99
PROX1_MA0794.1	238	PROX1,PROX2	PROX1,PROX2	PROX1,PROX2
MBD2_HUMAN.H11MO.0.B	239	MBD2	MBD2	MBD2
OVOL1_HUMAN.H11MO.0.C	240	OVOL1	OVOL1	OVOL1
EVI1_HUMAN.H11MO.0.B	241	MECOM,MECOM	EVI1_HUMAN.H11MO.0.B	EVI1_HUMAN.H11MO.0.B
GATA4_HUMAN.H11MO.0.A	242	GATA1,GATA1,GATA2,GATA3,GATA4,GATA5,GATA6,GATA6,TAL1,TAL1	GATA1,GATA1,GATA2,GATA3,GATA4,GATA5,GATA6,GATA6	GATA1,GATA1,GATA2,GATA3,GATA4,GATA5,GATA6,GATA6
HIC1_HUMAN.H11MO.0.C	243	HIC1	HIC1	HIC1_HUMAN.H11MO.0.C
ZN121_HUMAN.H11MO.0.C	244	ZNF121	ZNF121	ZNF121
RFX2_RFX_2	245	RFX2,RFX3,RFX4,RFX8	RFX2,RFX3,RFX4,RFX8	RFX2,RFX3,RFX4,RFX8
RFX5_HUMAN.H11MO.0.A	246	RFX5,RFX6	RFX5,RFX6	RFX5,RFX6
RFX1_HUMAN.H11MO.0.B	247	RFX1,RFX2,RFX3,RFX4,RFX5,RFX8	RFX1,RFX2,RFX3,RFX4,RFX5,RFX8	RFX1,RFX2,RFX3,RFX4,RFX5,RFX8
ANDR_MOUSE.H11MO.0.A	248	AR,AR,NR3C1,NR3C1,NR3C2,PGR	NR3C1,NR3C1,NR3C2	NR3C1,NR3C1,NR3C2
HSF1_HSF_1	249	HSF1,HSF2,HSF4,HSF5	HSF1,HSF2,HSF4,HSF5	HSF1,HSF2,HSF4,HSF5
SMCA1_HUMAN.H11MO.0.C	250	SMARCA1	SMARCA1	SMARCA1
ZN680_HUMAN.H11MO.0.C	251	ZNF680	ZNF680	ZNF680
MYBA_MOUSE.H11MO.0.C	252	MYBL1,MYB	MYBL1	MYBA_MOUSE.H11MO.0.C
MYBL1_MA0776.1	253	MYBL1,MYBL2,MYB	MYBL1,MYBL2	MYBL1_MA0776.1
MYBL1_MYB_4	254	MYBL1,MYBL2,MYB	MYBL1,MYBL2	MYBL1_MYB_4
MYBL1_MYB_1	255	MYBL1,MYBL2,MYB	MYBL1,MYBL2	MYBL1_MYB_1
MYBL1_MYB_3	256	MYBL1,MYBL2,MYB,OVOL2	MYBL1,MYBL2,OVOL2	OVOL2
P53_HUMAN.H11MO.0.A	257	TP53,TP53,TP63,TP63,TP73,TP73	TP53,TP53,TP63,TP63,TP73,TP73	TP53,TP53,TP63,TP63,TP73,TP73
GRHL1_CP2_1	258	GRHL1,GRHL2,TFCP2	GRHL1,GRHL2,TFCP2	GRHL1_CP2_1
TF2L1_MOUSE.H11MO.0.C	259	TFCP2L1,TFCP2	TFCP2	TF2L1_MOUSE.H11MO.0.C
ZN329_HUMAN.H11MO.0.C	260	ZNF329	ZNF329	ZNF329
GLIS1_C2H2_1	261	GLIS1,GLIS2,GLIS3	GLIS1_C2H2_1	GLIS1_C2H2_1
GLI1_MOUSE.H11MO.0.C	262	GLI1,GLI2,GLI3,ZBTB7A,ZBTB7B,ZBTB7C	GLI1,GLI2,GLI3,ZBTB7A,ZBTB7B	GLI1_MOUSE.H11MO.0.C
TFAP2A_AP2_6	263	TFAP2A,TFAP2A,TFAP2B,TFAP2C,TFAP4	TFAP2A,TFAP2A,TFAP4	TFAP2A_AP2_6
AP2A_HUMAN.H11MO.0.A	264	TFAP2A,TFAP2A,TFAP2A,TFAP2B,TFAP2B,TFAP2C,TFAP2C,TFAP4	TFAP2A,TFAP2A,TFAP2A,TFAP4	AP2A_HUMAN.H11MO.0.A
CTCFL_HUMAN.H11MO.0.A	265	CTCF,CTCFL	CTCF	CTCF
INSM1_HUMAN.H11MO.0.C	266	INSM1	INSM1_HUMAN.H11MO.0.C	INSM1_HUMAN.H11MO.0.C
ZBT7A_HUMAN.H11MO.0.A	267	ZBTB7A	ZBTB7A	ZBT7A_HUMAN.H11MO.0.A
PLAG1_MA0163.1	268	PLAG1	PLAG1	PLAG1_MA0163.1
ZN320_HUMAN.H11MO.0.C	269	ZNF320	ZNF320	ZNF320
ZN331_HUMAN.H11MO.0.C	270	ZNF331	ZNF331	ZNF331
ZN449_HUMAN.H11MO.0.C	271	ZNF449	ZNF449	ZNF449
ZKSC1_HUMAN.H11MO.0.B	272	ZKSCAN1	ZKSCAN1	ZKSCAN1
ZIC1_C2H2_1	273	ZIC1,ZIC2,ZIC3,ZIC4	ZIC1,ZIC2,ZIC3,ZIC4	ZIC1_C2H2_1
HINFP1_C2H2_1	274	HINFP	HINFP	HINFP1_C2H2_1
HINFP1_C2H2_2	275	HINFP	HINFP	HINFP1_C2H2_2
HINFP1_C2H2_3	276	HINFP	HINFP	HINFP1_C2H2_3
GMEB2_MA0862.1	277	GMEB1,GMEB2	GMEB1,GMEB2	GMEB2_MA0862.1
GMEB2_SAND_3	278	GMEB2	GMEB2	GMEB2_SAND_3
FOXB1_forkhead_1	279	FOXB1	FOXB1_forkhead_1	FOXB1_forkhead_1
Six3_MA0631.1	280	SIX3	SIX3	SIX3
PAX1_MA0779.1	281	PAX1,PAX2,PAX5,PAX6,PAX9,PAX9	PAX1,PAX2,PAX5,PAX6,PAX9,PAX9	PAX1,PAX2,PAX5,PAX6,PAX9,PAX9
PAX5_HUMAN.H11MO.0.A	282	PAX5	PAX5	PAX5
Pax2_MA0067.1	283	PAX2	PAX2	PAX2
AHR_HUMAN.H11MO.0.B	284	AHR,AHR,ARNT	AHR,AHR,ARNT	AHR_HUMAN.H11MO.0.B
KLF8_HUMAN.H11MO.0.C	285	KLF8	KLF8	KLF8
ZSCAN4_C2H2_1	286	ZSCAN4	ZSCAN4	ZSCAN4

## Sheet: Legend
Supplementary Data 6. Non-redundant motif database and expressed TFs in iPSC-CMs.
Non-redundant motif database from Viestra et al. All members of the motif family, and members with expression above 1 or 5 FPKM in iPSC-CMs are shown.
Vierstra, J., Lazar, J., Sandstrom, R., Halow, J., Lee, K., Bates, D., Diegel, M., Dunn, D., Neri, F., Haugen, E., Rynes, E., Reynolds, A., Nelson, J., Johnson, A., Frerker, M., Buckley, M., Kaul, R., Meuleman, W. & Stamatoyannopoulos, J. A. Global reference mapping of human transcription factor footprints. Nature 583, 729–736 (2020).
