# Supplementary material for: Functional dissection of human cardiac enhancers and noncoding de novo variants in congenital heart disease
Source: Nat Genet. Author manuscript; Available in PMC 2024 Jul 2. (PMC11218660; doi:10.1038/s41588-024-01669-y)
Supplement: Supplemental Data.7 [file NIHMS2001652-supplement-Supplemental_Data_7.xlsx]

## Sheet: Data S7 Legend
Supplementary Data 7. ncDNVs in CHD and non-CHD probands of validation cohort.
A subset of ncDNVs from CHD and non-CHD probands were selected based on the indicated criteria. Coordinates are for hg38.

## Sheet: chd_ncDNVs
chromosome	start	end	REF	ALT	proband	category
chr11	45161068	45161068	G	A	1-00008	fetal_enhancer
chr16	83902713	83902713	C	T	1-00008	fetal_enhancer
chr1	39203942	39203942	T	C	1-00017	fetal_enhancer
chr13	38822857	38822857	G	A	1-00017	fetal_enhancer
chr16	81615787	81615787	A	C	1-00017	fetal_enhancer
chr16	85461208	85461208	A	G	1-00017	fetal_enhancer
chr17	57263356	57263356	G	A	1-00017	within15kb_tss:SAMD11:hhe_gene
chr17	69435440	69435440	C	T	1-00017	fetal_enhancer
chr17	75797841	75797841	T	C	1-00017	within15kb_tss:AGRN:hhe_gene
chr2	37826902	37826902	A	G	1-00017	fetal_enhancer
chr2	62680070	62680070	G	A	1-00017	within15kb_tss:AGRN:hhe_gene
chr3	23945994	23945994	A	G	1-00017	fetal_enhancer,within15kb_tss:AGRN:mouseCHD_gene
chr7	157397661	157397661	G	A	1-00017	fetal_enhancer
chr16	87963687	87963687	C	T	1-00025	fetal_enhancer
chr18	74797197	74797197	T	C	1-00025	fetal_enhancer
chr2	27265339	27265339	C	T	1-00025	fetal_enhancer
chr2	61013047	61013047	T	G	1-00025	within15kb_tss:B3GALT6,SDF4:omimCHD_gene
chr22	27872904	27872905	TA	T	1-00025	within15kb_tss:B3GALT6,SDF4:hhe_gene
chr13	106560343	106560343	C	G	1-00045	within15kb_tss:B3GALT6,SDF4:hhe_gene
chr4	143329280	143329280	C	T	1-00045	within15kb_tss:B3GALT6,SDF4:hhe_gene,mouseCHD_gene
chr5	179670701	179670701	G	A	1-00045	within15kb_tss:B3GALT6,SDF4:hhe_gene
chr10	3119419	3119419	A	G	1-00078	fetal_enhancer
chr12	12502958	12502958	A	G	1-00078	within15kb_tss:B3GALT6,SDF4:hhe_gene
chr17	40060143	40060143	C	T	1-00078	within15kb_tss:B3GALT6,SDF4:hhe_gene
chr3	76455772	76455772	A	T	1-00078	nearest_gene_ ROBO2
chr4	7857325	7857325	T	C	1-00078	fetal_enhancer
chr6	107958209	107958209	G	T	1-00078	fetal_enhancer
chr8	10839259	10839259	C	T	1-00078	fetal_enhancer
chr9	122240436	122240436	C	A	1-00078	within15kb_tss:AURKAIP1,CCNL2:hhe_gene
chr17	60469110	60469110	G	A	1-00079	fetal_enhancer
chr18	6622028	6622028	G	A	1-00079	fetal_enhancer
chr6	26047924	26047924	G	C	1-00079	within15kb_tss:AURKAIP1,CCNL2:hhe_gene
chr1	37950982	37950982	G	C	1-00082	within15kb_tss:AURKAIP1,CCNL2:hhe_gene
chr10	71214873	71214873	G	A	1-00082	within15kb_tss:AURKAIP1,CCNL2:hhe_gene
chr11	11841881	11841881	C	A	1-00082	within15kb_tss:CCNL2:hhe_gene
chr19	34179542	34179543	T	TA	1-00082	within15kb_tss:CCNL2:hhe_gene
chr20	32217415	32217415	T	C	1-00082	within15kb_tss:ATAD3C:hhe_gene,mouseCHD_gene
chr22	20993759	20993759	G	T	1-00082	within15kb_tss:ATAD3B,ATAD3C:hhe_gene,multihitWES_gene
chr3	193052926	193052926	T	C	1-00082	fetal_enhancer
chr3	42667577	42667577	C	T	1-00082	within15kb_tss:ATAD3B,ATAD3C:hhe_gene
chr4	139308186	139308186	C	T	1-00082	within15kb_tss:SSU72:hhe_gene,multihitWES_gene,hhe_gene
chr4	83456284	83456288	TTAAG	T	1-00082	fetal_enhancer,within15kb_tss:NADK:hhe_gene
chr5	180789089	180789089	G	A	1-00082	within15kb_tss:GNB1:hhe_gene,mouseCHD_gene
chr9	15462060	15462060	A	G	1-00082	within15kb_tss:GNB1:hhe_gene
chr11	35379614	35379614	G	T	1-00088	fetal_enhancer
chr2	24484137	24484137	G	A	1-00088	within15kb_tss:RER1:hhe_gene
chr8	96591806	96591806	G	T	1-00088	fetal_enhancer
chr1	167642490	167642490	G	T	1-00090	fetal_enhancer,within15kb_tss:RER1:hhe_gene
chr1	43361635	43361635	A	G	1-00090	within15kb_tss:TPRG1L:hhe_gene
chr11	6595481	6595482	CT	C	1-00090	within15kb_tss:TPRG1L:hhe_gene,hhe_gene
chr22	37959114	37959114	C	A	1-00090	within15kb_tss:LRRC47,SMIM1:hhe_gene
chr1	6266609	6266609	C	T	1-00111	within15kb_tss:LRRC47,SMIM1:hhe_gene
chr10	95520824	95520824	G	C	1-00111	fetal_enhancer
chr11	63999883	63999883	T	G	1-00111	within15kb_tss:LRRC47:hhe_gene
chr12	46205752	46205752	A	C	1-00111	fetal_enhancer,within15kb_tss:NPHP4:hhe_gene
chr19	46601652	46601652	G	A	1-00111	within15kb_tss:NPHP4:hhe_gene
chr1	3786589	3786589	C	T	1-00153	within15kb_tss:NPHP4:hhe_gene,hhe_gene
chr10	77973838	77973838	G	A	1-00153	fetal_enhancer
chr17	4168891	4168891	T	C	1-00153	within15kb_tss:RNF207:hhe_gene
chr4	8286188	8286189	CG	C	1-00153	fetal_enhancer
chr12	117030254	117030254	C	A	1-00172	fetal_enhancer
chr17	59894208	59894208	A	G	1-00172	within15kb_tss:GPR153:hhe_gene
chrX	136767298	136767298	G	A	1-00172	fetal_enhancer
chr12	131963148	131963148	C	T	1-00198	within15kb_tss:GPR153:hhe_gene
chr16	88817919	88817919	C	T	1-00198	within15kb_tss:GPR153:hhe_gene
chr2	201229243	201229243	G	A	1-00198	within15kb_tss:PLEKHG5:mouseCHD_gene
chr2	241671927	241671927	C	A	1-00198	within15kb_tss:PLEKHG5:hhe_gene
chr16	30123263	30123263	C	T	1-00225	within15kb_tss:KLHL21:hhe_gene
chr17	78272037	78272037	C	T	1-00225	fetal_enhancer
chr6	44230670	44230670	G	C	1-00225	fetal_enhancer,within15kb_tss:DNAJC11:hhe_gene
chr15	29713696	29713696	A	G	1-00226	within15kb_tss:CAMTA1:hhe_gene
chr16	67848444	67848444	G	A	1-00226	within15kb_tss:PARK7:hhe_gene
chr19	15258563	15258563	C	T	1-00226	within15kb_tss:RERE:hhe_gene
chr4	6771185	6771185	T	C	1-00226	within15kb_tss:CLSTN1:hhe_gene
chr11	15883004	15883004	C	G	1-00235	fetal_enhancer
chr15	75351181	75351181	G	A	1-00235	within15kb_tss:UBE4B:hhe_gene
chr2	221568370	221568370	C	T	1-00235	fetal_enhancer
chr4	76241419	76241419	A	G	1-00235	within15kb_tss:PGD:hhe_gene
chr5	157474121	157474121	C	T	1-00235	fetal_enhancer
chr5	32311288	32311288	C	A	1-00235	fetal_enhancer
chr8	67342145	67342145	G	C	1-00235	fetal_enhancer
chr12	26942072	26942072	G	A	1-00241	within15kb_tss:CASZ1:hhe_gene
chr14	23144711	23144711	C	G	1-00241	fetal_enhancer
chr14	67365031	67365031	A	G	1-00241	within15kb_tss:CASZ1:hhe_gene
chr15	84850567	84850567	T	C	1-00241	fetal_enhancer
chr20	63489904	63489904	G	A	1-00241	within15kb_tss:EXOSC10:hhe_gene
chr6	43618001	43618001	A	G	1-00241	within15kb_tss:KIAA2013,PLOD1:hhe_gene
chr1	12613548	12613548	A	T	1-00271	fetal_enhancer
chr14	74870692	74870692	C	T	1-00271	within15kb_tss:KIAA2013,PLOD1:hhe_gene
chr4	105966162	105966162	A	G	1-00271	fetal_enhancer
chr5	173918710	173918710	C	T	1-00271	fetal_enhancer
chr7	139746196	139746196	G	C	1-00271	fetal_enhancer
chr7	49774429	49774429	G	C	1-00271	fetal_enhancer
chr8	37479339	37479339	G	A	1-00271	fetal_enhancer
chr20	3852767	3852767	C	T	1-00277	within15kb_tss:KIAA2013,PLOD1:multihitWES_gene
chr7	27729740	27729740	T	C	1-00277	within15kb_tss:KIAA2013,PLOD1:hhe_gene,mouseCHD_gene
chr12	3267714	3267714	A	C	1-00287	fetal_enhancer
chr15	38444518	38444518	G	C	1-00287	within15kb_tss:PLOD1:hhe_gene
chr17	46030572	46030572	G	A	1-00287	within15kb_tss:PDPN:hhe_gene,omimCHD_gene
chr18	56611668	56611668	T	C	1-00287	within15kb_tss:FBLIM1:hhe_gene
chr7	101237976	101237976	C	T	1-00287	fetal_enhancer,within15kb_tss:FBLIM1:hhe_gene
chr16	193923	193923	C	T	1-00294	within15kb_tss:MFAP2:hhe_gene
chr17	17054700	17054700	A	G	1-00294	fetal_enhancer,within15kb_tss:SDHB:hhe_gene
chr8	103026936	103026936	T	G	1-00294	within15kb_tss:EMC1:hhe_gene
chr8	103027171	103027171	A	G	1-00294	within15kb_tss:EMC1:hhe_gene
chr1	23682004	23682004	C	T	1-00298	within15kb_tss:EMC1:hhe_gene,omimCHD_gene
chr19	12652998	12652998	T	C	1-00298	within15kb_tss:DDOST:hhe_gene
chr2	74957627	74957627	G	C	1-00298	fetal_enhancer,within15kb_tss:HP1BP3:hhe_gene
chr6	139138256	139138256	A	G	1-00298	fetal_enhancer
chr6	53932595	53932596	AT	A	1-00298	within15kb_tss:ECE1:hhe_gene
chr7	137454311	137454311	C	T	1-00298	fetal_enhancer
chr12	11864977	11864977	C	T	1-00325	fetal_enhancer
chr14	81481946	81481946	G	A	1-00325	within15kb_tss:ECE1:hhe_gene
chr7	6262980	6262980	C	T	1-00325	fetal_enhancer
chr1	210240384	210240384	T	C	1-00328	fetal_enhancer
chr12	117044790	117044790	G	A	1-00328	fetal_enhancer
chr14	64865854	64865854	C	T	1-00328	fetal_enhancer
chr18	76359142	76359142	C	T	1-00328	within15kb_tss:HSPG2:hhe_gene
chr20	35627631	35627631	C	T	1-00328	within15kb_tss:CDC42:hhe_gene
chr3	122388971	122388972	G	GC	1-00328	within15kb_tss:KDM1A:hhe_gene
chr4	151103849	151103849	G	A	1-00328	within15kb_tss:ZNF436:hhe_gene
chr4	38870447	38870447	T	A	1-00328	fetal_enhancer,within15kb_tss:ZNF436:hhe_gene
chr5	74737468	74737468	T	C	1-00328	within15kb_tss:ID3:hhe_gene
chr6	116602489	116602489	A	G	1-00328	within15kb_tss:RPL11:omimCHD_gene
chr8	98047889	98047889	G	A	1-00328	within15kb_tss:RPL11:hhe_gene
chr15	40917391	40917391	A	T	1-00329	within15kb_tss:SRRM1:mouseCHD_gene
chr20	3766007	3766007	G	A	1-00329	within15kb_tss:CLIC4:hhe_gene
chr20	44140807	44140807	T	A	1-00329	fetal_enhancer
chr4	102737409	102737409	G	C	1-00329	fetal_enhancer
chr4	7862497	7862497	T	G	1-00329	fetal_enhancer
chr9	121785063	121785067	CCTGA	C	1-00329	fetal_enhancer
chr13	20808397	20808397	A	G	1-00330	fetal_enhancer
chr14	22858754	22858754	A	C	1-00330	within15kb_tss:SYF2:hhe_gene
chr16	69848671	69848671	T	C	1-00330	fetal_enhancer
chr3	13484672	13484672	G	A	1-00330	fetal_enhancer
chr3	184769826	184769826	C	G	1-00330	fetal_enhancer
chr6	132519935	132519935	A	G	1-00330	within15kb_tss:SYF2:hhe_gene
chr7	157325368	157325368	C	T	1-00330	within15kb_tss:MTFR1L:hhe_gene
chr8	124041333	124041337	TGACA	T	1-00330	fetal_enhancer
chrX	85001299	85001299	G	T	1-00330	within15kb_tss:STMN1:hhe_gene
chr1	224366196	224366196	C	G	1-00375	within15kb_tss:STMN1:hhe_gene
chr10	512631	512631	G	A	1-00375	fetal_enhancer
chr17	45161348	45161348	C	G	1-00375	within15kb_tss:STMN1:mouseCHD_gene
chr19	38611751	38611751	G	A	1-00375	within15kb_tss:STMN1:hhe_gene
chr19	5614312	5614312	A	C	1-00375	within15kb_tss:STMN1:hhe_gene
chr2	61014935	61014935	A	T	1-00375	within15kb_tss:TRIM63:omimCHD_gene
chr4	165366492	165366492	T	C	1-00375	within15kb_tss:TRIM63:hhe_gene
chr6	169762277	169762277	G	T	1-00375	within15kb_tss:SH3BGRL3:hhe_gene
chr1	26060753	26060753	C	T	1-00380	fetal_enhancer,within15kb_tss:SH3BGRL3:hhe_gene
chr13	106533501	106533501	G	A	1-00387	fetal_enhancer
chr13	32168376	32168376	T	C	1-00387	fetal_enhancer
chr13	79335346	79335346	G	A	1-00387	within15kb_tss:LIN28A:hhe_gene
chr4	56644426	56644426	T	G	1-00387	within15kb_tss:LIN28A:hhe_gene,mouseCHD_gene
chr7	149870952	149870952	T	A	1-00387	fetal_enhancer
chr7	158861052	158861052	G	A	1-00387	fetal_enhancer,within15kb_tss:LIN28A:omimCHD_gene
chr10	45006890	45006890	A	G	1-00395	within15kb_tss:HMGN2:hhe_gene
chr15	75455965	75455965	G	A	1-00395	within15kb_tss:HMGN2:hhe_gene
chr1	109540659	109540659	G	A	1-00403	within15kb_tss:ARID1A:hhe_gene
chr1	1234827	1234827	C	G	1-00403	within15kb_tss:ARID1A:omimCHD_gene,hhe_gene
chr11	9591678	9591688	CAGGGGTATGT	C	1-00403	fetal_enhancer
chr15	41966538	41966538	A	G	1-00403	fetal_enhancer,within15kb_tss:ARID1A:hhe_gene
chr15	43413702	43413702	A	T	1-00403	within15kb_tss:PIGV:hhe_gene
chr16	69357279	69357280	TC	T	1-00403	within15kb_tss:PIGV:hhe_gene
chr10	100357412	100357412	T	C	1-00415	within15kb_tss:SLC9A1:hhe_gene
chr14	54626513	54626513	C	T	1-00415	fetal_enhancer
chr16	3972541	3972541	G	C	1-00415	fetal_enhancer
chr19	29909554	29909554	G	T	1-00415	within15kb_tss:WASF2:hhe_gene
chr20	62919748	62919748	G	A	1-00415	fetal_enhancer,within15kb_tss:AHDC1:hhe_gene
chr6	33684271	33684271	G	C	1-00415	within15kb_tss:PPP1R8:hhe_gene
chr13	110447752	110447752	G	A	1-00419	fetal_enhancer
chr13	112679396	112679396	C	T	1-00419	within15kb_tss:EYA3:hhe_gene,mouseCHD_gene
chr6	130851579	130851579	G	A	1-00419	within15kb_tss:PHACTR4:hhe_gene
chr7	100448907	100448907	A	C	1-00419	fetal_enhancer
chr10	125007564	125007564	G	A	1-00420	fetal_enhancer,within15kb_tss:YTHDF2:hhe_gene,mouseCHD_gene
chr10	132575619	132575619	G	A	1-00420	fetal_enhancer
chr15	47180336	47180336	T	C	1-00420	within15kb_tss:YTHDF2:hhe_gene
chr18	58868394	58868395	AT	A	1-00420	fetal_enhancer,within15kb_tss:EPB41:hhe_gene
chr2	100897679	100897679	C	T	1-00420	fetal_enhancer
chr2	24198748	24198752	GACTA	G	1-00420	within15kb_tss:SRSF4:hhe_gene,multihitWES_gene
chr22	29772497	29772497	G	A	1-00420	within15kb_tss:SDC3:hhe_gene
chr8	48650656	48650656	T	C	1-00420	fetal_enhancer
chr13	46157042	46157042	G	A	1-00421	within15kb_tss:SDC3:hhe_gene
chr13	60765445	60765445	A	G	1-00421	fetal_enhancer
chr14	22817870	22817870	C	T	1-00421	fetal_enhancer,within15kb_tss:PUM1:hhe_gene
chr19	45587241	45587241	C	T	1-00421	within15kb_tss:PTP4A2:mouseCHD_gene
chr5	151882638	151882638	G	A	1-00421	fetal_enhancer
chr1	206558042	206558042	G	A	1-00424	fetal_enhancer
chr1	96414727	96414727	G	C	1-00424	fetal_enhancer
chr10	69284832	69284832	T	G	1-00424	within15kb_tss:KHDRBS1:hhe_gene
chr12	48159974	48159974	C	T	1-00424	within15kb_tss:TXLNA:hhe_gene
chr17	42892939	42892939	T	A	1-00424	fetal_enhancer
chr17	48557651	48557651	A	C	1-00424	fetal_enhancer
chr4	87079766	87079766	G	A	1-00424	fetal_enhancer
chr5	93600092	93600092	G	A	1-00424	fetal_enhancer
chr1	207919129	207919129	G	C	1-00425	fetal_enhancer
chr11	859658	859658	A	C	1-00425	fetal_enhancer
chr19	3056464	3056464	A	T	1-00425	fetal_enhancer
chr2	159048754	159048754	T	C	1-00425	fetal_enhancer
chr2	238183561	238183561	C	T	1-00425	within15kb_tss:EIF3I,TMEM234:hhe_gene
chr2	24215421	24215421	C	T	1-00425	within15kb_tss:EIF3I,TMEM234:hhe_gene,multihitWES_gene
chr2	73075982	73075982	C	A	1-00425	within15kb_tss:RBBP4:hhe_gene
chr6	122479036	122479036	G	A	1-00425	within15kb_tss:YARS:hhe_gene
chr7	44109249	44109249	C	T	1-00425	fetal_enhancer,within15kb_tss:YARS:hhe_gene,hhe_gene
chr12	49581245	49581245	G	A	1-00437	fetal_enhancer,within15kb_tss:ZNF362:hhe_gene
chr14	64219108	64219109	T	TG	1-00437	fetal_enhancer
chr2	144474714	144474714	C	T	1-00437	fetal_enhancer
chr3	76214050	76214050	G	C	1-00437	nearest_gene_ ROBO2
chr4	72568515	72568515	C	T	1-00440	fetal_enhancer
chr5	16546699	16546699	T	C	1-00440	fetal_enhancer
chr7	5589392	5589393	AG	A	1-00440	within15kb_tss:ZNF362:hhe_gene
chr1	25233022	25233022	A	G	1-00441	within15kb_tss:PHC2:hhe_gene
chr9	99107906	99107906	C	T	1-00441	within15kb_tss:PSMB2:hhe_gene,omimCHD_gene
chr1	156761972	156761972	A	C	1-00442	within15kb_tss:AGO1:hhe_gene
chr1	231690968	231690968	C	G	1-00442	fetal_enhancer
chr12	6970350	6970350	C	T	1-00442	within15kb_tss:AGO3:hhe_gene,hhe_gene
chr9	27119350	27119350	A	C	1-00442	within15kb_tss:TRAPPC3:hhe_gene
chr1	220685697	220685697	G	T	1-00444	within15kb_tss:MAP7D1,TRAPPC3:hhe_gene
chr11	6646390	6646390	C	A	1-00444	fetal_enhancer,within15kb_tss:MAP7D1,TRAPPC3:hhe_gene,mouseCHD_gene
chr2	25297672	25297672	G	A	1-00444	fetal_enhancer
chr6	20411920	20411920	A	T	1-00444	within15kb_tss:GNL2:hhe_gene
chr8	30728114	30728114	G	A	1-00444	fetal_enhancer
chr1	224408290	224408290	C	T	1-00453	within15kb_tss:CDCA8:hhe_gene
chr11	120547899	120547899	C	T	1-00453	fetal_enhancer
chr14	22911482	22911482	T	C	1-00453	within15kb_tss:CDCA8:hhe_gene
chr14	55051962	55051962	C	T	1-00453	within15kb_tss:SF3A3:hhe_gene
chr17	43770678	43770678	G	A	1-00453	within15kb_tss:MACF1:hhe_gene
chr17	44195654	44195654	G	A	1-00453	within15kb_tss:PPT1:hhe_gene,hhe_gene
chr3	8726808	8726808	C	T	1-00453	within15kb_tss:PPT1:hhe_gene,mouseCHD_gene
chr4	100462211	100462211	C	A	1-00453	within15kb_tss:CTPS1:hhe_gene
chr5	87260635	87260635	G	A	1-00453	within15kb_tss:YBX1:hhe_gene
chr6	13361755	13361755	C	A	1-00453	fetal_enhancer
chrX	102659230	102659230	C	A	1-00453	within15kb_tss:SLC2A1:hhe_gene
chr1	2294783	2294783	C	G	1-00458	fetal_enhancer
chr11	130726728	130726728	A	T	1-00458	fetal_enhancer
chr11	64803287	64803287	G	A	1-00458	within15kb_tss:CDC20:hhe_gene
chr15	75470900	75470900	G	T	1-00458	within15kb_tss:SZT2:hhe_gene
chr1	28007397	28007397	C	T	1-00465	within15kb_tss:KDM4A:hhe_gene
chr12	50498833	50498833	G	C	1-00465	within15kb_tss:KDM4A:hhe_gene
chr15	57387265	57387265	G	A	1-00465	fetal_enhancer,within15kb_tss:IPO13:hhe_gene
chr18	79866207	79866207	G	C	1-00465	within15kb_tss:ERI3:hhe_gene
chr3	31545051	31545051	G	T	1-00465	within15kb_tss:ERI3:hhe_gene
chr1	63315336	63315336	C	T	1-00469	within15kb_tss:RPS8:mouseCHD_gene
chr12	2162671	2162671	G	T	1-00469	fetal_enhancer
chr16	87060	87060	C	T	1-00469	within15kb_tss:UROD:mouseCHD_gene
chr16	23590862	23590862	C	T	1-00475	within15kb_tss:GPBP1L1:hhe_gene
chr17	21032873	21032873	A	T	1-00475	fetal_enhancer
chr19	936150	936150	G	A	1-00475	fetal_enhancer
chr2	231198494	231198494	T	C	1-00475	fetal_enhancer
chr4	112671847	112671847	A	G	1-00475	fetal_enhancer
chr9	37948620	37948620	C	T	1-00475	fetal_enhancer
chr1	25897637	25897637	T	C	1-00480	fetal_enhancer,within15kb_tss:GPBP1L1:hhe_gene
chr10	94035074	94035074	C	T	1-00480	within15kb_tss:MAST2:mouseCHD_gene
chr11	108110010	108110010	C	T	1-00480	within15kb_tss:LRRC41:hhe_gene
chr2	128756253	128756256	A	AGTC	1-00480	fetal_enhancer
chr8	61539811	61539812	G	GT	1-00480	within15kb_tss:UQCRH:hhe_gene
chr10	114716802	114716802	T	C	1-00486	fetal_enhancer
chr10	12137793	12137793	C	T	1-00486	within15kb_tss:OSBPL9:hhe_gene
chr10	80461376	80461376	T	C	1-00486	fetal_enhancer
chr11	81252588	81252588	G	A	1-00486	fetal_enhancer
chr12	119189984	119189984	G	T	1-00486	fetal_enhancer
chr2	42360998	42360999	GA	G	1-00486	fetal_enhancer,within15kb_tss:TXNDC12:hhe_gene
chr5	131811609	131811609	C	G	1-00486	fetal_enhancer
chr7	107967813	107967813	C	G	1-00486	fetal_enhancer
chr8	56994600	56994600	A	G	1-00486	fetal_enhancer,within15kb_tss:TXNDC12:hhe_gene
chr1	183458831	183458832	CT	C	1-00491	within15kb_tss:BTF3L4:hhe_gene
chr10	29131035	29131035	C	G	1-00491	fetal_enhancer
chr17	76729894	76729894	T	G	1-00491	within15kb_tss:SCP2:hhe_gene,mouseCHD_gene,hhe_gene,hhe_gene
chr18	57591531	57591531	T	A	1-00491	within15kb_tss:SCP2:hhe_gene
chr1	47232871	47232871	A	G	1-00493	fetal_enhancer
chr16	69399197	69399197	C	T	1-00493	fetal_enhancer
chr2	120759212	120759212	G	A	1-00493	fetal_enhancer
chr2	237679497	237679497	A	G	1-00493	fetal_enhancer
chr3	49478476	49478476	G	A	1-00493	within15kb_tss:CPT2:hhe_gene
chr1	10395190	10395190	T	C	1-00513	within15kb_tss:CPT2:hhe_gene
chr3	23912742	23912742	G	A	1-00513	within15kb_tss:LRRC42:hhe_gene
chr20	62065958	62065958	C	A	1-00525	fetal_enhancer
chr6	164102118	164102118	C	T	1-00525	fetal_enhancer
chr2	33579999	33579999	C	T	1-00528	within15kb_tss:MRPL37:hhe_gene
chr1	156077737	156077737	G	A	1-00531	within15kb_tss:MRPL37:hhe_gene,mouseCHD_gene,hhe_gene
chr1	201793039	201793039	C	T	1-00531	fetal_enhancer
chr1	8542591	8542591	G	A	1-00531	fetal_enhancer
chr15	90933354	90933354	C	T	1-00531	within15kb_tss:PRKAA2:hhe_gene
chr2	43307761	43307761	T	C	1-00531	fetal_enhancer
chr22	28782157	28782157	C	T	1-00531	within15kb_tss:JUN:hhe_gene
chr1	113377708	113377708	T	C	1-00550	within15kb_tss:DOCK7:hhe_gene
chr1	201760160	201760160	T	C	1-00550	fetal_enhancer
chr19	54440116	54440116	C	A	1-00550	within15kb_tss:FOXD3:hhe_gene
chr2	177295295	177295295	C	T	1-00550	fetal_enhancer
chr3	9395565	9395565	G	A	1-00550	fetal_enhancer,within15kb_tss:FOXD3:hhe_gene,mouseCHD_gene,multihitWES_gene
chr5	178263491	178263491	T	C	1-00550	within15kb_tss:FOXD3:hhe_gene
chr5	69213006	69213006	C	A	1-00550	within15kb_tss:JAK1:hhe_gene
chr6	138114857	138114857	C	A	1-00550	within15kb_tss:SERBP1:hhe_gene
chr9	93574846	93574846	T	C	1-00550	within15kb_tss:SERBP1:hhe_gene
chr16	3129824	3129824	G	C	1-00578	fetal_enhancer
chr18	48974966	48974966	G	C	1-00578	fetal_enhancer
chr2	26215656	26215656	G	T	1-00578	within15kb_tss:FPGT-TNNI3K:hhe_gene
chr2	71077004	71077004	G	C	1-00578	within15kb_tss:NEXN:hhe_gene
chr22	21678152	21678152	A	C	1-00578	within15kb_tss:FUBP1:hhe_gene
chr3	197730454	197730454	A	C	1-00578	within15kb_tss:PRKACB:hhe_gene
chr1	53326247	53326247	C	T	1-00612	fetal_enhancer
chr12	93536493	93536493	A	G	1-00612	fetal_enhancer
chr6	35593640	35593640	C	T	1-00612	fetal_enhancer
chr7	39626924	39626924	A	C	1-00612	fetal_enhancer,within15kb_tss:PRKACB:hhe_gene,mouseCHD_gene
chr12	108806280	108806280	T	C	1-00617	fetal_enhancer
chr14	68791577	68791577	C	G	1-00617	within15kb_tss:GNG5:hhe_gene
chr16	56436884	56436884	A	G	1-00617	within15kb_tss:SH3GLB1:hhe_gene
chr17	49284445	49284445	C	T	1-00617	within15kb_tss:SH3GLB1:hhe_gene
chr2	160490170	160490170	G	C	1-00617	fetal_enhancer
chr3	105676082	105676082	G	C	1-00617	fetal_enhancer
chr9	127881212	127881212	C	T	1-00617	within15kb_tss:LMO4:hhe_gene
chr1	8518794	8518794	G	A	1-00627	fetal_enhancer
chr13	50912940	50912940	T	A	1-00627	fetal_enhancer,within15kb_tss:PKN2:hhe_gene
chr19	2161015	2161015	C	T	1-00627	within15kb_tss:ZNF326:hhe_gene
chr19	40231668	40231668	T	C	1-00627	fetal_enhancer,within15kb_tss:TGFBR3:hhe_gene
chr22	42206153	42206153	T	C	1-00627	within15kb_tss:FNBP1L:hhe_gene
chr3	45993406	45993406	T	G	1-00627	fetal_enhancer
chr4	64503327	64503327	A	G	1-00627	fetal_enhancer
chr1	201492340	201492340	G	A	1-00634	fetal_enhancer,within15kb_tss:AGL:hhe_gene
chr1	56652317	56652317	G	A	1-00634	fetal_enhancer,within15kb_tss:AGL:hhe_gene
chr11	134037837	134037837	C	T	1-00634	fetal_enhancer
chr11	67615003	67615003	C	T	1-00634	within15kb_tss:AGL:hhe_gene,hhe_gene
chr16	2087765	2087765	G	A	1-00634	within15kb_tss:LRRC39:hhe_gene,omimCHD_gene,mouseCHD_gene
chr18	58599827	58599827	A	G	1-00634	fetal_enhancer
chr6	17961575	17961575	T	C	1-00634	fetal_enhancer
chr1	32188282	32188283	A	AT	1-00650	within15kb_tss:VCAM1:hhe_gene
chr1	8361935	8361935	C	T	1-00650	fetal_enhancer,within15kb_tss:S1PR1:hhe_gene,mouseCHD_gene
chr12	75933485	75933485	C	T	1-00650	fetal_enhancer
chr13	75615420	75615424	CATAA	C	1-00650	within15kb_tss:S1PR1:hhe_gene
chr14	92122588	92122588	C	G	1-00650	within15kb_tss:PRPF38B:hhe_gene
chr15	34342885	34342885	C	T	1-00650	within15kb_tss:MYBPHL:hhe_gene
chr19	42261666	42261666	C	T	1-00650	within15kb_tss:SORT1:hhe_gene,hhe_gene
chr2	63849412	63849412	G	A	1-00650	fetal_enhancer,within15kb_tss:GNAI3:hhe_gene
chr10	102610932	102610932	T	C	1-00660	fetal_enhancer
chr16	24612365	24612365	C	T	1-00660	within15kb_tss:AMPD2:hhe_gene
chr2	131094733	131094733	G	A	1-00660	fetal_enhancer,within15kb_tss:AMPD2:hhe_gene
chr2	74150026	74150026	C	T	1-00660	within15kb_tss:RHOC:hhe_gene
chr3	16513118	16513118	T	C	1-00660	fetal_enhancer
chr3	197950895	197950895	G	T	1-00660	fetal_enhancer,within15kb_tss:SLC16A1:hhe_gene,omimCHD_gene
chr5	129242102	129242102	C	G	1-00660	fetal_enhancer
chr8	41674981	41674981	C	A	1-00660	within15kb_tss:MAGI3:hhe_gene
chr1	26069591	26069591	G	A	1-00662	within15kb_tss:MAGI3:hhe_gene
chr10	80465919	80465919	T	C	1-00662	fetal_enhancer
chr19	54133041	54133041	C	T	1-00662	within15kb_tss:MAGI3:hhe_gene
chr19	8217622	8217622	C	T	1-00662	within15kb_tss:MAGI3:hhe_gene
chr2	65877160	65877160	G	A	1-00662	fetal_enhancer
chr6	26537522	26537522	C	T	1-00662	fetal_enhancer,within15kb_tss:BCAS2:hhe_gene
chr7	107966269	107966269	G	A	1-00662	fetal_enhancer
chr11	102115237	102115241	CTAAT	C	1-00669	fetal_enhancer,within15kb_tss:CSDE1,NRAS:hhe_gene
chr12	32688844	32688844	G	A	1-00669	within15kb_tss:CSDE1,NRAS:hhe_gene,multihitWES_gene
chr12	50022301	50022301	G	A	1-00669	fetal_enhancer
chr16	89503988	89503988	G	A	1-00669	within15kb_tss:CSDE1,NRAS:hhe_gene
chr2	214489381	214489381	G	A	1-00669	fetal_enhancer
chr20	63857450	63857450	C	T	1-00669	fetal_enhancer,within15kb_tss:CSDE1,NRAS:hhe_gene
chr7	49775146	49775146	C	T	1-00669	fetal_enhancer
chr7	74008641	74008641	C	T	1-00669	fetal_enhancer
chr17	12227023	12227023	C	T	1-00679	fetal_enhancer
chr22	40360583	40360583	C	T	1-00679	within15kb_tss:ATP1A1:hhe_gene
chr3	177151109	177151109	G	A	1-00679	fetal_enhancer
chr5	134772794	134772794	C	T	1-00679	within15kb_tss:PTGFRN:hhe_gene
chr5	155012636	155012636	C	G	1-00679	within15kb_tss:MAN1A2:hhe_gene
chr10	122129350	122129350	G	A	1-00692	fetal_enhancer
chr12	57122503	57122503	T	G	1-00692	within15kb_tss:PHGDH:hhe_gene,mouseCHD_gene,multihitWES_gene
chr15	42950679	42950679	G	C	1-00692	within15kb_tss:RBM8A:omimCHD_gene
chr15	77060109	77060109	C	T	1-00692	within15kb_tss:LIX1L,POLR3GL:hhe_gene
chr19	46727176	46727176	C	G	1-00692	within15kb_tss:LIX1L,POLR3GL:hhe_gene
chr19	5921468	5921468	C	T	1-00692	within15kb_tss:PRKAB2:hhe_gene
chr16	56270539	56270539	G	A	1-00703	fetal_enhancer
chr5	15500431	15500431	A	C	1-00703	fetal_enhancer
chr8	100950256	100950256	C	A	1-00703	fetal_enhancer
chr8	144107931	144107931	G	A	1-00703	within15kb_tss:BCL9:hhe_gene,hhe_gene
chr10	89333626	89333626	G	A	1-00722	fetal_enhancer
chr7	47387383	47387383	G	A	1-00722	fetal_enhancer
chr7	521595	521595	G	A	1-00722	fetal_enhancer
chr1	119648567	119648567	G	A	1-00746	within15kb_tss:BCL9:omimCHD_gene
chr1	21217572	21217572	C	T	1-00746	within15kb_tss:BCL9:hhe_gene,omimCHD_gene,mouseCHD_gene
chr2	15600212	15600212	A	G	1-00746	within15kb_tss:GJA5:hhe_gene
chr2	43154790	43154790	C	T	1-00746	fetal_enhancer
chr4	48654315	48654316	C	CA	1-00746	fetal_enhancer
chr8	123157239	123157239	T	G	1-00746	fetal_enhancer
chrX	52925019	52925019	T	G	1-00746	fetal_enhancer
chr1	95042434	95042434	G	A	1-00748	fetal_enhancer
chr14	105013132	105013132	G	A	1-00748	fetal_enhancer
chr8	63165345	63165345	G	A	1-00748	within15kb_tss:PLEKHO1:hhe_gene
chr11	82840219	82840219	A	G	1-00750	within15kb_tss:APH1A,CA14:hhe_gene
chr16	3497995	3497995	T	G	1-00750	within15kb_tss:APH1A,CA14:mouseCHD_gene
chr4	177309262	177309262	C	T	1-00750	fetal_enhancer
chr5	148445963	148445963	G	T	1-00750	fetal_enhancer
chr6	87601470	87601470	A	G	1-00750	within15kb_tss:MRPS21:hhe_gene
chr7	6058434	6058434	T	C	1-00750	fetal_enhancer
chr1	43380115	43380115	G	C	1-00756	within15kb_tss:ARNT:hhe_gene
chr13	33017863	33017863	T	A	1-00756	within15kb_tss:ARNT:mouseCHD_gene
chr17	62616775	62616775	C	T	1-00756	fetal_enhancer
chr8	93700806	93700806	G	C	1-00756	fetal_enhancer
chr1	27662068	27662068	C	A	1-00759	fetal_enhancer
chr1	59669277	59669277	T	C	1-00759	fetal_enhancer
chr11	100444871	100444875	AATTG	A	1-00759	fetal_enhancer
chr18	36596194	36596194	G	A	1-00759	fetal_enhancer
chr8	140819201	140819201	T	C	1-00759	fetal_enhancer
chr1	245177080	245177080	G	C	1-00760	fetal_enhancer
chr12	101406470	101406470	A	G	1-00760	within15kb_tss:SETDB1:hhe_gene
chr16	69297603	69297603	G	A	1-00760	within15kb_tss:SETDB1:hhe_gene
chr18	41948849	41948849	C	A	1-00760	within15kb_tss:CDC42SE1:mouseCHD_gene
chr18	41952432	41952432	A	G	1-00760	within15kb_tss:PIP5K1A,VPS72:mouseCHD_gene
chr2	187511847	187511847	G	A	1-00760	within15kb_tss:PIP5K1A,VPS72:hhe_gene
chr5	175680601	175680601	G	A	1-00760	fetal_enhancer
chr7	71263694	71263694	C	T	1-00760	fetal_enhancer
chr1	234615565	234615565	T	G	1-00766	fetal_enhancer,within15kb_tss:PIP5K1A,VPS72:hhe_gene
chr16	85152852	85152852	C	T	1-00766	fetal_enhancer
chr17	40476120	40476120	C	T	1-00766	fetal_enhancer
chr18	58856864	58856864	G	A	1-00766	within15kb_tss:ZNF687,PSMD4:hhe_gene
chr4	56699166	56699166	C	G	1-00766	fetal_enhancer
chr5	168915349	168915349	T	C	1-00766	fetal_enhancer
chrX	54919846	54919846	C	T	1-00766	fetal_enhancer
chr1	44781860	44781862	CTT	C	1-00772	within15kb_tss:ZNF687,PSMD4:hhe_gene
chr13	26016648	26016648	T	C	1-00772	fetal_enhancer
chr13	28819983	28819983	G	A	1-00772	fetal_enhancer,within15kb_tss:PI4KB,ZNF687:hhe_gene
chr17	44980890	44980890	G	T	1-00772	fetal_enhancer
chr9	131103750	131103750	G	C	1-00772	fetal_enhancer,within15kb_tss:PI4KB,ZNF687:hhe_gene
chr16	24987217	24987217	C	T	1-00778	fetal_enhancer
chr19	11435930	11435930	C	T	1-00778	within15kb_tss:PI4KB,ZNF687:omimCHD_gene,mouseCHD_gene,hhe_gene
chr19	47487805	47487805	G	A	1-00778	within15kb_tss:PI4KB,ZNF687:hhe_gene
chr2	158961570	158961570	A	G	1-00778	within15kb_tss:PI4KB,ZNF687:hhe_gene
chr2	44170815	44170815	T	C	1-00778	fetal_enhancer,within15kb_tss:PI4KB,ZNF687:hhe_gene
chr4	154534793	154534793	A	G	1-00778	within15kb_tss:PI4KB,ZNF687:mouseCHD_gene
chr9	6405429	6405429	A	C	1-00778	within15kb_tss:PI4KB,ZNF687:hhe_gene
chr10	71972979	71972979	C	T	1-00803	fetal_enhancer,within15kb_tss:SELENBP1:omimCHD_gene
chr15	78112002	78112002	G	C	1-00803	within15kb_tss:POGZ,PSMB4:mouseCHD_gene
chr19	55660717	55660717	G	C	1-00803	within15kb_tss:POGZ,PSMB4:hhe_gene,hhe_gene
chr21	33534545	33534545	A	C	1-00803	within15kb_tss:S100A10:hhe_gene
chr4	156949219	156949219	T	C	1-00803	fetal_enhancer
chr5	81241649	81241649	G	C	1-00803	fetal_enhancer
chr13	98129581	98129581	G	A	1-00810	within15kb_tss:CHTOP,S100A1,S100A13:hhe_gene
chr14	23330941	23330941	A	G	1-00810	within15kb_tss:CHTOP,S100A1,S100A13:hhe_gene
chr17	12010012	12010012	G	A	1-00810	within15kb_tss:CHTOP,S100A1,S100A13:hhe_gene
chr19	4867901	4867901	G	A	1-00810	within15kb_tss:CHTOP,S100A1,S100A13:hhe_gene
chr4	39366202	39366202	C	A	1-00810	fetal_enhancer
chr4	39366212	39366212	G	A	1-00810	fetal_enhancer
chr9	124817869	124817869	C	T	1-00810	fetal_enhancer
chr9	93210135	93210135	G	A	1-00810	fetal_enhancer
chr14	33934786	33934786	T	C	1-00839	fetal_enhancer
chr16	8681189	8681189	C	T	1-00839	within15kb_tss:CHTOP,S100A1,S100A13:hhe_gene
chr2	101695708	101695708	G	C	1-00839	fetal_enhancer,within15kb_tss:CHTOP,S100A1,S100A13:hhe_gene
chr22	45681087	45681087	C	T	1-00839	within15kb_tss:INTS3:hhe_gene
chr5	138974846	138974846	A	T	1-00839	fetal_enhancer
chr5	151155921	151155921	T	C	1-00839	fetal_enhancer
chr10	113273843	113273843	T	G	1-00846	fetal_enhancer
chr10	3750548	3750553	CCTTAA	C	1-00846	fetal_enhancer
chr16	64972581	64972582	AG	A	1-00846	within15kb_tss:C1orf43,UBAP2L:hhe_gene
chr17	66540402	66540402	C	T	1-00846	fetal_enhancer
chr18	163667	163667	A	T	1-00846	within15kb_tss:C1orf43,UBAP2L:hhe_gene
chr5	149065598	149065598	G	A	1-00846	fetal_enhancer
chr5	176458208	176458208	C	T	1-00846	within15kb_tss:C1orf43,UBAP2L:hhe_gene
chr14	99475770	99475770	G	C	1-00853	within15kb_tss:C1orf43,UBAP2L:hhe_gene
chr17	42194872	42194872	A	G	1-00853	within15kb_tss:UBAP2L:hhe_gene
chr17	76712328	76712328	C	G	1-00853	within15kb_tss:PBXIP1,PYGO2,SHC1:hhe_gene,mouseCHD_gene,hhe_gene
chr9	129489248	129489248	A	T	1-00853	fetal_enhancer
chr1	2310527	2310527	C	G	1-00870	fetal_enhancer
chr11	61418855	61418856	AT	A	1-00870	within15kb_tss:PBXIP1,PYGO2,SHC1:hhe_gene
chr16	89549965	89549965	G	A	1-00870	within15kb_tss:PBXIP1,PYGO2,SHC1:hhe_gene
chr2	128774402	128774402	G	A	1-00870	fetal_enhancer
chr22	24564032	24564032	C	A	1-00870	within15kb_tss:EFNA1:hhe_gene
chr3	14171426	14171426	A	C	1-00870	within15kb_tss:ASH1L:hhe_gene
chr3	42096925	42096925	C	T	1-00870	fetal_enhancer
chr1	1034377	1034377	G	A	1-00875	within15kb_tss:MSTO1:hhe_gene
chr1	17570635	17570635	C	T	1-00875	fetal_enhancer
chr1	201741410	201741410	G	A	1-00875	fetal_enhancer
chr1	36126561	36126563	CAT	C	1-00875	within15kb_tss:DAP3,YY1AP1:hhe_gene
chr17	59138606	59138606	A	C	1-00875	within15kb_tss:DAP3,YY1AP1:hhe_gene
chr19	16635619	16635619	C	T	1-00875	within15kb_tss:DAP3:hhe_gene
chr2	39694279	39694279	A	G	1-00875	fetal_enhancer
chr2	54557951	54557951	C	T	1-00875	fetal_enhancer
chr3	185583032	185583032	T	C	1-00878	within15kb_tss:LMNA,MEX3A:hhe_gene,mouseCHD_gene
chr11	63982034	63982034	A	C	1-00879	within15kb_tss:LMNA,MEX3A:hhe_gene,hhe_gene
chr20	47648507	47648507	C	A	1-00879	within15kb_tss:LMNA,MEX3A:hhe_gene
chr4	75735275	75735275	G	A	1-00879	within15kb_tss:LMNA,MEX3A:hhe_gene
chr8	38934570	38934570	C	T	1-00879	fetal_enhancer
chr9	91421999	91421999	C	G	1-00879	fetal_enhancer
chr9	91423579	91423579	C	G	1-00879	fetal_enhancer
chr10	44800572	44800572	T	C	1-00883	fetal_enhancer
chr13	79657842	79657842	C	T	1-00883	fetal_enhancer
chr17	41511138	41511138	G	A	1-00883	within15kb_tss:PMF1:multihitWES_gene
chr19	43742289	43742289	T	C	1-00883	within15kb_tss:PMF1:mouseCHD_gene
chr3	192636614	192636614	T	A	1-00883	fetal_enhancer
chr3	72329063	72329063	G	C	1-00883	fetal_enhancer
chr8	100310906	100310906	A	G	1-00883	fetal_enhancer
chr8	17662394	17662394	C	T	1-00883	fetal_enhancer
chr8	38269827	38269827	G	C	1-00883	fetal_enhancer
chr14	64114562	64114562	C	T	1-00915	fetal_enhancer
chr15	75349343	75349343	G	A	1-00915	within15kb_tss:CCT3:hhe_gene
chr17	44941461	44941461	C	T	1-00915	fetal_enhancer
chr2	36478148	36478148	C	A	1-00915	fetal_enhancer
chr7	106088544	106088544	C	G	1-00915	within15kb_tss:MEF2D:hhe_gene
chr7	39954743	39954744	CA	C	1-00915	within15kb_tss:MEF2D:hhe_gene,multihitWES_gene
chr9	113520473	113520473	A	C	1-00915	fetal_enhancer
chrX	40651044	40651044	C	T	1-00915	within15kb_tss:IQGAP3:hhe_gene
chr10	104330414	104330414	G	A	1-00917	fetal_enhancer
chr14	23099599	23099599	G	A	1-00917	within15kb_tss:IQGAP3:hhe_gene
chr14	54608858	54608858	G	A	1-00917	fetal_enhancer
chr16	54239869	54239869	G	A	1-00917	fetal_enhancer
chr17	82554575	82554575	A	G	1-00917	fetal_enhancer
chr14	99727359	99727359	G	C	1-00922	within15kb_tss:MRPL24,PRCC:hhe_gene
chr16	3666725	3666725	G	A	1-00922	within15kb_tss:MRPL24,PRCC:hhe_gene
chr16	3666938	3666938	T	G	1-00922	within15kb_tss:PRCC:hhe_gene
chr16	3672962	3672962	G	C	1-00922	within15kb_tss:PRCC:hhe_gene
chr2	168804481	168804481	T	C	1-00922	fetal_enhancer
chr2	17753604	17753604	A	G	1-00922	fetal_enhancer
chr2	47905819	47905819	G	C	1-00922	fetal_enhancer
chr2	99179015	99179015	A	G	1-00922	within15kb_tss:TAGLN2:hhe_gene
chr3	76547210	76547210	C	G	1-00922	nearest_gene_ ROBO2
chr3	9795365	9795365	T	C	1-00922	within15kb_tss:TAGLN2:hhe_gene
chr4	118905115	118905115	T	C	1-00922	fetal_enhancer
chr8	130016959	130016979	CCCGGTCTCCAGACCTTCAGG	C	1-00922	fetal_enhancer
chr9	37891302	37891302	C	G	1-00922	within15kb_tss:ATP1A2:hhe_gene
chr12	104215672	104215672	A	G	1-00940	fetal_enhancer,within15kb_tss:VANGL2:hhe_gene
chr13	28653038	28653038	G	C	1-00940	within15kb_tss:PFDN2:hhe_gene
chr20	37183275	37183275	C	T	1-00940	within15kb_tss:NDUFS2:hhe_gene
chr3	179336928	179336928	A	G	1-00940	within15kb_tss:TOMM40L:hhe_gene
chr5	93810004	93810004	A	G	1-00940	within15kb_tss:TOMM40L:hhe_gene
chr7	129068645	129068645	C	G	1-00940	within15kb_tss:PCP4L1:hhe_gene
chr7	129068927	129068927	A	G	1-00940	within15kb_tss:OLFML2B:hhe_gene
chr8	52647190	52647190	A	G	1-00940	within15kb_tss:PBX1:mouseCHD_gene
chr9	36192536	36192536	T	C	1-00940	fetal_enhancer,within15kb_tss:MGST3:hhe_gene
chr13	113533972	113533972	T	C	1-00943	fetal_enhancer
chr14	52697646	52697646	T	C	1-00943	within15kb_tss:TMCO1:hhe_gene
chr11	17373817	17373817	G	A	1-00948	within15kb_tss:POGK:hhe_gene
chr11	61819302	61819302	G	A	1-00948	within15kb_tss:RCSD1:hhe_gene
chr12	14554574	14554574	G	A	1-00948	fetal_enhancer
chr15	34789018	34789018	C	T	1-00948	fetal_enhancer,within15kb_tss:SFT2D2:hhe_gene
chr19	7213298	7213306	C	CGCACCATT	1-00948	fetal_enhancer
chr3	170858933	170858933	A	G	1-00948	within15kb_tss:PRRC2C:hhe_gene
chr12	123091716	123091716	C	A	1-00951	fetal_enhancer
chr22	42592550	42592550	G	A	1-00951	within15kb_tss:PRRC2C:hhe_gene
chr3	177195796	177195796	T	C	1-00951	fetal_enhancer
chr12	6331434	6331434	G	A	1-00960	within15kb_tss:PRDX6:hhe_gene
chr2	197484749	197484757	C	CTACTATTA	1-00960	within15kb_tss:PRDX6:hhe_gene
chr3	76332968	76332968	C	G	1-00960	nearest_gene_ ROBO2
chr6	158791095	158791095	C	A	1-00960	within15kb_tss:CACYBP:hhe_gene
chr6	52516128	52516128	G	A	1-00960	fetal_enhancer
chr9	33242910	33242910	C	G	1-00960	within15kb_tss:CACYBP,MRPS14:hhe_gene
chr14	53966530	53966534	AAAAC	A	1-00967	within15kb_tss:CACYBP,MRPS14:mouseCHD_gene
chr16	4815740	4815740	A	G	1-00967	within15kb_tss:MRPS14:hhe_gene
chr17	78272749	78272749	G	T	1-00967	fetal_enhancer
chr3	4741867	4741867	T	C	1-00967	fetal_enhancer
chr12	122995143	122995143	C	T	1-00978	within15kb_tss:RALGPS2:hhe_gene
chr13	73043445	73043445	T	C	1-00978	within15kb_tss:TOR1AIP1,TOR1AIP2:mouseCHD_gene
chr16	28100267	28100267	G	A	1-00978	within15kb_tss:TOR1AIP1,TOR1AIP2:hhe_gene
chr19	49820224	49820224	G	A	1-00978	within15kb_tss:TOR1AIP1:mouseCHD_gene,hhe_gene
chr2	171055389	171055392	TACA	T	1-00978	within15kb_tss:QSOX1:hhe_gene
chr3	160565526	160565526	G	A	1-00978	fetal_enhancer
chr3	71239551	71239555	A	AAAAC	1-00978	fetal_enhancer
chr5	142809247	142809247	A	G	1-00978	fetal_enhancer
chr9	129004886	129004887	G	GC	1-00978	within15kb_tss:QSOX1:hhe_gene
chr14	64909894	64909894	C	T	1-00980	within15kb_tss:QSOX1:hhe_gene
chr16	31479320	31479320	G	T	1-00980	within15kb_tss:XPR1:hhe_gene
chr17	59883578	59883578	G	A	1-00980	within15kb_tss:XPR1:hhe_gene
chr17	61392398	61392398	T	A	1-00980	within15kb_tss:GLUL:mouseCHD_gene
chr22	37184634	37184634	T	A	1-00980	within15kb_tss:DHX9:hhe_gene
chr3	58053944	58053944	G	A	1-00980	fetal_enhancer
chr4	110365617	110365617	C	T	1-00980	within15kb_tss:DHX9:hhe_gene
chr6	7881385	7881385	A	T	1-00980	within15kb_tss:SMG7:hhe_gene
chr11	14025383	14025383	C	T	1-00996	fetal_enhancer
chr15	65465113	65465113	T	C	1-00996	within15kb_tss:SMG7:hhe_gene
chr4	1860597	1860601	ATGTG	A	1-00996	within15kb_tss:ARPC5,RGL1:mouseCHD_gene
chr4	94475879	94475879	A	C	1-00996	fetal_enhancer
chr5	34928233	34928239	ACTTTCC	A	1-00996	fetal_enhancer,within15kb_tss:NEK7:hhe_gene
chr9	129828089	129828089	G	A	1-00996	within15kb_tss:CAMSAP2:hhe_gene
chr2	30239662	30239662	C	A	1-01006	fetal_enhancer,within15kb_tss:TNNI1:hhe_gene
chr3	76245260	76245260	G	T	1-01006	nearest_gene_ ROBO2
chr5	107374410	107374410	G	T	1-01006	within15kb_tss:CSRP1:hhe_gene
chr5	160175747	160175747	C	A	1-01006	fetal_enhancer
chr11	12845506	12845506	A	G	1-01025	fetal_enhancer
chr18	34595745	34595745	T	G	1-01025	fetal_enhancer
chr2	215369047	215369047	G	A	1-01025	within15kb_tss:NAV1:hhe_gene,mouseCHD_gene
chr4	153344863	153344863	C	G	1-01025	fetal_enhancer
chr9	96451231	96451231	T	C	1-01025	fetal_enhancer,within15kb_tss:IPO9:hhe_gene
chr14	34712390	34712390	C	T	1-01031	fetal_enhancer,within15kb_tss:TIMM17A:hhe_gene
chr14	64927640	64927640	G	A	1-01031	fetal_enhancer,within15kb_tss:PPP1R12B:hhe_gene
chr17	57938739	57938739	C	T	1-01031	fetal_enhancer
chr4	76261855	76261855	T	C	1-01031	within15kb_tss:PPP1R12B:hhe_gene
chr5	78567994	78567994	A	C	1-01031	fetal_enhancer
chr18	5892670	5892674	ACAGT	A	1-01038	fetal_enhancer
chr19	10417417	10417417	A	G	1-01038	within15kb_tss:PPP1R12B:hhe_gene
chr13	52454415	52454415	G	A	1-01044	within15kb_tss:ADORA1:hhe_gene
chr4	3123378	3123378	T	G	1-01044	fetal_enhancer
chr17	3527616	3527616	T	C	1-01048	fetal_enhancer
chr18	22682568	22682568	T	C	1-01048	fetal_enhancer
chr19	14581508	14581508	C	A	1-01048	within15kb_tss:ATP2B4:hhe_gene
chr2	188976966	188976966	G	A	1-01048	fetal_enhancer,within15kb_tss:ZC3H11A:hhe_gene,omimCHD_gene
chr22	29265370	29265370	G	A	1-01048	within15kb_tss:PPP1R15B:hhe_gene
chr3	154267288	154267288	G	A	1-01048	within15kb_tss:PIK3C2B:hhe_gene
chr4	119150265	119150265	T	C	1-01048	fetal_enhancer,within15kb_tss:NUCKS1:hhe_gene
chr6	169728740	169728740	T	G	1-01048	within15kb_tss:NUCKS1:hhe_gene
chr1	53953391	53953391	C	T	1-01056	within15kb_tss:NUCKS1:hhe_gene
chr15	72485681	72485681	C	G	1-01056	within15kb_tss:EIF2D:hhe_gene
chr2	107338398	107338398	T	C	1-01056	fetal_enhancer
chr2	20021944	20021944	A	G	1-01056	within15kb_tss:MAPKAPK2:hhe_gene
chr2	39248563	39248563	G	A	1-01056	within15kb_tss:CD34:hhe_gene
chr3	47049703	47049703	A	G	1-01056	within15kb_tss:LPGAT1:hhe_gene
chr6	37821778	37821778	C	T	1-01056	fetal_enhancer,within15kb_tss:TMEM206:hhe_gene
chr7	151699455	151699455	G	A	1-01056	fetal_enhancer
chr8	67053988	67053988	A	G	1-01056	within15kb_tss:CENPF:hhe_gene
chr8	96590549	96590549	C	T	1-01056	fetal_enhancer
chr1	28728221	28728221	C	T	1-01069	within15kb_tss:TGFB2:hhe_gene
chr15	90584757	90584757	A	T	1-01069	fetal_enhancer
chr17	81291589	81291589	C	T	1-01069	fetal_enhancer
chr11	1848327	1848327	C	T	1-01078	within15kb_tss:C1orf115:hhe_gene,hhe_gene
chr12	46538492	46538492	A	G	1-01078	fetal_enhancer
chr15	83064054	83064054	G	A	1-01078	fetal_enhancer
chr7	35466597	35466597	G	T	1-01078	fetal_enhancer
chr7	5996432	5996432	G	C	1-01078	within15kb_tss:DISP1:hhe_gene
chr1	29159499	29159503	CAAAT	C	1-01081	within15kb_tss:DISP1:hhe_gene
chr1	39047585	39047585	C	T	1-01081	fetal_enhancer
chr11	45155418	45155418	G	A	1-01081	fetal_enhancer
chr16	53826800	53826800	A	G	1-01081	fetal_enhancer
chr16	77859364	77859364	T	C	1-01081	fetal_enhancer
chr3	14124836	14124836	C	G	1-01081	fetal_enhancer,within15kb_tss:DEGS1:hhe_gene
chr4	102504470	102504470	A	G	1-01081	fetal_enhancer,within15kb_tss:DEGS1:hhe_gene
chr1	245178036	245178036	G	A	1-01122	fetal_enhancer
chr10	102100170	102100170	G	A	1-01122	within15kb_tss:CNIH4:hhe_gene,mouseCHD_gene
chr15	101198454	101198454	T	C	1-01122	within15kb_tss:WDR26:hhe_gene
chr2	46549805	46549805	C	T	1-01122	fetal_enhancer,within15kb_tss:LEFTY1:hhe_gene
chr5	178543525	178543525	T	A	1-01122	fetal_enhancer
chr11	57526723	57526723	C	A	1-01132	within15kb_tss:H3F3A:hhe_gene
chr11	57565923	57565923	C	T	1-01132	fetal_enhancer
chr16	10757183	10757183	C	A	1-01132	fetal_enhancer
chr2	190746468	190746468	C	T	1-01132	fetal_enhancer
chr5	177594712	177594712	C	G	1-01132	within15kb_tss:ACBD3:hhe_gene
chr8	20082760	20082760	C	T	1-01132	fetal_enhancer
chr12	25951333	25951333	G	A	1-01141	within15kb_tss:PARP1:hhe_gene
chr13	106510596	106510596	C	T	1-01141	within15kb_tss:CDC42BPA:hhe_gene,mouseCHD_gene
chr2	3572493	3572493	T	C	1-01141	within15kb_tss:SNAP47:hhe_gene,omimCHD_gene
chr3	69253065	69253065	C	T	1-01141	fetal_enhancer
chr7	30606840	30606841	TA	T	1-01141	within15kb_tss:SNAP47:hhe_gene
chr10	102610371	102610371	C	T	1-01149	fetal_enhancer
chr14	24201740	24201740	G	A	1-01149	within15kb_tss:GALNT2:hhe_gene
chr16	88718162	88718162	C	T	1-01149	within15kb_tss:C1orf131:hhe_gene
chr17	42994486	42994486	C	T	1-01149	within15kb_tss:GNPAT,C1orf131:hhe_gene,hhe_gene
chr2	187496506	187496506	T	C	1-01149	within15kb_tss:GNPAT,C1orf131:hhe_gene
chr3	129443822	129443822	G	C	1-01149	within15kb_tss:GNPAT,C1orf131:omimCHD_gene,mouseCHD_gene,mouseCHD_gene
chr9	92759984	92759984	A	C	1-01149	fetal_enhancer,within15kb_tss:GNPAT,C1orf131:hhe_gene
chr12	29349466	29349466	T	C	1-01152	within15kb_tss:TSNAX:hhe_gene
chr15	85433054	85433054	T	C	1-01152	fetal_enhancer
chr17	42100064	42100064	C	T	1-01152	within15kb_tss:SIPA1L2:hhe_gene
chr2	86792700	86792700	T	G	1-01152	fetal_enhancer
chr21	46105886	46105886	G	C	1-01152	within15kb_tss:SIPA1L2:hhe_gene
chr1	230120633	230120633	G	A	1-01160	fetal_enhancer
chr1	231812975	231812975	C	G	1-01160	fetal_enhancer
chr10	118033917	118033917	C	T	1-01160	fetal_enhancer
chr14	35096321	35096321	T	A	1-01160	within15kb_tss:IRF2BP2:hhe_gene
chr15	64165253	64165253	T	G	1-01160	within15kb_tss:NID1:hhe_gene,hhe_gene
chr17	77676487	77676487	C	A	1-01160	fetal_enhancer
chr19	11439941	11439941	C	T	1-01160	within15kb_tss:RYR2:omimCHD_gene,mouseCHD_gene,hhe_gene
chr2	28882589	28882589	T	C	1-01160	within15kb_tss:RYR2:hhe_gene
chr4	7903297	7903297	C	T	1-01160	fetal_enhancer
chr4	89423091	89423091	G	A	1-01160	fetal_enhancer
chr6	132510294	132510294	C	T	1-01160	within15kb_tss:FH:hhe_gene
chr9	35689944	35689944	G	A	1-01160	fetal_enhancer,within15kb_tss:FH:hhe_gene,hhe_gene
chr9	91763549	91763549	T	A	1-01160	within15kb_tss:AHCTF1:omimCHD_gene,mouseCHD_gene
chr10	125757415	125757415	C	T	1-01178	within15kb_tss:RPS7:mouseCHD_gene
chr10	129946959	129946959	G	A	1-01178	fetal_enhancer
chr11	75397823	75397823	A	G	1-01178	within15kb_tss:ID2:hhe_gene
chr12	48834105	48834105	C	T	1-01178	within15kb_tss:ID2:hhe_gene
chr18	24166978	24166978	T	C	1-01178	within15kb_tss:ID2:hhe_gene
chr19	12702061	12702061	T	C	1-01178	within15kb_tss:KIDINS220:hhe_gene
chr10	110670265	110670265	A	C	1-01196	fetal_enhancer
chr12	93478946	93478946	T	A	1-01196	within15kb_tss:CPSF3:hhe_gene
chr2	188982028	188982029	CT	C	1-01196	fetal_enhancer,within15kb_tss:CPSF3:hhe_gene,omimCHD_gene
chr20	62494689	62494689	C	G	1-01196	fetal_enhancer
chr6	73524469	73524469	A	G	1-01196	fetal_enhancer,within15kb_tss:YWHAQ:hhe_gene
chr7	55974558	55974558	A	G	1-01196	fetal_enhancer
chr8	107636249	107636249	C	T	1-01196	fetal_enhancer
chr8	115447824	115447824	T	C	1-01196	fetal_enhancer
chr2	210169240	210169240	T	C	1-01221	fetal_enhancer
chr3	69091524	69091524	T	C	1-01221	fetal_enhancer,within15kb_tss:ODC1:hhe_gene
chr4	15634455	15634455	T	C	1-01221	within15kb_tss:E2F6:hhe_gene
chr5	88823425	88823425	T	C	1-01221	fetal_enhancer
chr9	129110981	129110981	C	T	1-01221	fetal_enhancer,within15kb_tss:E2F6:hhe_gene
chr1	248863655	248863655	G	A	1-01231	fetal_enhancer
chr11	65869314	65869314	G	A	1-01231	within15kb_tss:GREB1:mouseCHD_gene
chr2	127272113	127272113	G	A	1-01231	within15kb_tss:DDX1:multihitWES_gene
chr11	2715973	2715973	T	C	1-01247	fetal_enhancer
chr11	75745828	75745828	A	G	1-01247	fetal_enhancer
chr2	38977534	38977534	C	T	1-01247	within15kb_tss:MYCN:omimCHD_gene,mouseCHD_gene,multihitWES_gene
chr3	73394984	73394984	G	C	1-01247	within15kb_tss:MYCN:hhe_gene
chr7	22946844	22946844	G	A	1-01247	within15kb_tss:FAM49A:hhe_gene
chr12	112115214	112115214	A	T	1-01253	within15kb_tss:OSR1:hhe_gene
chr15	84822164	84822164	T	C	1-01253	fetal_enhancer,within15kb_tss:WDR35:hhe_gene
chr3	76671749	76671749	A	G	1-01253	nearest_gene_ ROBO2
chr8	132762643	132762643	T	A	1-01253	within15kb_tss:LAPTM4A:hhe_gene
chr14	104696780	104696780	G	A	1-01272	fetal_enhancer
chr2	127879770	127879770	T	C	1-01272	within15kb_tss:LAPTM4A:hhe_gene
chr3	58052629	58052629	C	T	1-01272	fetal_enhancer
chr8	144468964	144468964	C	T	1-01272	within15kb_tss:SDC1:hhe_gene,mouseCHD_gene
chr9	113603014	113603014	C	T	1-01272	fetal_enhancer
chr9	125254815	125254815	G	A	1-01272	within15kb_tss:SDC1:hhe_gene,hhe_gene
chr9	70613886	70613886	G	C	1-01272	fetal_enhancer
chr11	61831581	61831581	G	A	1-01280	fetal_enhancer
chr2	40246651	40246651	A	G	1-01280	fetal_enhancer
chr9	110095432	110095433	GC	G	1-01280	fetal_enhancer
chr11	295352	295352	G	A	1-01301	within15kb_tss:SDC1:hhe_gene
chr16	554686	554686	C	T	1-01301	within15kb_tss:PUM2:hhe_gene
chr6	56472458	56472458	A	G	1-01301	within15kb_tss:RHOB:hhe_gene
chr15	89755161	89755165	TTTTA	T	1-01325	within15kb_tss:RHOB:mouseCHD_gene,mouseCHD_gene
chr17	64143142	64143142	G	A	1-01325	within15kb_tss:FKBP1B:hhe_gene
chr8	30282046	30282046	G	A	1-01325	fetal_enhancer
chr11	9362162	9362162	C	T	1-01327	fetal_enhancer
chr16	86568858	86568858	C	T	1-01327	fetal_enhancer,within15kb_tss:ITSN2:omimCHD_gene,mouseCHD_gene,multihitWES_gene
chr17	15270890	15270890	G	A	1-01327	within15kb_tss:ITSN2:hhe_gene
chr17	42112528	42112528	C	A	1-01327	within15kb_tss:ITSN2:hhe_gene
chr2	36408035	36408035	G	A	1-01327	fetal_enhancer
chr2	64668099	64668099	C	T	1-01327	within15kb_tss:NCOA1:hhe_gene
chr6	18390355	18390355	C	T	1-01327	fetal_enhancer
chr9	113476754	113476754	C	T	1-01327	fetal_enhancer
chr9	21795429	21795429	C	T	1-01327	within15kb_tss:DNMT3A:hhe_gene
chr10	79386667	79386667	G	A	1-01355	fetal_enhancer
chr12	6181140	6181144	ATGAG	A	1-01355	fetal_enhancer
chr2	219622882	219622882	C	T	1-01355	fetal_enhancer,within15kb_tss:RAB10:hhe_gene
chr20	5656206	5656206	A	G	1-01355	fetal_enhancer
chr1	227036586	227036586	T	C	1-01357	within15kb_tss:HADHA:hhe_gene
chr4	124700651	124700651	G	A	1-01357	within15kb_tss:CENPA:hhe_gene
chr12	56707177	56707177	C	T	1-01360	within15kb_tss:OST4:mouseCHD_gene
chr15	92057384	92057384	T	C	1-01360	fetal_enhancer
chr17	38701581	38701581	G	T	1-01360	within15kb_tss:EMILIN1,OST4:hhe_gene
chr20	34538437	34538437	A	G	1-01360	within15kb_tss:EMILIN1,OST4:hhe_gene
chr3	185152177	185152177	C	T	1-01360	fetal_enhancer,within15kb_tss:ATRAID,CAD:hhe_gene
chr3	66220884	66220884	C	A	1-01360	fetal_enhancer
chr5	142112763	142112763	G	A	1-01360	within15kb_tss:ATRAID,CAD:hhe_gene
chr14	54604812	54604812	A	G	1-01364	fetal_enhancer
chr17	69051991	69051991	G	A	1-01364	fetal_enhancer
chr4	1013465	1013465	C	T	1-01364	within15kb_tss:TRIM54:mouseCHD_gene
chr4	47625571	47625573	TTG	T	1-01364	within15kb_tss:TRIM54:hhe_gene,multihitWES_gene
chr4	87994113	87994113	G	C	1-01364	within15kb_tss:TRIM54:omimCHD_gene,mouseCHD_gene
chr7	144836663	144836663	C	T	1-01364	fetal_enhancer
chr1	156479246	156479246	G	A	1-01385	fetal_enhancer,within15kb_tss:PPM1G:hhe_gene
chr17	21398091	21398091	A	G	1-01385	fetal_enhancer
chr17	49240188	49240188	C	G	1-01385	within15kb_tss:ZNF512:hhe_gene
chr7	100664590	100664590	G	A	1-01385	within15kb_tss:WDR43:hhe_gene
chr7	74227369	74227369	G	A	1-01385	within15kb_tss:CLIP4:hhe_gene
chr9	83982525	83982525	G	C	1-01385	fetal_enhancer,within15kb_tss:CLIP4:hhe_gene,hhe_gene
chr10	33188062	33188062	C	T	1-01387	within15kb_tss:CLIP4:hhe_gene,mouseCHD_gene
chr13	46147140	46147140	G	T	1-01387	within15kb_tss:LBH:hhe_gene
chr13	94432317	94432318	A	AG	1-01387	fetal_enhancer
chr17	49226903	49226903	G	A	1-01387	within15kb_tss:BIRC6:hhe_gene
chr2	24203092	24203092	A	G	1-01387	within15kb_tss:LTBP1:hhe_gene,multihitWES_gene
chr20	3928844	3928849	ATTTTC	A	1-01387	fetal_enhancer
chr20	62116902	62116902	A	G	1-01387	fetal_enhancer,within15kb_tss:FAM98A:hhe_gene
chr5	7868892	7868892	C	G	1-01387	fetal_enhancer
chr8	140716700	140716700	C	T	1-01387	fetal_enhancer
chr8	81365469	81365469	G	A	1-01387	fetal_enhancer
chr1	168086661	168086661	C	T	1-01404	fetal_enhancer
chr1	178099699	178099699	G	A	1-01404	fetal_enhancer
chr12	104458815	104458815	C	T	1-01404	within15kb_tss:FAM98A:mouseCHD_gene
chr3	17162229	17162229	G	T	1-01404	fetal_enhancer
chr5	59300654	59300654	G	A	1-01404	fetal_enhancer
chr12	50493198	50493198	T	G	1-01411	within15kb_tss:FAM98A:hhe_gene
chr19	42318869	42318869	A	G	1-01411	within15kb_tss:CEBPZ:hhe_gene,omimCHD_gene,mouseCHD_gene
chr2	173079115	173079115	G	T	1-01411	fetal_enhancer
chr2	24085242	24085242	A	C	1-01411	fetal_enhancer
chr20	35691520	35691520	C	A	1-01411	within15kb_tss:PRKD3:hhe_gene,hhe_gene
chr5	115599232	115599232	T	C	1-01411	fetal_enhancer
chr16	53042354	53042354	C	G	1-01413	fetal_enhancer
chr2	8670790	8670790	T	C	1-01413	within15kb_tss:PRKD3:hhe_gene
chr3	49647527	49647527	T	C	1-01413	fetal_enhancer
chr5	146129396	146129396	C	T	1-01413	within15kb_tss:ATL2:hhe_gene
chr5	179816991	179816991	C	G	1-01413	fetal_enhancer,within15kb_tss:SOS1:hhe_gene
chr7	19117771	19117771	C	T	1-01413	fetal_enhancer,within15kb_tss:MAP4K3:omimCHD_gene
chr11	28366447	28366447	A	T	1-01416	fetal_enhancer
chr15	73390373	73390373	T	C	1-01416	fetal_enhancer
chr16	2047250	2047250	G	A	1-01416	within15kb_tss:EML4:hhe_gene,omimCHD_gene,mouseCHD_gene
chr19	55128331	55128331	A	G	1-01416	within15kb_tss:COX7A2L:hhe_gene
chr4	81095662	81095662	G	A	1-01416	fetal_enhancer
chr15	57379249	57379249	C	A	1-01440	fetal_enhancer,within15kb_tss:DYNC2LI1:hhe_gene
chr16	88633190	88633191	C	CG	1-01440	within15kb_tss:PPM1B:hhe_gene
chr19	38258016	38258016	G	C	1-01440	within15kb_tss:PPM1B:hhe_gene
chr19	5889982	5889982	G	A	1-01440	within15kb_tss:PREPL:hhe_gene
chr20	23418762	23418762	C	G	1-01440	fetal_enhancer
chr5	78782363	78782363	T	C	1-01440	within15kb_tss:EPAS1:mouseCHD_gene
chr7	44568674	44568674	A	C	1-01440	within15kb_tss:RHOQ:hhe_gene
chr9	105244307	105244307	C	T	1-01440	fetal_enhancer
chr10	119688438	119688438	G	C	1-01453	fetal_enhancer
chr17	13417981	13417981	C	T	1-01453	fetal_enhancer
chr17	76715488	76715488	T	G	1-01453	within15kb_tss:RHOQ:hhe_gene,mouseCHD_gene,hhe_gene
chr2	191014355	191014355	C	T	1-01453	fetal_enhancer
chr20	49993860	49993860	G	C	1-01453	within15kb_tss:RHOQ:mouseCHD_gene
chr8	144315212	144315212	A	C	1-01453	fetal_enhancer
chr8	30091820	30091820	C	G	1-01453	within15kb_tss:MSH2:hhe_gene,mouseCHD_gene
chr10	79445484	79445484	G	A	1-01462	within15kb_tss:MSH2:hhe_gene
chr11	63940120	63940120	G	A	1-01462	within15kb_tss:RTN4:hhe_gene
chr12	91381379	91381379	C	T	1-01462	fetal_enhancer
chr13	51263650	51263650	C	T	1-01462	fetal_enhancer
chr2	133991685	133991685	A	G	1-01462	fetal_enhancer
chr11	62783468	62783468	C	T	1-01470	within15kb_tss:PEX13:hhe_gene
chr13	44904684	44904684	A	G	1-01470	fetal_enhancer
chr6	163400005	163400005	C	T	1-01470	within15kb_tss:PEX13:hhe_gene
chr7	101950417	101950417	A	T	1-01470	fetal_enhancer
chr9	137561422	137561422	C	T	1-01470	within15kb_tss:XPO1:hhe_gene
chr11	44734253	44734253	C	G	1-01477	fetal_enhancer,within15kb_tss:EHBP1:hhe_gene
chr12	1056300	1056300	G	A	1-01477	fetal_enhancer
chr3	45536936	45536936	C	T	1-01477	fetal_enhancer
chr6	125780304	125780304	C	T	1-01477	fetal_enhancer
chr7	100416486	100416486	G	T	1-01477	within15kb_tss:WDPCP:hhe_gene
chr7	116521456	116521456	C	T	1-01477	fetal_enhancer,within15kb_tss:UGP2:hhe_gene
chr9	128721902	128721902	G	T	1-01477	within15kb_tss:UGP2:hhe_gene
chr9	33019051	33019051	G	C	1-01477	within15kb_tss:SERTAD2:hhe_gene
chr10	97700469	97700469	T	A	1-01508	within15kb_tss:SERTAD2:hhe_gene
chr16	4608071	4608071	A	T	1-01508	within15kb_tss:ACTR2:hhe_gene,mouseCHD_gene
chr17	49797111	49797111	T	C	1-01508	within15kb_tss:BMP10:hhe_gene
chr18	2643216	2643216	G	A	1-01508	within15kb_tss:BMP10:hhe_gene
chr3	37921721	37921721	T	C	1-01508	fetal_enhancer
chr4	186610529	186610529	C	T	1-01508	within15kb_tss:PCYOX1:hhe_gene
chr8	41371903	41371903	T	C	1-01508	fetal_enhancer
chr1	3310397	3310397	G	C	1-01520	fetal_enhancer
chr11	66478463	66478465	ACC	A	1-01520	within15kb_tss:NAGK:hhe_gene
chr14	64217338	64217338	C	T	1-01520	fetal_enhancer
chr15	85749582	85749582	C	A	1-01520	fetal_enhancer
chr3	71300773	71300773	C	T	1-01520	fetal_enhancer
chr4	168773432	168773432	G	A	1-01520	fetal_enhancer
chr4	48339011	48339011	A	G	1-01520	within15kb_tss:RAB11FIP5:hhe_gene
chr7	101825503	101825503	G	A	1-01520	within15kb_tss:CCT7:hhe_gene
chr11	65014528	65014528	G	A	1-01528	within15kb_tss:STAMBP:hhe_gene
chr11	75654386	75654386	T	G	1-01528	fetal_enhancer
chr11	17085660	17085660	G	A	1-01538	within15kb_tss:BOLA3:hhe_gene
chr17	7863467	7863467	C	T	1-01538	within15kb_tss:DCTN1:hhe_gene,hhe_gene
chr3	37440140	37440140	T	C	1-01538	within15kb_tss:INO80B,WBP1:hhe_gene
chr4	98993788	98993788	C	T	1-01538	within15kb_tss:CCDC142:hhe_gene
chr5	139106338	139106338	G	C	1-01538	fetal_enhancer
chr6	16276931	16276931	C	G	1-01538	fetal_enhancer
chr1	10048925	10048925	A	G	1-01539	fetal_enhancer
chr3	128629327	128629327	G	A	1-01539	within15kb_tss:CCDC142:hhe_gene
chr3	61926500	61926500	C	T	1-01539	fetal_enhancer
chr9	133529639	133529639	C	A	1-01539	fetal_enhancer
chr1	112703956	112703956	C	G	1-01541	fetal_enhancer,within15kb_tss:AUP1,HTRA2:hhe_gene
chr1	39390355	39390355	C	T	1-01541	fetal_enhancer
chr17	38782472	38782472	C	G	1-01541	within15kb_tss:AUP1,HTRA2:hhe_gene
chr17	38782834	38782834	C	G	1-01541	within15kb_tss:POLE4:hhe_gene
chr2	132481642	132481643	GC	G	1-01541	fetal_enhancer
chr2	69896083	69896083	T	C	1-01541	within15kb_tss:TMSB10:hhe_gene
chr20	35691111	35691111	C	T	1-01541	within15kb_tss:TCF7L1:hhe_gene,hhe_gene
chr3	124764156	124764156	G	A	1-01541	within15kb_tss:POLR1A:hhe_gene
chr3	190109028	190109028	G	A	1-01541	fetal_enhancer
chr3	23924554	23924554	G	A	1-01541	within15kb_tss:PTCD3:hhe_gene
chr5	178203972	178203972	G	A	1-01541	fetal_enhancer,within15kb_tss:PTCD3:hhe_gene
chr14	39164722	39164722	A	G	1-01547	within15kb_tss:PTCD3:hhe_gene,mouseCHD_gene
chr17	59365295	59365295	G	T	1-01547	fetal_enhancer
chr2	24791904	24791904	A	G	1-01547	fetal_enhancer
chr3	33174324	33174324	G	A	1-01547	fetal_enhancer
chr3	42661245	42661245	G	A	1-01547	within15kb_tss:IMMT:hhe_gene
chr4	5725679	5725679	C	A	1-01547	within15kb_tss:IMMT:omimCHD_gene
chr5	78021319	78021319	C	T	1-01547	within15kb_tss:KDM3A:hhe_gene
chr7	4708516	4708516	A	G	1-01547	fetal_enhancer
chr8	26047105	26047105	C	A	1-01547	fetal_enhancer
chr13	110266283	110266283	G	A	1-01556	fetal_enhancer
chr17	7701113	7701113	C	T	1-01556	within15kb_tss:KRCC1,SMYD1:hhe_gene
chr2	42074883	42074883	G	A	1-01556	fetal_enhancer
chr3	73554128	73554128	G	A	1-01556	fetal_enhancer
chr11	94703824	94703824	T	C	1-01566	within15kb_tss:KRCC1,SMYD1:hhe_gene
chr17	12724461	12724461	C	A	1-01566	fetal_enhancer
chr19	11444460	11444460	C	T	1-01566	within15kb_tss:TMEM127:omimCHD_gene,mouseCHD_gene,hhe_gene
chr3	125375618	125375618	T	C	1-01566	fetal_enhancer
chr6	166639675	166639675	C	T	1-01566	fetal_enhancer
chr12	123102797	123102797	A	T	1-01569	fetal_enhancer
chr15	77391753	77391753	A	T	1-01569	fetal_enhancer
chr2	12493283	12493283	G	A	1-01569	fetal_enhancer
chr6	35488765	35488765	C	T	1-01569	fetal_enhancer,within15kb_tss:TMEM131:hhe_gene
chr7	136698920	136698920	C	T	1-01569	fetal_enhancer
chr15	99508863	99508863	C	T	1-01584	fetal_enhancer
chr16	89275044	89275044	G	A	1-01584	within15kb_tss:TMEM131:hhe_gene,omimCHD_gene
chr19	38886682	38886682	C	T	1-01584	fetal_enhancer,within15kb_tss:TMEM131:hhe_gene
chr3	177064486	177064486	T	C	1-01584	fetal_enhancer
chr8	47618399	47618399	G	T	1-01584	fetal_enhancer
chr16	28088020	28088020	T	C	1-01599	within15kb_tss:MRPL30:hhe_gene
chr17	2580080	2580080	T	C	1-01599	within15kb_tss:MRPL30:hhe_gene
chr19	42241187	42241187	G	A	1-01599	within15kb_tss:MRPL30:hhe_gene,hhe_gene
chr20	31712232	31712232	C	G	1-01599	fetal_enhancer,within15kb_tss:MAP4K4:hhe_gene
chr6	170546231	170546231	C	G	1-01599	within15kb_tss:FHL2:hhe_gene
chr1	11909513	11909513	C	A	1-01606	fetal_enhancer
chr1	6649169	6649169	G	T	1-01606	within15kb_tss:BUB1:hhe_gene
chr11	118929092	118929092	G	A	1-01606	fetal_enhancer
chr15	48143415	48143415	A	G	1-01606	within15kb_tss:BUB1:hhe_gene
chr2	43229554	43229554	T	A	1-01606	fetal_enhancer
chr2	96240564	96240568	GGAGC	G	1-01606	fetal_enhancer
chr3	170864426	170864426	C	T	1-01606	within15kb_tss:ACTR3:hhe_gene
chr1	93846736	93846736	G	A	1-01611	fetal_enhancer
chr11	30421975	30421975	T	A	1-01611	fetal_enhancer
chr12	98591838	98591838	G	A	1-01611	within15kb_tss:CLASP1:hhe_gene
chr4	64394207	64394207	G	A	1-01611	fetal_enhancer
chrX	100640206	100640206	C	G	1-01611	within15kb_tss:TSN:hhe_gene
chr1	155681116	155681116	C	T	1-01621	within15kb_tss:ERCC3:hhe_gene,hhe_gene
chr2	38301501	38301501	A	C	1-01621	within15kb_tss:MYO7B:hhe_gene
chr20	1934829	1934829	T	A	1-01621	fetal_enhancer
chr4	106321593	106321593	C	T	1-01621	within15kb_tss:POLR2D:hhe_gene
chrX	53397568	53397568	G	A	1-01621	within15kb_tss:AMMECR1L:hhe_gene
chr1	161127686	161127686	C	T	1-01624	within15kb_tss:SAP130:hhe_gene
chr1	212368683	212368683	A	G	1-01624	within15kb_tss:HS6ST1:hhe_gene
chr16	4217602	4217602	G	A	1-01624	fetal_enhancer
chr16	66366462	66366462	C	T	1-01624	within15kb_tss:HS6ST1:hhe_gene,mouseCHD_gene
chr17	44308009	44308009	C	T	1-01624	within15kb_tss:HS6ST1:hhe_gene
chr22	38215575	38215575	G	A	1-01624	within15kb_tss:FAM168B:hhe_gene
chr4	155676785	155676785	C	A	1-01624	fetal_enhancer
chr4	155676799	155676799	G	C	1-01624	fetal_enhancer
chr6	90531851	90531851	G	A	1-01624	within15kb_tss:CCNT2:hhe_gene
chr7	123719327	123719327	T	C	1-01624	fetal_enhancer
chr8	99882095	99882095	C	T	1-01624	within15kb_tss:RAB3GAP1:hhe_gene
chr9	136402448	136402448	G	A	1-01624	within15kb_tss:R3HDM1:hhe_gene
chr11	65714987	65714987	G	A	1-01626	within15kb_tss:UBXN4:hhe_gene,hhe_gene
chr16	57509981	57509981	C	T	1-01626	fetal_enhancer
chr17	82604502	82604502	A	G	1-01626	fetal_enhancer,within15kb_tss:UBXN4:hhe_gene
chr6	167838157	167838157	A	C	1-01626	within15kb_tss:MCM6:mouseCHD_gene
chr7	157341488	157341488	A	G	1-01626	fetal_enhancer,within15kb_tss:LRP1B:hhe_gene
chr1	74187608	74187618	GTATAGAAGAC	G	1-01634	within15kb_tss:MMADHC:hhe_gene
chr12	3146333	3146333	G	A	1-01634	fetal_enhancer
chr19	18515128	18515128	C	T	1-01634	fetal_enhancer
chr5	103112793	103112793	T	C	1-01634	within15kb_tss:MMADHC:hhe_gene
chr8	70132459	70132459	A	C	1-01634	within15kb_tss:PRPF40A:hhe_gene
chr9	87600224	87600224	A	G	1-01634	fetal_enhancer
chr1	202357268	202357268	T	C	1-01639	within15kb_tss:PRPF40A:hhe_gene
chr16	1717512	1717512	C	T	1-01639	within15kb_tss:ARL6IP6:hhe_gene
chr17	39671170	39671170	C	T	1-01639	fetal_enhancer,within15kb_tss:PKP4:hhe_gene
chr2	219451593	219451593	G	A	1-01639	fetal_enhancer
chr3	71397377	71397377	C	T	1-01639	fetal_enhancer
chr5	31415505	31415505	A	T	1-01639	within15kb_tss:PKP4:hhe_gene
chr1	23691210	23691210	G	A	1-01653	within15kb_tss:TANC1:hhe_gene,omimCHD_gene
chr1	26404772	26404772	T	A	1-01653	within15kb_tss:BAZ2B:mouseCHD_gene
chr20	23032568	23032568	C	T	1-01653	fetal_enhancer
chr3	113733088	113733088	A	G	1-01653	within15kb_tss:GRB14:hhe_gene,hhe_gene
chr5	149730273	149730273	G	T	1-01653	fetal_enhancer
chr9	97504485	97504485	A	C	1-01653	fetal_enhancer,within15kb_tss:STK39:hhe_gene,mouseCHD_gene
chr2	197482912	197482912	C	T	1-01666	within15kb_tss:BBS5:hhe_gene
chr20	38218480	38218480	G	A	1-01666	fetal_enhancer
chr21	46332005	46332005	C	A	1-01666	within15kb_tss:BBS5:hhe_gene,mouseCHD_gene
chr3	76906779	76906779	T	G	1-01666	nearest_gene_ ROBO2
chr3	8736672	8736672	C	T	1-01666	within15kb_tss:PPIG:hhe_gene,mouseCHD_gene
chr5	148384986	148384986	C	T	1-01674	fetal_enhancer,within15kb_tss:PPIG:hhe_gene
chr9	134649093	134649093	G	A	1-01674	within15kb_tss:KLHL23:hhe_gene,omimCHD_gene
chr14	51834559	51834559	C	T	1-01692	within15kb_tss:SSB:hhe_gene
chr17	38337300	38337300	C	T	1-01692	within15kb_tss:UBR3:hhe_gene
chr6	111732220	111732221	TA	T	1-01692	fetal_enhancer
chr1	1382071	1382071	G	C	1-01703	within15kb_tss:TLK1:hhe_gene,hhe_gene
chr3	188139335	188139335	C	T	1-01703	within15kb_tss:TLK1:hhe_gene
chr4	17563204	17563204	G	A	1-01703	within15kb_tss:DYNC1I2:hhe_gene
chr4	186689230	186689233	AAAG	A	1-01703	fetal_enhancer
chr1	165754548	165754548	C	T	1-01708	within15kb_tss:SP3:hhe_gene
chr16	70431729	70431729	C	T	1-01708	fetal_enhancer
chr4	3493822	3493822	G	A	1-01708	fetal_enhancer
chr4	72323550	72323550	A	G	1-01708	within15kb_tss:MTX2:mouseCHD_gene
chr6	111748528	111748530	TCA	T	1-01708	fetal_enhancer
chr11	69652600	69652600	G	A	1-01715	within15kb_tss:NFE2L2:hhe_gene
chr13	43057574	43057574	C	T	1-01715	fetal_enhancer
chr19	46750225	46750225	G	A	1-01715	within15kb_tss:CCDC141:hhe_gene
chr20	17570137	17570137	T	C	1-01715	fetal_enhancer,within15kb_tss:UBE2E3:hhe_gene
chr21	15729002	15729002	T	C	1-01715	within15kb_tss:NCKAP1:hhe_gene
chr5	134359205	134359205	G	A	1-01715	within15kb_tss:ZC3H15:hhe_gene
chr5	72111960	72111960	A	G	1-01715	fetal_enhancer,within15kb_tss:TFPI:hhe_gene
chr6	35465322	35465322	C	T	1-01715	within15kb_tss:TFPI:hhe_gene
chr10	110417502	110417502	C	A	1-01718	fetal_enhancer
chr11	5227547	5227547	A	G	1-01718	within15kb_tss:COL3A1:hhe_gene,hhe_gene
chr19	34355810	34355810	G	A	1-01718	within15kb_tss:COL3A1:hhe_gene
chr7	2617713	2617713	C	T	1-01718	fetal_enhancer,within15kb_tss:MSTN:hhe_gene
chr8	123414963	123414963	T	G	1-01718	fetal_enhancer
chr9	109844609	109844609	C	G	1-01718	fetal_enhancer
chr9	109844742	109844742	C	T	1-01718	fetal_enhancer
chr9	14248777	14248777	C	T	1-01718	fetal_enhancer
chr1	227762570	227762570	C	G	1-01722	fetal_enhancer
chr4	185211689	185211693	CAATA	C	1-01722	fetal_enhancer
chr5	127427404	127427404	T	C	1-01722	fetal_enhancer
chr5	179784907	179784907	A	C	1-01722	within15kb_tss:GLS:hhe_gene
chr8	101502828	101502828	C	T	1-01722	within15kb_tss:SF3B1:mouseCHD_gene
chr1	13595669	13595669	G	T	1-01779	within15kb_tss:HSPD1:mouseCHD_gene
chr10	62074308	62074308	A	G	1-01779	fetal_enhancer
chr13	31840025	31840025	C	T	1-01779	within15kb_tss:HSPD1,HSPE1:hhe_gene
chr16	28584713	28584713	C	T	1-01779	fetal_enhancer
chr21	44821698	44821698	C	A	1-01779	within15kb_tss:HSPD1,HSPE1:hhe_gene
chr4	165885374	165885374	C	T	1-01779	within15kb_tss:HSPD1,HSPE1,MOB4:omimCHD_gene,mouseCHD_gene
chr1	1227340	1227340	G	A	1-01780	within15kb_tss:HSPD1,HSPE1,MOB4:omimCHD_gene,hhe_gene
chr1	220803218	220803218	G	A	1-01780	fetal_enhancer
chr12	56182371	56182371	T	C	1-01780	within15kb_tss:HSPD1,HSPE1,MOB4:hhe_gene
chr16	2283819	2283819	G	A	1-01780	within15kb_tss:MOB4:hhe_gene
chr17	8158951	8158951	G	A	1-01780	within15kb_tss:CLK1:hhe_gene
chr19	45050326	45050326	C	T	1-01780	within15kb_tss:NDUFB3:hhe_gene
chr2	27139553	27139553	G	A	1-01780	within15kb_tss:CASP8:hhe_gene
chr2	29091120	29091122	CTG	C	1-01780	within15kb_tss:NDUFS1:hhe_gene
chr2	66479563	66479563	T	C	1-01780	fetal_enhancer
chr3	136346684	136346686	CAG	C	1-01780	within15kb_tss:EEF1B2,NDUFS1:hhe_gene
chr5	177330638	177330638	G	A	1-01780	within15kb_tss:EEF1B2,NDUFS1:hhe_gene
chr8	120072500	120072500	T	G	1-01780	within15kb_tss:EEF1B2,NDUFS1:hhe_gene
chr1	15750788	15750788	G	A	1-01783	fetal_enhancer,within15kb_tss:EEF1B2,NDUFS1:hhe_gene
chr1	95024066	95024069	TCTC	T	1-01783	fetal_enhancer
chr10	23400212	23400212	G	A	1-01783	fetal_enhancer
chr13	28956877	28956877	A	G	1-01783	fetal_enhancer
chr16	2531525	2531525	C	T	1-01783	fetal_enhancer,within15kb_tss:ACADL:hhe_gene,mouseCHD_gene
chr3	76922443	76922443	G	A	1-01783	nearest_gene_ ROBO2
chr10	59804735	59804735	C	T	1-01784	within15kb_tss:LANCL1:hhe_gene
chr11	19952038	19952038	T	G	1-01784	fetal_enhancer
chr11	68893190	68893190	G	A	1-01784	fetal_enhancer,within15kb_tss:LANCL1:mouseCHD_gene
chr17	68516470	68516470	A	C	1-01784	within15kb_tss:FN1:hhe_gene,mouseCHD_gene
chr19	48738709	48738709	T	G	1-01784	fetal_enhancer,within15kb_tss:TNS1:hhe_gene
chr3	133047008	133047008	T	C	1-01784	within15kb_tss:CTDSP1:hhe_gene
chr3	16888006	16888006	C	T	1-01784	fetal_enhancer
chr5	88728965	88728965	A	G	1-01784	fetal_enhancer,within15kb_tss:CNPPD1:hhe_gene,mouseCHD_gene
chr6	116250901	116250901	G	A	1-01784	fetal_enhancer
chr15	84822200	84822200	G	A	1-01788	fetal_enhancer,within15kb_tss:CNPPD1:hhe_gene
chr15	99702488	99702488	C	T	1-01788	fetal_enhancer
chr17	12713316	12713316	C	G	1-01788	fetal_enhancer
chr19	44894637	44894637	G	C	1-01788	within15kb_tss:ANKZF1,STK16:hhe_gene,hhe_gene
chr22	35413790	35413790	T	G	1-01788	within15kb_tss:ANKZF1,STK16:hhe_gene
chr3	33381976	33381976	C	T	1-01788	within15kb_tss:DES:hhe_gene
chr10	35239390	35239390	G	A	1-01790	within15kb_tss:DES:hhe_gene
chr14	58280632	58280632	T	A	1-01790	fetal_enhancer
chr17	43418184	43418184	G	A	1-01790	fetal_enhancer
chr18	5983782	5983783	TC	T	1-01790	fetal_enhancer
chr20	63953250	63953250	A	G	1-01790	fetal_enhancer
chr3	98757375	98757375	G	A	1-01790	fetal_enhancer
chr9	27095732	27095732	C	T	1-01790	within15kb_tss:OBSL1:hhe_gene
chr11	130140231	130140231	G	C	1-01795	fetal_enhancer
chr12	113220734	113220734	C	G	1-01795	within15kb_tss:OBSL1:hhe_gene
chr15	34259761	34259761	C	G	1-01795	fetal_enhancer
chr19	1015108	1015108	G	A	1-01795	within15kb_tss:SLC4A3:hhe_gene,hhe_gene
chr21	44291584	44291584	A	G	1-01795	within15kb_tss:EPHA4:hhe_gene
chr3	49725394	49725394	A	G	1-01795	fetal_enhancer,within15kb_tss:PAX3:hhe_gene
chr4	74783738	74783738	C	T	1-01795	within15kb_tss:PAX3:mouseCHD_gene
chr5	74721257	74721257	G	C	1-01795	within15kb_tss:SERPINE2:hhe_gene
chr12	10705097	10705097	T	C	1-01810	within15kb_tss:SERPINE2:hhe_gene
chr12	6924982	6924982	A	G	1-01810	fetal_enhancer,within15kb_tss:SERPINE2:hhe_gene
chr3	37537922	37537922	G	A	1-01810	fetal_enhancer
chr6	31785938	31785938	C	T	1-01810	within15kb_tss:SERPINE2:hhe_gene
chr6	34297222	34297222	G	A	1-01810	fetal_enhancer
chr1	71019718	71019718	C	A	1-01828	fetal_enhancer
chr11	134036673	134036673	G	A	1-01828	fetal_enhancer
chr12	15874618	15874618	G	A	1-01828	within15kb_tss:IRS1:hhe_gene
chr17	17290383	17290383	G	A	1-01828	within15kb_tss:MFF:hhe_gene
chr4	691149	691149	G	A	1-01828	within15kb_tss:CAB39:hhe_gene
chr8	135470194	135470194	G	T	1-01828	within15kb_tss:PSMD1:hhe_gene
chr16	57476544	57476544	G	A	1-01833	within15kb_tss:PSMD1:hhe_gene,hhe_gene
chr2	218393908	218393908	C	T	1-01833	within15kb_tss:HTR2B:hhe_gene
chr5	138174495	138174500	C	CTGAGG	1-01833	within15kb_tss:HTR2B:hhe_gene
chr8	80898070	80898070	T	C	1-01833	fetal_enhancer
chr10	119872332	119872338	C	CCCGGCT	1-01839	within15kb_tss:PTMA:hhe_gene
chr16	31031297	31031297	G	A	1-01839	within15kb_tss:GIGYF2:hhe_gene
chr16	72099679	72099679	G	A	1-01839	within15kb_tss:GIGYF2:hhe_gene
chr19	4901955	4901955	C	G	1-01839	within15kb_tss:ATG16L1:hhe_gene
chr19	4907192	4907193	CT	C	1-01839	within15kb_tss:DGKD:hhe_gene
chr2	159323014	159323014	A	G	1-01839	within15kb_tss:DGKD:hhe_gene
chr2	191020993	191020993	C	T	1-01839	fetal_enhancer
chr5	151156436	151156436	C	T	1-01839	fetal_enhancer
chr8	135449753	135449753	A	G	1-01839	within15kb_tss:HJURP:hhe_gene
chr9	112367773	112367773	C	T	1-01839	within15kb_tss:SH3BP4:hhe_gene
chr9	19116685	19116685	C	T	1-01839	within15kb_tss:SH3BP4:hhe_gene
chr9	19130142	19130142	C	G	1-01839	fetal_enhancer,within15kb_tss:ACKR3:hhe_gene
chr9	19131738	19131738	G	C	1-01839	within15kb_tss:ILKAP:hhe_gene
chr13	29014868	29014868	A	G	1-01851	fetal_enhancer
chr14	81478047	81478047	T	C	1-01851	within15kb_tss:RNPEPL1:hhe_gene
chr3	76535666	76535666	T	C	1-01851	nearest_gene_ ROBO2
chr8	97869072	97869072	C	A	1-01851	fetal_enhancer
chr1	21225985	21225985	G	A	1-01852	within15kb_tss:PPP1R7:hhe_gene,omimCHD_gene,mouseCHD_gene
chr5	123454986	123454986	G	C	1-01852	fetal_enhancer
chr7	45928327	45928327	G	A	1-01852	within15kb_tss:THAP4:hhe_gene
chr16	29809512	29809512	C	T	1-01854	fetal_enhancer,within15kb_tss:DTYMK:hhe_gene
chr9	137269081	137269081	G	A	1-01854	within15kb_tss:DTYMK:hhe_gene
chrX	16871174	16871174	C	A	1-01854	fetal_enhancer
chr1	161190213	161190213	C	T	1-01873	within15kb_tss:ARL8B:hhe_gene
chr1	27088837	27088840	TGGA	T	1-01873	within15kb_tss:CAV3:hhe_gene
chr12	566692	566692	C	T	1-01873	fetal_enhancer
chr13	99452583	99452583	T	G	1-01873	within15kb_tss:CAV3:hhe_gene
chr17	78921640	78921640	A	G	1-01873	fetal_enhancer
chr20	62114757	62114757	A	G	1-01873	within15kb_tss:CAV3:hhe_gene
chr6	36538197	36538197	G	A	1-01873	within15kb_tss:SETD5:hhe_gene
chr6	73721438	73721438	C	T	1-01873	fetal_enhancer
chr14	60164498	60164498	A	T	1-01905	within15kb_tss:ARPC4:hhe_gene
chr2	85189514	85189514	T	G	1-01905	fetal_enhancer
chr3	119585352	119585352	G	A	1-01905	within15kb_tss:CRELD1:hhe_gene
chr6	163581472	163581472	T	A	1-01905	fetal_enhancer
chrX	137560965	137560965	C	T	1-01905	within15kb_tss:EMC3:omimCHD_gene,mouseCHD_gene
chr8	11591393	11591393	C	T	1-01924	fetal_enhancer
chr8	93015435	93015435	T	C	1-01924	fetal_enhancer
chr1	9411399	9411399	G	C	1-01933	fetal_enhancer
chr2	13001211	13001211	G	A	1-01933	fetal_enhancer
chr3	108153185	108153185	A	G	1-01933	within15kb_tss:BRK1,VHL:mouseCHD_gene
chr8	124473392	124473392	G	A	1-01933	fetal_enhancer
chr9	96555019	96555019	G	A	1-01933	fetal_enhancer
chr1	150270865	150270865	G	A	1-01945	within15kb_tss:VGLL4:hhe_gene,hhe_gene
chr17	80220331	80220331	C	G	1-01945	within15kb_tss:TIMP4:mouseCHD_gene
chr19	15388681	15388681	C	T	1-01945	within15kb_tss:PPARG:hhe_gene
chr3	10127812	10127812	G	C	1-01945	within15kb_tss:RAF1:hhe_gene,mouseCHD_gene
chr1	236896498	236896498	G	T	1-01972	fetal_enhancer
chr16	139147	139147	A	C	1-01972	within15kb_tss:RPL32:hhe_gene
chr2	105080720	105080720	A	G	1-01972	fetal_enhancer
chr2	64453928	64453928	G	T	1-01972	fetal_enhancer
chr2	9427190	9427190	G	C	1-01972	within15kb_tss:IQSEC1:hhe_gene
chr7	151696376	151696376	A	G	1-01972	fetal_enhancer
chr3	64613539	64613539	C	A	1-01990	fetal_enhancer
chr9	121370064	121370064	C	T	1-01990	fetal_enhancer,within15kb_tss:FBLN2:hhe_gene
chr20	44528892	44528892	C	T	1-01991	within15kb_tss:FBLN2:hhe_gene
chr3	122416131	122416131	C	A	1-01991	fetal_enhancer
chr6	55827318	55827318	G	C	1-01991	fetal_enhancer
chr7	135964872	135964872	G	A	1-01991	within15kb_tss:CHCHD4:hhe_gene
chr8	94679181	94679181	A	C	1-01991	fetal_enhancer
chr11	44833560	44833560	C	G	1-01997	fetal_enhancer
chr15	80068747	80068747	C	T	1-01997	within15kb_tss:CHCHD4:hhe_gene
chr16	87386971	87386971	T	A	1-01997	fetal_enhancer
chr19	35279490	35279490	C	T	1-01997	within15kb_tss:LSM3:hhe_gene
chr2	219405326	219405326	G	A	1-01997	fetal_enhancer,within15kb_tss:SLC6A6:hhe_gene,mouseCHD_gene
chr8	37873258	37873258	C	A	1-01997	fetal_enhancer
chr11	33267461	33267461	A	G	1-01998	within15kb_tss:MRPS25:hhe_gene
chr11	65904486	65904486	T	A	1-01998	within15kb_tss:CAPN7:hhe_gene,hhe_gene
chr15	64155113	64155113	G	A	1-01998	within15kb_tss:RAB5A:hhe_gene,hhe_gene
chr16	24990979	24990979	C	A	1-01998	fetal_enhancer
chr18	28152603	28152603	G	T	1-01998	fetal_enhancer
chr19	5793644	5793644	C	T	1-01998	within15kb_tss:RAB5A:hhe_gene
chr2	11487351	11487351	C	G	1-01998	within15kb_tss:RAB5A:mouseCHD_gene
chr22	41276371	41276371	C	T	1-01998	within15kb_tss:RAB5A:hhe_gene
chr8	11741418	11741418	G	A	1-01998	fetal_enhancer
chr9	14342670	14342670	A	G	1-01998	fetal_enhancer
chr1	6475342	6475364	CCAGACCTCTGCACCCTGGGATG	C	1-02004	within15kb_tss:RPL15:mouseCHD_gene
chr13	28821832	28821832	A	G	1-02004	fetal_enhancer,within15kb_tss:RPL15:hhe_gene
chr13	28822248	28822248	C	T	1-02004	fetal_enhancer,within15kb_tss:NR1D2:hhe_gene
chr14	35368560	35368560	G	A	1-02004	fetal_enhancer
chr20	25341522	25341522	T	C	1-02004	fetal_enhancer
chr22	42198888	42198888	C	T	1-02004	within15kb_tss:NR1D2:hhe_gene
chr7	94276164	94276164	C	T	1-02004	fetal_enhancer
chrX	134450474	134450479	A	ATTTGT	1-02004	within15kb_tss:TOP2B:hhe_gene
chr13	101135227	101135227	G	A	1-02010	within15kb_tss:RBMS3:multihitWES_gene
chr14	32493270	32493270	G	A	1-02010	fetal_enhancer
chr16	4431821	4431821	A	G	1-02010	within15kb_tss:TGFBR2:hhe_gene
chr2	33112633	33112633	G	A	1-02010	fetal_enhancer
chr2	85128971	85128971	A	C	1-02010	within15kb_tss:TGFBR2:mouseCHD_gene
chr22	38498076	38498082	CACACTT	C	1-02010	within15kb_tss:STT3B:hhe_gene
chr11	117811547	117811547	G	A	1-02029	within15kb_tss:DYNC1LI1:multihitWES_gene
chr11	63758150	63758150	C	G	1-02029	within15kb_tss:DYNC1LI1:hhe_gene
chr19	35264581	35264581	G	T	1-02029	within15kb_tss:CNOT10:hhe_gene
chr4	41927645	41927645	T	C	1-02029	within15kb_tss:CNOT10:hhe_gene
chr5	172971436	172971436	T	C	1-02029	within15kb_tss:TMPPE:hhe_gene
chr12	2092723	2092723	A	T	1-02030	fetal_enhancer
chr13	110364144	110364144	C	A	1-02030	fetal_enhancer
chr20	63661284	63661284	C	T	1-02030	within15kb_tss:CRTAP,TMPPE:mouseCHD_gene
chr3	127696704	127696704	G	A	1-02030	fetal_enhancer
chr6	16226110	16226110	C	T	1-02030	within15kb_tss:CRTAP,TMPPE:hhe_gene
chr7	94600943	94600943	T	C	1-02030	within15kb_tss:UBP1:hhe_gene
chr1	109792601	109792601	G	A	1-02035	fetal_enhancer
chr10	12484575	12484575	T	A	1-02035	fetal_enhancer
chr11	59599212	59599212	C	T	1-02035	within15kb_tss:UBP1:hhe_gene
chr3	129563969	129563969	G	C	1-02035	within15kb_tss:UBP1:hhe_gene,mouseCHD_gene
chr1	183487156	183487156	G	T	1-02041	within15kb_tss:PDCD6IP:hhe_gene
chr6	166005561	166005561	C	T	1-02041	fetal_enhancer
chr7	523723	523723	G	C	1-02041	fetal_enhancer
chr12	65334426	65334426	A	G	1-02046	fetal_enhancer
chr15	49125498	49125498	T	C	1-02046	within15kb_tss:PDCD6IP:hhe_gene
chr21	31694454	31694454	A	G	1-02046	within15kb_tss:GOLGA4:hhe_gene
chr8	141403088	141403088	G	A	1-02046	fetal_enhancer,within15kb_tss:ITGA9:hhe_gene
chr8	30523116	30523116	G	A	1-02046	fetal_enhancer
chr11	115208235	115208235	G	T	1-02050	fetal_enhancer
chr11	76160326	76160326	A	T	1-02050	fetal_enhancer
chr14	58207193	58207193	A	T	1-02050	within15kb_tss:ITGA9:hhe_gene
chr18	5281627	5281627	A	G	1-02050	within15kb_tss:CTDSPL:mouseCHD_gene
chr5	180817832	180817832	C	T	1-02050	fetal_enhancer
chr1	183892647	183892647	T	C	1-02054	fetal_enhancer
chr11	107356826	107356826	T	C	1-02054	within15kb_tss:CTDSPL:hhe_gene
chr12	92416840	92416842	CTT	C	1-02054	fetal_enhancer
chr19	15368190	15368190	G	T	1-02054	within15kb_tss:SCN5A:hhe_gene
chr3	160448554	160448554	T	C	1-02054	fetal_enhancer
chr5	109395386	109395386	G	A	1-02054	within15kb_tss:SCN5A:hhe_gene
chr6	110179903	110179903	C	A	1-02054	fetal_enhancer
chr10	102098964	102098964	G	A	1-02056	within15kb_tss:SCN10A:hhe_gene,mouseCHD_gene
chr17	77447065	77447065	C	T	1-02056	fetal_enhancer
chr7	140334119	140334119	A	G	1-02056	fetal_enhancer
chr9	137462645	137462645	G	A	1-02056	within15kb_tss:WDR48:hhe_gene
chr1	94856203	94856203	T	C	1-02062	fetal_enhancer
chr10	12199991	12199991	T	G	1-02062	within15kb_tss:RPSA:hhe_gene
chr12	114678334	114678334	T	C	1-02062	fetal_enhancer,within15kb_tss:RPSA:omimCHD_gene,mouseCHD_gene
chr12	3073562	3073562	C	T	1-02062	fetal_enhancer,within15kb_tss:RPL14:hhe_gene
chr14	55969023	55969023	T	C	1-02062	fetal_enhancer
chr19	36225111	36225111	A	G	1-02062	within15kb_tss:CTNNB1:hhe_gene
chr19	45039399	45039399	G	A	1-02062	within15kb_tss:NKTR:hhe_gene
chr2	219689313	219689313	C	G	1-02062	fetal_enhancer
chr20	34376562	34376566	AAGTT	A	1-02062	within15kb_tss:ZBTB47:hhe_gene
chr3	142957875	142957875	T	G	1-02062	within15kb_tss:ZBTB47:hhe_gene,multihitWES_gene
chr6	118511556	118511556	A	G	1-02062	fetal_enhancer
chr7	44294010	44294010	G	A	1-02062	fetal_enhancer
chr1	86690957	86690957	A	C	1-02076	within15kb_tss:ZNF445:hhe_gene
chr15	71628573	71628573	G	T	1-02076	fetal_enhancer
chr6	151390233	151390234	GT	G	1-02076	fetal_enhancer
chr7	102995216	102995216	C	T	1-02076	fetal_enhancer
chr7	138243018	138243018	C	A	1-02076	fetal_enhancer
chr17	44817070	44817070	G	T	1-02082	within15kb_tss:ZNF445:mouseCHD_gene
chr7	41445549	41445549	C	G	1-02082	fetal_enhancer
chr1	145963618	145963618	A	G	1-02095	within15kb_tss:FYCO1:hhe_gene,hhe_gene
chr1	45639989	45639989	T	C	1-02095	within15kb_tss:FYCO1:hhe_gene
chr10	3825470	3825470	G	A	1-02095	fetal_enhancer
chr11	134224514	134224514	C	A	1-02095	within15kb_tss:FYCO1:hhe_gene
chr16	28262912	28262912	C	T	1-02095	fetal_enhancer
chr17	29603164	29603164	G	C	1-02095	within15kb_tss:MYL3:hhe_gene
chr17	73239003	73239003	G	A	1-02095	within15kb_tss:MYL3:hhe_gene
chr4	110604263	110604263	C	T	1-02095	within15kb_tss:CCDC12:omimCHD_gene,mouseCHD_gene
chr7	129914755	129914755	A	G	1-02095	fetal_enhancer
chr8	117946393	117946393	C	T	1-02095	fetal_enhancer
chr1	77545593	77545597	A	AAGGC	1-02120	fetal_enhancer
chr10	31304339	31304339	G	A	1-02120	within15kb_tss:SETD2:hhe_gene
chr11	47354970	47354970	G	C	1-02120	fetal_enhancer,within15kb_tss:SMARCC1:hhe_gene,mouseCHD_gene
chr16	3954138	3954138	C	G	1-02120	fetal_enhancer
chr17	38777211	38777211	G	A	1-02120	within15kb_tss:SMARCC1:hhe_gene
chr18	9475585	9475585	G	T	1-02120	within15kb_tss:MAP4:hhe_gene
chr21	37368614	37368614	C	A	1-02120	within15kb_tss:UQCRC1:hhe_gene
chr22	20972073	20972073	T	G	1-02120	within15kb_tss:SLC25A20:hhe_gene,multihitWES_gene
chrX	100624975	100624975	G	A	1-02120	within15kb_tss:DALRD3,WDR6:hhe_gene
chrX	136879733	136879733	T	C	1-02120	fetal_enhancer,within15kb_tss:DALRD3,WDR6:hhe_gene
chrX	31170511	31170511	G	T	1-02120	within15kb_tss:LAMB2,QARS,USP19:hhe_gene
chr10	102649392	102649392	C	A	1-02121	within15kb_tss:LAMB2,QARS,USP19:hhe_gene
chr11	113179105	113179105	T	C	1-02121	fetal_enhancer
chr13	30458316	30458316	A	T	1-02121	within15kb_tss:LAMB2,QARS,USP19:hhe_gene
chr14	77023269	77023269	G	A	1-02121	within15kb_tss:KLHDC8B:hhe_gene
chr17	27804774	27804774	A	T	1-02121	within15kb_tss:USP4:mouseCHD_gene
chr3	14741855	14741855	G	A	1-02121	fetal_enhancer
chr5	5639173	5639173	C	A	1-02121	fetal_enhancer
chr6	47082547	47082551	ACTGT	A	1-02121	fetal_enhancer
chr9	95874247	95874247	C	G	1-02121	fetal_enhancer
chrX	154422587	154422587	A	T	1-02121	within15kb_tss:GPX1:hhe_gene,hhe_gene
chr11	83278394	83278394	T	C	1-02123	within15kb_tss:DAG1:hhe_gene
chr2	110634798	110634798	C	T	1-02123	within15kb_tss:APEH:hhe_gene
chr2	187485133	187485133	T	C	1-02123	within15kb_tss:IP6K1:hhe_gene
chr21	46267285	46267285	C	T	1-02123	within15kb_tss:IP6K1:hhe_gene
chr5	52800177	52800177	A	G	1-02123	fetal_enhancer
chr6	169702220	169702232	G	GCCCTGCCCCTGC	1-02123	fetal_enhancer,within15kb_tss:RBM5:hhe_gene
chr17	1458704	1458704	G	A	1-02141	within15kb_tss:CACNA2D2:hhe_gene,hhe_gene,mouseCHD_gene
chr17	16043493	16043493	C	T	1-02141	within15kb_tss:CACNA2D2:hhe_gene
chr3	107598080	107598080	A	G	1-02141	fetal_enhancer
chr4	87537980	87537980	G	T	1-02141	within15kb_tss:MANF:hhe_gene
chr1	150289885	150289885	T	C	1-02142	within15kb_tss:RAD54L2:hhe_gene
chr1	156492308	156492308	G	T	1-02142	fetal_enhancer,within15kb_tss:PCBP4:hhe_gene
chr1	35870517	35870517	T	A	1-02142	within15kb_tss:RPL29:hhe_gene
chr10	131929564	131929564	G	A	1-02142	fetal_enhancer
chr12	5076673	5076673	A	G	1-02142	fetal_enhancer
chr13	38681861	38681861	T	C	1-02142	within15kb_tss:BAP1:hhe_gene,mouseCHD_gene
chr13	38682004	38682004	G	C	1-02142	within15kb_tss:STAB1:hhe_gene,mouseCHD_gene
chr14	55573641	55573641	C	T	1-02142	fetal_enhancer,within15kb_tss:PBRM1:hhe_gene
chr2	49835243	49835243	T	C	1-02142	fetal_enhancer
chr3	45945562	45945562	T	C	1-02142	within15kb_tss:DCP1A:hhe_gene
chr5	179798849	179798849	G	A	1-02142	within15kb_tss:DCP1A:hhe_gene,hhe_gene
chr9	92758001	92758001	T	C	1-02142	within15kb_tss:ARF4:hhe_gene
chr19	45830492	45830492	A	C	1-02150	within15kb_tss:PSMD6:hhe_gene
chr3	123281779	123281779	A	T	1-02150	within15kb_tss:PSMD6:hhe_gene
chr9	37196660	37196660	A	G	1-02150	fetal_enhancer
chr1	202334300	202334300	C	A	1-02153	within15kb_tss:PSMD6:hhe_gene
chr10	51315194	51315194	T	C	1-02153	fetal_enhancer
chr15	78112419	78112419	A	T	1-02153	within15kb_tss:SUCLG2:mouseCHD_gene
chr16	70259802	70259802	C	T	1-02153	within15kb_tss:SUCLG2:hhe_gene
chr19	12643847	12643847	C	T	1-02153	within15kb_tss:ARL6IP5:hhe_gene
chr19	15255123	15255123	T	C	1-02153	within15kb_tss:ARL6IP5:hhe_gene
chr22	45487521	45487522	GT	G	1-02153	within15kb_tss:PPP4R2:hhe_gene,mouseCHD_gene
chr9	14232583	14232583	C	T	1-02153	fetal_enhancer
chr1	201383292	201383292	C	T	1-02156	fetal_enhancer
chr16	78842183	78842183	T	G	1-02156	fetal_enhancer
chr9	131412004	131412004	G	A	1-02156	fetal_enhancer
chr15	36589324	36589324	A	G	1-02163	fetal_enhancer
chr3	23590620	23590620	G	A	1-02163	fetal_enhancer
chr6	155287268	155287285	CCTCTAGGTCTCTAAGAA	C	1-02163	fetal_enhancer,within15kb_tss:PPP4R2:mouseCHD_gene
chr1	151360600	151360600	C	T	1-02168	within15kb_tss:PDZRN3:hhe_gene
chr10	68949681	68949681	G	A	1-02168	within15kb_tss:GBE1:hhe_gene
chr13	45395390	45395390	T	C	1-02168	fetal_enhancer
chr16	51148531	51148535	AAAAC	A	1-02202	within15kb_tss:CRYBG3:hhe_gene,omimCHD_gene
chr19	2039544	2039544	G	A	1-02202	fetal_enhancer,within15kb_tss:CLDND1:hhe_gene
chr19	49489299	49489299	C	T	1-02202	within15kb_tss:CPOX:hhe_gene,hhe_gene
chr19	8417972	8417972	C	A	1-02202	fetal_enhancer
chr3	73004057	73004057	A	G	1-02202	within15kb_tss:CPOX:hhe_gene
chr2	99191818	99191818	G	A	1-02204	within15kb_tss:IFT57:hhe_gene
chr20	25227308	25227308	C	T	1-02204	fetal_enhancer
chr3	71521859	71521859	G	A	1-02204	fetal_enhancer
chr5	172774681	172774682	C	CA	1-02204	fetal_enhancer
chr9	33450576	33450576	C	T	1-02204	within15kb_tss:CD96:hhe_gene
chr12	6965300	6965300	G	A	1-02207	fetal_enhancer,within15kb_tss:ATP6V1A,NAA50:hhe_gene,hhe_gene
chr14	35335513	35335513	G	T	1-02207	fetal_enhancer
chr14	64951864	64951864	C	T	1-02207	fetal_enhancer
chr16	75251445	75251445	G	T	1-02207	within15kb_tss:ATP6V1A,NAA50:hhe_gene
chr17	81392765	81392765	C	T	1-02207	fetal_enhancer
chr19	902139	902139	C	T	1-02207	within15kb_tss:ARHGAP31:hhe_gene
chr5	146217114	146217114	C	T	1-02207	within15kb_tss:POGLUT1:hhe_gene
chr8	143944133	143944133	G	A	1-02207	fetal_enhancer,within15kb_tss:POGLUT1:hhe_gene
chr9	6398808	6398808	C	T	1-02207	within15kb_tss:ADPRH:hhe_gene
chr15	67838838	67838838	G	T	1-02212	fetal_enhancer
chr15	74389890	74389890	G	A	1-02212	fetal_enhancer
chr3	12163426	12163427	T	TA	1-02212	within15kb_tss:COX17:mouseCHD_gene
chr3	38779353	38779353	A	T	1-02212	within15kb_tss:FAM162A:multihitWES_gene
chr7	137584032	137584032	T	C	1-02212	fetal_enhancer
chr1	116982453	116982453	A	G	1-02216	fetal_enhancer
chr3	177481499	177481499	C	T	1-02216	fetal_enhancer
chr9	101545866	101545866	T	A	1-02216	within15kb_tss:FAM162A:hhe_gene
chr9	137095948	137095948	A	G	1-02216	within15kb_tss:KPNA1:hhe_gene
chr1	180646486	180646486	C	G	1-02219	within15kb_tss:ADCY5:hhe_gene
chr1	234907398	234907398	T	C	1-02219	fetal_enhancer
chr11	61884355	61884355	T	G	1-02219	within15kb_tss:ADCY5:hhe_gene
chr12	8925578	8925578	G	A	1-02219	within15kb_tss:ADCY5:mouseCHD_gene
chr17	50693658	50693658	T	C	1-02219	within15kb_tss:UMPS:hhe_gene
chr18	24088107	24088107	G	A	1-02219	fetal_enhancer
chr19	47261599	47261599	C	A	1-02219	within15kb_tss:UMPS:hhe_gene
chr4	39559297	39559297	G	A	1-02219	within15kb_tss:ITGB5:hhe_gene
chr5	132300823	132300823	G	A	1-02219	fetal_enhancer
chr7	73468662	73468662	T	C	1-02219	within15kb_tss:SEC61A1:hhe_gene,mouseCHD_gene
chr12	5418118	5418118	G	A	1-02254	within15kb_tss:RPN1:mouseCHD_gene
chr21	25910320	25910320	C	T	1-02254	within15kb_tss:RPN1:hhe_gene
chr15	91867983	91867983	A	G	1-02258	fetal_enhancer
chr16	12803678	12803678	C	A	1-02258	within15kb_tss:RAB7A:hhe_gene
chr18	34989849	34989849	C	T	1-02258	within15kb_tss:COPG1:hhe_gene
chr19	8076927	8076927	A	C	1-02258	within15kb_tss:COPG1:multihitWES_gene
chr3	119293827	119293827	T	C	1-02258	fetal_enhancer,within15kb_tss:IFT122,MBD4:hhe_gene,omimCHD_gene
chr10	95455897	95455897	T	C	1-02266	fetal_enhancer
chr11	66084757	66084757	C	T	1-02266	fetal_enhancer,within15kb_tss:IFT122,MBD4:hhe_gene
chr13	98221123	98221123	G	A	1-02266	fetal_enhancer
chr15	82541351	82541352	TC	T	1-02266	within15kb_tss:IFT122,MBD4:hhe_gene,omimCHD_gene
chr2	160221650	160221650	G	A	1-02266	fetal_enhancer
chr5	112706729	112706729	T	C	1-02266	fetal_enhancer,within15kb_tss:IFT122,MBD4:hhe_gene,mouseCHD_gene
chr6	166692846	166692846	C	T	1-02266	fetal_enhancer
chr9	131387247	131387247	C	A	1-02266	within15kb_tss:PLXND1:hhe_gene,mouseCHD_gene,multihitWES_gene
chr19	48795469	48795469	G	C	1-02271	fetal_enhancer,within15kb_tss:PLXND1:hhe_gene
chr8	42001879	42001879	C	A	1-02271	fetal_enhancer
chr14	24214455	24214455	T	C	1-02275	within15kb_tss:ATP2C1:hhe_gene
chr5	124645532	124645532	T	C	1-02275	within15kb_tss:NPHP3:hhe_gene
chr6	28337998	28337998	C	T	1-02275	fetal_enhancer
chr8	13128728	13128728	G	A	1-02275	fetal_enhancer
chr9	37914987	37914992	T	TCCCTG	1-02275	fetal_enhancer,within15kb_tss:NPHP3:hhe_gene
chr1	64846670	64846670	C	T	1-02299	within15kb_tss:NPHP3:hhe_gene
chr2	37457298	37457298	C	T	1-02299	fetal_enhancer
chr10	124393373	124393373	C	T	1-02303	within15kb_tss:RYK:hhe_gene
chr19	5126012	5126012	C	T	1-02303	fetal_enhancer
chr20	49278642	49278642	C	T	1-02303	fetal_enhancer
chr20	63908259	63908259	A	G	1-02303	fetal_enhancer,within15kb_tss:RYK:hhe_gene
chr5	171396846	171396846	G	A	1-02303	within15kb_tss:RYK:hhe_gene
chr6	21596153	21596153	C	G	1-02303	fetal_enhancer,within15kb_tss:STAG1:hhe_gene,mouseCHD_gene
chr6	21597995	21597995	A	G	1-02303	fetal_enhancer,within15kb_tss:STAG1:hhe_gene,mouseCHD_gene
chr6	90543050	90543050	T	C	1-02303	within15kb_tss:STAG1:hhe_gene
chr7	98281648	98281648	C	T	1-02303	fetal_enhancer
chr10	3088051	3088051	T	C	1-02304	fetal_enhancer
chr11	16889309	16889309	C	T	1-02304	fetal_enhancer
chr5	38542333	38542333	A	C	1-02304	fetal_enhancer
chr8	130290613	130290613	C	T	1-02304	fetal_enhancer
chr9	127566391	127566391	G	A	1-02304	fetal_enhancer,within15kb_tss:COPB2:hhe_gene
chr11	86925279	86925283	TTAAC	T	1-02315	fetal_enhancer
chr12	3031121	3031121	G	A	1-02315	fetal_enhancer
chr16	58525570	58525570	C	T	1-02315	within15kb_tss:ATP1B3:hhe_gene
chr18	31498576	31498576	G	A	1-02315	within15kb_tss:U2SURP:hhe_gene
chr2	154697403	154697403	G	A	1-02315	fetal_enhancer
chr3	127705728	127705728	A	G	1-02315	fetal_enhancer
chr3	19949065	19949065	A	G	1-02315	fetal_enhancer,within15kb_tss:TSC22D2:hhe_gene
chr5	107434221	107434221	G	A	1-02315	fetal_enhancer
chr5	132420849	132420849	A	G	1-02315	fetal_enhancer
chr5	159852013	159852013	G	A	1-02315	within15kb_tss:DHX36:mouseCHD_gene
chr10	68323437	68323437	C	T	1-02316	within15kb_tss:DHX36:hhe_gene
chr2	178891947	178891947	A	T	1-02316	fetal_enhancer
chr2	54584350	54584350	G	A	1-02316	fetal_enhancer
chr6	136106681	136106681	A	T	1-02316	fetal_enhancer
chr10	79390689	79390689	T	G	1-02334	fetal_enhancer
chr11	10794579	10794579	T	C	1-02334	within15kb_tss:GMPS:hhe_gene
chr14	69731847	69731847	C	T	1-02334	within15kb_tss:GMPS:hhe_gene
chr16	2088755	2088755	G	C	1-02334	within15kb_tss:SSR3:hhe_gene,omimCHD_gene,mouseCHD_gene
chr17	63811439	63811441	C	CAG	1-02334	within15kb_tss:SSR3:hhe_gene
chr17	77467167	77467167	G	A	1-02334	fetal_enhancer
chr2	29112655	29112655	T	C	1-02334	within15kb_tss:RSRC1:hhe_gene
chr7	130560558	130560558	A	G	1-02334	within15kb_tss:RSRC1:hhe_gene
chr1	180165919	180165919	G	A	1-02342	fetal_enhancer,within15kb_tss:IQCJ-SCHIP1:hhe_gene,mouseCHD_gene
chr15	43772060	43772062	CCT	C	1-02342	within15kb_tss:IQCJ-SCHIP1:hhe_gene
chr19	49500502	49500502	C	T	1-02342	within15kb_tss:SMC4:hhe_gene,hhe_gene
chr19	870726	870726	G	A	1-02342	fetal_enhancer,within15kb_tss:MECOM:hhe_gene
chr20	62472439	62472439	C	T	1-02342	fetal_enhancer,within15kb_tss:SEC62:mouseCHD_gene
chr3	119678098	119678098	C	T	1-02342	fetal_enhancer,within15kb_tss:RPL22L1:hhe_gene
chr5	44378607	44378607	A	G	1-02342	within15kb_tss:RPL22L1:mouseCHD_gene
chr11	16854572	16854572	G	T	1-02344	fetal_enhancer
chr19	5536717	5536718	C	CG	1-02344	fetal_enhancer
chr19	39831243	39831243	G	A	1-02349	within15kb_tss:FNDC3B:hhe_gene
chr19	789661	789661	C	T	1-02349	fetal_enhancer,within15kb_tss:FNDC3B:hhe_gene
chr22	36489368	36489368	G	A	1-02349	within15kb_tss:FNDC3B:hhe_gene
chr3	149341129	149341129	G	T	1-02349	fetal_enhancer
chr1	58785703	58785703	G	A	1-02356	within15kb_tss:ECT2:hhe_gene,mouseCHD_gene
chr1	96127265	96127265	A	T	1-02356	fetal_enhancer
chr10	70682818	70682818	C	T	1-02356	fetal_enhancer
chr11	65115684	65115684	C	A	1-02356	within15kb_tss:PIK3CA:hhe_gene,hhe_gene,hhe_gene
chr14	58305987	58305987	A	T	1-02356	within15kb_tss:PIK3CA:hhe_gene
chr16	31474516	31474522	A	ACATCTG	1-02356	within15kb_tss:MFN1:hhe_gene
chr16	72992641	72992641	C	T	1-02356	fetal_enhancer
chr16	85395429	85395429	C	G	1-02356	fetal_enhancer
chr17	44749694	44749694	G	C	1-02356	within15kb_tss:USP13:hhe_gene
chr2	25275727	25275727	C	A	1-02356	fetal_enhancer
chr2	39668245	39668245	T	G	1-02356	fetal_enhancer
chr3	170857206	170857206	G	T	1-02356	within15kb_tss:USP13:hhe_gene
chr4	18021078	18021078	G	A	1-02356	fetal_enhancer
chr4	56439960	56439960	T	A	1-02356	within15kb_tss:USP13:hhe_gene
chr6	163744737	163744737	G	T	1-02356	fetal_enhancer
chr9	134146730	134146730	G	A	1-02356	within15kb_tss:TTC14,CCDC39:hhe_gene
chr1	151062778	151062778	G	T	1-02382	fetal_enhancer,within15kb_tss:TTC14,CCDC39:hhe_gene
chr16	14285927	14285927	T	G	1-02382	fetal_enhancer
chr16	14287014	14287014	G	A	1-02382	fetal_enhancer
chr2	135524656	135524656	A	C	1-02382	within15kb_tss:FXR1:hhe_gene
chr6	20218450	20218450	C	G	1-02382	fetal_enhancer
chr17	82454158	82454158	T	A	1-02391	within15kb_tss:PSMD2:hhe_gene
chr22	45154932	45154932	T	G	1-02391	within15kb_tss:PSMD2:hhe_gene
chr4	100460219	100460219	G	A	1-02391	within15kb_tss:EIF4G1,PSMD2:hhe_gene
chr5	107543959	107543959	C	T	1-02391	fetal_enhancer
chr6	20119697	20119697	T	C	1-02391	fetal_enhancer
chr7	99145035	99145035	A	G	1-02391	fetal_enhancer
chr1	8415736	8415736	C	T	1-02394	fetal_enhancer
chr11	2882783	2882783	T	C	1-02394	fetal_enhancer,within15kb_tss:EIF4G1,PSMD2:hhe_gene,omimCHD_gene
chr14	68655117	68655117	G	C	1-02394	fetal_enhancer
chr15	41912608	41912608	T	C	1-02394	fetal_enhancer
chr15	85599176	85599176	C	T	1-02394	fetal_enhancer
chr19	38735319	38735319	C	T	1-02394	within15kb_tss:EIF4G1:hhe_gene
chr19	45455237	45455237	T	A	1-02394	fetal_enhancer
chr3	46868841	46868841	C	T	1-02394	fetal_enhancer,within15kb_tss:EIF4G1:hhe_gene
chr8	17225258	17225258	T	G	1-02394	within15kb_tss:EIF4G1:hhe_gene
chr1	62382514	62382514	C	T	1-02414	fetal_enhancer
chr1	67419372	67419372	C	A	1-02414	within15kb_tss:CHRD:hhe_gene
chr12	32798567	32798567	C	T	1-02414	within15kb_tss:CHRD:hhe_gene,mouseCHD_gene
chr17	39744786	39744786	C	T	1-02414	within15kb_tss:C3orf70:hhe_gene
chr17	67354060	67354060	T	C	1-02414	within15kb_tss:SENP2:hhe_gene
chr2	24355139	24355139	T	C	1-02414	fetal_enhancer
chr20	3811750	3811750	C	T	1-02414	fetal_enhancer
chr3	48926345	48926345	A	G	1-02414	fetal_enhancer
chr3	76567077	76567077	G	C	1-02414	nearest_gene_ ROBO2
chr5	180802973	180802973	C	T	1-02414	fetal_enhancer,within15kb_tss:SENP2:hhe_gene,mouseCHD_gene
chr10	124410256	124410256	T	C	1-02417	within15kb_tss:SENP2:hhe_gene
chr15	65729395	65729395	G	A	1-02417	within15kb_tss:IGF2BP2:hhe_gene
chr16	12812238	12812238	G	C	1-02417	within15kb_tss:LPP:hhe_gene
chr16	185306	185306	T	C	1-02417	within15kb_tss:RNF168:hhe_gene,hhe_gene,hhe_gene
chr18	12317054	12317054	G	T	1-02417	within15kb_tss:NCBP2:hhe_gene
chr19	49665439	49665446	TTTTCCTC	T	1-02417	within15kb_tss:NCBP2:hhe_gene
chr3	160408986	160408986	G	A	1-02417	within15kb_tss:FYTTD1:hhe_gene
chr8	125430660	125430660	C	G	1-02417	fetal_enhancer
chr1	43946499	43946499	C	G	1-02424	within15kb_tss:FYTTD1:hhe_gene
chr10	43824022	43824022	C	T	1-02424	fetal_enhancer
chr13	42708676	42708676	C	A	1-02424	fetal_enhancer
chr1	94800587	94800587	C	T	1-02434	fetal_enhancer
chr14	105485799	105485799	G	A	1-02434	within15kb_tss:FYTTD1:hhe_gene,hhe_gene
chr19	11561794	11561794	C	T	1-02434	within15kb_tss:RPL35A:hhe_gene
chr2	234954885	234954885	C	T	1-02434	fetal_enhancer,within15kb_tss:PCGF3:hhe_gene
chr3	69288266	69288266	G	A	1-02434	fetal_enhancer
chr9	5628496	5628496	G	C	1-02434	fetal_enhancer
chr1	40975678	40975678	G	A	1-02453	within15kb_tss:GAK:hhe_gene
chr15	38200575	38200575	T	C	1-02453	fetal_enhancer
chr19	6197566	6197566	A	G	1-02453	within15kb_tss:GAK:hhe_gene
chr2	237865733	237865733	G	A	1-02453	fetal_enhancer
chr22	31952621	31952621	T	C	1-02453	within15kb_tss:FGFRL1:hhe_gene
chr3	132686150	132686150	G	A	1-02453	within15kb_tss:SPON2:omimCHD_gene
chr9	131232747	131232747	C	T	1-02453	fetal_enhancer
chr1	63314108	63314108	C	T	1-02455	within15kb_tss:NSD2:mouseCHD_gene
chr11	11827864	11827864	C	G	1-02455	within15kb_tss:NSD2:hhe_gene
chr11	46322569	46322569	G	A	1-02455	within15kb_tss:RNF4:hhe_gene
chr12	109532995	109532995	C	T	1-02455	fetal_enhancer
chr14	20336174	20336174	A	G	1-02455	within15kb_tss:RNF4:hhe_gene
chr3	122383974	122383974	A	T	1-02455	fetal_enhancer,within15kb_tss:RNF4:hhe_gene
chr12	128818660	128818660	G	A	1-02459	fetal_enhancer
chr15	50575839	50575839	C	T	1-02459	within15kb_tss:RNF4:hhe_gene
chr15	56887305	56887305	T	C	1-02459	fetal_enhancer
chr18	13641999	13641999	G	T	1-02459	fetal_enhancer
chr2	135746943	135746943	A	G	1-02459	within15kb_tss:NOP14:hhe_gene
chr2	169684587	169684587	C	T	1-02459	within15kb_tss:EVC:hhe_gene
chr4	150343515	150343515	T	C	1-02459	fetal_enhancer
chr12	13199301	13199301	C	G	1-02463	within15kb_tss:WFS1:hhe_gene
chr16	84712027	84712027	C	A	1-02463	within15kb_tss:WFS1:hhe_gene
chr17	57935704	57935706	GGT	G	1-02463	fetal_enhancer
chr19	34365188	34365188	C	A	1-02463	within15kb_tss:MRFAP1:hhe_gene
chr3	50079529	50079529	C	T	1-02463	within15kb_tss:KIAA0232:hhe_gene
chr7	55033960	55033960	G	A	1-02463	within15kb_tss:KIAA0232:mouseCHD_gene
chr9	6545201	6545201	G	A	1-02463	within15kb_tss:FBXL5:mouseCHD_gene
chr12	53723357	53723357	A	C	1-02471	within15kb_tss:QDPR:hhe_gene
chr15	41909516	41909516	C	T	1-02471	fetal_enhancer
chr5	149885214	149885214	A	C	1-02471	fetal_enhancer
chr7	44854142	44854142	G	A	1-02471	within15kb_tss:LAP3:hhe_gene
chr1	40090479	40090481	CAT	C	1-02490	within15kb_tss:LAP3:hhe_gene
chr2	158463580	158463580	G	A	1-02490	within15kb_tss:SLIT2:hhe_gene
chr3	172037971	172037971	A	G	1-02490	within15kb_tss:SLIT2:hhe_gene
chr10	27816749	27816753	TTTTG	T	1-02492	within15kb_tss:DHX15:omimCHD_gene,mouseCHD_gene
chr15	85495218	85495218	C	T	1-02492	fetal_enhancer
chr2	20049641	20049641	C	A	1-02492	fetal_enhancer,within15kb_tss:PCDH7:hhe_gene
chr5	177457286	177457286	G	A	1-02492	fetal_enhancer,within15kb_tss:FAM114A1:hhe_gene
chr6	16377080	16377080	C	T	1-02492	fetal_enhancer
chr6	34423627	34423627	G	A	1-02492	within15kb_tss:RFC1:hhe_gene,omimCHD_gene
chr6	90219720	90219721	TC	T	1-02492	fetal_enhancer
chr7	100679341	100679341	C	A	1-02492	fetal_enhancer,within15kb_tss:LIAS:hhe_gene,hhe_gene
chr1	21812622	21812622	A	G	1-02498	within15kb_tss:SMIM14:hhe_gene,mouseCHD_gene
chr11	123545969	123545969	G	A	1-02498	fetal_enhancer
chr4	146521979	146521979	C	G	1-02498	fetal_enhancer
chr6	90536718	90536718	G	A	1-02498	fetal_enhancer,within15kb_tss:UBE2K:hhe_gene
chr7	154949287	154949287	A	G	1-02498	within15kb_tss:UBE2K:mouseCHD_gene
chr17	44449097	44449097	G	A	1-02499	within15kb_tss:PDS5A:hhe_gene
chr20	47272528	47272529	G	GT	1-02499	fetal_enhancer
chr10	5782329	5782329	A	T	1-02525	within15kb_tss:PDS5A:hhe_gene
chr11	10931867	10931867	C	G	1-02525	fetal_enhancer
chr11	117809791	117809791	C	T	1-02525	within15kb_tss:TMEM33:multihitWES_gene
chr11	63889242	63889242	G	C	1-02525	fetal_enhancer
chr20	9160630	9160630	G	A	1-02525	fetal_enhancer
chr6	16389347	16389347	G	C	1-02525	fetal_enhancer
chr6	41921975	41921975	A	G	1-02525	fetal_enhancer,within15kb_tss:TMEM33:hhe_gene
chr12	65511971	65511971	C	T	1-02553	fetal_enhancer
chr2	178724885	178724885	C	T	1-02553	fetal_enhancer
chr2	85256114	85256114	C	T	1-02553	fetal_enhancer
chr4	39705275	39705275	A	G	1-02553	within15kb_tss:CORIN:hhe_gene
chr11	27208956	27208956	G	A	1-02562	fetal_enhancer
chr14	104778646	104778647	A	AC	1-02562	within15kb_tss:SLAIN2:hhe_gene
chr14	73963225	73963225	T	C	1-02562	within15kb_tss:SLAIN2:hhe_gene,hhe_gene
chr17	46929000	46929000	C	T	1-02562	within15kb_tss:RASL11B:hhe_gene
chr17	54902041	54902041	C	G	1-02562	within15kb_tss:PDGFRA:hhe_gene
chr2	86116512	86116512	A	G	1-02562	within15kb_tss:PAICS:hhe_gene
chr8	30316202	30316202	C	T	1-02562	fetal_enhancer
chr8	73371225	73371225	C	T	1-02562	fetal_enhancer
chr1	2323586	2323586	C	T	1-02569	fetal_enhancer
chr15	101245160	101245160	C	T	1-02569	fetal_enhancer
chr17	77971829	77971829	G	A	1-02569	within15kb_tss:PAICS:hhe_gene
chr22	38692394	38692394	A	G	1-02569	within15kb_tss:HOPX:hhe_gene,hhe_gene,hhe_gene
chr6	26312629	26312630	AC	A	1-02569	fetal_enhancer
chr8	104583297	104583297	C	T	1-02569	within15kb_tss:MOB1B:omimCHD_gene,mouseCHD_gene
chr15	70659562	70659562	G	A	1-02573	within15kb_tss:ADAMTS3:hhe_gene
chr2	72144735	72144735	G	T	1-02573	fetal_enhancer
chr3	188232248	188232248	G	A	1-02573	fetal_enhancer
chr7	92809861	92809861	A	C	1-02573	fetal_enhancer
chr8	13280060	13280060	A	G	1-02573	fetal_enhancer
chr1	168226007	168226007	C	G	1-02576	within15kb_tss:ANKRD17:hhe_gene
chr10	119563488	119563488	G	A	1-02576	within15kb_tss:BTC:hhe_gene
chr12	88106945	88106945	T	C	1-02576	within15kb_tss:BTC:omimCHD_gene,mouseCHD_gene
chr15	44525983	44525986	AAAC	A	1-02576	within15kb_tss:PARM1:hhe_gene
chr17	61412622	61412622	C	A	1-02576	within15kb_tss:PARM1:mouseCHD_gene
chr5	139283381	139283381	G	T	1-02576	within15kb_tss:G3BP2:hhe_gene,mouseCHD_gene
chr7	44043026	44043042	CATATACATATGCATAT	C	1-02576	within15kb_tss:USO1:hhe_gene
chr1	67431203	67431203	G	T	1-02614	within15kb_tss:USO1:hhe_gene
chr1	81130649	81130649	C	T	1-02614	fetal_enhancer
chr13	74577324	74577324	C	T	1-02614	fetal_enhancer
chr2	173028630	173028632	TCA	T	1-02614	fetal_enhancer
chr7	94419459	94419459	G	A	1-02614	fetal_enhancer
chr1	150148071	150148071	T	C	1-02620	within15kb_tss:USO1:hhe_gene
chr1	231779298	231779298	A	T	1-02620	fetal_enhancer
chr1	45793723	45793723	A	G	1-02620	within15kb_tss:FAM47E-STBD1:hhe_gene
chr17	47125645	47125645	G	C	1-02620	within15kb_tss:FAM47E-STBD1:hhe_gene
chr3	10284746	10284746	G	T	1-02620	fetal_enhancer
chr3	61637806	61637806	A	T	1-02620	fetal_enhancer
chr5	159103294	159103294	C	G	1-02620	fetal_enhancer
chr5	34718506	34718506	T	G	1-02620	fetal_enhancer
chr11	30881408	30881408	A	T	1-02638	fetal_enhancer
chr7	143902211	143902211	C	A	1-02638	fetal_enhancer
chr12	120230192	120230192	C	G	1-02641	fetal_enhancer,within15kb_tss:SEPT11:hhe_gene,mouseCHD_gene
chr9	133526861	133526863	GTC	G	1-02641	fetal_enhancer
chr5	112160928	112160928	G	T	1-02643	fetal_enhancer
chr2	67397722	67397722	A	G	1-02658	fetal_enhancer
chr6	144216571	144216572	C	CT	1-02658	fetal_enhancer
chr8	2044571	2044571	C	T	1-02658	fetal_enhancer,within15kb_tss:COPS4:hhe_gene
chr9	13864123	13864123	A	G	1-02658	fetal_enhancer
chr1	25892751	25892751	T	C	1-02672	fetal_enhancer,within15kb_tss:MRPS18C:hhe_gene
chr10	104128405	104128405	C	T	1-02672	within15kb_tss:WDFY3:hhe_gene
chr15	65714913	65714913	C	T	1-02672	within15kb_tss:SPARCL1:hhe_gene
chr4	185569007	185569007	G	A	1-02672	fetal_enhancer
chrX	111650832	111650832	C	T	1-02672	within15kb_tss:SPARCL1:mouseCHD_gene
chr1	58813703	58813703	A	T	1-02676	fetal_enhancer
chr11	59786658	59786659	AT	A	1-02676	fetal_enhancer
chr12	69484605	69484605	C	T	1-02676	within15kb_tss:SPARCL1:hhe_gene,mouseCHD_gene
chr8	30168251	30168251	T	G	1-02676	fetal_enhancer,within15kb_tss:SPARCL1:hhe_gene
chr1	156549305	156549305	T	C	1-02689	within15kb_tss:PKD2:hhe_gene
chr20	63860087	63860091	AAAAC	A	1-02689	fetal_enhancer,within15kb_tss:PPM1K:hhe_gene
chr1	165900071	165900071	C	T	1-02693	fetal_enhancer
chr1	200856889	200856889	T	C	1-02693	fetal_enhancer
chr1	41371297	41371297	A	G	1-02693	fetal_enhancer
chr2	210212615	210212615	C	T	1-02693	within15kb_tss:SNCA:hhe_gene
chr7	99466326	99466326	T	C	1-02693	fetal_enhancer
chr8	28008026	28008026	C	T	1-02693	fetal_enhancer
chr4	121674512	121674512	T	A	1-02708	within15kb_tss:EIF4E:hhe_gene
chr6	30630874	30630874	G	A	1-02708	within15kb_tss:METAP1:hhe_gene
chr1	155113846	155113846	T	C	1-02709	within15kb_tss:METAP1:mouseCHD_gene
chr10	58337492	58337492	G	A	1-02709	within15kb_tss:H2AFZ:hhe_gene
chr15	74440975	74440975	G	C	1-02709	within15kb_tss:H2AFZ:hhe_gene
chr2	169128991	169128991	A	G	1-02709	within15kb_tss:EMCN:omimCHD_gene,mouseCHD_gene
chr6	79243747	79243747	G	A	1-02709	within15kb_tss:EMCN:hhe_gene
chr1	164773877	164773877	G	A	1-02718	fetal_enhancer
chr10	78033608	78033608	C	G	1-02718	within15kb_tss:PPP3CA:hhe_gene,omimCHD_gene
chr14	85543725	85543725	T	G	1-02718	within15kb_tss:NFKB1:hhe_gene
chr17	28720227	28720227	G	T	1-02718	within15kb_tss:UBE2D3:hhe_gene
chr9	117704070	117704070	G	A	1-02718	fetal_enhancer
chr10	11229908	11229908	C	G	1-02722	fetal_enhancer
chr10	125769242	125769242	C	T	1-02722	within15kb_tss:UBE2D3:mouseCHD_gene
chr13	28991647	28991647	C	A	1-02722	fetal_enhancer
chr18	57605842	57605842	G	A	1-02722	within15kb_tss:UBE2D3:hhe_gene
chr3	11719613	11719613	G	A	1-02722	fetal_enhancer
chr3	39410692	39410692	A	T	1-02722	within15kb_tss:AIMP1:hhe_gene
chr7	148817718	148817718	A	C	1-02722	within15kb_tss:AIMP1:hhe_gene
chrX	102728565	102728568	ACTG	A	1-02722	within15kb_tss:ENPEP:hhe_gene
chr19	49757767	49757767	C	T	1-02723	within15kb_tss:PITX2:hhe_gene
chr3	179652666	179652666	C	A	1-02723	fetal_enhancer,within15kb_tss:PITX2:hhe_gene
chr12	69354154	69354154	A	G	1-02736	within15kb_tss:LARP7:hhe_gene
chr17	67332866	67332866	A	T	1-02736	within15kb_tss:SYNPO2:hhe_gene
chr18	48991951	48991951	A	C	1-02736	fetal_enhancer
chr19	43550958	43550958	G	A	1-02736	within15kb_tss:MYOZ2:hhe_gene
chr2	8736644	8736644	T	A	1-02736	within15kb_tss:MAD2L1:hhe_gene,mouseCHD_gene
chr4	176679824	176679824	G	A	1-02736	fetal_enhancer
chr9	8472925	8472925	C	A	1-02736	within15kb_tss:ANXA5:hhe_gene
chr1	165617638	165617638	C	A	1-02752	within15kb_tss:ANXA5:hhe_gene
chr16	54505120	54505120	T	G	1-02752	fetal_enhancer
chr2	160969002	160969002	T	A	1-02752	fetal_enhancer
chr2	27707143	27707143	G	A	1-02752	fetal_enhancer
chr21	25895004	25895004	A	G	1-02752	within15kb_tss:BBS7,CCNA2:hhe_gene
chr4	17484318	17484318	C	T	1-02752	within15kb_tss:BBS7:hhe_gene
chr6	152098026	152098026	C	T	1-02752	fetal_enhancer
chr10	73907410	73907410	A	C	1-02754	fetal_enhancer
chr10	95758094	95758094	G	A	1-02754	fetal_enhancer
chr19	15367165	15367165	C	T	1-02754	within15kb_tss:BBS12:hhe_gene
chr4	139560281	139560281	G	A	1-02754	fetal_enhancer
chr4	184758960	184758960	T	C	1-02754	within15kb_tss:BBS12:hhe_gene
chr11	59819550	59819550	C	T	1-02758	within15kb_tss:ANKRD50:hhe_gene
chr16	46704085	46704085	T	G	1-02758	within15kb_tss:FAT4:hhe_gene,mouseCHD_gene
chr16	75055002	75055002	G	A	1-02758	fetal_enhancer
chr6	3849807	3849807	G	A	1-02758	fetal_enhancer
chr7	47501454	47501459	G	GTGGCC	1-02758	fetal_enhancer
chr9	75097387	75097387	C	G	1-02758	within15kb_tss:FAT4:hhe_gene
chr1	20756929	20756929	C	T	1-02761	within15kb_tss:INTU:hhe_gene
chr11	16985719	16985719	T	C	1-02761	fetal_enhancer
chr4	2466676	2466679	TACC	T	1-02761	within15kb_tss:PGRMC2:hhe_gene,mouseCHD_gene
chr8	29083228	29083228	A	G	1-02761	fetal_enhancer
chr8	70616159	70616159	T	C	1-02761	within15kb_tss:ELF2:hhe_gene
chr1	10656412	10656412	G	A	1-02762	fetal_enhancer
chr13	77061594	77061594	G	A	1-02762	within15kb_tss:NAA15,NDUFC1:hhe_gene
chr14	77471375	77471375	T	C	1-02762	within15kb_tss:NAA15,NDUFC1:hhe_gene
chr17	75213933	75213933	G	A	1-02762	within15kb_tss:GAB1:hhe_gene
chr2	88658281	88658281	A	C	1-02762	fetal_enhancer
chr4	20243698	20243710	GTATTTACTCACA	G	1-02762	within15kb_tss:GAB1:hhe_gene,mouseCHD_gene
chr7	116587866	116587866	T	C	1-02762	fetal_enhancer
chr8	2075454	2075454	C	T	1-02762	fetal_enhancer
chr9	5817864	5817867	AAAG	A	1-02762	within15kb_tss:GAB1:mouseCHD_gene
chr3	194257170	194257170	C	T	1-02767	fetal_enhancer
chr15	85434123	85434123	G	A	1-02790	fetal_enhancer
chr2	11463551	11463553	CCT	C	1-02790	within15kb_tss:LSM6:hhe_gene
chr3	52097792	52097792	G	A	1-02790	fetal_enhancer
chr14	54765710	54765710	C	T	1-02818	fetal_enhancer
chr16	3511914	3511914	C	T	1-02818	within15kb_tss:EDNRA:mouseCHD_gene
chr17	40439143	40439143	G	C	1-02818	within15kb_tss:EDNRA:hhe_gene
chr8	13516812	13516812	G	A	1-02818	fetal_enhancer
chr10	114027972	114027972	G	A	1-02839	fetal_enhancer
chr13	98188275	98188275	C	T	1-02839	fetal_enhancer
chr5	136674813	136674813	G	T	1-02839	fetal_enhancer
chr11	12701351	12701351	T	C	1-02857	fetal_enhancer
chr17	1268016	1268016	C	A	1-02857	fetal_enhancer
chr17	40540793	40540793	C	T	1-02857	fetal_enhancer
chr2	237887958	237887958	T	C	1-02857	fetal_enhancer
chr2	3378305	3378305	G	C	1-02857	fetal_enhancer
chr20	36834233	36834233	G	C	1-02857	fetal_enhancer
chr1	115037147	115037147	C	T	1-02861	fetal_enhancer
chr16	74452512	74452512	G	A	1-02861	within15kb_tss:MAB21L2:hhe_gene
chr22	50564213	50564213	C	T	1-02862	within15kb_tss:MAB21L2:hhe_gene
chr3	168082614	168082614	C	T	1-02888	fetal_enhancer
chr12	124927995	124927995	A	G	1-02912	fetal_enhancer,within15kb_tss:TLR2:hhe_gene
chr17	42799506	42799506	C	T	1-02912	within15kb_tss:PLRG1:hhe_gene,hhe_gene
chr5	141961877	141961877	C	T	1-02912	within15kb_tss:PLRG1:hhe_gene
chr11	46367070	46367070	G	C	1-02923	fetal_enhancer,within15kb_tss:PLRG1:hhe_gene
chr14	54763688	54763688	A	G	1-02923	fetal_enhancer
chr15	82799290	82799290	C	A	1-02923	within15kb_tss:ETFDH:hhe_gene
chr6	5108064	5108064	G	A	1-02923	fetal_enhancer
chr8	58585165	58585165	T	C	1-02923	within15kb_tss:TLL1:hhe_gene
chr2	27294667	27294667	G	A	1-02932	within15kb_tss:NEK1:mouseCHD_gene
chr4	139144689	139144689	G	T	1-02932	fetal_enhancer
chr5	95770982	95770982	G	A	1-02932	fetal_enhancer
chr7	2718291	2718292	A	AG	1-02932	fetal_enhancer
chr2	223979157	223979157	C	T	1-02944	within15kb_tss:HAND2:hhe_gene
chr4	7234862	7234862	G	A	1-02944	fetal_enhancer
chr5	97660	97660	G	A	1-02944	fetal_enhancer
chr7	29564289	29564289	C	T	1-02944	within15kb_tss:HAND2:hhe_gene
chr8	144151048	144151049	G	GA	1-02944	within15kb_tss:WWC2:hhe_gene
chr10	124630931	124630932	AC	A	1-02949	fetal_enhancer
chr12	30952866	30952866	G	C	1-02949	fetal_enhancer
chr12	30955166	30955166	G	A	1-02949	fetal_enhancer
chr16	11852101	11852101	C	T	1-02949	within15kb_tss:ACSL1:hhe_gene
chr18	13659682	13659682	C	T	1-02949	within15kb_tss:SLC25A4:hhe_gene
chr18	54172017	54172017	A	G	1-02949	within15kb_tss:FAT1:hhe_gene
chr2	202633327	202633327	C	T	1-02949	fetal_enhancer
chr2	202634505	202634505	C	G	1-02949	fetal_enhancer
chr2	43137902	43137903	C	CT	1-02949	fetal_enhancer
chr12	76878219	76878219	C	T	1-02952	within15kb_tss:EXOC3:hhe_gene
chr17	19401503	19401503	A	G	1-02952	fetal_enhancer
chr5	14263813	14263813	A	G	1-02952	fetal_enhancer
chr8	141381641	141381641	G	A	1-02952	within15kb_tss:NDUFS6:hhe_gene
chr1	207886124	207886124	G	A	1-02953	fetal_enhancer,within15kb_tss:NSUN2:hhe_gene
chr1	44731165	44731165	G	T	1-02953	fetal_enhancer
chr11	20027885	20027885	G	A	1-02953	fetal_enhancer
chr11	831300	831300	G	T	1-02953	within15kb_tss:NSUN2:hhe_gene,mouseCHD_gene,hhe_gene
chr12	56125938	56125938	A	G	1-02953	fetal_enhancer
chr14	105285780	105285780	G	A	1-02953	within15kb_tss:CCT5:hhe_gene
chr16	4886623	4886623	C	G	1-02953	within15kb_tss:DAP:multihitWES_gene
chr20	57432509	57432509	C	T	1-02953	fetal_enhancer
chr3	149015687	149015687	C	T	1-02953	fetal_enhancer
chr11	2303685	2303685	C	T	1-02956	fetal_enhancer
chr12	114240028	114240028	C	T	1-02956	fetal_enhancer
chr19	29226422	29226422	C	T	1-02956	within15kb_tss:DNAH5:hhe_gene
chr3	44444786	44444786	T	C	1-02956	within15kb_tss:DROSHA:hhe_gene
chr5	66882326	66882326	T	C	1-02956	fetal_enhancer
chr1	53188191	53188191	C	T	1-02960	within15kb_tss:TARS:hhe_gene
chr10	50611696	50611696	T	C	1-02960	fetal_enhancer
chr16	15035000	15035000	A	G	1-02960	within15kb_tss:BRIX1:hhe_gene
chr19	10479096	10479096	G	T	1-02960	within15kb_tss:BRIX1:hhe_gene
chr2	128287564	128287564	A	G	1-02960	within15kb_tss:NIPBL:hhe_gene
chr2	177229808	177229808	T	C	1-02960	within15kb_tss:LIFR:hhe_gene
chr2	18741577	18741577	G	A	1-02960	fetal_enhancer
chr21	15733030	15733030	T	C	1-02960	within15kb_tss:GHR:hhe_gene
chr5	177491237	177491237	C	T	1-02960	fetal_enhancer,within15kb_tss:HMGCS1:hhe_gene,mouseCHD_gene
chr6	10398299	10398299	A	G	1-02960	within15kb_tss:PAIP1:mouseCHD_gene
chr1	204347516	204347516	G	A	1-02966	fetal_enhancer
chr11	122492177	122492177	A	C	1-02966	fetal_enhancer
chr12	41520695	41520695	A	G	1-02966	fetal_enhancer
chr2	206449855	206449855	T	A	1-02966	fetal_enhancer
chr7	134454730	134454730	C	A	1-02966	fetal_enhancer
chr1	171472877	171472877	G	T	1-02985	within15kb_tss:NNT:hhe_gene
chr1	7944886	7944886	C	T	1-02985	within15kb_tss:FGF10:hhe_gene
chr12	110923676	110923676	C	T	1-02985	within15kb_tss:FGF10:hhe_gene,mouseCHD_gene
chr12	49010087	49010087	T	G	1-02985	within15kb_tss:IL6ST:hhe_gene,hhe_gene,omimCHD_gene,mouseCHD_gene,multihitWES_gene
chr20	45970039	45970039	C	T	1-02985	fetal_enhancer
chr22	41555914	41555914	G	A	1-02985	within15kb_tss:ADAMTS6:hhe_gene
chr3	66393628	66393628	T	C	1-02985	fetal_enhancer
chr4	87537438	87537438	T	C	1-02985	within15kb_tss:MAST4:hhe_gene
chr5	157452677	157452677	G	A	1-02985	fetal_enhancer
chr9	4753081	4753084	AAAG	A	1-02985	within15kb_tss:CCNB1:hhe_gene
chr10	128091164	128091164	T	A	1-02986	within15kb_tss:CCNB1:hhe_gene
chr12	57083137	57083138	GC	G	1-02986	within15kb_tss:CCNB1:hhe_gene
chr17	21001827	21001827	A	C	1-02986	within15kb_tss:MRPS36:hhe_gene
chr17	29670200	29670200	A	C	1-02986	fetal_enhancer
chr19	39440618	39440618	A	G	1-02986	within15kb_tss:CDK7,MRPS36:hhe_gene,hhe_gene
chr3	15283882	15283882	C	T	1-02986	fetal_enhancer
chr3	42400125	42400125	C	T	1-02986	fetal_enhancer
chr1	206734049	206734049	C	T	1-03004	fetal_enhancer
chr1	6215190	6215190	G	A	1-03004	within15kb_tss:CDK7,MRPS36:hhe_gene
chr13	37174998	37174998	A	G	1-03004	fetal_enhancer
chr13	75385112	75385112	T	C	1-03004	fetal_enhancer
chr15	51816269	51816269	G	A	1-03004	within15kb_tss:MAP1B:hhe_gene
chr15	88907424	88907424	G	A	1-03004	within15kb_tss:MAP1B:hhe_gene
chr5	67047352	67047352	G	C	1-03004	fetal_enhancer
chr1	180140596	180140596	T	C	1-03017	within15kb_tss:MRPS27:hhe_gene,mouseCHD_gene
chr14	65107667	65107667	G	T	1-03017	within15kb_tss:PTCD2:hhe_gene
chr9	33083142	33083142	C	T	1-03017	within15kb_tss:PTCD2:hhe_gene
chr1	11054862	11054862	G	T	1-03018	within15kb_tss:BTF3:hhe_gene
chr10	66071635	66071635	G	A	1-03018	within15kb_tss:GFM2:mouseCHD_gene
chr2	222208538	222208538	G	A	1-03018	within15kb_tss:GFM2:mouseCHD_gene
chr6	45117907	45117907	T	C	1-03018	fetal_enhancer
chr1	44256888	44256888	A	G	1-03022	within15kb_tss:GFM2:hhe_gene
chr10	11141008	11141008	C	A	1-03022	fetal_enhancer
chr10	126905574	126905574	C	T	1-03022	within15kb_tss:NSA2:hhe_gene,mouseCHD_gene
chr10	35377690	35377693	TATC	T	1-03022	fetal_enhancer
chr11	65322457	65322457	C	T	1-03022	within15kb_tss:F2R:hhe_gene
chr18	3195992	3195992	G	A	1-03022	fetal_enhancer
chr19	2281621	2281621	C	T	1-03022	within15kb_tss:TBCA:hhe_gene
chr19	49364554	49364554	G	A	1-03022	within15kb_tss:AP3B1:hhe_gene
chr2	168022772	168022772	C	T	1-03022	within15kb_tss:ARSB:hhe_gene
chr2	214809086	214809086	C	T	1-03022	fetal_enhancer
chr2	37624688	37624688	C	T	1-03022	fetal_enhancer
chr4	338571	338571	T	C	1-03022	fetal_enhancer
chr6	154590609	154590609	C	T	1-03022	fetal_enhancer
chrX	109990688	109990688	C	A	1-03022	within15kb_tss:HOMER1:hhe_gene
chr14	60162480	60162480	A	C	1-03026	within15kb_tss:DHFR:hhe_gene
chr16	2524914	2524914	G	A	1-03026	within15kb_tss:DHFR:hhe_gene,hhe_gene,mouseCHD_gene
chr20	37685052	37685052	G	T	1-03026	within15kb_tss:SSBP2:hhe_gene
chr5	42813939	42813939	C	A	1-03026	fetal_enhancer
chr6	157321710	157321710	C	T	1-03026	within15kb_tss:RASA1:hhe_gene
chr12	49119147	49119147	G	T	1-03032	within15kb_tss:MEF2C:hhe_gene
chr13	20818956	20818956	G	A	1-03032	fetal_enhancer
chr13	44425964	44425964	G	A	1-03032	within15kb_tss:CETN3:hhe_gene
chr18	36373288	36373288	T	C	1-03032	fetal_enhancer
chr18	47875806	47875807	G	GT	1-03032	within15kb_tss:ARRDC3:mouseCHD_gene,multihitWES_gene
chr12	119176180	119176180	C	T	1-03033	fetal_enhancer
chr20	35080267	35080275	AAGGTGGAC	A	1-03033	within15kb_tss:NR2F1:hhe_gene
chrX	13648629	13648629	A	C	1-03033	fetal_enhancer
chr1	214021429	214021429	A	G	1-03037	fetal_enhancer
chr12	47806545	47806545	C	T	1-03037	fetal_enhancer
chr14	20610952	20610952	G	T	1-03037	fetal_enhancer
chr17	12580260	12580260	T	C	1-03037	fetal_enhancer
chr6	41451617	41451617	T	C	1-03037	fetal_enhancer
chr7	100016753	100016753	G	T	1-03037	fetal_enhancer
chr4	30727058	30727058	G	A	1-03069	within15kb_tss:FAM172A:hhe_gene
chr5	72312194	72312194	G	T	1-03069	within15kb_tss:FAM172A:hhe_gene,mouseCHD_gene
chr7	100475097	100475097	T	C	1-03069	fetal_enhancer,within15kb_tss:CHD1:hhe_gene
chr7	100714141	100714141	C	T	1-03069	within15kb_tss:PPIP5K2:hhe_gene,mouseCHD_gene
chr9	70258887	70258887	G	A	1-03069	fetal_enhancer
chr1	200744024	200744025	CT	C	1-03082	within15kb_tss:EFNA5:hhe_gene
chr12	54290796	54290796	T	C	1-03082	within15kb_tss:PJA2:hhe_gene,hhe_gene
chr14	24202731	24202731	C	T	1-03082	within15kb_tss:NREP:hhe_gene
chr13	110267301	110267301	T	C	1-03083	fetal_enhancer
chr15	63600337	63600337	C	T	1-03083	fetal_enhancer,within15kb_tss:NREP:hhe_gene
chr20	1381591	1381591	T	C	1-03083	within15kb_tss:APC:hhe_gene,mouseCHD_gene
chr8	121633585	121633585	T	C	1-03083	within15kb_tss:APC:mouseCHD_gene
chr15	25848993	25848993	G	A	1-03094	fetal_enhancer
chr18	70235021	70235021	A	G	1-03094	fetal_enhancer
chr3	177103087	177103087	T	C	1-03094	fetal_enhancer
chr3	67541891	67541891	G	A	1-03094	within15kb_tss:SRP19:hhe_gene
chr5	109922622	109922622	G	T	1-03094	fetal_enhancer
chr9	93208972	93208972	G	A	1-03094	fetal_enhancer
chrX	153802046	153802046	A	T	1-03094	within15kb_tss:REEP5:hhe_gene,hhe_gene
chr2	171683968	171683968	T	G	1-03095	within15kb_tss:TMED7:hhe_gene
chr2	221432676	221432676	T	A	1-03095	within15kb_tss:TMED7:hhe_gene
chr21	39386188	39386188	G	A	1-03095	within15kb_tss:TMED7:hhe_gene
chr1	8572047	8572048	T	TA	1-03096	fetal_enhancer
chr17	29743780	29743780	T	C	1-03096	fetal_enhancer
chr17	4976394	4976394	T	C	1-03096	within15kb_tss:SNX2:hhe_gene
chr18	58893053	58893053	C	T	1-03096	fetal_enhancer
chr19	4100118	4100118	C	T	1-03096	within15kb_tss:ZNF608:hhe_gene,omimCHD_gene
chr9	86955919	86955919	C	T	1-03096	within15kb_tss:ZNF608:hhe_gene
chr1	161237303	161237303	T	G	1-03108	within15kb_tss:ALDH7A1:hhe_gene
chr11	65190006	65190006	C	A	1-03108	within15kb_tss:ALDH7A1:mouseCHD_gene
chr13	31213677	31213677	T	C	1-03108	fetal_enhancer
chr2	176669689	176669689	C	T	1-03108	fetal_enhancer
chr5	132427005	132427005	C	G	1-03108	fetal_enhancer
chr8	81688069	81688069	A	G	1-03108	within15kb_tss:PRRC1:hhe_gene
chrX	75157215	75157215	T	C	1-03108	fetal_enhancer
chr1	231393253	231393253	A	G	1-03117	fetal_enhancer
chr13	74047995	74047995	C	T	1-03117	fetal_enhancer
chr15	90403620	90403620	A	G	1-03117	fetal_enhancer
chr17	42319743	42319743	A	G	1-03117	fetal_enhancer,within15kb_tss:ISOC1:hhe_gene
chr19	41390186	41390186	G	A	1-03117	within15kb_tss:HINT1:hhe_gene
chr2	107327679	107327679	A	G	1-03117	fetal_enhancer
chr20	17566704	17566704	G	C	1-03117	fetal_enhancer,within15kb_tss:HINT1:hhe_gene
chr3	71400662	71400664	ATG	A	1-03117	fetal_enhancer
chr6	144297887	144297887	T	C	1-03117	fetal_enhancer,within15kb_tss:KIF3A:hhe_gene
chr9	113523135	113523135	G	A	1-03117	fetal_enhancer
chr10	122473756	122473756	C	T	1-03121	fetal_enhancer
chr17	59139415	59139415	A	G	1-03121	within15kb_tss:AFF4:hhe_gene
chr5	122772656	122772656	C	T	1-03121	within15kb_tss:AFF4:hhe_gene
chr8	42209292	42209292	A	G	1-03121	fetal_enhancer
chr1	33343051	33343051	C	T	1-03131	fetal_enhancer,within15kb_tss:HSPA4:hhe_gene
chr18	9418631	9418631	G	A	1-03131	fetal_enhancer
chr19	2111042	2111042	A	G	1-03131	within15kb_tss:C5orf15:hhe_gene
chr3	46857498	46857498	G	A	1-03131	fetal_enhancer,within15kb_tss:VDAC1,C5orf15:hhe_gene
chr4	83048791	83048792	A	AC	1-03131	within15kb_tss:VDAC1,C5orf15:hhe_gene
chr6	107536303	107536303	G	A	1-03131	fetal_enhancer
chr11	108007915	108007915	G	A	1-03136	within15kb_tss:SKP1:hhe_gene
chr12	96185684	96185684	C	T	1-03136	within15kb_tss:PPP2CA:hhe_gene
chr19	1823865	1823865	G	A	1-03136	within15kb_tss:PPP2CA:hhe_gene
chr3	171397068	171397068	T	C	1-03136	fetal_enhancer
chr4	141127269	141127269	A	G	1-03136	fetal_enhancer
chr4	86961870	86961870	G	A	1-03136	fetal_enhancer
chr5	14130352	14130352	A	G	1-03136	within15kb_tss:UBE2B:hhe_gene
chr7	101868945	101868945	C	T	1-03136	fetal_enhancer
chr9	20476496	20476496	C	T	1-03136	fetal_enhancer
chr1	234742511	234742511	A	G	1-03138	fetal_enhancer
chr11	72109966	72109966	A	C	1-03138	within15kb_tss:UBE2B:hhe_gene
chr11	94795817	94795817	G	T	1-03138	fetal_enhancer
chr12	21644735	21644735	C	T	1-03138	fetal_enhancer,within15kb_tss:UBE2B:hhe_gene
chr14	45085750	45085750	C	T	1-03138	within15kb_tss:DDX46:hhe_gene
chr16	1533287	1533287	C	T	1-03138	within15kb_tss:DDX46:omimCHD_gene,mouseCHD_gene
chr3	172748802	172748802	C	T	1-03138	within15kb_tss:C5orf24:hhe_gene
chr10	122145119	122145119	A	G	1-03139	fetal_enhancer
chr4	24068392	24068392	T	C	1-03139	fetal_enhancer
chr7	44257883	44257883	C	T	1-03139	fetal_enhancer
chr8	60714295	60714295	G	A	1-03139	fetal_enhancer
chr1	74425839	74425839	A	G	1-03140	fetal_enhancer
chr11	112021845	112021845	G	A	1-03140	within15kb_tss:C5orf24:hhe_gene
chr17	7228160	7228160	G	A	1-03140	within15kb_tss:H2AFY:hhe_gene,mouseCHD_gene,hhe_gene,hhe_gene,hhe_gene,mouseCHD_gene
chr22	50557404	50557404	C	A	1-03140	within15kb_tss:H2AFY:hhe_gene
chr11	13685876	13685876	A	G	1-03151	fetal_enhancer
chr14	58804213	58804213	C	T	1-03151	fetal_enhancer
chr2	169487492	169487492	A	G	1-03151	within15kb_tss:H2AFY:omimCHD_gene
chr21	33513002	33513002	G	A	1-03151	within15kb_tss:SMAD5:hhe_gene
chr13	74056692	74056692	G	A	1-03153	fetal_enhancer
chr17	43778525	43778525	G	A	1-03153	within15kb_tss:KIF20A:hhe_gene
chr2	217898395	217898395	G	A	1-03153	fetal_enhancer
chr6	26196452	26196452	G	A	1-03153	fetal_enhancer
chr1	224175997	224175999	G	GTC	1-03154	within15kb_tss:MATR3:hhe_gene
chr10	44879879	44879879	G	A	1-03154	fetal_enhancer
chr14	33929675	33929675	A	G	1-03154	fetal_enhancer
chr19	54191185	54191185	C	G	1-03154	within15kb_tss:PAIP2:hhe_gene,hhe_gene,hhe_gene
chr6	7582202	7582202	C	T	1-03154	within15kb_tss:HBEGF:hhe_gene
chr12	57148063	57148063	C	T	1-03173	fetal_enhancer
chr14	102775636	102775636	C	T	1-03173	fetal_enhancer
chr15	34377826	34377826	A	T	1-03173	within15kb_tss:IK,NDUFA2:hhe_gene
chr15	96088824	96088824	G	C	1-03173	fetal_enhancer
chr17	2305724	2305724	A	C	1-03173	within15kb_tss:IK,NDUFA2:hhe_gene
chr2	74489731	74489731	G	T	1-03173	within15kb_tss:PCDHGC5:hhe_gene
chr3	23952599	23952599	G	A	1-03173	within15kb_tss:HDAC3:mouseCHD_gene
chr3	66489687	66489687	G	A	1-03173	fetal_enhancer
chr6	31578146	31578146	A	T	1-03173	within15kb_tss:HDAC3:mouseCHD_gene
chr8	143469885	143469885	G	C	1-03173	fetal_enhancer
chr8	20060329	20060330	AG	A	1-03173	fetal_enhancer
chr12	48957330	48957330	G	A	1-03177	within15kb_tss:RNF14:hhe_gene
chr15	89770437	89770437	G	C	1-03177	within15kb_tss:NDFIP1:mouseCHD_gene
chr17	77211535	77211535	G	A	1-03177	fetal_enhancer
chr2	9634438	9634438	T	G	1-03177	within15kb_tss:NDFIP1:hhe_gene,mouseCHD_gene
chr3	129442023	129442023	C	T	1-03177	fetal_enhancer,within15kb_tss:LARS:omimCHD_gene,mouseCHD_gene,mouseCHD_gene
chr6	163748025	163748025	T	C	1-03177	fetal_enhancer
chr1	155342926	155342926	T	G	1-03182	within15kb_tss:RBM27:hhe_gene
chr13	113878167	113878167	C	T	1-03182	fetal_enhancer
chr17	57921335	57921335	C	T	1-03182	fetal_enhancer
chr2	160493022	160493022	G	A	1-03182	fetal_enhancer
chr20	35270619	35270620	GC	G	1-03182	within15kb_tss:RBM27:hhe_gene
chr4	11546009	11546009	C	T	1-03182	fetal_enhancer
chr4	31134235	31134235	G	T	1-03182	fetal_enhancer
chr5	69181561	69181561	T	C	1-03182	within15kb_tss:FBXO38:hhe_gene
chr7	94507407	94507407	T	C	1-03182	within15kb_tss:FBXO38:hhe_gene
chr8	66129287	66129287	G	A	1-03182	fetal_enhancer,within15kb_tss:FBXO38:hhe_gene
chr14	35370189	35370189	C	T	1-03188	fetal_enhancer
chr16	74452954	74452954	C	T	1-03188	within15kb_tss:AFAP1L1:hhe_gene
chr8	144141324	144141324	G	A	1-03188	within15kb_tss:PDGFRB:hhe_gene
chr12	12136955	12136959	CTAAA	C	1-03204	within15kb_tss:RPS14:hhe_gene
chr2	239318255	239318255	C	T	1-03204	fetal_enhancer
chr4	185707475	185707475	A	T	1-03204	fetal_enhancer
chr6	16232485	16232485	G	A	1-03204	within15kb_tss:RPS14:hhe_gene
chr6	44083353	44083353	T	G	1-03204	fetal_enhancer
chrX	10144875	10144875	T	C	1-03204	within15kb_tss:SYNPO:hhe_gene
chr10	110865963	110865963	C	T	1-03216	fetal_enhancer,within15kb_tss:TNIP1:hhe_gene
chr11	96259511	96259511	T	C	1-03216	fetal_enhancer
chr14	55583954	55583954	A	G	1-03216	fetal_enhancer
chr17	7218509	7218509	G	A	1-03216	within15kb_tss:GM2A:hhe_gene,mouseCHD_gene,hhe_gene,mouseCHD_gene
chr19	48996612	48996612	G	A	1-03216	within15kb_tss:GM2A:hhe_gene
chr8	143584796	143584796	C	G	1-03216	within15kb_tss:GM2A:hhe_gene
chr15	64754758	64754758	G	C	1-03220	fetal_enhancer,within15kb_tss:SPARC:hhe_gene
chr17	49507145	49507145	A	G	1-03220	within15kb_tss:ATOX1:multihitWES_gene
chr4	75630296	75630296	C	T	1-03220	fetal_enhancer
chr5	95859710	95859710	C	T	1-03220	fetal_enhancer
chr18	58631889	58631889	A	T	1-03269	fetal_enhancer
chr19	17137976	17137976	C	T	1-03269	fetal_enhancer
chr2	108608107	108608107	C	T	1-03269	fetal_enhancer
chr2	138761363	138761363	C	T	1-03269	fetal_enhancer
chr7	16739551	16739551	T	C	1-03269	fetal_enhancer
chr7	92828583	92828583	T	G	1-03269	fetal_enhancer
chr8	51899186	51899186	T	C	1-03269	fetal_enhancer
chr1	27500464	27500464	C	T	1-03273	within15kb_tss:FAM114A2:hhe_gene,mouseCHD_gene
chr10	49009769	49009769	G	A	1-03273	fetal_enhancer
chr10	95505624	95505624	G	C	1-03273	fetal_enhancer
chr7	129645681	129645681	A	G	1-03273	fetal_enhancer
chr8	17614222	17614222	G	A	1-03273	fetal_enhancer
chr11	27392281	27392281	G	T	1-03280	fetal_enhancer
chr12	13099165	13099167	CAA	C	1-03280	fetal_enhancer
chr12	47793735	47793735	C	T	1-03280	within15kb_tss:CNOT8:hhe_gene,mouseCHD_gene
chr15	35312819	35312819	A	C	1-03280	fetal_enhancer
chr17	68474397	68474397	C	T	1-03280	fetal_enhancer
chr2	101263710	101263710	G	A	1-03280	fetal_enhancer
chr2	27276562	27276562	C	T	1-03280	within15kb_tss:KIF4B:mouseCHD_gene
chr3	179652231	179652231	C	T	1-03280	fetal_enhancer,within15kb_tss:KIF4B:hhe_gene
chr7	150955078	150955078	C	T	1-03280	fetal_enhancer,within15kb_tss:RNF145:hhe_gene,mouseCHD_gene
chr7	157399189	157399189	C	T	1-03280	fetal_enhancer
chr8	67070757	67070757	T	G	1-03280	within15kb_tss:ADRA1B:hhe_gene
chr1	204411418	204411421	TTTC	T	1-03281	within15kb_tss:CCNG1:hhe_gene
chr1	26397618	26397618	G	A	1-03281	within15kb_tss:SLIT3:mouseCHD_gene
chr11	59552739	59552739	T	A	1-03281	fetal_enhancer
chr15	75046687	75046687	A	T	1-03281	fetal_enhancer
chr15	98655497	98655497	C	T	1-03281	within15kb_tss:NPM1:hhe_gene
chr17	39434626	39434626	T	C	1-03281	within15kb_tss:NEURL1B:hhe_gene,mouseCHD_gene
chr2	16549032	16549032	A	C	1-03281	within15kb_tss:ATP6V0E1:hhe_gene
chr2	68889177	68889177	A	C	1-03281	fetal_enhancer
chr20	31590567	31590567	C	T	1-03281	within15kb_tss:NKX2-5:hhe_gene
chr5	142112765	142112765	G	A	1-03281	within15kb_tss:KIAA1191:hhe_gene
chr8	51961666	51961667	TG	T	1-03281	fetal_enhancer
chr1	3139951	3139951	C	A	1-03301	fetal_enhancer
chr14	21083017	21083017	G	C	1-03301	within15kb_tss:FAF2:hhe_gene,hhe_gene
chr19	7896969	7896969	C	A	1-03301	within15kb_tss:NSD1:hhe_gene
chr3	180608593	180608593	G	A	1-03301	within15kb_tss:PRELID1:hhe_gene,omimCHD_gene,mouseCHD_gene
chr4	855299	855299	T	C	1-03301	within15kb_tss:LMAN2:hhe_gene
chr7	105885871	105885871	C	T	1-03301	fetal_enhancer
chr12	113163856	113163856	C	T	1-03310	within15kb_tss:DBN1:hhe_gene
chr14	58298221	58298221	C	T	1-03310	within15kb_tss:PDLIM7:hhe_gene
chr17	80546819	80546819	C	T	1-03310	within15kb_tss:PDLIM7:hhe_gene
chr7	80949504	80949504	T	C	1-03310	fetal_enhancer
chrX	31189541	31189541	G	A	1-03310	fetal_enhancer
chr11	113149189	113149189	C	T	1-03320	fetal_enhancer
chr2	37204657	37204657	G	C	1-03320	within15kb_tss:PDLIM7:hhe_gene
chr3	17059909	17059909	C	T	1-03320	fetal_enhancer
chr4	76704352	76704352	C	T	1-03320	fetal_enhancer
chr6	169252556	169252556	C	T	1-03320	fetal_enhancer
chr8	124674910	124674910	C	T	1-03320	fetal_enhancer
chr8	56008050	56008050	C	T	1-03320	fetal_enhancer
chr11	12192548	12192548	C	T	1-03323	fetal_enhancer
chr12	50511166	50511166	G	A	1-03323	within15kb_tss:TMED9:hhe_gene
chr22	31943826	31943826	C	T	1-03323	within15kb_tss:HNRNPAB:hhe_gene
chr6	17705146	17705146	A	G	1-03323	fetal_enhancer,within15kb_tss:COL23A1:hhe_gene
chr10	114426848	114426848	A	G	1-03326	within15kb_tss:COL23A1:hhe_gene
chr10	114427281	114427281	A	C	1-03326	within15kb_tss:COL23A1:hhe_gene
chr11	128611352	128611354	TCA	T	1-03326	fetal_enhancer
chr17	49278096	49278096	T	C	1-03326	within15kb_tss:HNRNPH1:hhe_gene
chr17	77270275	77270275	C	T	1-03326	within15kb_tss:CANX:hhe_gene
chr19	55128701	55128701	C	T	1-03326	within15kb_tss:MGAT4B:hhe_gene
chr2	223985105	223985105	A	G	1-03326	within15kb_tss:MGAT4B,SQSTM1:hhe_gene
chr3	173617295	173617295	G	T	1-03326	fetal_enhancer
chr8	9134656	9134656	T	G	1-03326	fetal_enhancer
chr9	130755390	130755390	C	T	1-03326	fetal_enhancer
chr9	131252913	131252913	G	C	1-03326	fetal_enhancer,within15kb_tss:MGAT4B,SQSTM1:hhe_gene
chr11	110424981	110424981	G	T	1-03343	within15kb_tss:MGAT4B,SQSTM1:mouseCHD_gene
chr12	49867746	49867746	C	T	1-03343	fetal_enhancer
chr20	31613729	31613729	G	A	1-03343	within15kb_tss:MGAT4B,SQSTM1:hhe_gene
chr10	110800527	110800527	A	G	1-03353	fetal_enhancer
chr17	40442037	40442037	T	G	1-03353	within15kb_tss:MGAT4B,SQSTM1:hhe_gene
chr17	76728895	76728895	G	A	1-03353	within15kb_tss:MGAT4B,SQSTM1:hhe_gene,mouseCHD_gene,hhe_gene,hhe_gene
chr19	8303149	8303149	C	A	1-03353	within15kb_tss:MGAT4B,SQSTM1:hhe_gene
chr2	1620413	1620413	C	T	1-03353	fetal_enhancer
chr2	241636340	241636340	T	C	1-03353	fetal_enhancer
chr3	15309445	15309445	T	C	1-03353	fetal_enhancer
chr7	100705971	100705971	C	T	1-03353	fetal_enhancer,within15kb_tss:MGAT4B,SQSTM1:hhe_gene,mouseCHD_gene
chr9	127502319	127502319	G	A	1-03353	within15kb_tss:SQSTM1:hhe_gene
chr9	3526820	3526820	G	A	1-03353	fetal_enhancer
chr15	64683410	64683410	C	T	1-03363	fetal_enhancer,within15kb_tss:SQSTM1:hhe_gene
chr16	66930799	66930799	T	C	1-03363	fetal_enhancer,within15kb_tss:TBC1D9B:hhe_gene
chr5	111748514	111748514	G	A	1-03363	fetal_enhancer,within15kb_tss:MGAT1:hhe_gene
chr1	115714356	115714356	T	C	1-03377	fetal_enhancer
chr10	1100568	1100568	T	A	1-03377	fetal_enhancer
chr12	120448834	120448834	C	T	1-03377	within15kb_tss:MGAT1:hhe_gene
chr12	122864494	122864494	T	C	1-03377	fetal_enhancer,within15kb_tss:FOXC1:hhe_gene
chr14	64762380	64762380	C	T	1-03377	fetal_enhancer,within15kb_tss:SLC22A23:hhe_gene
chr19	42220156	42220156	C	A	1-03377	within15kb_tss:PRPF4B:hhe_gene
chr2	233357345	233357345	A	C	1-03377	fetal_enhancer,within15kb_tss:RREB1:hhe_gene
chr20	3892081	3892081	A	T	1-03377	fetal_enhancer
chr4	89837328	89837328	G	C	1-03377	within15kb_tss:RREB1:hhe_gene
chr17	44787911	44787911	C	A	1-03378	fetal_enhancer
chr17	7240054	7240058	CTTAG	C	1-03379	within15kb_tss:SNRNP48:hhe_gene,hhe_gene,mouseCHD_gene,hhe_gene,hhe_gene,hhe_gene
chr19	54134662	54134662	A	G	1-03379	within15kb_tss:SNRNP48:hhe_gene
chr20	31569313	31569313	G	A	1-03379	fetal_enhancer
chr7	29256709	29256710	CG	C	1-03379	fetal_enhancer
chr8	67314571	67314571	G	A	1-03379	fetal_enhancer
chr1	1030842	1030845	GATC	G	1-03403	fetal_enhancer,within15kb_tss:TXNDC5:hhe_gene
chr11	46341204	46341204	C	T	1-03403	fetal_enhancer,within15kb_tss:TXNDC5:hhe_gene
[truncated: 4,212 more rows]

## Sheet: non_chd_ncDNVs
chromosome	start	end	REF	ALT	proband	category
chr1	231839080	231839080	G	A	SS0012979	fetal_enhancer
chr11	95784471	95784471	A	G	SS0012979	within15kb_tss:SAMD11:omimCHD_gene
chr16	67450113	67450113	T	C	SS0012979	within15kb_tss:SAMD11:hhe_gene
chr2	169480004	169480004	G	A	SS0012979	fetal_enhancer,within15kb_tss:SAMD11:omimCHD_gene
chr2	196799217	196799218	TC	T	SS0012979	fetal_enhancer
chr2	237616853	237616853	A	G	SS0012979	fetal_enhancer,within15kb_tss:AGRN:hhe_gene
chr3	194272263	194272263	C	T	SS0012979	fetal_enhancer
chr5	126981671	126981671	A	G	SS0012979	fetal_enhancer
chr5	16737152	16737152	C	T	SS0012979	fetal_enhancer
chr5	180609274	180609274	G	T	SS0012979	within15kb_tss:AGRN:multihitWES_gene
chr7	51297162	51297162	G	T	SS0012979	fetal_enhancer
chr8	54132988	54132988	C	T	SS0012979	within15kb_tss:AGRN:hhe_gene
chr10	28296691	28296691	A	G	SS0012980	fetal_enhancer
chr17	50969700	50969700	C	G	SS0012980	within15kb_tss:SDF4:hhe_gene
chr19	33387903	33387903	C	T	SS0012980	within15kb_tss:B3GALT6,SDF4:mouseCHD_gene
chr2	212539817	212539817	T	G	SS0012980	fetal_enhancer
chr7	137353301	137353301	A	C	SS0012980	within15kb_tss:B3GALT6,SDF4:hhe_gene
chr7	37855088	37855088	G	A	SS0012980	within15kb_tss:B3GALT6,SDF4:omimCHD_gene
chr9	129570157	129570157	A	T	SS0012980	fetal_enhancer
chr15	77042497	77042497	G	A	SS0012982	within15kb_tss:B3GALT6,SDF4:hhe_gene
chr17	2384552	2384552	A	T	SS0012982	fetal_enhancer,within15kb_tss:AURKAIP1,CCNL2:hhe_gene
chr17	82532725	82532725	A	C	SS0012982	within15kb_tss:AURKAIP1,CCNL2:hhe_gene
chr2	216704775	216704775	G	A	SS0012982	within15kb_tss:SSU72:hhe_gene
chr22	43955988	43955988	A	C	SS0012982	within15kb_tss:SSU72:hhe_gene
chr5	10762655	10762658	TTCA	T	SS0012982	fetal_enhancer,within15kb_tss:NADK:hhe_gene
chr6	116629340	116629341	A	AT	SS0012982	within15kb_tss:NADK:omimCHD_gene
chr10	16988920	16988920	C	T	SS0012989	fetal_enhancer
chr11	20024822	20024822	A	G	SS0012989	fetal_enhancer
chr18	44669989	44669989	G	T	SS0012989	within15kb_tss:GNB1:omimCHD_gene
chr2	26029889	26029889	C	T	SS0012989	within15kb_tss:GNB1:hhe_gene
chr4	338230	338230	G	A	SS0012989	fetal_enhancer
chr1	25900180	25900180	G	T	SS0013012	within15kb_tss:SKI:hhe_gene
chr12	53429309	53429309	T	C	SS0013012	within15kb_tss:SKI:hhe_gene
chr17	81888485	81888485	G	A	SS0013012	within15kb_tss:SKI:hhe_gene,hhe_gene
chr22	37839820	37839820	G	A	SS0013012	within15kb_tss:SKI:hhe_gene
chr5	139674712	139674714	CTG	C	SS0013012	fetal_enhancer
chr7	123752542	123752547	GCTTCT	G	SS0013012	fetal_enhancer,within15kb_tss:SKI:hhe_gene
chr11	4187738	4187738	A	G	SS0013020	fetal_enhancer
chr12	11884702	11884702	G	T	SS0013020	fetal_enhancer
chr14	23070858	23070858	C	T	SS0013020	fetal_enhancer,within15kb_tss:RER1:hhe_gene
chr15	47173514	47173514	G	A	SS0013020	within15kb_tss:RER1:hhe_gene
chr2	144441887	144441887	A	G	SS0013020	fetal_enhancer
chr3	185936876	185936876	G	A	SS0013020	fetal_enhancer,within15kb_tss:PRDM16:hhe_gene
chr3	194079819	194079819	C	T	SS0013020	fetal_enhancer
chr8	60531750	60531750	T	C	SS0013020	within15kb_tss:PRDM16:hhe_gene
chr1	41365231	41365231	G	T	SS0013023	fetal_enhancer
chr11	6646270	6646270	G	A	SS0013023	fetal_enhancer,within15kb_tss:MEGF6:hhe_gene,mouseCHD_gene
chr12	103932337	103932337	G	T	SS0013023	within15kb_tss:TPRG1L:hhe_gene
chr13	80348143	80348143	C	T	SS0013023	within15kb_tss:TPRG1L:hhe_gene,mouseCHD_gene
chr19	1223518	1223522	GAGTC	G	SS0013023	fetal_enhancer
chr19	35634682	35634682	A	G	SS0013023	within15kb_tss:SMIM1:hhe_gene,hhe_gene
chr21	25898261	25898261	G	C	SS0013023	within15kb_tss:LRRC47,SMIM1:hhe_gene
chr3	67522695	67522695	G	A	SS0013023	within15kb_tss:LRRC47,SMIM1:hhe_gene
chr1	3098214	3098214	G	A	SS0013036	fetal_enhancer
chr12	32781277	32781279	CAA	C	SS0013036	within15kb_tss:LRRC47:hhe_gene,mouseCHD_gene
chr12	96179590	96179590	T	A	SS0013036	within15kb_tss:NPHP4:hhe_gene
chr15	82811815	82811815	G	A	SS0013036	within15kb_tss:RNF207,RPL22:hhe_gene
chr19	41882107	41882107	A	C	SS0013036	within15kb_tss:RNF207,RPL22:hhe_gene
chr3	76244497	76244497	C	G	SS0013036	nearest_gene_ ROBO2
chr5	150645263	150645263	G	A	SS0013036	fetal_enhancer
chr6	35599450	35599450	T	C	SS0013036	fetal_enhancer
chr11	83256220	83256225	GGTATA	G	SSC00006	within15kb_tss:RNF207,RPL22:hhe_gene
chr12	56089311	56089311	G	A	SSC00006	within15kb_tss:RNF207,RPL22:mouseCHD_gene
chr13	106529981	106529981	C	T	SSC00006	fetal_enhancer,within15kb_tss:GPR153:hhe_gene,mouseCHD_gene
chr15	82803908	82803908	C	A	SSC00006	within15kb_tss:KLHL21:hhe_gene
chr3	56923370	56923370	G	A	SSC00006	fetal_enhancer
chr9	6448900	6448900	A	T	SSC00006	fetal_enhancer
chr11	117829299	117829299	G	A	SSC00009	within15kb_tss:KLHL21:hhe_gene
chr14	102092782	102092782	G	A	SSC00009	within15kb_tss:KLHL21:hhe_gene
chr18	76445998	76445998	C	T	SSC00009	fetal_enhancer
chr4	153574733	153574733	G	A	SSC00009	fetal_enhancer
chr7	140734913	140734913	C	G	SSC00009	within15kb_tss:DNAJC11:mouseCHD_gene,multihitWES_gene
chr14	52698812	52698812	C	T	SSC00014	within15kb_tss:CAMTA1:hhe_gene
chr3	132723946	132723946	A	G	SSC00014	fetal_enhancer
chr5	43066411	43066411	G	A	SSC00014	fetal_enhancer
chr8	28076197	28076198	T	TA	SSC00014	within15kb_tss:CAMTA1:hhe_gene
chr14	105417129	105417129	C	T	SSC00029	within15kb_tss:CAMTA1:hhe_gene
chr14	22826889	22826889	G	A	SSC00029	within15kb_tss:CAMTA1:hhe_gene,hhe_gene
chr21	45974319	45974319	C	G	SSC00029	within15kb_tss:VAMP3:hhe_gene
chr5	66636235	66636235	C	T	SSC00029	fetal_enhancer
chr6	44041491	44041491	C	A	SSC00029	fetal_enhancer
chr6	85649566	85649566	G	A	SSC00029	within15kb_tss:PARK7:hhe_gene
chr7	91947740	91947740	T	C	SSC00029	within15kb_tss:PARK7:hhe_gene
chr9	16138243	16138243	A	G	SSC00029	fetal_enhancer
chr11	63774483	63774483	C	T	SSC00036	within15kb_tss:RERE:hhe_gene
chr11	64870677	64870677	A	G	SSC00036	fetal_enhancer
chr12	114800443	114800443	C	T	SSC00036	fetal_enhancer
chr13	113210603	113210603	A	G	SSC00036	within15kb_tss:RERE:hhe_gene
chr14	64902842	64902842	C	T	SSC00036	within15kb_tss:RERE:hhe_gene
chr15	101150559	101150559	G	A	SSC00036	fetal_enhancer
chr18	13628941	13628942	CT	C	SSC00036	fetal_enhancer
chr19	55660650	55660650	G	C	SSC00036	within15kb_tss:RERE:hhe_gene,hhe_gene
chr2	11408522	11408522	T	A	SSC00036	fetal_enhancer
chr2	171700793	171700793	G	A	SSC00036	within15kb_tss:ENO1:hhe_gene
chr20	47511084	47511084	A	G	SSC00036	within15kb_tss:TMEM201:hhe_gene
chr20	51786345	51786345	C	T	SSC00036	within15kb_tss:CLSTN1:mouseCHD_gene
chr3	77676997	77676997	A	C	SSC00036	nearest_gene_ ROBO2
chr9	101535553	101535553	G	A	SSC00036	within15kb_tss:CLSTN1:hhe_gene
chr9	35057457	35057457	C	T	SSC00036	within15kb_tss:UBE4B:hhe_gene
chr12	96011098	96011098	G	T	SSC00049	within15kb_tss:KIF1B:hhe_gene
chr19	49882482	49882482	C	T	SSC00049	within15kb_tss:KIF1B:hhe_gene
chr2	152715881	152715881	G	A	SSC00049	fetal_enhancer,within15kb_tss:KIF1B:hhe_gene
chr2	231050469	231050471	AAC	A	SSC00049	within15kb_tss:KIF1B:hhe_gene
chr22	45173165	45173165	C	G	SSC00049	within15kb_tss:KIF1B:hhe_gene
chr4	88279094	88279094	C	T	SSC00049	within15kb_tss:PGD:hhe_gene
chr5	42949852	42949852	A	G	SSC00049	fetal_enhancer
chr6	43114155	43114155	G	A	SSC00049	fetal_enhancer
chr1	3324918	3324918	C	T	SSC00060	fetal_enhancer
chr10	22314721	22314721	T	C	SSC00060	within15kb_tss:PGD:hhe_gene
chr17	48580242	48580242	G	A	SSC00060	within15kb_tss:PGD:mouseCHD_gene
chr19	996564	996564	C	G	SSC00060	within15kb_tss:CASZ1:hhe_gene,hhe_gene
chr7	963864	963864	G	A	SSC00060	fetal_enhancer
chr7	964854	964854	G	C	SSC00060	fetal_enhancer
chr9	133363549	133363549	C	G	SSC00060	within15kb_tss:CASZ1:hhe_gene
chr11	61415970	61415970	A	T	SSC00080	within15kb_tss:CASZ1:hhe_gene
chr15	89310944	89310944	G	A	SSC00080	within15kb_tss:TARDBP:hhe_gene
chr16	84080581	84080581	T	C	SSC00080	fetal_enhancer
chr17	17538892	17538892	C	G	SSC00080	fetal_enhancer
chr17	2491592	2491592	T	C	SSC00080	fetal_enhancer
chr19	45674551	45674551	G	A	SSC00080	within15kb_tss:TARDBP:hhe_gene
chr3	139351548	139351548	G	A	SSC00080	within15kb_tss:TARDBP:hhe_gene
chr3	50354232	50354232	G	A	SSC00080	within15kb_tss:EXOSC10:hhe_gene
chr8	37695822	37695822	G	C	SSC00080	fetal_enhancer
chr16	67200996	67200996	G	C	SSC00082	within15kb_tss:EXOSC10:hhe_gene
chr5	171375443	171375443	A	G	SSC00082	within15kb_tss:MTOR:hhe_gene
chr9	98060742	98060742	C	T	SSC00082	within15kb_tss:MTOR:hhe_gene
chr14	51228229	51228229	C	A	SSC00092	within15kb_tss:NPPA,NPPB:hhe_gene
chr15	71237506	71237506	G	A	SSC00092	fetal_enhancer
chr16	7362825	7362826	A	AG	SSC00092	fetal_enhancer
chr5	149427068	149427068	G	C	SSC00092	fetal_enhancer
chr6	90285414	90285414	G	T	SSC00092	fetal_enhancer
chr11	66083801	66083801	A	G	SSC00102	fetal_enhancer,within15kb_tss:NPPA,NPPB:hhe_gene
chr12	14385983	14385983	C	A	SSC00102	fetal_enhancer
chr17	17782447	17782447	C	T	SSC00102	fetal_enhancer
chr1	67001013	67001013	G	A	SSC00105	fetal_enhancer
chr12	131907904	131907904	G	A	SSC00105	within15kb_tss:NPPA,NPPB:hhe_gene
chr2	12710246	12710246	A	G	SSC00105	within15kb_tss:NPPA,NPPB:hhe_gene
chr6	100882843	100882843	C	T	SSC00105	fetal_enhancer
chr13	73056383	73056383	C	G	SSC00114	within15kb_tss:NPPA,NPPB:mouseCHD_gene
chr14	99414867	99414867	C	A	SSC00114	within15kb_tss:NPPB:hhe_gene
chr20	58680152	58680152	G	A	SSC00114	within15kb_tss:KIAA2013,PLOD1:hhe_gene
chr3	136351357	136351357	T	A	SSC00114	fetal_enhancer,within15kb_tss:KIAA2013,PLOD1:hhe_gene
chr3	186405608	186405608	C	G	SSC00114	fetal_enhancer
chr1	168232850	168232855	G	GAGTCA	SSC00119	within15kb_tss:MFN2:hhe_gene
chr10	126906038	126906038	C	T	SSC00119	within15kb_tss:DHRS3:hhe_gene,mouseCHD_gene
chr19	578621	578621	G	A	SSC00119	within15kb_tss:PDPN:hhe_gene
chr2	113729092	113729092	T	C	SSC00119	within15kb_tss:PDPN:hhe_gene
chr2	168131860	168131860	G	A	SSC00119	fetal_enhancer
chr3	194424486	194424486	T	C	SSC00119	fetal_enhancer
chr1	111744027	111744027	G	A	SSC00135	fetal_enhancer
chr1	51406772	51406772	G	A	SSC00135	within15kb_tss:PRDM2:hhe_gene
chr11	11984785	11984785	G	A	SSC00135	fetal_enhancer
chr2	157874708	157874708	A	G	SSC00135	fetal_enhancer
chr3	195203452	195203453	TC	T	SSC00135	fetal_enhancer
chr3	8554543	8554543	G	A	SSC00135	fetal_enhancer
chr6	142379806	142379806	G	A	SSC00135	fetal_enhancer
chr10	28722822	28722825	GTAT	G	SSC00140	fetal_enhancer
chr11	130824862	130824862	G	A	SSC00140	fetal_enhancer
chr12	56526471	56526471	G	A	SSC00140	fetal_enhancer,within15kb_tss:EFHD2:hhe_gene
chr12	8911905	8911905	A	T	SSC00140	within15kb_tss:EFHD2:mouseCHD_gene
chr14	57243464	57243466	AAT	A	SSC00140	within15kb_tss:FBLIM1:hhe_gene
chr19	42271298	42271298	G	A	SSC00140	fetal_enhancer,within15kb_tss:FBLIM1:hhe_gene
chr3	184339617	184339617	C	T	SSC00140	fetal_enhancer
chr7	105016422	105016422	A	C	SSC00140	fetal_enhancer,within15kb_tss:SPEN:hhe_gene
chr1	232398419	232398419	G	T	SSC00152	within15kb_tss:SPEN:hhe_gene
chr14	68794162	68794162	A	G	SSC00152	within15kb_tss:HSPB7:hhe_gene
chr2	101818390	101818390	C	T	SSC00152	fetal_enhancer
chr6	134175700	134175700	C	T	SSC00152	fetal_enhancer
chr9	10145395	10145395	C	A	SSC00152	fetal_enhancer
chr17	40345692	40345692	A	G	SSC00164	fetal_enhancer
chr18	48792934	48792934	T	C	SSC00164	fetal_enhancer
chr19	55660363	55660363	C	T	SSC00164	within15kb_tss:SDHB:hhe_gene,hhe_gene
chr19	1894588	1894588	G	A	SSC00176	within15kb_tss:RCC2:hhe_gene
chr19	47667209	47667209	G	A	SSC00176	fetal_enhancer
chr2	19956324	19956324	T	C	SSC00176	within15kb_tss:RCC2:omimCHD_gene,mouseCHD_gene
chr3	134481949	134481954	CTCTTT	C	SSC00176	within15kb_tss:RCC2:hhe_gene
chr5	172326932	172326932	C	G	SSC00176	within15kb_tss:RCC2:hhe_gene,omimCHD_gene,mouseCHD_gene
chr5	173903592	173903592	C	T	SSC00176	fetal_enhancer
chr6	13427411	13427411	G	A	SSC00176	fetal_enhancer
chr6	16726162	16726162	C	A	SSC00176	fetal_enhancer
chr8	135445056	135445056	G	A	SSC00176	within15kb_tss:UBR4:hhe_gene
chr15	40324948	40324948	T	G	SSC00184	fetal_enhancer
chr15	66391375	66391375	G	T	SSC00184	within15kb_tss:UBR4:hhe_gene,omimCHD_gene
chr18	56614458	56614458	C	T	SSC00184	within15kb_tss:EMC1:hhe_gene
chr19	6447659	6447659	C	T	SSC00184	within15kb_tss:EMC1:hhe_gene
chr4	112629046	112629048	G	GAC	SSC00184	within15kb_tss:EMC1:hhe_gene
chr6	11194568	11194568	A	C	SSC00184	fetal_enhancer
chr6	125956330	125956330	C	G	SSC00184	fetal_enhancer
chr6	163415214	163415214	G	C	SSC00184	fetal_enhancer,within15kb_tss:MUL1:hhe_gene
chr1	155999767	155999767	G	T	SSC00187	within15kb_tss:MUL1:hhe_gene,mouseCHD_gene
chr1	226231636	226231636	T	C	SSC00187	within15kb_tss:DDOST:mouseCHD_gene
chr18	35580180	35580180	C	T	SSC00187	within15kb_tss:HP1BP3:hhe_gene
chr2	134366693	134366693	C	G	SSC00187	fetal_enhancer
chr7	29038537	29038537	C	T	SSC00187	fetal_enhancer
chrX	54794067	54794067	A	T	SSC00187	within15kb_tss:HP1BP3:hhe_gene
chr1	234537497	234537497	T	G	SSC00230	fetal_enhancer
chr17	40459370	40459370	C	G	SSC00233	fetal_enhancer
chr2	33443568	33443568	T	C	SSC00233	fetal_enhancer
chr20	53594579	53594579	A	G	SSC00233	fetal_enhancer
chr7	134782368	134782368	G	A	SSC00233	fetal_enhancer
chr9	70614509	70614509	A	G	SSC00233	fetal_enhancer
chr10	99706485	99706485	G	A	SSC00234	within15kb_tss:EIF4G3:hhe_gene
chr12	114690471	114690471	G	A	SSC00234	within15kb_tss:ECE1:omimCHD_gene,mouseCHD_gene
chr12	82299035	82299035	C	A	SSC00234	fetal_enhancer
chr15	50709929	50709929	A	T	SSC00234	fetal_enhancer
chr16	89731122	89731126	C	CACAA	SSC00234	fetal_enhancer
chr2	219473580	219473580	C	T	SSC00234	fetal_enhancer
chr2	41942770	41942770	A	G	SSC00234	fetal_enhancer
chr22	30917223	30917223	G	A	SSC00234	within15kb_tss:USP48:hhe_gene
chr4	15000643	15000643	A	G	SSC00234	fetal_enhancer
chr7	140463182	140463182	C	G	SSC00234	within15kb_tss:HSPG2:hhe_gene
chr2	173889856	173889856	A	G	SSC00254	within15kb_tss:HSPG2:hhe_gene
chr7	134857364	134857364	T	C	SSC00254	fetal_enhancer
chr9	128889881	128889881	C	T	SSC00254	within15kb_tss:CDC42:hhe_gene
chr1	54326594	54326594	T	C	SSC00261	fetal_enhancer
chr1	8848559	8848559	G	A	SSC00261	fetal_enhancer
chr11	126408634	126408634	C	A	SSC00261	fetal_enhancer
chr14	52020284	52020284	G	A	SSC00261	fetal_enhancer,within15kb_tss:CDC42:hhe_gene
chr15	55919841	55919841	C	G	SSC00261	within15kb_tss:KDM1A:hhe_gene
chr16	11133848	11133848	G	A	SSC00261	fetal_enhancer
chr16	71855434	71855434	G	A	SSC00261	within15kb_tss:HNRNPR:hhe_gene,hhe_gene
chr2	43060532	43060532	G	A	SSC00261	fetal_enhancer
chr3	134213798	134213798	T	A	SSC00261	fetal_enhancer
chr8	26379579	26379579	G	C	SSC00261	within15kb_tss:HNRNPR:hhe_gene,mouseCHD_gene
chr9	738050	738050	C	T	SSC00261	fetal_enhancer
chr10	66089893	66089893	G	A	SSC00262	within15kb_tss:HNRNPR:mouseCHD_gene
chr14	64767021	64767021	C	T	SSC00262	within15kb_tss:ZNF436:hhe_gene
chr17	40430030	40430030	A	C	SSC00262	within15kb_tss:ID3:hhe_gene
chr19	6236981	6236981	G	A	SSC00262	fetal_enhancer
chr20	38951759	38951759	C	T	SSC00262	within15kb_tss:ID3:mouseCHD_gene
chr3	150409118	150409118	G	A	SSC00262	fetal_enhancer,within15kb_tss:ID3:hhe_gene
chr8	15425385	15425385	A	C	SSC00262	within15kb_tss:ID3:hhe_gene
chr15	68263096	68263096	C	T	SSC00267	within15kb_tss:ID3:hhe_gene
chr16	3480132	3480132	A	G	SSC00267	fetal_enhancer
chr19	1011884	1011884	G	T	SSC00267	within15kb_tss:RPL11:hhe_gene,hhe_gene
chr2	203680993	203680993	A	G	SSC00267	fetal_enhancer
chr2	64861196	64861196	G	A	SSC00267	fetal_enhancer
chr4	184769414	184769418	CTCTG	C	SSC00267	within15kb_tss:PNRC2:hhe_gene
chr4	42004502	42004502	C	T	SSC00267	within15kb_tss:SRRM1:hhe_gene
chr5	141501719	141501719	T	C	SSC00267	within15kb_tss:CLIC4:hhe_gene
chr6	158826768	158826769	G	GT	SSC00267	fetal_enhancer
chr7	118184067	118184067	T	C	SSC00267	fetal_enhancer
chr1	153663363	153663363	T	C	SSC00272	within15kb_tss:CLIC4:hhe_gene
chr1	67032332	67032332	G	A	SSC00272	fetal_enhancer
chr15	64812818	64812818	C	T	SSC00272	fetal_enhancer
chr2	144333799	144333799	G	A	SSC00272	fetal_enhancer
chr22	31444050	31444050	G	A	SSC00272	within15kb_tss:SYF2:hhe_gene
chr5	109382916	109382916	A	G	SSC00272	within15kb_tss:MTFR1L:hhe_gene
chr1	147768416	147768420	TGAAA	T	SSC00274	fetal_enhancer,within15kb_tss:MTFR1L:hhe_gene,mouseCHD_gene
chr17	50697417	50697417	A	T	SSC00274	within15kb_tss:MTFR1L:hhe_gene
chr20	17630900	17630900	T	G	SSC00274	within15kb_tss:MTFR1L:hhe_gene
chr6	144263991	144263991	G	A	SSC00274	fetal_enhancer
chr6	44264235	44264235	C	T	SSC00274	fetal_enhancer
chr1	10677084	10677084	C	T	SSC00320	fetal_enhancer
chr16	46677537	46677537	A	G	SSC00320	within15kb_tss:MTFR1L:hhe_gene
chr19	7619074	7619074	G	T	SSC00320	within15kb_tss:STMN1:hhe_gene
chr22	20986796	20986796	A	G	SSC00320	within15kb_tss:STMN1:hhe_gene,multihitWES_gene
chr7	134842022	134842022	G	A	SSC00320	fetal_enhancer
chr11	113176995	113176995	T	C	SSC00323	fetal_enhancer
chr17	765734	765734	G	A	SSC00323	within15kb_tss:STMN1:hhe_gene
chr2	140309955	140309956	AC	A	SSC00323	within15kb_tss:TRIM63:multihitWES_gene
chr22	31938185	31938185	C	T	SSC00323	within15kb_tss:LIN28A:hhe_gene
chr1	160110143	160110143	G	A	SSC00329	within15kb_tss:ARID1A:hhe_gene
chr11	30330116	30330116	G	A	SSC00329	within15kb_tss:PIGV:hhe_gene
chr14	103697051	103697052	T	TA	SSC00329	fetal_enhancer
chr17	50191712	50191712	C	T	SSC00329	within15kb_tss:PIGV:hhe_gene,omimCHD_gene,mouseCHD_gene
chr18	48488471	48488471	T	C	SSC00329	fetal_enhancer
chr3	38528996	38528996	T	A	SSC00329	fetal_enhancer
chr4	841562	841562	C	T	SSC00329	within15kb_tss:NUDC:hhe_gene
chr1	27114161	27114161	C	T	SSC00335	within15kb_tss:SLC9A1:hhe_gene
chr10	34629228	34629229	AT	A	SSC00335	fetal_enhancer
chr12	123384222	123384222	T	C	SSC00335	fetal_enhancer
chr16	89860458	89860458	G	T	SSC00335	within15kb_tss:SLC9A1:hhe_gene
chr2	212361722	212361722	G	A	SSC00335	fetal_enhancer
chr2	217959074	217959074	G	A	SSC00335	fetal_enhancer
chr4	124937821	124937821	T	C	SSC00335	fetal_enhancer
chr7	74607268	74607268	A	C	SSC00335	fetal_enhancer
chr18	41949379	41949379	C	T	SSC00337	within15kb_tss:WDTC1:mouseCHD_gene
chr2	25247425	25247425	G	A	SSC00337	within15kb_tss:WDTC1:hhe_gene
chr20	35449451	35449451	G	A	SSC00337	within15kb_tss:WASF2:hhe_gene
chr3	183644623	183644623	A	G	SSC00337	within15kb_tss:AHDC1:hhe_gene
chr3	50647379	50647379	C	T	SSC00337	fetal_enhancer
chr6	4026608	4026608	T	A	SSC00337	within15kb_tss:STX12:hhe_gene
chr7	39942717	39942717	A	G	SSC00337	within15kb_tss:STX12:hhe_gene,multihitWES_gene
chr8	92095923	92095923	G	C	SSC00337	fetal_enhancer
chr9	19224044	19224044	G	A	SSC00337	fetal_enhancer
chr1	21911773	21911773	G	A	SSC00342	fetal_enhancer
chr1	8359662	8359662	G	A	SSC00342	within15kb_tss:STX12:hhe_gene,mouseCHD_gene
chr12	54302179	54302179	T	C	SSC00342	within15kb_tss:STX12:hhe_gene
chr15	66804378	66804378	C	T	SSC00342	fetal_enhancer
chr15	99713046	99713046	T	C	SSC00342	fetal_enhancer
chr17	75821767	75821767	C	T	SSC00342	fetal_enhancer
chr18	76345331	76345331	T	G	SSC00342	within15kb_tss:DNAJC8:hhe_gene
chr3	134392041	134392041	G	A	SSC00342	fetal_enhancer
chr6	16346832	16346832	G	A	SSC00342	fetal_enhancer
chr7	7960865	7960865	C	T	SSC00342	within15kb_tss:DNAJC8:hhe_gene
chr2	208260640	208260640	T	C	SSC00349	within15kb_tss:DNAJC8:mouseCHD_gene
chr3	195104720	195104720	G	A	SSC00349	fetal_enhancer
chr1	8398806	8398806	T	A	SSC00352	fetal_enhancer
chr10	110791847	110791847	C	A	SSC00352	fetal_enhancer
chr10	22317270	22317274	TTTTG	T	SSC00352	within15kb_tss:PHACTR4:hhe_gene
chr16	21961193	21961193	G	T	SSC00352	within15kb_tss:YTHDF2:hhe_gene
chr17	68248422	68248422	G	C	SSC00352	within15kb_tss:EPB41:hhe_gene
chr19	12935013	12935013	T	C	SSC00352	within15kb_tss:SRSF4:hhe_gene,mouseCHD_gene,hhe_gene
chrX	53535873	53535873	G	A	SSC00352	within15kb_tss:SRSF4:hhe_gene
chr17	50154728	50154728	A	G	SSC00355	fetal_enhancer,within15kb_tss:SRSF4:hhe_gene
chr19	42401390	42401390	C	G	SSC00355	fetal_enhancer
chr20	3773191	3773194	ACCT	A	SSC00355	within15kb_tss:SDC3:hhe_gene,hhe_gene
chr9	92115830	92115830	G	T	SSC00355	fetal_enhancer
chr1	169112192	169112193	G	GT	SSC00359	fetal_enhancer,within15kb_tss:SDC3:hhe_gene
chr12	53298810	53298811	T	TA	SSC00359	within15kb_tss:PUM1:hhe_gene,hhe_gene
chr15	40590525	40590525	G	T	SSC00359	fetal_enhancer
chr17	58085419	58085419	T	A	SSC00359	within15kb_tss:FABP3:hhe_gene
chr17	74202080	74202080	C	T	SSC00359	within15kb_tss:FABP3:hhe_gene
chr1	202742656	202742657	T	TA	SSC00368	within15kb_tss:PTP4A2:hhe_gene,multihitWES_gene
chr1	227298715	227298715	C	T	SSC00368	fetal_enhancer
chr12	12505632	12505632	G	A	SSC00368	within15kb_tss:KPNA6:hhe_gene
chr14	75153894	75153894	C	T	SSC00368	within15kb_tss:TXLNA:hhe_gene
chr17	44207550	44207556	ATCCTCG	A	SSC00368	within15kb_tss:TMEM234:hhe_gene,hhe_gene
chr2	216557745	216557745	C	T	SSC00368	fetal_enhancer
chr22	39232615	39232615	A	G	SSC00368	within15kb_tss:EIF3I:mouseCHD_gene
chr4	41144992	41144992	T	C	SSC00368	fetal_enhancer
chr7	134883086	134883086	A	T	SSC00368	fetal_enhancer
chr10	95333684	95333684	G	A	SSC00383	within15kb_tss:MARCKSL1:hhe_gene
chr19	16528620	16528620	T	G	SSC00383	within15kb_tss:YARS:hhe_gene
chr22	41597204	41597205	GA	G	SSC00383	within15kb_tss:AK2:hhe_gene
chr3	165838003	165838003	G	T	SSC00383	fetal_enhancer
chr7	102023230	102023230	G	A	SSC00383	fetal_enhancer
chr2	177284183	177284183	A	G	SSC00399	fetal_enhancer
chr20	32983322	32983322	T	C	SSC00399	fetal_enhancer
chr20	480285	480288	GAGA	G	SSC00399	within15kb_tss:PHC2:hhe_gene,mouseCHD_gene
chr5	34684348	34684348	C	T	SSC00399	fetal_enhancer
chr7	18079308	18079308	C	T	SSC00399	within15kb_tss:PHC2:hhe_gene
chr9	136943630	136943630	T	C	SSC00399	fetal_enhancer,within15kb_tss:ZMYM4:hhe_gene
chr9	2843630	2843630	G	C	SSC00399	fetal_enhancer
chrX	28757157	28757161	CAATA	C	SSC00399	fetal_enhancer
chr10	20805034	20805034	G	T	SSC00402	within15kb_tss:NCDN:hhe_gene
chr10	35153245	35153245	C	T	SSC00402	fetal_enhancer
chr12	80829313	80829313	A	G	SSC00402	fetal_enhancer
chr14	103725133	103725133	G	A	SSC00402	fetal_enhancer
chr21	25596399	25596399	A	G	SSC00402	within15kb_tss:NCDN:hhe_gene
chr3	72287532	72287532	A	G	SSC00402	fetal_enhancer
chr7	154951582	154951582	T	C	SSC00402	within15kb_tss:NCDN:mouseCHD_gene
chr1	244850938	244850938	T	C	SSC00419	within15kb_tss:NCDN:hhe_gene
chr11	4081998	4081998	T	C	SSC00419	within15kb_tss:AGO1:hhe_gene
chr11	47350376	47350376	C	T	SSC00419	fetal_enhancer,within15kb_tss:THRAP3:hhe_gene,mouseCHD_gene
chr11	47350538	47350538	C	T	SSC00419	fetal_enhancer,within15kb_tss:THRAP3:hhe_gene,mouseCHD_gene
chr12	49193028	49193028	G	A	SSC00419	within15kb_tss:THRAP3:hhe_gene,hhe_gene
chr13	28659343	28659343	G	C	SSC00419	within15kb_tss:STK40:hhe_gene
chr18	22169467	22169467	C	G	SSC00419	within15kb_tss:MRPS15:hhe_gene,omimCHD_gene,mouseCHD_gene,multihitWES_gene
chr20	35545050	35545050	G	A	SSC00419	within15kb_tss:MRPS15:hhe_gene
chr7	21534308	21534308	C	T	SSC00419	within15kb_tss:MRPS15:omimCHD_gene,mouseCHD_gene
chr12	108799347	108799347	C	T	SSC00422	fetal_enhancer
chr16	86060794	86060794	C	G	SSC00422	fetal_enhancer
chr22	35387065	35387065	C	T	SSC00422	within15kb_tss:CDCA8:hhe_gene
chr1	41028903	41028903	A	C	SSC00444	within15kb_tss:CDCA8:hhe_gene
chr16	75224466	75224466	G	T	SSC00444	within15kb_tss:SF3A3:hhe_gene
chr2	101741737	101741737	T	C	SSC00444	fetal_enhancer
chr20	57376859	57376859	T	C	SSC00444	within15kb_tss:SF3A3:hhe_gene
chr22	39238863	39238863	G	A	SSC00444	within15kb_tss:SF3A3:mouseCHD_gene
chr3	48436048	48436057	CCCAAGAGTG	C	SSC00444	fetal_enhancer,within15kb_tss:NDUFS5:hhe_gene
chr8	41967069	41967069	A	G	SSC00444	fetal_enhancer
chr9	75099220	75099220	A	G	SSC00444	within15kb_tss:MACF1:hhe_gene
chr12	69575266	69575266	T	G	SSC00451	within15kb_tss:PABPC4:hhe_gene
chr16	28821492	28821492	C	G	SSC00451	within15kb_tss:PABPC4:hhe_gene
chr6	79247247	79247247	C	T	SSC00451	within15kb_tss:NFYC:hhe_gene
chr7	128823437	128823437	G	A	SSC00451	within15kb_tss:NFYC:hhe_gene
chr1	3638166	3638166	G	A	SSC00454	within15kb_tss:SCMH1:hhe_gene
chr2	121373837	121373837	T	C	SSC00454	within15kb_tss:FOXJ3:hhe_gene
chr2	177382307	177382307	T	A	SSC00454	within15kb_tss:YBX1:hhe_gene
chr4	178199748	178199748	G	A	SSC00454	fetal_enhancer
chr5	156722150	156722150	C	T	SSC00454	fetal_enhancer
chr1	67411247	67411247	C	A	SSC00464	within15kb_tss:SLC2A1:hhe_gene
chr10	28526225	28526225	C	A	SSC00464	within15kb_tss:EBNA1BP2:hhe_gene
chr11	319374	319374	C	G	SSC00464	within15kb_tss:TIE1:hhe_gene,hhe_gene,hhe_gene
chr5	10763167	10763167	G	A	SSC00464	fetal_enhancer,within15kb_tss:CDC20:hhe_gene
chr6	16496948	16496948	G	A	SSC00464	fetal_enhancer
chr6	35590731	35590731	C	T	SSC00464	fetal_enhancer
chr6	7102167	7102170	TCTA	T	SSC00464	within15kb_tss:SZT2:hhe_gene
chr9	97632426	97632426	G	A	SSC00464	fetal_enhancer,within15kb_tss:SZT2:hhe_gene
chr1	2398735	2398735	G	A	SSC00467	within15kb_tss:PTPRF:hhe_gene
chr1	62067896	62067896	G	T	SSC00467	fetal_enhancer
chr10	84825475	84825475	T	C	SSC00467	fetal_enhancer
chr13	77047110	77047110	T	C	SSC00467	within15kb_tss:IPO13:hhe_gene
chr14	99737030	99737030	G	A	SSC00467	within15kb_tss:ATP6V0B:hhe_gene
chr16	23654722	23654722	G	C	SSC00467	within15kb_tss:ERI3:mouseCHD_gene
chr19	34432739	34432739	T	C	SSC00467	fetal_enhancer,within15kb_tss:ERI3:hhe_gene
chr4	995427	995427	C	A	SSC00467	within15kb_tss:RPS8:mouseCHD_gene,mouseCHD_gene
chr10	74922550	74922550	T	C	SSC00471	fetal_enhancer
chr16	4617046	4617046	C	T	SSC00471	fetal_enhancer,within15kb_tss:RPS8:hhe_gene,mouseCHD_gene
chr18	34493788	34493788	A	G	SSC00478	within15kb_tss:RPS8:multihitWES_gene
chr21	29204812	29204813	TC	T	SSC00478	within15kb_tss:PRDX1:hhe_gene
chr9	88374089	88374089	A	G	SSC00478	within15kb_tss:AKR1A1:hhe_gene
chr13	52449981	52449981	G	T	SSC00504	within15kb_tss:GPBP1L1:hhe_gene
chr18	12341275	12341275	A	G	SSC00504	within15kb_tss:LRRC41:hhe_gene
chr3	105821661	105821661	C	G	SSC00504	fetal_enhancer
chr3	76613577	76613577	C	T	SSC00504	nearest_gene_ ROBO2
chr7	812626	812626	G	A	SSC00504	fetal_enhancer,within15kb_tss:UQCRH,LRRC41:hhe_gene
chr9	97631831	97631831	G	A	SSC00504	fetal_enhancer,within15kb_tss:UQCRH,LRRC41:hhe_gene
chr10	125810350	125810350	C	G	SSC00506	within15kb_tss:EPS15:hhe_gene
chr11	65525966	65525966	G	T	SSC00506	within15kb_tss:EPS15:hhe_gene,hhe_gene
chr17	77117645	77117645	T	C	SSC00506	fetal_enhancer
chr20	2672901	2672901	T	C	SSC00506	within15kb_tss:TXNDC12:hhe_gene
chr6	43695420	43695420	C	T	SSC00506	within15kb_tss:SCP2:hhe_gene
chr10	129959014	129959014	G	A	SSC00513	fetal_enhancer
chr10	99411303	99411303	A	G	SSC00513	within15kb_tss:CPT2:hhe_gene
chr15	62375966	62375966	C	T	SSC00513	within15kb_tss:CPT2:hhe_gene
chr16	54265719	54265719	A	G	SSC00513	fetal_enhancer
chr16	85603467	85603467	C	G	SSC00513	fetal_enhancer
chr17	80795196	80795196	C	A	SSC00513	fetal_enhancer
chr19	49508696	49508696	C	T	SSC00513	within15kb_tss:MAGOH:hhe_gene
chr1	150234631	150234631	C	T	SSC00521	within15kb_tss:LRRC42:hhe_gene
chr11	6612476	6612476	T	G	SSC00521	within15kb_tss:LRRC42:hhe_gene,hhe_gene,hhe_gene,hhe_gene
chr20	38167031	38167031	C	A	SSC00521	fetal_enhancer
chr4	17511945	17511945	A	G	SSC00521	fetal_enhancer
chr11	2180512	2180512	A	G	SSC00524	within15kb_tss:TTC4:mouseCHD_gene
chr22	45511540	45511540	G	A	SSC00524	within15kb_tss:TTC4:hhe_gene,mouseCHD_gene
chr3	98891801	98891801	C	G	SSC00524	fetal_enhancer
chr8	41499138	41499138	C	T	SSC00524	within15kb_tss:TTC4:hhe_gene
chr9	19395125	19395125	A	G	SSC00524	within15kb_tss:DHCR24:hhe_gene
chr12	132765027	132765027	C	T	SSC00530	fetal_enhancer
chr20	62794339	62794339	C	T	SSC00530	fetal_enhancer,within15kb_tss:DHCR24:hhe_gene
chr3	159763874	159763874	C	T	SSC00530	fetal_enhancer
chr4	189204582	189204582	C	T	SSC00530	fetal_enhancer
chr5	156330198	156330198	C	G	SSC00530	fetal_enhancer
chr7	150379077	150379084	C	CGCGGCCG	SSC00530	fetal_enhancer
chr7	47386981	47386981	A	G	SSC00530	fetal_enhancer
chr11	16618104	16618104	G	A	SSC00533	within15kb_tss:DHCR24:hhe_gene
chr13	101869912	101869912	T	C	SSC00533	fetal_enhancer
chr22	17585977	17585977	A	G	SSC00533	within15kb_tss:DHCR24:hhe_gene
chr8	140617660	140617660	C	T	SSC00533	fetal_enhancer
chr8	17925958	17925958	A	G	SSC00533	within15kb_tss:USP24:hhe_gene
chr14	59229034	59229034	T	C	SSC00537	fetal_enhancer
chr2	128028981	128028981	C	T	SSC00537	fetal_enhancer,within15kb_tss:PRKAA2:hhe_gene,mouseCHD_gene
chr2	61009243	61009243	G	T	SSC00537	within15kb_tss:PRKAA2:omimCHD_gene
chr20	38136297	38136297	C	T	SSC00537	fetal_enhancer,within15kb_tss:JUN:hhe_gene
chr13	33028479	33028479	G	T	SSC00539	within15kb_tss:NFIA:mouseCHD_gene
chr17	80110530	80110530	G	A	SSC00539	within15kb_tss:DOCK7:hhe_gene
chr4	142403837	142403837	A	G	SSC00539	fetal_enhancer
chr7	43926086	43926086	C	G	SSC00539	fetal_enhancer
chr8	13499517	13499517	G	A	SSC00539	fetal_enhancer
chr9	130060601	130060601	C	A	SSC00546	within15kb_tss:DOCK7:hhe_gene
chr1	164753715	164753715	T	G	SSC00553	fetal_enhancer
chr1	54716365	54716365	G	A	SSC00553	within15kb_tss:FOXD3:hhe_gene
chr15	64802759	64802759	G	T	SSC00553	fetal_enhancer
chr15	74187958	74187958	G	A	SSC00553	within15kb_tss:FOXD3:omimCHD_gene
chr19	42295626	42295626	G	A	SSC00553	fetal_enhancer,within15kb_tss:FOXD3:hhe_gene
chr2	201389063	201389063	C	T	SSC00553	within15kb_tss:PGM1:hhe_gene
chr6	129277692	129277692	G	A	SSC00553	fetal_enhancer
chr9	124589415	124589415	C	G	SSC00553	within15kb_tss:PGM1:mouseCHD_gene,multihitWES_gene
chr13	109737177	109737177	G	A	SSC00572	fetal_enhancer
chr16	87964022	87964022	G	C	SSC00572	fetal_enhancer
chr2	134137315	134137315	G	A	SSC00572	fetal_enhancer
chr5	140958584	140958585	CT	C	SSC00572	within15kb_tss:PGM1:hhe_gene
chr1	185789459	185789459	G	T	SSC00577	fetal_enhancer
chr1	236673322	236673322	G	A	SSC00577	within15kb_tss:LEPROT:hhe_gene
chr1	37959005	37959005	C	T	SSC00577	within15kb_tss:LEPROT:hhe_gene
chr2	173992923	173992923	C	T	SSC00577	fetal_enhancer
chr5	155009031	155009031	G	T	SSC00577	within15kb_tss:SERBP1:hhe_gene
chr9	97634296	97634296	C	T	SSC00577	fetal_enhancer,within15kb_tss:SERBP1:hhe_gene
chr1	23576142	23576142	C	T	SSC00600	fetal_enhancer
chr12	45909382	45909382	A	C	SSC00600	within15kb_tss:SERBP1:hhe_gene
chr14	34128983	34128983	G	A	SSC00600	fetal_enhancer
chr14	72701059	72701059	G	A	SSC00600	fetal_enhancer
chr2	174762017	174762017	A	G	SSC00600	fetal_enhancer
chr20	49928643	49928647	A	ATATT	SSC00600	within15kb_tss:GNG12:hhe_gene
chr20	62785760	62785760	A	G	SSC00600	fetal_enhancer
chr3	41206555	41206555	A	G	SSC00600	fetal_enhancer,within15kb_tss:ZRANB2:hhe_gene,mouseCHD_gene,multihitWES_gene
chr5	90418245	90418245	A	G	SSC00600	within15kb_tss:ZRANB2:hhe_gene
chr7	75989516	75989516	G	A	SSC00600	fetal_enhancer
chr17	68509837	68509837	A	G	SSC00609	within15kb_tss:ZRANB2:hhe_gene,mouseCHD_gene
chr2	101559797	101559797	G	A	SSC00609	fetal_enhancer
chr20	11919538	11919541	TAGC	T	SSC00609	fetal_enhancer
chr22	32408780	32408780	T	A	SSC00609	within15kb_tss:FPGT-TNNI3K:hhe_gene
chr3	63845866	63845866	G	A	SSC00609	within15kb_tss:FPGT-TNNI3K:hhe_gene
chr3	71440846	71440846	C	T	SSC00609	fetal_enhancer
chr6	139990056	139990056	G	A	SSC00609	fetal_enhancer
chr6	44287767	44287768	GT	G	SSC00609	within15kb_tss:TNNI3K:mouseCHD_gene
chr10	122381091	122381091	C	T	SSC00617	within15kb_tss:ACADM:hhe_gene
chr11	11981083	11981083	C	T	SSC00617	fetal_enhancer,within15kb_tss:PRKACB:hhe_gene
chr11	67390099	67390099	G	T	SSC00617	within15kb_tss:SH3GLB1:hhe_gene
chr16	30550015	30550015	A	G	SSC00617	fetal_enhancer
chr3	121593819	121593819	G	C	SSC00617	fetal_enhancer
chr4	122728898	122728899	T	TC	SSC00617	within15kb_tss:SH3GLB1:omimCHD_gene
chr11	16820048	16820048	C	T	SSC00620	fetal_enhancer
chr17	2000106	2000106	G	C	SSC00620	fetal_enhancer
chr2	176256278	176256278	A	G	SSC00620	within15kb_tss:ZNF326:hhe_gene
chr20	25299173	25299176	CAGG	C	SSC00620	fetal_enhancer
chr3	25612439	25612439	C	T	SSC00620	within15kb_tss:TGFBR3:hhe_gene
chr3	53294467	53294467	G	A	SSC00620	within15kb_tss:TGFBR3:hhe_gene
chr4	150078399	150078399	C	T	SSC00620	fetal_enhancer
chr15	34228923	34228923	A	G	SSC00622	within15kb_tss:RPL5:hhe_gene,hhe_gene
chr17	82103428	82103428	A	G	SSC00622	fetal_enhancer
chr5	172496722	172496722	C	T	SSC00622	fetal_enhancer
chr10	88388811	88388811	G	A	SSC00629	fetal_enhancer
chr13	44438703	44438703	A	G	SSC00629	within15kb_tss:RPL5:hhe_gene
chr4	102827613	102827614	TC	T	SSC00629	fetal_enhancer
chr6	139943688	139943688	A	C	SSC00629	fetal_enhancer
chr1	54378836	54378836	G	A	SSC00631	fetal_enhancer
chr12	56722464	56722464	C	A	SSC00631	within15kb_tss:FNBP1L:mouseCHD_gene
chr2	62199067	62199067	A	C	SSC00631	fetal_enhancer
chr3	30612649	30612649	G	A	SSC00631	within15kb_tss:FNBP1L:hhe_gene,omimCHD_gene,mouseCHD_gene
chr3	81718273	81718273	C	G	SSC00631	fetal_enhancer
chrX	74536586	74536586	G	A	SSC00631	fetal_enhancer
chr12	111936454	111936454	A	G	SSC00647	fetal_enhancer
chr14	92701674	92701674	C	A	SSC00647	within15kb_tss:ABCD3:hhe_gene
chr3	76621100	76621100	A	T	SSC00647	nearest_gene_ ROBO2
chr6	111833517	111833517	A	G	SSC00647	fetal_enhancer
chr10	96531314	96531314	C	T	SSC00657	within15kb_tss:CNN3:hhe_gene
chr12	92405442	92405442	G	A	SSC00657	fetal_enhancer
chr3	150551937	150551942	ATATAC	A	SSC00657	within15kb_tss:CNN3:hhe_gene,hhe_gene
chr3	71308937	71308937	A	G	SSC00657	fetal_enhancer
chr6	1101619	1101619	G	A	SSC00657	fetal_enhancer
chr8	126552907	126552907	T	C	SSC00657	fetal_enhancer
chr15	85762906	85762906	C	T	SSC00665	fetal_enhancer
chr17	17875373	17875373	G	A	SSC00665	fetal_enhancer
chr20	35452712	35452712	G	A	SSC00665	within15kb_tss:AGL:hhe_gene
chr9	92766539	92766539	C	A	SSC00665	fetal_enhancer,within15kb_tss:VCAM1:hhe_gene
chr16	27512228	27512228	C	T	SSC00675	fetal_enhancer
chr17	77542438	77542438	G	T	SSC00675	fetal_enhancer
chr19	13865936	13865936	G	A	SSC00675	fetal_enhancer
chr20	32627381	32627381	C	T	SSC00675	fetal_enhancer
chr20	32777980	32777980	A	G	SSC00675	fetal_enhancer
chr3	47789448	47789448	A	G	SSC00675	within15kb_tss:VCAM1:hhe_gene
chr4	16856704	16856704	T	C	SSC00675	fetal_enhancer
chr10	129942673	129942673	C	T	SSC00693	fetal_enhancer
chr13	20998510	20998510	C	T	SSC00693	fetal_enhancer
chr16	2210631	2210652	C	CAGGAGGGCTTGGTCTTCACCT	SSC00693	within15kb_tss:VCAM1:hhe_gene
chr17	63711662	63711662	T	C	SSC00693	within15kb_tss:S1PR1:hhe_gene
chr19	42296324	42296324	A	G	SSC00693	fetal_enhancer,within15kb_tss:S1PR1:hhe_gene
chr22	31224823	31224823	C	T	SSC00693	within15kb_tss:SARS:hhe_gene
chr1	45521413	45521413	A	G	SSC00695	within15kb_tss:MYBPHL:hhe_gene
chr10	119059338	119059338	A	G	SSC00695	within15kb_tss:MYBPHL:hhe_gene
chr10	89476359	89476368	GCAATGAGTC	G	SSC00695	fetal_enhancer
chr7	76062767	76062769	CAT	C	SSC00695	within15kb_tss:MYBPHL,SORT1:hhe_gene
chr10	35465102	35465102	C	T	SSC00698	fetal_enhancer
chr11	62783392	62783392	G	C	SSC00698	within15kb_tss:MYBPHL,SORT1:hhe_gene
chr13	21037663	21037663	G	A	SSC00698	within15kb_tss:PSMA5:hhe_gene,mouseCHD_gene
chr17	12670810	12670810	T	C	SSC00698	fetal_enhancer,within15kb_tss:PSMA5:hhe_gene
chr18	8815911	8815911	G	C	SSC00698	fetal_enhancer
chr3	197184203	197184203	A	C	SSC00698	fetal_enhancer
chr9	98774712	98774712	T	C	SSC00698	within15kb_tss:GSTM1:mouseCHD_gene
chr12	13200442	13200442	C	T	SSC00700	within15kb_tss:GSTM1:hhe_gene
chr7	99541850	99541850	C	T	SSC00700	within15kb_tss:GSTM5:hhe_gene
chrX	133667821	133667821	C	T	SSC00700	within15kb_tss:GSTM5:hhe_gene,omimCHD_gene,mouseCHD_gene
chr16	55403279	55403279	G	C	SSC00724	within15kb_tss:AHCYL1:hhe_gene
chr19	5218831	5218831	G	A	SSC00724	within15kb_tss:STRIP1:hhe_gene
chr20	35548076	35548076	T	G	SSC00724	within15kb_tss:WDR77:hhe_gene
chr3	186950274	186950274	A	C	SSC00724	fetal_enhancer
chr5	134852888	134852888	G	A	SSC00724	within15kb_tss:WDR77:hhe_gene
chr9	9535522	9535522	G	C	SSC00724	fetal_enhancer
chr10	60867820	60867820	G	A	SSC00736	within15kb_tss:CTTNBP2NL:hhe_gene
chr11	57289252	57289252	C	T	SSC00736	within15kb_tss:CAPZA1:hhe_gene
chr17	54894155	54894155	C	T	SSC00736	within15kb_tss:MOV10:hhe_gene
chr3	16946025	16946025	A	G	SSC00736	fetal_enhancer
chr5	176530228	176530228	G	A	SSC00736	fetal_enhancer,within15kb_tss:SLC16A1:hhe_gene
chr9	4738023	4738023	G	A	SSC00736	within15kb_tss:SLC16A1:hhe_gene
chr14	22573260	22573260	C	A	SSC00741	within15kb_tss:MAGI3:hhe_gene
chr14	54486771	54486771	A	G	SSC00741	within15kb_tss:HIPK1:hhe_gene
chr15	84675952	84675952	T	C	SSC00741	within15kb_tss:TSPAN2:hhe_gene
chr6	22611143	22611143	G	C	SSC00741	fetal_enhancer
chr1	86713651	86713651	A	G	SSC00759	fetal_enhancer,within15kb_tss:NGF:hhe_gene
chr10	102332527	102332527	G	C	SSC00759	fetal_enhancer
chr17	44983272	44983272	C	T	SSC00759	fetal_enhancer
chr17	78201982	78201982	G	A	SSC00759	within15kb_tss:ATP1A1:hhe_gene,hhe_gene
chr2	227471874	227471874	G	C	SSC00759	fetal_enhancer
chr6	90678164	90678164	G	T	SSC00759	fetal_enhancer
chr9	131698703	131698703	G	T	SSC00759	fetal_enhancer
chr12	110009385	110009401	GTTTTCTTTTATAATCC	G	SSC00773	within15kb_tss:MAN1A2:hhe_gene
chr14	21212208	21212208	G	A	SSC00773	within15kb_tss:MAN1A2:hhe_gene
chr16	75403585	75403585	A	C	SSC00773	fetal_enhancer
chr17	40115008	40115008	T	A	SSC00773	fetal_enhancer,within15kb_tss:PHGDH:hhe_gene
chr22	36299746	36299746	C	A	SSC00773	within15kb_tss:PHGDH:hhe_gene
chr3	12851838	12851838	G	A	SSC00773	within15kb_tss:RBM8A:hhe_gene
chr5	172504199	172504199	C	T	SSC00773	fetal_enhancer
chr5	82281825	82281825	G	A	SSC00773	within15kb_tss:LIX1L,POLR3GL:hhe_gene
chr6	16726231	16726231	T	C	SSC00773	fetal_enhancer
chr6	75344668	75344668	C	T	SSC00773	within15kb_tss:LIX1L,POLR3GL:hhe_gene
chr10	124612869	124612869	G	A	SSC00776	fetal_enhancer
chr10	79085364	79085364	C	T	SSC00776	fetal_enhancer
chr10	79086165	79086165	C	T	SSC00776	fetal_enhancer
chr12	56048642	56048642	A	G	SSC00776	within15kb_tss:TXNIP:hhe_gene,omimCHD_gene
chr13	110375786	110375786	C	T	SSC00776	fetal_enhancer
chr17	70137062	70137062	T	C	SSC00776	fetal_enhancer
chr3	48411421	48411421	C	T	SSC00776	within15kb_tss:PRKAB2:hhe_gene
chr4	145764314	145764314	G	A	SSC00776	within15kb_tss:GJA5:hhe_gene
chr4	87079096	87079096	C	T	SSC00776	fetal_enhancer
chr8	29025778	29025778	A	G	SSC00776	fetal_enhancer
chr11	66883345	66883345	C	T	SSC00797	fetal_enhancer
chr16	1766793	1766793	C	T	SSC00797	within15kb_tss:GJA5:hhe_gene
chr2	30301738	30301738	G	A	SSC00797	fetal_enhancer
chr6	131954142	131954142	C	T	SSC00797	fetal_enhancer
chr8	127575055	127575055	C	T	SSC00797	fetal_enhancer
chrX	21948278	21948278	A	G	SSC00797	fetal_enhancer,within15kb_tss:SV2A:hhe_gene,omimCHD_gene
chr1	63590546	63590546	C	T	SSC00806	within15kb_tss:SF3B4,SV2A:hhe_gene
chr12	118187164	118187164	T	C	SSC00806	fetal_enhancer
chr7	132254129	132254129	A	G	SSC00806	fetal_enhancer
chr8	30453186	30453186	C	T	SSC00806	fetal_enhancer
chr9	131123084	131123085	TG	T	SSC00806	within15kb_tss:SF3B4,SV2A:hhe_gene
chr10	11083439	11083439	G	A	SSC00813	fetal_enhancer
chr12	121813542	121813543	CA	C	SSC00813	fetal_enhancer,within15kb_tss:OTUD7B:hhe_gene
chr14	34029853	34029853	T	C	SSC00813	fetal_enhancer
chr16	69415397	69415397	G	T	SSC00813	within15kb_tss:PLEKHO1:hhe_gene
chr17	38920410	38920410	G	C	SSC00813	fetal_enhancer
chr2	42958893	42958893	C	T	SSC00813	fetal_enhancer
chr5	196790	196790	G	T	SSC00813	fetal_enhancer
chr6	104729279	104729279	G	A	SSC00813	within15kb_tss:PLEKHO1:mouseCHD_gene
chr6	7111674	7111674	G	C	SSC00813	fetal_enhancer,within15kb_tss:ANP32E:hhe_gene
chr8	13564467	13564467	G	A	SSC00813	fetal_enhancer
chr8	13566592	13566592	G	C	SSC00813	fetal_enhancer
chr9	68494941	68494941	C	T	SSC00813	fetal_enhancer
chr1	205916615	205916615	G	A	SSC00820	fetal_enhancer
chr1	35559840	35559840	A	T	SSC00820	within15kb_tss:ANP32E:hhe_gene
chr20	17932542	17932542	G	A	SSC00820	within15kb_tss:APH1A,CA14:hhe_gene
chr3	49156913	49156913	T	A	SSC00820	within15kb_tss:APH1A,CA14:hhe_gene
chr6	80003987	80003987	C	T	SSC00820	fetal_enhancer
chr9	20476797	20476797	A	G	SSC00820	fetal_enhancer
chr11	12234138	12234138	C	T	SSC00823	fetal_enhancer
chr16	82631542	82631542	C	G	SSC00823	within15kb_tss:APH1A,CA14:hhe_gene
chr3	12584278	12584278	G	A	SSC00823	within15kb_tss:APH1A,CA14:hhe_gene,omimCHD_gene,mouseCHD_gene,multihitWES_gene
chr3	51397631	51397632	T	TA	SSC00823	within15kb_tss:MRPS21:hhe_gene
chr4	110625226	110625226	C	T	SSC00823	within15kb_tss:MRPS21:omimCHD_gene,mouseCHD_gene
chr6	6826153	6826153	C	T	SSC00823	fetal_enhancer
chr8	52641831	52641831	A	C	SSC00823	within15kb_tss:MCL1:mouseCHD_gene
chr9	101523489	101523489	T	C	SSC00823	within15kb_tss:MCL1:hhe_gene
chr15	84806138	84806138	A	G	SSC00835	within15kb_tss:ENSA:hhe_gene
chr18	54880595	54880596	CA	C	SSC00835	fetal_enhancer
chr20	58697988	58697988	C	T	SSC00835	within15kb_tss:ARNT:hhe_gene
chr7	22724090	22724090	T	G	SSC00835	within15kb_tss:SETDB1:mouseCHD_gene
chr8	121561036	121561036	T	C	SSC00835	fetal_enhancer
chr16	4049903	4049903	C	T	SSC00838	fetal_enhancer
chr16	65119249	65119249	C	T	SSC00838	fetal_enhancer
chr3	78102270	78102270	T	C	SSC00838	fetal_enhancer
chr3	9788462	9788462	G	A	SSC00838	within15kb_tss:CERS2:hhe_gene
chr4	177309482	177309482	T	C	SSC00838	fetal_enhancer
chr11	15843936	15843938	GAC	G	SSC00841	fetal_enhancer
chr19	47719098	47719098	C	T	SSC00841	fetal_enhancer,within15kb_tss:CDC42SE1:hhe_gene
chr6	121091862	121091862	G	A	SSC00841	within15kb_tss:CDC42SE1:mouseCHD_gene
chr9	13585946	13585946	A	G	SSC00841	fetal_enhancer
chr1	100355014	100355014	A	G	SSC00852	fetal_enhancer
chr1	206430204	206430204	C	T	SSC00852	fetal_enhancer
chr10	125830842	125830842	G	A	SSC00852	within15kb_tss:CDC42SE1:hhe_gene
chr11	46741926	46741926	C	T	SSC00852	within15kb_tss:PSMD4:hhe_gene
chr12	109469107	109469107	T	C	SSC00852	fetal_enhancer,within15kb_tss:PSMD4:hhe_gene,hhe_gene,mouseCHD_gene
chr13	79342205	79342205	C	T	SSC00852	within15kb_tss:PSMD4:hhe_gene
chr19	1388885	1388885	C	T	SSC00852	within15kb_tss:ZNF687:hhe_gene
chr2	70097637	70097637	G	A	SSC00852	within15kb_tss:ZNF687:hhe_gene
chr4	145680386	145680386	G	A	SSC00852	fetal_enhancer
chr5	149309879	149309879	C	T	SSC00852	fetal_enhancer
chr10	101829224	101829224	C	T	SSC00854	fetal_enhancer
chr13	112763238	112763238	C	T	SSC00854	fetal_enhancer
chr18	48802399	48802399	T	A	SSC00854	fetal_enhancer
chr19	49495407	49495407	G	C	SSC00854	within15kb_tss:PI4KB,ZNF687:hhe_gene,hhe_gene
chr20	1948338	1948338	A	G	SSC00854	fetal_enhancer
chr5	91369300	91369300	A	G	SSC00854	within15kb_tss:PI4KB,ZNF687:hhe_gene
chr8	54140719	54140719	A	G	SSC00854	within15kb_tss:SELENBP1:hhe_gene
chr1	18924822	18924822	T	G	SSC00862	fetal_enhancer
chr12	1978165	1978165	C	T	SSC00862	fetal_enhancer,within15kb_tss:SELENBP1:hhe_gene,omimCHD_gene,multihitWES_gene
chr12	88114101	88114101	C	T	SSC00862	within15kb_tss:SELENBP1:omimCHD_gene,mouseCHD_gene
chr13	59355519	59355519	G	C	SSC00862	fetal_enhancer
chr15	63218765	63218765	T	C	SSC00862	fetal_enhancer
chr15	67915954	67915954	C	T	SSC00862	fetal_enhancer
chr19	6417953	6417953	G	A	SSC00862	within15kb_tss:SELENBP1:hhe_gene
chr1	155902136	155902137	T	TA	SSC00879	within15kb_tss:POGZ,PSMB4:omimCHD_gene,multihitWES_gene
chr16	3946809	3946809	G	A	SSC00879	fetal_enhancer
chr17	58217799	58217799	C	T	SSC00879	within15kb_tss:POGZ,PSMB4:omimCHD_gene,mouseCHD_gene
chr18	25288741	25288741	C	T	SSC00879	fetal_enhancer
chr19	1379110	1379110	C	T	SSC00879	within15kb_tss:SNX27:hhe_gene
chr19	17219683	17219683	C	T	SSC00879	within15kb_tss:MRPL9:hhe_gene
chr3	76387754	76387754	C	T	SSC00879	nearest_gene_ ROBO2
chr7	100483142	100483142	C	T	SSC00879	fetal_enhancer
chr18	5283411	5283411	A	C	SSC00894	within15kb_tss:MRPL9:mouseCHD_gene
chr22	31483434	31483434	C	T	SSC00894	within15kb_tss:MRPL9:hhe_gene
chr3	128238477	128238477	C	T	SSC00894	fetal_enhancer
chr3	179639001	179639001	A	G	SSC00894	within15kb_tss:S100A1,S100A13:hhe_gene
chr3	49724909	49724909	A	T	SSC00894	fetal_enhancer,within15kb_tss:S100A1,S100A13:hhe_gene
chr5	80142876	80142876	A	C	SSC00894	fetal_enhancer
chr10	86690862	86690862	A	T	SSC00895	fetal_enhancer
chr19	2043579	2043579	T	A	SSC00895	fetal_enhancer,within15kb_tss:S100A1,S100A13:hhe_gene
chr4	8472694	8472694	T	C	SSC00895	fetal_enhancer
chr9	15308093	15308093	C	T	SSC00895	fetal_enhancer
chrX	153503789	153503789	C	G	SSC00895	within15kb_tss:S100A1,S100A13:hhe_gene
chr12	110273044	110273048	AGGTG	A	SSC00906	within15kb_tss:CHTOP,S100A1,S100A13:hhe_gene,mouseCHD_gene
chr6	127108772	127108772	A	G	SSC00906	within15kb_tss:CHTOP,S100A1,S100A13:mouseCHD_gene
chr8	116650182	116650182	G	T	SSC00906	within15kb_tss:CHTOP,S100A1,S100A13:hhe_gene
chr9	120920706	120920706	T	C	SSC00906	fetal_enhancer
chr1	151276922	151276922	A	G	SSC00913	within15kb_tss:CHTOP,S100A1,S100A13:hhe_gene
chr3	77026305	77026305	A	G	SSC00913	nearest_gene_ ROBO2
chr8	106367958	106367958	A	G	SSC00913	within15kb_tss:CHTOP,S100A1,S100A13:hhe_gene
chr12	110227962	110227962	A	G	SSC00915	fetal_enhancer
chr18	61745241	61745241	C	A	SSC00915	fetal_enhancer
chr5	172640817	172640817	G	A	SSC00915	fetal_enhancer,within15kb_tss:CHTOP,S100A1,S100A13:hhe_gene
chr5	175709168	175709168	A	G	SSC00915	fetal_enhancer
chr9	137259053	137259053	T	C	SSC00915	within15kb_tss:CHTOP:hhe_gene
chr12	286987	286987	T	C	SSC00919	within15kb_tss:ILF2:hhe_gene,multihitWES_gene
chr14	105311990	105311996	CAGGAGA	C	SSC00919	within15kb_tss:ILF2:hhe_gene
chr14	76309866	76309866	A	G	SSC00919	fetal_enhancer
chr2	61018400	61018403	CAGG	C	SSC00919	fetal_enhancer,within15kb_tss:ILF2:omimCHD_gene
chr3	101723774	101723774	C	T	SSC00919	fetal_enhancer
chr5	173057440	173057440	C	T	SSC00919	fetal_enhancer
chr6	138498050	138498051	AC	A	SSC00919	within15kb_tss:TPM3:hhe_gene
chr6	138498056	138498056	T	A	SSC00919	within15kb_tss:TPM3:hhe_gene
chr6	27810585	27810585	T	C	SSC00919	fetal_enhancer
chr9	2240764	2240764	C	T	SSC00919	fetal_enhancer
chr1	229519951	229519951	C	G	SSC00930	within15kb_tss:TPM3:hhe_gene
chr17	50330972	50330972	G	A	SSC00930	fetal_enhancer
chr22	20082397	20082397	C	T	SSC00930	within15kb_tss:ATP8B2:hhe_gene,mouseCHD_gene
chr22	41472226	41472226	G	A	SSC00930	within15kb_tss:ATP8B2:hhe_gene,hhe_gene
chr3	150238209	150238209	G	A	SSC00930	fetal_enhancer
chr3	78597213	78597216	AAAG	A	SSC00930	within15kb_tss:ATP8B2:mouseCHD_gene
chr7	99920132	99920132	G	A	SSC00930	fetal_enhancer
chr17	29150230	29150230	A	G	SSC00942	fetal_enhancer
chr22	41267673	41267673	G	A	SSC00942	within15kb_tss:UBE2Q1:hhe_gene
chr6	163300035	163300035	C	T	SSC00942	fetal_enhancer
chr6	6894118	6894118	T	C	SSC00942	fetal_enhancer
chr8	25578496	25578496	G	T	SSC00942	fetal_enhancer
chr9	137626726	137626726	T	C	SSC00942	within15kb_tss:CKS1B,PBXIP1,PYGO2,SHC1:hhe_gene,omimCHD_gene,mouseCHD_gene
chr1	160217575	160217575	C	T	SSC00945	fetal_enhancer,within15kb_tss:CKS1B,PBXIP1,PYGO2,SHC1:hhe_gene,hhe_gene
chr10	102720971	102720971	C	T	SSC00945	within15kb_tss:CKS1B,PBXIP1,PYGO2,SHC1:hhe_gene
chr11	64267590	64267590	G	A	SSC00945	within15kb_tss:CKS1B,PBXIP1,PYGO2,SHC1:hhe_gene
chr11	65579805	65579805	C	T	SSC00945	within15kb_tss:CKS1B:hhe_gene
chr2	152661959	152661959	C	T	SSC00945	within15kb_tss:CKS1B:hhe_gene
chr22	37199120	37199120	C	T	SSC00945	within15kb_tss:CKS1B:hhe_gene
chr5	56952542	56952542	G	A	SSC00945	fetal_enhancer
chr7	74011359	74011359	G	A	SSC00945	fetal_enhancer
chr1	119660226	119660226	C	A	SSC00946	within15kb_tss:KRTCAP2:omimCHD_gene
chr17	42517234	42517234	C	T	SSC00946	fetal_enhancer
chr17	4974356	4974356	G	A	SSC00946	within15kb_tss:KRTCAP2:hhe_gene,hhe_gene
chr1	10701883	10701883	A	C	SSC00950	fetal_enhancer
chr16	66590850	66590850	A	C	SSC00950	within15kb_tss:MSTO1:hhe_gene
chr17	50959938	50959938	T	C	SSC00950	within15kb_tss:GON4L:hhe_gene
chr3	111070717	111070717	G	C	SSC00950	fetal_enhancer
chr3	76042857	76042857	A	G	SSC00950	nearest_gene_ ROBO2
chr5	132409837	132409837	G	T	SSC00950	fetal_enhancer
chr5	65366158	65366158	C	T	SSC00950	fetal_enhancer
chr14	77280929	77280930	T	TA	SSC00953	within15kb_tss:RIT1:hhe_gene
chr16	50318271	50318271	T	C	SSC00953	within15kb_tss:RIT1:hhe_gene
chr19	3442937	3442937	G	A	SSC00953	fetal_enhancer
chr4	3305731	3305731	C	A	SSC00953	fetal_enhancer,within15kb_tss:RIT1:hhe_gene
chr15	90379127	90379127	G	A	SSC00967	within15kb_tss:SSR2:hhe_gene
chr16	11093565	11093565	C	T	SSC00967	fetal_enhancer
chr16	11094740	11094740	C	G	SSC00967	fetal_enhancer
chr16	11105999	11105999	A	T	SSC00967	fetal_enhancer
chr17	59626464	59626464	A	G	SSC00967	within15kb_tss:UBQLN4:hhe_gene
chr2	144451803	144451803	A	G	SSC00967	fetal_enhancer
chr2	43133971	43133971	G	C	SSC00967	fetal_enhancer
chr22	20119527	20119530	CTGT	C	SSC00967	within15kb_tss:UBQLN4:hhe_gene,hhe_gene
chr6	139644048	139644048	G	A	SSC00967	fetal_enhancer
chr6	150182736	150182736	A	G	SSC00967	fetal_enhancer
chr1	212382553	212382553	G	A	SSC00986	within15kb_tss:LAMTOR2,UBQLN4:hhe_gene
chr1	223748096	223748096	C	T	SSC00986	fetal_enhancer
chr10	79398475	79398475	A	C	SSC00986	fetal_enhancer
chr2	69015946	69015946	T	A	SSC00986	fetal_enhancer
chr3	71309169	71309169	C	T	SSC00986	fetal_enhancer
chr6	17016308	17016308	A	C	SSC00986	fetal_enhancer
chr8	18552702	18552702	G	A	SSC00986	fetal_enhancer
chr8	81486596	81486596	T	A	SSC00986	within15kb_tss:LAMTOR2,UBQLN4:hhe_gene
chr1	226349453	226349453	T	C	SSC01011	within15kb_tss:LAMTOR2,LMNA,MEX3A:hhe_gene
chr14	55547063	55547063	G	A	SSC01011	within15kb_tss:LAMTOR2,LMNA,MEX3A:hhe_gene
chr17	3683082	3683082	C	T	SSC01011	within15kb_tss:LAMTOR2,LMNA,MEX3A:hhe_gene
chr2	74519915	74519915	T	C	SSC01011	within15kb_tss:LMNA,MEX3A:hhe_gene,hhe_gene
chr2	74519916	74519925	TTGTATAAAG	T	SSC01011	within15kb_tss:LMNA,MEX3A:hhe_gene,hhe_gene
chr22	50440683	50440683	C	T	SSC01011	within15kb_tss:LMNA,MEX3A:hhe_gene
chr7	75886147	75886147	C	T	SSC01011	within15kb_tss:LMNA,MEX3A:hhe_gene,mouseCHD_gene
chr7	80786512	80786512	G	T	SSC01011	within15kb_tss:LMNA,MEX3A:mouseCHD_gene
chr20	11891543	11891543	G	T	SSC01014	fetal_enhancer
chr3	141433421	141433421	C	T	SSC01014	fetal_enhancer
chr3	169136747	169136747	T	C	SSC01014	within15kb_tss:LMNA,MEX3A:mouseCHD_gene
chr4	183748804	183748804	G	A	SSC01014	fetal_enhancer
chr6	144150476	144150476	T	A	SSC01014	fetal_enhancer
chr7	55964049	55964049	C	T	SSC01014	fetal_enhancer,within15kb_tss:PMF1:hhe_gene
chr1	228081901	228081901	G	A	SSC01036	within15kb_tss:CCT3:hhe_gene
chr11	102101472	102101472	G	T	SSC01036	within15kb_tss:MEF2D:hhe_gene
chr11	73144734	73144734	C	T	SSC01036	fetal_enhancer
chr12	67773880	67773880	T	C	SSC01036	fetal_enhancer
chr15	89155014	89155014	C	T	SSC01036	fetal_enhancer
chr4	173943516	173943516	A	G	SSC01036	fetal_enhancer
chr1	101245460	101245460	C	A	SSC01043	fetal_enhancer,within15kb_tss:MEF2D:hhe_gene
chr14	31103309	31103309	G	A	SSC01043	within15kb_tss:MEF2D:hhe_gene,mouseCHD_gene
chr15	90074064	90074064	C	T	SSC01043	fetal_enhancer
chr17	49718010	49718010	C	G	SSC01043	fetal_enhancer
chr17	5372197	5372197	T	C	SSC01043	within15kb_tss:IQGAP3:hhe_gene
chr19	3634613	3634613	C	T	SSC01043	within15kb_tss:NES:hhe_gene,mouseCHD_gene
chr3	38537548	38537548	T	G	SSC01043	fetal_enhancer
chr5	133066497	133066497	T	C	SSC01043	within15kb_tss:NES:hhe_gene
chr6	139388919	139388920	T	TG	SSC01043	within15kb_tss:MRPL24,PRCC:hhe_gene,omimCHD_gene,mouseCHD_gene
chr6	36451462	36451464	AAT	A	SSC01043	within15kb_tss:MRPL24,PRCC:hhe_gene
chr11	113809618	113809618	T	C	SSC01066	within15kb_tss:TAGLN2:hhe_gene
chr11	47477469	47477469	T	G	SSC01066	within15kb_tss:ATP1A2:hhe_gene
chr13	74130907	74130907	T	C	SSC01066	fetal_enhancer
chr19	49110869	49110869	A	G	SSC01066	fetal_enhancer
chr9	111067069	111067069	A	C	SSC01066	fetal_enhancer
chr12	10216285	10216285	C	T	SSC01100	within15kb_tss:ATP1A2:hhe_gene
chr14	54790002	54790002	G	C	SSC01100	fetal_enhancer
chr20	37710927	37710927	C	T	SSC01100	fetal_enhancer
chr4	140991524	140991524	G	A	SSC01100	fetal_enhancer
chr4	159269460	159269460	C	T	SSC01100	fetal_enhancer
chr5	180240116	180240116	G	A	SSC01100	within15kb_tss:ATP1A2:hhe_gene
chr5	53555847	53555847	C	T	SSC01100	within15kb_tss:CASQ1:hhe_gene
chr6	156957449	156957449	T	G	SSC01100	fetal_enhancer
chr1	211778828	211778828	T	G	SSC01108	within15kb_tss:DCAF8,PEA15:hhe_gene
chr12	120762897	120762897	A	C	SSC01108	fetal_enhancer,within15kb_tss:DCAF8,PEA15:hhe_gene
chr14	76939259	76939259	G	A	SSC01108	fetal_enhancer
chr16	23565136	23565137	TG	T	SSC01108	within15kb_tss:DCAF8,PEA15:hhe_gene
chr17	50718505	50718505	C	A	SSC01108	within15kb_tss:DCAF8,PEA15:hhe_gene
chr2	10117710	10117710	C	A	SSC01108	within15kb_tss:DCAF8:hhe_gene
chr2	65133302	65133302	A	C	SSC01108	within15kb_tss:VANGL2:hhe_gene
chr3	111742236	111742236	A	G	SSC01108	within15kb_tss:F11R:hhe_gene
chr3	40319585	40319585	A	C	SSC01108	within15kb_tss:TOMM40L:hhe_gene
chr5	150649603	150649603	C	T	SSC01108	fetal_enhancer
chr6	164079136	164079136	A	G	SSC01108	fetal_enhancer
chr1	109408976	109408976	C	T	SSC01116	within15kb_tss:TOMM40L:hhe_gene
chr11	119056232	119056232	A	G	SSC01116	within15kb_tss:TOMM40L:hhe_gene
chr11	126258319	126258319	G	A	SSC01116	within15kb_tss:PBX1:hhe_gene
chr14	23316783	23316783	G	T	SSC01116	within15kb_tss:TMCO1:hhe_gene
chr10	110879908	110879908	G	A	SSC01121	within15kb_tss:RCSD1:hhe_gene
chr2	54523718	54523718	G	A	SSC01121	fetal_enhancer
chr3	77102095	77102095	G	A	SSC01121	nearest_gene_ ROBO2
chr6	44081082	44081082	G	A	SSC01121	fetal_enhancer
chrX	39520393	39520393	C	T	SSC01121	fetal_enhancer
chr11	108003002	108003002	T	C	SSC01125	within15kb_tss:RCSD1:hhe_gene
chr12	50385368	50385368	A	C	SSC01125	within15kb_tss:SFT2D2:hhe_gene
chr16	70492366	70492366	A	G	SSC01125	within15kb_tss:ATP1B1:hhe_gene
chr2	21757940	21757940	C	A	SSC01125	fetal_enhancer
chr2	217900751	217900751	C	T	SSC01125	fetal_enhancer
chr4	142350024	142350024	G	A	SSC01125	fetal_enhancer
chr5	52690161	52690161	T	C	SSC01125	fetal_enhancer
chr6	125737364	125737364	C	T	SSC01125	within15kb_tss:PRDX6:hhe_gene,mouseCHD_gene
chr1	91607609	91607609	A	G	SSC01130	fetal_enhancer
chr11	75287187	75287187	G	A	SSC01130	within15kb_tss:PRDX6:hhe_gene
chr12	124482097	124482097	G	A	SSC01130	fetal_enhancer
chr5	134208389	134208389	C	T	SSC01130	within15kb_tss:PRDX6:hhe_gene
chr11	123469461	123469461	A	G	SSC01281	fetal_enhancer
chr16	82618212	82618212	C	G	SSC01281	within15kb_tss:CACYBP:hhe_gene
chr19	41228369	41228369	A	C	SSC01281	within15kb_tss:FAM20B:hhe_gene
chr5	79729270	79729270	C	T	SSC01281	fetal_enhancer
chr1	147511483	147511483	C	T	SSC01944	fetal_enhancer
chr1	151611377	151611377	C	A	SSC01944	within15kb_tss:TOR1AIP1,TOR1AIP2:hhe_gene
chr1	225582764	225582764	C	T	SSC01944	fetal_enhancer
chr10	103981547	103981547	C	G	SSC01944	within15kb_tss:TOR1AIP1,TOR1AIP2:hhe_gene
chr10	103981966	103981966	A	T	SSC01944	within15kb_tss:QSOX1:hhe_gene
chr10	17022509	17022509	T	A	SSC01944	fetal_enhancer
chr17	21217619	21217619	A	G	SSC01944	within15kb_tss:XPR1:hhe_gene
chr17	75326037	75326037	A	G	SSC01944	within15kb_tss:XPR1:hhe_gene
chr2	212535077	212535077	T	A	SSC01944	fetal_enhancer
chr2	212535822	212535822	G	A	SSC01944	fetal_enhancer
chr2	54634211	54634211	C	T	SSC01944	fetal_enhancer
chr22	19951176	19951176	G	A	SSC01944	within15kb_tss:DHX9:hhe_gene
chr10	68910604	68910604	T	C	SSC01951	within15kb_tss:SMG7:hhe_gene
chr11	13969860	13969860	G	C	SSC01951	within15kb_tss:ARPC5,RGL1:hhe_gene
chr11	8840772	8840772	C	G	SSC01951	fetal_enhancer
chr15	91923633	91923633	G	A	SSC01951	fetal_enhancer
chr16	163125	163125	T	C	SSC01951	within15kb_tss:ARPC5,RGL1:hhe_gene,hhe_gene
chr16	24606244	24606244	G	A	SSC01951	within15kb_tss:C1orf21:hhe_gene
chr5	113179319	113179319	A	G	SSC01951	fetal_enhancer
chr5	149278644	149278644	G	C	SSC01951	fetal_enhancer,within15kb_tss:C1orf21:hhe_gene
chr1	151259169	151259169	C	T	SSC01962	within15kb_tss:RNF2:hhe_gene
chr10	95234855	95234855	G	A	SSC01962	within15kb_tss:RNF2:hhe_gene
chr11	5239055	5239055	A	G	SSC01962	within15kb_tss:RNF2:hhe_gene,hhe_gene,hhe_gene
chr2	233408143	233408143	C	T	SSC01962	fetal_enhancer
chr20	49939983	49939983	G	A	SSC01962	within15kb_tss:HMCN1:hhe_gene
chr3	121668790	121668790	C	T	SSC01962	within15kb_tss:HMCN1:hhe_gene
chr3	185918993	185918993	T	A	SSC01962	within15kb_tss:TPR:hhe_gene
chr3	76957325	76957325	C	T	SSC01962	nearest_gene_ ROBO2
chr3	76957349	76957349	A	C	SSC01962	nearest_gene_ ROBO2
chr5	179698757	179698757	C	T	SSC01962	fetal_enhancer
chr5	93621759	93621759	G	C	SSC01962	fetal_enhancer
chr6	122479574	122479574	C	T	SSC01962	within15kb_tss:TPR:hhe_gene
chr2	102064420	102064420	C	G	SSC01966	fetal_enhancer
chr21	37368156	37368156	C	T	SSC01966	within15kb_tss:PLA2G4A:hhe_gene
chr3	124070553	124070553	C	T	SSC01966	within15kb_tss:PLA2G4A:hhe_gene
chr3	184570244	184570244	T	C	SSC01966	fetal_enhancer
chr9	136409763	136409763	G	A	SSC01966	within15kb_tss:NEK7:hhe_gene
chr1	145927644	145927644	A	T	SSC01969	within15kb_tss:NEK7:hhe_gene,omimCHD_gene
chr14	32710759	32710759	T	C	SSC01969	fetal_enhancer
chr3	52395055	52395055	C	T	SSC01969	within15kb_tss:TMEM9:hhe_gene
chr6	16723019	16723019	G	A	SSC01969	fetal_enhancer
chr1	185053798	185053802	TTAAG	T	SSC01975	within15kb_tss:TNNT2:hhe_gene
chr18	8600544	8600544	T	G	SSC01975	within15kb_tss:TNNT2:hhe_gene
chr19	45455743	45455743	G	A	SSC01975	fetal_enhancer
chr2	207132416	207132416	C	T	SSC01975	fetal_enhancer
chr2	231347763	231347763	G	C	SSC01975	fetal_enhancer
chr20	33490834	33490834	C	G	SSC01975	fetal_enhancer
chr7	99409153	99409153	G	C	SSC01975	fetal_enhancer,within15kb_tss:TNNT2:hhe_gene
chr11	64177777	64177777	G	A	SSC01979	within15kb_tss:CSRP1:hhe_gene
chr12	53384261	53384261	G	A	SSC01979	within15kb_tss:IPO9:hhe_gene
chr14	32012200	32012200	A	G	SSC01979	fetal_enhancer
chr14	69132497	69132497	T	C	SSC01979	within15kb_tss:TIMM17A:hhe_gene
chr16	386662	386662	A	G	SSC01979	fetal_enhancer
chr20	41524992	41524992	G	T	SSC01979	fetal_enhancer
chr3	77465262	77465262	G	A	SSC01979	nearest_gene_ ROBO2
chr6	2773386	2773386	T	C	SSC01979	fetal_enhancer
chr10	32910171	32910171	A	G	SSC01988	within15kb_tss:TIMM17A:hhe_gene,mouseCHD_gene
chr15	71414814	71414814	A	G	SSC01988	fetal_enhancer
chr19	49862644	49862644	G	A	SSC01988	within15kb_tss:PPP1R12B:hhe_gene,hhe_gene
chr3	66370030	66370031	CA	C	SSC01988	fetal_enhancer
chr10	28682366	28682366	A	G	SSC02000	fetal_enhancer,within15kb_tss:PPP1R12B:hhe_gene
chr10	68912445	68912445	C	T	SSC02000	within15kb_tss:KDM5B:hhe_gene
chr11	66288081	66288082	CT	C	SSC02000	within15kb_tss:KDM5B:hhe_gene
chr15	75671914	75671914	T	C	SSC02000	fetal_enhancer
chr17	2264167	2264167	C	T	SSC02000	fetal_enhancer
chr3	179649135	179649147	ATAGTGGCTTCTT	A	SSC02000	within15kb_tss:KDM5B:hhe_gene
chr4	24432845	24432845	G	A	SSC02000	fetal_enhancer
chr4	78063972	78063972	G	T	SSC02000	within15kb_tss:ADIPOR1:hhe_gene,mouseCHD_gene
chr7	22585841	22585841	T	C	SSC02000	fetal_enhancer
chr9	4068755	4068755	G	C	SSC02000	fetal_enhancer
chr9	95073362	95073362	G	A	SSC02000	fetal_enhancer
chr15	77070586	77070588	G	GGA	SSC02004	within15kb_tss:PPFIA4:hhe_gene
chr4	110616177	110616177	G	A	SSC02004	fetal_enhancer,within15kb_tss:PPFIA4:omimCHD_gene,mouseCHD_gene
chr9	130717082	130717082	G	T	SSC02004	within15kb_tss:PLEKHA6:hhe_gene,mouseCHD_gene
chr9	92485937	92485946	TTTTCTGATG	T	SSC02004	fetal_enhancer
chr10	95288041	95288041	C	T	SSC02007	fetal_enhancer
chr11	11968223	11968223	G	C	SSC02007	fetal_enhancer,within15kb_tss:PPP1R15B:hhe_gene
chr18	31485820	31485820	G	A	SSC02007	within15kb_tss:PPP1R15B:hhe_gene
chr19	10246303	10246303	T	G	SSC02007	within15kb_tss:PPP1R15B:hhe_gene
chr20	57461169	57461169	T	G	SSC02007	fetal_enhancer
chr5	154844527	154844527	C	T	SSC02007	within15kb_tss:PPP1R15B:hhe_gene
chr1	11871123	11871123	C	T	SSC02016	within15kb_tss:EIF2D:hhe_gene
chr12	105467056	105467056	G	A	SSC02016	fetal_enhancer
chr19	10591634	10591634	G	A	SSC02016	within15kb_tss:MAPKAPK2:hhe_gene
chr4	147078660	147078660	T	G	SSC02016	fetal_enhancer
chr12	116067285	116067285	G	A	SSC02019	fetal_enhancer
chr15	95017207	95017207	A	T	SSC02019	fetal_enhancer
chr19	49596473	49596473	G	A	SSC02019	within15kb_tss:CD34:hhe_gene
chr2	201433612	201433612	C	A	SSC02019	fetal_enhancer
chr2	27764073	27764073	G	A	SSC02019	within15kb_tss:LPGAT1:hhe_gene
chr2	38559867	38559867	G	A	SSC02019	within15kb_tss:LPGAT1:hhe_gene
chr2	85147010	85147010	G	T	SSC02019	within15kb_tss:INTS7:mouseCHD_gene
chr5	53554424	53554424	T	A	SSC02019	within15kb_tss:PPP2R5A:hhe_gene
chr9	96554027	96554027	G	A	SSC02019	fetal_enhancer
chr11	44101979	44101979	C	T	SSC02024	within15kb_tss:PPP2R5A:hhe_gene
chr12	132503883	132503883	C	A	SSC02024	fetal_enhancer
chr17	7312583	7312583	A	G	SSC02024	within15kb_tss:PPP2R5A:hhe_gene,hhe_gene
chr19	15260020	15260020	C	T	SSC02024	within15kb_tss:TMEM206:hhe_gene
chr2	180975812	180975812	A	G	SSC02024	within15kb_tss:NENF:hhe_gene
chr4	139068259	139068259	T	C	SSC02024	within15kb_tss:NENF:hhe_gene
chr5	150653430	150653430	C	A	SSC02024	fetal_enhancer
chr6	6894066	6894066	G	C	SSC02024	fetal_enhancer
chr3	135979786	135979786	A	T	SSC02043	within15kb_tss:PTPN14:hhe_gene
chr4	168525657	168525657	C	G	SSC02043	fetal_enhancer
chr4	74944641	74944641	G	C	SSC02043	within15kb_tss:PTPN14:hhe_gene
chr1	179035669	179035669	G	A	SSC02046	within15kb_tss:PTPN14:hhe_gene
chr10	72756826	72756826	A	G	SSC02046	fetal_enhancer
chr14	34990363	34990364	TA	T	SSC02046	within15kb_tss:CENPF:hhe_gene
chr18	22184602	22184602	C	T	SSC02046	fetal_enhancer
chr3	75865726	75865727	AT	A	SSC02046	nearest_gene_ ROBO2
chr9	36074321	36074321	C	T	SSC02046	fetal_enhancer
chr1	3365195	3365195	G	A	SSC02055	fetal_enhancer
chr17	4535029	4535029	G	A	SSC02055	within15kb_tss:TGFB2:hhe_gene,mouseCHD_gene
chr17	81555452	81555452	G	A	SSC02055	fetal_enhancer,within15kb_tss:TGFB2:hhe_gene
chr2	54625176	54625176	T	C	SSC02055	fetal_enhancer
chr3	71063995	71063995	G	A	SSC02055	fetal_enhancer
chr4	64269219	64269219	G	A	SSC02055	fetal_enhancer
chr5	14664664	14664664	A	G	SSC02055	fetal_enhancer
chr5	34745415	34745415	C	G	SSC02055	fetal_enhancer
chr7	91251271	91251271	A	G	SSC02055	within15kb_tss:TGFB2:hhe_gene
chr9	19052591	19052593	CAG	C	SSC02055	within15kb_tss:MIA3:hhe_gene
chr16	53430820	53430824	CTTTA	C	SSC02067	within15kb_tss:MIA3:mouseCHD_gene
chr4	14221808	14221808	G	C	SSC02067	fetal_enhancer
chr4	56038543	56038543	G	A	SSC02067	within15kb_tss:MIA3:hhe_gene
chr1	23553688	23553688	G	A	SSC02068	fetal_enhancer,within15kb_tss:MIA3:hhe_gene
chr1	39561424	39561424	T	C	SSC02068	within15kb_tss:CAPN2:hhe_gene
chr12	121775030	121775030	G	A	SSC02068	fetal_enhancer
chr13	29233433	29233433	A	G	SSC02068	fetal_enhancer
chr15	41629347	41629349	GAA	G	SSC02068	within15kb_tss:CAPN2:hhe_gene
chr15	78536282	78536282	C	G	SSC02068	within15kb_tss:CAPN2:hhe_gene
chr16	3740493	3740493	G	A	SSC02068	within15kb_tss:CAPN2:hhe_gene,omimCHD_gene,mouseCHD_gene
chr2	169513490	169513490	T	A	SSC02068	fetal_enhancer,within15kb_tss:DEGS1:hhe_gene
chr20	47683525	47683533	GGTGAATGA	G	SSC02068	fetal_enhancer
chr3	77346801	77346801	G	A	SSC02068	nearest_gene_ ROBO2
chr5	141604306	141604306	C	T	SSC02068	fetal_enhancer
chr2	21270326	21270326	T	G	SSC02070	fetal_enhancer
chr3	142448157	142448157	C	G	SSC02070	fetal_enhancer
chr4	145103801	145103801	A	T	SSC02070	within15kb_tss:WDR26:hhe_gene
chr11	110227085	110227085	T	C	SSC02075	within15kb_tss:LBR:hhe_gene
chr11	126294048	126294048	G	A	SSC02075	within15kb_tss:LBR:hhe_gene
chr17	7703355	7703355	C	T	SSC02075	fetal_enhancer,within15kb_tss:ENAH:hhe_gene
chr19	38658251	38658251	T	C	SSC02075	fetal_enhancer,within15kb_tss:MIXL1:hhe_gene,mouseCHD_gene
chr3	179150279	179150279	G	T	SSC02075	fetal_enhancer,within15kb_tss:MIXL1:hhe_gene
chr3	65367623	65367623	T	C	SSC02075	within15kb_tss:MIXL1:hhe_gene
chr3	65369001	65369001	G	C	SSC02075	within15kb_tss:PARP1:hhe_gene
chr3	65376092	65376092	G	A	SSC02075	within15kb_tss:PARP1:hhe_gene
chr3	72724327	72724327	T	C	SSC02075	fetal_enhancer
chr8	70593228	70593228	C	A	SSC02075	within15kb_tss:CDC42BPA:hhe_gene
chr10	26817877	26817877	C	A	SSC02081	within15kb_tss:CDC42BPA:hhe_gene
chr15	43426212	43426212	G	A	SSC02081	within15kb_tss:ARF1:hhe_gene
chr2	144382541	144382541	C	T	SSC02081	within15kb_tss:ARF1:hhe_gene,omimCHD_gene,multihitWES_gene
chr3	12977700	12977703	TATA	T	SSC02081	within15kb_tss:ARF1:hhe_gene
chr3	75864482	75864482	A	G	SSC02081	nearest_gene_ ROBO2
chr5	138337393	138337393	C	G	SSC02081	fetal_enhancer
chr7	116572980	116572980	C	A	SSC02081	fetal_enhancer
chr1	230267203	230267203	A	G	SSC02085	fetal_enhancer
chr13	113860861	113860861	T	C	SSC02085	fetal_enhancer
chr15	43882548	43882548	G	A	SSC02085	fetal_enhancer
chr3	97820582	97820582	T	C	SSC02085	fetal_enhancer,within15kb_tss:TRIM11:hhe_gene
chr1	32064056	32064056	A	G	SSC02091	fetal_enhancer
chr11	108147607	108147607	T	A	SSC02091	within15kb_tss:RNF187:mouseCHD_gene
chr12	98515844	98515844	G	A	SSC02091	within15kb_tss:RNF187:hhe_gene
chr14	24187426	24187426	C	T	SSC02091	within15kb_tss:ACTA1:hhe_gene,hhe_gene
chr15	77543856	77543856	G	A	SSC02091	fetal_enhancer
chr16	75003880	75003881	C	CA	SSC02091	within15kb_tss:ACTA1:hhe_gene
chr17	75873442	75873442	C	T	SSC02091	fetal_enhancer
chr19	1248109	1248109	T	C	SSC02091	fetal_enhancer,within15kb_tss:ABCB10:hhe_gene,hhe_gene
chr19	4389964	4389964	T	C	SSC02091	fetal_enhancer,within15kb_tss:ABCB10:hhe_gene,hhe_gene
chr2	231446994	231446998	CTTCT	C	SSC02091	within15kb_tss:GALNT2:hhe_gene
chr5	127517359	127517359	T	C	SSC02091	fetal_enhancer,within15kb_tss:GALNT2:hhe_gene
chr5	127528879	127528879	G	A	SSC02091	within15kb_tss:GALNT2:hhe_gene
chr9	15470040	15470040	C	G	SSC02091	within15kb_tss:GALNT2:hhe_gene
chr11	66486267	66486267	A	G	SSC02092	within15kb_tss:GALNT2:hhe_gene
chr14	64219488	64219488	C	T	SSC02092	fetal_enhancer
chr15	50424308	50424308	A	G	SSC02092	within15kb_tss:C1orf198:hhe_gene
chr2	69512458	69512458	G	A	SSC02092	within15kb_tss:C1orf131:hhe_gene
chr20	62066696	62066696	G	C	SSC02092	fetal_enhancer
chr6	105128988	105128988	C	T	SSC02092	fetal_enhancer,within15kb_tss:C1orf131:hhe_gene
chr8	37850378	37850378	A	G	SSC02092	fetal_enhancer
chr10	130126377	130126377	G	A	SSC02109	within15kb_tss:EGLN1:hhe_gene
chr19	11390299	11390299	C	T	SSC02109	within15kb_tss:SIPA1L2:mouseCHD_gene
chr2	60536944	60536944	A	C	SSC02109	fetal_enhancer
chr20	57718157	57718157	G	A	SSC02109	fetal_enhancer
chr22	21916944	21916944	G	A	SSC02109	within15kb_tss:SIPA1L2:hhe_gene
chr5	860649	860649	G	A	SSC02109	within15kb_tss:SIPA1L2:hhe_gene
chr6	156720601	156720601	T	C	SSC02109	fetal_enhancer
chr18	13299225	13299233	ACATTTTAG	A	SSC02113	fetal_enhancer
chr19	2541890	2541890	G	A	SSC02113	fetal_enhancer
chr3	136392234	136392234	G	A	SSC02113	fetal_enhancer
chr5	34718235	34718236	AT	A	SSC02113	fetal_enhancer
chr6	3217845	3217845	A	G	SSC02113	within15kb_tss:IRF2BP2:hhe_gene
chr1	232437453	232437454	T	TA	SSC02117	fetal_enhancer
chr1	234731432	234731432	A	C	SSC02117	fetal_enhancer
chr11	117279482	117279482	G	A	SSC02117	within15kb_tss:IRF2BP2:hhe_gene
chr14	64744664	64744664	G	A	SSC02117	within15kb_tss:TOMM20:hhe_gene
chr2	160984585	160984586	AC	A	SSC02117	fetal_enhancer
chr6	12296410	12296410	G	A	SSC02117	within15kb_tss:TOMM20:mouseCHD_gene
chr6	163296959	163296959	C	G	SSC02117	fetal_enhancer
chr6	170132062	170132062	G	A	SSC02117	fetal_enhancer
chr9	96654639	96654639	C	T	SSC02117	fetal_enhancer
chr12	49706462	49706462	A	T	SSC02124	within15kb_tss:TOMM20:hhe_gene
chr12	98596889	98596889	C	T	SSC02124	within15kb_tss:ARID4B:hhe_gene
chr13	21675502	21675502	G	T	SSC02124	fetal_enhancer
chr17	8468015	8468015	T	C	SSC02124	within15kb_tss:ARID4B:hhe_gene,mouseCHD_gene
chr3	25467200	25467200	T	C	SSC02124	fetal_enhancer
chr7	127656269	127656269	A	G	SSC02124	within15kb_tss:ACTN2:hhe_gene
chrX	136485722	136485722	G	T	SSC02124	within15kb_tss:ACTN2:hhe_gene
chr1	154435043	154435043	C	T	SSC02133	fetal_enhancer
chr11	68759818	68759818	A	G	SSC02133	within15kb_tss:HNRNPU:hhe_gene
chr13	43268837	43268837	C	A	SSC02133	fetal_enhancer
chr19	35735840	35735840	C	T	SSC02133	within15kb_tss:HNRNPU:hhe_gene
chr2	40510962	40510962	T	C	SSC02133	fetal_enhancer
chr4	147828981	147828981	C	T	SSC02133	fetal_enhancer
chr8	78531295	78531295	G	T	SSC02133	within15kb_tss:HNRNPU:hhe_gene
chr11	72014704	72014704	G	A	SSC02136	within15kb_tss:HNRNPU:hhe_gene
chr11	94877881	94877881	C	A	SSC02136	fetal_enhancer
chr12	124451844	124451844	C	T	SSC02136	fetal_enhancer
chr15	99123620	99123620	C	T	SSC02136	fetal_enhancer
chr16	57271050	57271050	T	G	SSC02136	fetal_enhancer
chr19	5913479	5913479	T	A	SSC02136	within15kb_tss:KIF26B:hhe_gene
chr2	238184118	238184118	T	C	SSC02136	within15kb_tss:KIF26B:hhe_gene
chr2	55885261	55885261	A	G	SSC02136	fetal_enhancer
chr4	75005672	75005672	A	T	SSC02136	fetal_enhancer
chr5	111508315	111508315	C	T	SSC02136	fetal_enhancer
chr6	43942086	43942086	G	T	SSC02136	fetal_enhancer
chr8	38740963	38740963	C	T	SSC02136	within15kb_tss:AHCTF1:hhe_gene
chr1	232393040	232393040	C	T	SSC02150	within15kb_tss:AHCTF1:hhe_gene
chr18	3066874	3066874	G	A	SSC02150	within15kb_tss:PXDN:hhe_gene
chr19	1429863	1429863	C	T	SSC02150	within15kb_tss:PXDN:hhe_gene
chr2	128275720	128275720	T	C	SSC02150	within15kb_tss:RPS7:hhe_gene
chr2	219228487	219228490	TGGA	T	SSC02150	fetal_enhancer,within15kb_tss:SOX11:hhe_gene,hhe_gene
chr5	180241066	180241066	T	C	SSC02150	within15kb_tss:SOX11:hhe_gene
chr11	74681913	74681913	T	A	SSC02176	fetal_enhancer
chr2	178614248	178614248	G	C	SSC02176	fetal_enhancer
chr21	37364753	37364753	T	C	SSC02176	within15kb_tss:ID2:hhe_gene
chr9	19035082	19035082	A	G	SSC02176	within15kb_tss:ID2:hhe_gene
chr15	52651563	52651563	C	T	SSC02187	fetal_enhancer
chr15	98784353	98784353	G	A	SSC02187	fetal_enhancer
chr11	12661491	12661491	C	T	SSC02209	within15kb_tss:CPSF3:hhe_gene,mouseCHD_gene
chr12	113246793	113246793	A	G	SSC02209	fetal_enhancer
chr12	32791196	32791196	A	C	SSC02209	within15kb_tss:CPSF3:hhe_gene,mouseCHD_gene
chr1	227029056	227029056	G	A	SSC02211	within15kb_tss:CPSF3:hhe_gene
chr12	66133184	66133184	G	C	SSC02211	fetal_enhancer
chr2	88069704	88069704	G	A	SSC02211	fetal_enhancer,within15kb_tss:ADAM17:hhe_gene,hhe_gene,mouseCHD_gene
chr20	55096503	55096503	T	C	SSC02211	fetal_enhancer
chr3	108156464	108156464	G	A	SSC02211	within15kb_tss:ADAM17:mouseCHD_gene
chr7	47819792	47819793	AC	A	SSC02211	within15kb_tss:YWHAQ:mouseCHD_gene
chr8	37887464	37887464	G	A	SSC02211	fetal_enhancer
chr1	220769160	220769160	G	A	SSC02215	fetal_enhancer
chr11	125451192	125451192	C	T	SSC02215	fetal_enhancer
chr11	47982720	47982720	C	T	SSC02215	within15kb_tss:RRM2:mouseCHD_gene
chr16	8852544	8852544	C	T	SSC02215	within15kb_tss:ODC1:hhe_gene
chr3	157144770	157144770	A	T	SSC02215	within15kb_tss:ODC1:hhe_gene
chr6	105163249	105163249	C	T	SSC02215	fetal_enhancer
chr8	42467771	42467771	G	A	SSC02215	fetal_enhancer,within15kb_tss:ODC1:hhe_gene,mouseCHD_gene
chr3	76827539	76827539	A	G	SSC02220	nearest_gene_ ROBO2
chr9	91421401	91421401	G	T	SSC02220	fetal_enhancer
chr10	122207838	122207838	T	A	SSC02224	fetal_enhancer
chr15	82863990	82863990	C	T	SSC02224	within15kb_tss:PDIA6:hhe_gene
chr19	8393502	8393502	G	A	SSC02224	fetal_enhancer,within15kb_tss:ROCK2:hhe_gene
chr9	109778141	109778142	TC	T	SSC02224	within15kb_tss:ROCK2:hhe_gene
chr1	244840930	244840930	G	A	SSC02226	within15kb_tss:E2F6:hhe_gene
chr11	62728170	62728170	C	T	SSC02226	within15kb_tss:GREB1:hhe_gene,hhe_gene
chr16	89729741	89729741	T	A	SSC02226	fetal_enhancer
chr2	171853022	171853022	A	C	SSC02226	fetal_enhancer
chr2	231682703	231682703	G	A	SSC02226	fetal_enhancer
chr5	179861602	179861602	G	A	SSC02226	within15kb_tss:GREB1:hhe_gene
chr7	35720058	35720058	T	A	SSC02226	fetal_enhancer
chr7	51349561	51349561	A	G	SSC02226	fetal_enhancer
chr8	98022415	98022415	C	T	SSC02226	fetal_enhancer
chr13	19971881	19971881	C	A	SSC02241	within15kb_tss:TRIB2:hhe_gene
chr2	20619888	20619888	C	T	SSC02241	fetal_enhancer
chr5	93673283	93673283	C	G	SSC02241	fetal_enhancer
chr7	99617381	99617381	T	C	SSC02241	fetal_enhancer
chr8	11729987	11729987	G	C	SSC02241	fetal_enhancer
chr9	125471344	125471344	T	A	SSC02241	fetal_enhancer
chr9	97981544	97981545	T	TC	SSC02241	fetal_enhancer,within15kb_tss:TRIB2:hhe_gene
chr1	26700448	26700448	C	G	SSC02243	fetal_enhancer,within15kb_tss:TRIB2:hhe_gene,omimCHD_gene,mouseCHD_gene
chr15	43500849	43500849	T	A	SSC02243	within15kb_tss:TRIB2:hhe_gene
chr20	46710493	46710493	G	C	SSC02243	fetal_enhancer
chr3	30810684	30810684	T	C	SSC02243	fetal_enhancer
chr4	15007303	15007303	A	C	SSC02243	fetal_enhancer
chr5	102875913	102875913	A	T	SSC02243	fetal_enhancer
chr5	66137452	66137452	G	C	SSC02243	within15kb_tss:DDX1:hhe_gene
chr6	158713678	158713678	C	T	SSC02243	fetal_enhancer
chr7	74177907	74177907	T	C	SSC02243	fetal_enhancer,within15kb_tss:DDX1:hhe_gene
chr1	30127818	30127818	G	A	SSC02265	fetal_enhancer
chr16	75248589	75248589	G	A	SSC02265	fetal_enhancer,within15kb_tss:DDX1:hhe_gene
chr17	75036996	75036996	T	C	SSC02265	fetal_enhancer
chr19	7118311	7118311	T	A	SSC02265	within15kb_tss:MYCN:hhe_gene
chr7	77813500	77813500	G	C	SSC02265	within15kb_tss:FAM49A:hhe_gene
chr1	11928644	11928648	C	CTTAT	SSC02287	within15kb_tss:WDR35:hhe_gene,hhe_gene,omimCHD_gene
chr17	4183392	4183396	TCCTA	T	SSC02287	within15kb_tss:LAPTM4A:hhe_gene
chr18	51498586	51498586	C	A	SSC02287	fetal_enhancer
chr3	67019877	67019877	A	G	SSC02287	fetal_enhancer
chr1	20862572	20862572	C	T	SSC02298	within15kb_tss:SDC1:hhe_gene
chr1	63624471	63624471	T	C	SSC02298	fetal_enhancer
chr2	33876912	33876912	G	C	SSC02298	fetal_enhancer
chr2	40451991	40451991	G	A	SSC02298	fetal_enhancer
chr20	37180185	37180186	T	TA	SSC02298	fetal_enhancer,within15kb_tss:SDC1:hhe_gene
chr22	37667114	37667114	G	A	SSC02298	within15kb_tss:RHOB:hhe_gene
chr7	108003643	108003643	C	T	SSC02298	fetal_enhancer
chr7	150406596	150406596	C	T	SSC02298	fetal_enhancer
chr9	137613803	137613803	C	G	SSC02298	within15kb_tss:RHOB:hhe_gene,omimCHD_gene,mouseCHD_gene
chr17	39334332	39334332	C	T	SSC02305	fetal_enhancer
chr17	39432678	39432678	C	T	SSC02305	within15kb_tss:RHOB:hhe_gene,mouseCHD_gene
chr2	212538581	212538581	A	C	SSC02305	fetal_enhancer
chr20	48686364	48686367	TCTC	T	SSC02305	fetal_enhancer
chr5	175658046	175658046	G	A	SSC02305	fetal_enhancer
chr5	74779462	74779466	ATATC	A	SSC02305	within15kb_tss:RHOB:hhe_gene
chr9	128947171	128947171	A	G	SSC02305	fetal_enhancer,within15kb_tss:FKBP1B:hhe_gene
chr9	130127734	130127734	A	C	SSC02305	fetal_enhancer
chr1	149898981	149898981	T	C	SSC02318	fetal_enhancer
chr10	63208461	63208461	C	T	SSC02318	fetal_enhancer
chr15	60337535	60337535	C	T	SSC02318	within15kb_tss:NCOA1:hhe_gene
chr16	66357584	66357584	T	C	SSC02318	within15kb_tss:DNMT3A:hhe_gene,mouseCHD_gene
chr3	47164842	47164842	A	G	SSC02318	fetal_enhancer
chr6	158533187	158533187	G	T	SSC02318	within15kb_tss:DNMT3A:hhe_gene
chr9	4792213	4792213	A	T	SSC02318	fetal_enhancer
chr1	1794269	1794270	C	CA	SSC02325	within15kb_tss:DNMT3A:hhe_gene
chr1	228078499	228078499	T	C	SSC02325	within15kb_tss:DNMT3A:hhe_gene
chr15	43763906	43763906	A	G	SSC02325	within15kb_tss:RAB10:hhe_gene
chr17	20936894	20936894	G	A	SSC02325	fetal_enhancer
chr19	12964392	12964392	C	G	SSC02325	within15kb_tss:RAB10:hhe_gene,mouseCHD_gene
chr7	128453451	128453451	A	C	SSC02325	fetal_enhancer
chr7	49775041	49775041	G	T	SSC02325	fetal_enhancer
chrX	154017837	154017837	C	T	SSC02325	within15kb_tss:RAB10:hhe_gene,hhe_gene
chr1	212295446	212295446	C	T	SSC02346	within15kb_tss:HADHB:hhe_gene
chr11	12247595	12247595	G	T	SSC02346	fetal_enhancer
chr11	75589354	75589354	G	A	SSC02346	fetal_enhancer
chr12	110504630	110504630	C	T	SSC02346	within15kb_tss:DRC1:hhe_gene
chr18	21960270	21960270	G	A	SSC02346	fetal_enhancer
chr19	49852872	49852872	C	G	SSC02346	within15kb_tss:KCNK3:hhe_gene
chr20	35679345	35679345	G	A	SSC02346	within15kb_tss:AGBL5,TMEM214:hhe_gene,hhe_gene
chr3	127688421	127688421	G	A	SSC02346	fetal_enhancer
chr7	25138822	25138822	T	G	SSC02346	within15kb_tss:AGBL5,TMEM214:hhe_gene
chrX	21760614	21760614	G	A	SSC02346	within15kb_tss:AGBL5,TMEM214:hhe_gene
chr16	86410027	86410027	C	A	SSC02350	fetal_enhancer
chr2	61887775	61887775	A	C	SSC02350	fetal_enhancer,within15kb_tss:AGBL5,TMEM214:hhe_gene,hhe_gene
chr20	17633586	17633586	C	G	SSC02350	within15kb_tss:AGBL5:hhe_gene
chr5	38538605	38538605	T	G	SSC02350	fetal_enhancer
chr6	105300189	105300189	G	A	SSC02350	fetal_enhancer
chr9	470326	470326	G	T	SSC02350	fetal_enhancer,within15kb_tss:AGBL5:hhe_gene
chr10	85319514	85319514	C	T	SSC02354	fetal_enhancer
chr20	54626004	54626004	C	T	SSC02354	fetal_enhancer
chr3	121674800	121674800	A	G	SSC02354	within15kb_tss:EMILIN1,OST4:hhe_gene
chr4	4541730	4541730	G	A	SSC02354	fetal_enhancer
chr9	126990082	126990082	C	T	SSC02354	fetal_enhancer
chr2	210429233	210429233	T	C	SSC02356	fetal_enhancer,within15kb_tss:EMILIN1,OST4:hhe_gene
chr4	42146373	42146373	A	G	SSC02356	within15kb_tss:EMILIN1:hhe_gene
chr14	100719791	100719791	G	T	SSC02360	within15kb_tss:PREB:hhe_gene
chr15	78068222	78068222	G	C	SSC02360	fetal_enhancer
chr17	49777641	49777641	T	C	SSC02360	within15kb_tss:CAD:hhe_gene
chr2	99186030	99186030	C	T	SSC02360	within15kb_tss:TRIM54:hhe_gene
chr3	46923515	46923515	G	A	SSC02360	fetal_enhancer,within15kb_tss:GTF3C2:hhe_gene
chr8	28344292	28344292	T	C	SSC02360	within15kb_tss:GTF3C2:hhe_gene
chr10	3069077	3069077	G	T	SSC02371	fetal_enhancer,within15kb_tss:NRBP1,PPM1G:hhe_gene
chr10	96513214	96513214	C	T	SSC02371	within15kb_tss:NRBP1,PPM1G:hhe_gene
chr11	113804895	113804905	GCAAACTGTTC	G	SSC02371	within15kb_tss:NRBP1:hhe_gene
chr15	75458026	75458026	T	A	SSC02371	within15kb_tss:IFT172:hhe_gene
chr17	77957788	77957788	C	G	SSC02371	fetal_enhancer,within15kb_tss:IFT172:hhe_gene
chr17	77960061	77960061	A	T	SSC02371	fetal_enhancer,within15kb_tss:IFT172:hhe_gene
chr2	223727522	223727522	A	G	SSC02371	fetal_enhancer
chr4	56439180	56439180	C	T	SSC02371	within15kb_tss:MRPL33:hhe_gene
chr7	127574826	127574826	T	C	SSC02371	within15kb_tss:MRPL33:hhe_gene
chr11	94976846	94976850	CTATT	C	SSC02372	within15kb_tss:PPP1CB:hhe_gene
chr3	12789913	12789913	T	C	SSC02372	within15kb_tss:PPP1CB:hhe_gene
chr3	57591203	57591203	G	A	SSC02372	within15kb_tss:PPP1CB:hhe_gene
chr4	102678022	102678022	T	C	SSC02372	fetal_enhancer
chr7	8148289	8148289	G	A	SSC02372	fetal_enhancer
chr8	140897779	140897779	T	C	SSC02372	fetal_enhancer
chr8	26516239	26516239	C	T	SSC02372	within15kb_tss:PPP1CB:hhe_gene
chr8	28965644	28965646	CCT	C	SSC02372	fetal_enhancer
chr9	18364783	18364783	G	A	SSC02372	fetal_enhancer
chr10	103156105	103156105	G	C	SSC02374	fetal_enhancer
chr12	53451949	53451950	C	CA	SSC02374	within15kb_tss:WDR43:hhe_gene,hhe_gene
chr13	31148651	31148651	A	G	SSC02374	within15kb_tss:WDR43:hhe_gene
chr2	240375498	240375498	C	T	SSC02374	fetal_enhancer
chr22	50196763	50196763	C	G	SSC02374	within15kb_tss:WDR43:hhe_gene
chr3	128650819	128650819	G	A	SSC02374	fetal_enhancer
chr6	25369175	25369175	G	A	SSC02374	fetal_enhancer
chr7	137446381	137446381	G	A	SSC02374	fetal_enhancer
chr1	10289558	10289558	A	G	SSC02387	fetal_enhancer
chr1	42823045	42823045	G	A	SSC02387	fetal_enhancer
chr11	62763292	62763292	C	T	SSC02387	within15kb_tss:YPEL5:hhe_gene
chr11	68402105	68402105	G	A	SSC02387	fetal_enhancer
chr15	68600914	68600914	G	A	SSC02387	fetal_enhancer
chr22	31352869	31352869	C	T	SSC02387	within15kb_tss:YPEL5:hhe_gene,mouseCHD_gene
chr6	43037000	43037000	A	G	SSC02387	within15kb_tss:LBH:hhe_gene
chr10	73384281	73384282	T	TA	SSC02389	within15kb_tss:LBH:hhe_gene
chr11	118358961	118358961	T	C	SSC02389	within15kb_tss:LCLAT1:hhe_gene
chr12	49554309	49554309	C	T	SSC02389	within15kb_tss:DPY30:hhe_gene,hhe_gene
chr17	16536254	16536254	G	A	SSC02389	fetal_enhancer
chr3	136350304	136350304	C	T	SSC02389	fetal_enhancer,within15kb_tss:BIRC6:hhe_gene
chr4	2536629	2536629	C	T	SSC02389	fetal_enhancer,within15kb_tss:BIRC6:hhe_gene
chr5	116454682	116454682	C	T	SSC02389	fetal_enhancer
chr11	32099898	32099898	A	C	SSC02392	within15kb_tss:BIRC6:hhe_gene
chr17	42653530	42653530	C	T	SSC02392	fetal_enhancer
chr2	74968012	74968012	C	T	SSC02392	within15kb_tss:LTBP1:hhe_gene
chr1	54585810	54585810	T	A	SSC02400	fetal_enhancer
chr15	40034442	40034446	AAAGT	A	SSC02400	fetal_enhancer,within15kb_tss:LTBP1:hhe_gene
chr11	112859439	112859439	C	G	SSC02426	fetal_enhancer
chr12	123354951	123354951	A	G	SSC02426	within15kb_tss:FAM98A:hhe_gene
chr14	58288525	58288525	A	C	SSC02426	within15kb_tss:FAM98A:hhe_gene
chr19	40778011	40778011	C	G	SSC02426	within15kb_tss:FAM98A:hhe_gene
chr14	50899980	50899980	G	C	SSC02427	within15kb_tss:FAM98A:hhe_gene,multihitWES_gene
chr14	51002160	51002160	C	T	SSC02427	fetal_enhancer
chr14	91997981	91997981	C	A	SSC02427	within15kb_tss:CEBPZ:mouseCHD_gene
chr15	67044275	67044275	C	A	SSC02427	fetal_enhancer
chr2	28743436	28743436	G	A	SSC02427	within15kb_tss:CEBPZ:hhe_gene
chr11	66262886	66262886	T	C	SSC02428	within15kb_tss:CEBPZ:hhe_gene
chr17	28607539	28607539	G	A	SSC02428	within15kb_tss:PRKD3:hhe_gene
chr17	7834878	7834878	C	G	SSC02428	fetal_enhancer,within15kb_tss:PRKD3:hhe_gene
chr17	7835401	7835401	G	T	SSC02428	fetal_enhancer,within15kb_tss:HNRNPLL:hhe_gene
chr17	7835557	7835557	G	A	SSC02428	fetal_enhancer,within15kb_tss:HNRNPLL:hhe_gene
chr4	158812486	158812486	G	T	SSC02428	fetal_enhancer
chr10	62584737	62584737	C	G	SSC02429	fetal_enhancer
chr13	48236397	48236397	A	G	SSC02429	within15kb_tss:HNRNPLL:hhe_gene
chr17	47187494	47187494	G	T	SSC02429	within15kb_tss:HNRNPLL:hhe_gene
chr2	28897550	28897550	G	A	SSC02429	within15kb_tss:MAP4K3:hhe_gene
chr20	38034686	38034686	C	G	SSC02429	fetal_enhancer
chr21	37077045	37077045	T	G	SSC02429	within15kb_tss:PKDCC:hhe_gene,hhe_gene
chr6	170130593	170130593	G	T	SSC02429	fetal_enhancer
chr7	23075507	23075507	T	C	SSC02429	fetal_enhancer
chr8	17929829	17929829	T	G	SSC02429	within15kb_tss:PKDCC:hhe_gene
chr1	86702296	86702296	T	C	SSC02430	within15kb_tss:EML4:hhe_gene
chr10	103692068	103692068	G	A	SSC02430	within15kb_tss:DYNC2LI1:hhe_gene,mouseCHD_gene
chr12	95095933	95095933	G	C	SSC02430	fetal_enhancer
chr14	23346193	23346193	C	A	SSC02430	fetal_enhancer,within15kb_tss:DYNC2LI1:hhe_gene
chr2	217754805	217754805	C	G	SSC02430	fetal_enhancer
chr1	3080848	3080848	C	T	SSC02432	within15kb_tss:DYNC2LI1:mouseCHD_gene
chr10	29724851	29724851	G	C	SSC02432	fetal_enhancer
chr10	73364128	73364128	A	T	SSC02432	within15kb_tss:LRPPRC:hhe_gene
chr16	89355859	89355859	G	A	SSC02432	fetal_enhancer
chr16	89356203	89356203	G	T	SSC02432	fetal_enhancer
chr4	108168280	108168280	G	A	SSC02432	fetal_enhancer
chr5	112330687	112330687	C	T	SSC02432	fetal_enhancer
chr1	22025700	22025700	C	A	SSC02437	within15kb_tss:EPAS1:hhe_gene
chr10	15320055	15320055	G	T	SSC02437	fetal_enhancer
chr15	47190806	47190806	G	A	SSC02437	within15kb_tss:EPAS1:hhe_gene
chr15	58610855	58610855	C	T	SSC02437	within15kb_tss:MSH2:hhe_gene
chrX	154024695	154024698	CAGA	C	SSC02437	within15kb_tss:MSH2:hhe_gene,hhe_gene
chr16	29796739	29796740	AC	A	SSC02440	within15kb_tss:MSH6:hhe_gene,hhe_gene
chr11	64192876	64192876	C	A	SSC02444	within15kb_tss:FBXO11:hhe_gene
chr17	19367709	19367709	T	C	SSC02444	within15kb_tss:FBXO11:mouseCHD_gene
chr17	48087648	48087648	C	G	SSC02444	within15kb_tss:SPTBN1:hhe_gene
chr2	217888816	217888816	G	C	SSC02444	fetal_enhancer
chr2	40248871	40248871	T	C	SSC02444	fetal_enhancer
chr5	33985738	33985738	C	T	SSC02444	fetal_enhancer
chr16	20880307	20880308	AG	A	SSC02458	fetal_enhancer
chr20	35681251	35681251	T	C	SSC02458	within15kb_tss:MTIF2,RPS27A:hhe_gene
chr7	143903421	143903421	C	T	SSC02458	fetal_enhancer
chr1	229563907	229563907	G	A	SSC02475	fetal_enhancer
chr11	128392106	128392106	C	A	SSC02475	fetal_enhancer
chr12	6990611	6990611	A	G	SSC02475	within15kb_tss:MTIF2,RPS27A:hhe_gene
chr12	70530129	70530129	C	G	SSC02475	within15kb_tss:MTIF2:mouseCHD_gene
chr13	20126250	20126250	G	A	SSC02475	fetal_enhancer
chr17	57357839	57357840	C	CT	SSC02475	fetal_enhancer
chr19	16665237	16665237	T	G	SSC02475	within15kb_tss:PEX13:hhe_gene
chr2	100903436	100903436	G	C	SSC02475	fetal_enhancer
chr2	149584419	149584419	T	C	SSC02475	within15kb_tss:PEX13:hhe_gene
chr3	39404482	39404482	C	A	SSC02475	within15kb_tss:PEX13:hhe_gene
chr4	140984251	140984251	T	C	SSC02475	fetal_enhancer
chr5	128426157	128426157	T	C	SSC02475	fetal_enhancer
chr5	62404745	62404745	A	G	SSC02475	fetal_enhancer,within15kb_tss:XPO1:hhe_gene
chr5	9540725	9540725	A	G	SSC02475	fetal_enhancer
chr11	12799129	12799129	A	G	SSC02477	fetal_enhancer
chr13	113405461	113405461	C	T	SSC02477	fetal_enhancer
chr15	72189976	72189977	GA	G	SSC02477	within15kb_tss:COMMD1,CCT4:hhe_gene
chr17	59605733	59605733	T	G	SSC02477	within15kb_tss:COMMD1:hhe_gene
chr3	139523793	139523794	C	CT	SSC02477	within15kb_tss:EHBP1:hhe_gene
chr3	188217014	188217014	C	T	SSC02477	fetal_enhancer
chr3	71266125	71266125	G	C	SSC02477	fetal_enhancer
chr5	171429775	171429775	G	A	SSC02477	fetal_enhancer
chr6	38675566	38675566	G	C	SSC02477	within15kb_tss:WDPCP:hhe_gene
chr8	51848550	51848550	C	T	SSC02477	within15kb_tss:WDPCP:hhe_gene
chr8	92061504	92061504	A	G	SSC02477	fetal_enhancer
chr1	154984436	154984436	G	C	SSC02482	within15kb_tss:WDPCP:hhe_gene
chr1	36187747	36187747	T	A	SSC02482	fetal_enhancer
chr10	132508987	132508987	G	A	SSC02482	fetal_enhancer
chr12	16342461	16342461	G	C	SSC02482	within15kb_tss:MDH1:hhe_gene
chr12	26121198	26121198	T	C	SSC02482	within15kb_tss:UGP2:hhe_gene
chr12	89339671	89339671	G	T	SSC02482	within15kb_tss:UGP2:hhe_gene
chr17	75183199	75183199	C	T	SSC02482	within15kb_tss:CEP68:hhe_gene
chr18	10545230	10545230	T	C	SSC02482	fetal_enhancer
chr19	45884699	45884699	G	A	SSC02482	within15kb_tss:CEP68:hhe_gene
chr2	189440989	189440989	G	A	SSC02482	fetal_enhancer
chr3	47846504	47846504	G	A	SSC02482	within15kb_tss:RAB1A:hhe_gene
chr4	121668004	121668004	G	A	SSC02482	within15kb_tss:ACTR2:hhe_gene
chr5	132688825	132688825	A	T	SSC02482	within15kb_tss:C1D:hhe_gene,mouseCHD_gene
chr10	91798936	91798936	G	A	SSC02492	within15kb_tss:C1D:hhe_gene
chr19	46345188	46345188	C	T	SSC02492	within15kb_tss:NFU1:hhe_gene
chr9	122827033	122827033	G	C	SSC02492	fetal_enhancer,within15kb_tss:NFU1:hhe_gene
chr15	41399727	41399727	G	A	SSC02493	within15kb_tss:NFU1:hhe_gene
chr16	2417393	2417393	G	A	SSC02493	within15kb_tss:AAK1:hhe_gene
chr16	4857504	4857504	A	C	SSC02493	within15kb_tss:AAK1:hhe_gene
chr6	112133017	112133017	G	T	SSC02493	within15kb_tss:PCBP1:hhe_gene
chr16	75231189	75231189	T	G	SSC02512	within15kb_tss:PCBP1:hhe_gene
chr17	2093868	2093868	G	A	SSC02512	fetal_enhancer
chr17	44241197	44241197	A	G	SSC02512	within15kb_tss:TIA1:hhe_gene
chr17	44245560	44245560	T	A	SSC02512	within15kb_tss:TIA1:hhe_gene
chr19	7582393	7582393	G	A	SSC02512	within15kb_tss:PCYOX1:mouseCHD_gene
chr2	40096585	40096585	C	G	SSC02512	fetal_enhancer
chr20	500763	500763	C	T	SSC02512	within15kb_tss:PCYOX1:hhe_gene,mouseCHD_gene
chr10	71962348	71962348	A	G	SSC02514	within15kb_tss:PCYOX1:omimCHD_gene
chr12	6572652	6572652	G	C	SSC02514	within15kb_tss:NAGK:hhe_gene,multihitWES_gene,hhe_gene
chr2	65349223	65349223	T	G	SSC02514	fetal_enhancer
chr6	26211647	26211647	C	T	SSC02514	within15kb_tss:RAB11FIP5:hhe_gene
chr8	23404853	23404853	G	T	SSC02514	fetal_enhancer
chr1	201347064	201347064	A	C	SSC02516	within15kb_tss:RAB11FIP5:hhe_gene,mouseCHD_gene
chr13	76011449	76011449	A	G	SSC02516	fetal_enhancer
chr19	41998994	41998994	C	G	SSC02516	within15kb_tss:DUSP11:hhe_gene
chr11	2533712	2533712	C	T	SSC02518	fetal_enhancer
chr11	65909549	65909550	GA	G	SSC02518	within15kb_tss:STAMBP:hhe_gene
chr12	56254338	56254338	C	A	SSC02518	within15kb_tss:DGUOK:hhe_gene
chr13	43054148	43054148	G	A	SSC02518	fetal_enhancer
chr16	1309603	1309603	G	T	SSC02518	within15kb_tss:DGUOK:hhe_gene
chr16	29992683	29992683	G	C	SSC02518	within15kb_tss:TET3:hhe_gene,hhe_gene
chr20	32268806	32268806	G	A	SSC02518	within15kb_tss:DCTN1:mouseCHD_gene
chr3	76100360	76100360	A	G	SSC02518	nearest_gene_ ROBO2
chr5	170753618	170753618	T	C	SSC02518	fetal_enhancer
chr5	76705037	76705037	A	G	SSC02518	within15kb_tss:DCTN1:hhe_gene,mouseCHD_gene
chr7	112938834	112938834	G	A	SSC02518	fetal_enhancer
chr7	44783968	44783968	A	T	SSC02518	within15kb_tss:INO80B,WBP1:hhe_gene
chr1	164635403	164635403	G	A	SSC02524	fetal_enhancer
chr16	31035501	31035501	C	A	SSC02524	within15kb_tss:INO80B,WBP1:hhe_gene
chr10	70584405	70584405	C	T	SSC02544	fetal_enhancer
chr11	62855294	62855294	T	G	SSC02544	within15kb_tss:AUP1,HTRA2:hhe_gene
chr12	111758401	111758401	C	T	SSC02544	fetal_enhancer,within15kb_tss:AUP1,HTRA2:hhe_gene
chr20	25051697	25051697	G	C	SSC02544	fetal_enhancer
chr4	83284655	83284655	G	A	SSC02544	fetal_enhancer
chr5	139412675	139412675	C	A	SSC02544	within15kb_tss:AUP1,HTRA2:hhe_gene
chr6	137694555	137694555	T	C	SSC02544	fetal_enhancer
chr1	41434044	41434044	T	C	SSC02553	fetal_enhancer
chr1	68723126	68723126	T	C	SSC02553	fetal_enhancer
chr12	12499475	12499475	G	A	SSC02553	within15kb_tss:AUP1,HTRA2:hhe_gene
chr16	28812518	28812518	G	C	SSC02553	within15kb_tss:AUP1,HTRA2:hhe_gene
chr20	50794291	50794291	C	G	SSC02553	fetal_enhancer
chr4	159271662	159271662	A	G	SSC02553	fetal_enhancer
chr6	90543682	90543682	C	T	SSC02553	within15kb_tss:AUP1,HTRA2:hhe_gene
chr1	40711305	40711305	G	A	SSC02564	fetal_enhancer
chr11	62109087	62109087	G	A	SSC02564	within15kb_tss:AUP1,HTRA2:hhe_gene
chr14	85519643	85519643	A	G	SSC02564	within15kb_tss:AUP1,HTRA2:hhe_gene
chr19	39132079	39132079	C	G	SSC02564	fetal_enhancer
chr19	46835187	46835187	C	A	SSC02564	within15kb_tss:AUP1,HTRA2:hhe_gene
chr2	108785373	108785373	A	G	SSC02564	fetal_enhancer
chr5	163442083	163442083	C	A	SSC02564	within15kb_tss:AUP1,HTRA2:hhe_gene
chr1	208201344	208201344	C	A	SSC02566	fetal_enhancer
chr14	23348359	23348359	G	A	SSC02566	fetal_enhancer,within15kb_tss:AUP1,HTRA2:hhe_gene
chr19	15176610	15176610	A	G	SSC02566	within15kb_tss:AUP1,HTRA2:hhe_gene
chr22	45504786	45504786	G	A	SSC02566	within15kb_tss:AUP1,HTRA2:hhe_gene,mouseCHD_gene
chr3	47514680	47514680	T	C	SSC02566	fetal_enhancer
chr4	783104	783104	G	A	SSC02566	fetal_enhancer
chr6	2785113	2785114	C	CA	SSC02566	fetal_enhancer
chr1	10106456	10106456	G	A	SSC02591	fetal_enhancer
chr1	156081669	156081669	C	A	SSC02591	within15kb_tss:AUP1,HTRA2:hhe_gene,mouseCHD_gene,hhe_gene
chr10	11048587	11048587	C	G	SSC02591	fetal_enhancer
chr13	51731152	51731152	G	C	SSC02591	fetal_enhancer
chr19	1021594	1021594	A	G	SSC02591	within15kb_tss:POLE4:hhe_gene,hhe_gene
chr19	47497131	47497131	G	A	SSC02591	within15kb_tss:POLE4:hhe_gene
chr2	1592004	1592004	G	T	SSC02591	fetal_enhancer
chr3	134177922	134177922	T	A	SSC02591	within15kb_tss:POLE4:hhe_gene
chr8	124548737	124548737	A	G	SSC02591	within15kb_tss:POLE4:hhe_gene,hhe_gene
chr11	106967247	106967247	A	G	SSC02592	fetal_enhancer
chr12	14782551	14782553	G	GTA	SSC02592	within15kb_tss:TMSB10:hhe_gene
chr17	76714842	76714842	T	G	SSC02592	within15kb_tss:TCF7L1:hhe_gene,mouseCHD_gene,hhe_gene
chr18	49777926	49777926	G	A	SSC02592	within15kb_tss:TCF7L1:hhe_gene
chr2	189019910	189019910	T	A	SSC02592	fetal_enhancer
chr5	134873622	134873622	C	T	SSC02592	fetal_enhancer
chr5	139633329	139633329	C	T	SSC02592	fetal_enhancer,within15kb_tss:TGOLN2:hhe_gene
chr7	157321044	157321044	C	A	SSC02592	within15kb_tss:MAT2A:hhe_gene
chr2	172439343	172439343	A	G	SSC02615	within15kb_tss:VAMP8:hhe_gene
chr2	74957633	74957633	C	T	SSC02615	fetal_enhancer,within15kb_tss:POLR1A:hhe_gene
chr1	206415549	206415549	G	A	SSC02619	fetal_enhancer
chr10	11043262	11043263	AG	A	SSC02619	fetal_enhancer
chr12	19404329	19404329	C	T	SSC02619	within15kb_tss:PTCD3:hhe_gene
chr14	64953213	64953213	C	T	SSC02619	fetal_enhancer
chr19	1995777	1995777	C	T	SSC02619	within15kb_tss:IMMT:hhe_gene
chr2	96343399	96343399	G	A	SSC02619	within15kb_tss:IMMT:hhe_gene
chr4	15002180	15002180	G	A	SSC02619	fetal_enhancer
chr4	173331978	173331978	A	C	SSC02619	fetal_enhancer,within15kb_tss:KDM3A:hhe_gene
chr4	89296382	89296382	G	A	SSC02619	fetal_enhancer
chr5	139642427	139642427	G	A	SSC02619	within15kb_tss:CHMP3:hhe_gene
chr5	170748344	170748344	C	T	SSC02619	fetal_enhancer
chr9	19380659	19380659	A	G	SSC02619	fetal_enhancer,within15kb_tss:KRCC1:hhe_gene
chr1	149904915	149904922	G	GTGGGGAT	SSC02623	within15kb_tss:KRCC1,SMYD1:hhe_gene
chr13	102590829	102590829	C	T	SSC02623	within15kb_tss:KRCC1,SMYD1:hhe_gene
chr13	114232724	114232724	C	T	SSC02623	within15kb_tss:MRPS5:hhe_gene
chr17	82236224	82236224	C	T	SSC02623	fetal_enhancer,within15kb_tss:MRPS5:hhe_gene,hhe_gene
chr19	16379391	16379391	G	A	SSC02623	fetal_enhancer
chr3	66038876	66038876	C	G	SSC02623	fetal_enhancer
chr4	47625457	47625457	G	T	SSC02623	within15kb_tss:STARD7:hhe_gene,multihitWES_gene
chr5	168910215	168910215	G	A	SSC02623	fetal_enhancer
chr6	50808567	50808567	G	A	SSC02623	within15kb_tss:STARD7:omimCHD_gene
chr12	118124203	118124203	C	G	SSC02636	within15kb_tss:STARD7:hhe_gene
chr12	120776482	120776482	T	C	SSC02636	within15kb_tss:TMEM127:hhe_gene
chr17	81890841	81890841	A	G	SSC02636	within15kb_tss:SNRNP200,TMEM127:hhe_gene,hhe_gene
chr6	144098522	144098522	T	A	SSC02636	within15kb_tss:SNRNP200,TMEM127:hhe_gene
chr8	38319079	38319079	T	C	SSC02636	fetal_enhancer
chr1	81314300	81314300	T	C	SSC02638	fetal_enhancer
chr13	32266716	32266716	G	A	SSC02638	fetal_enhancer
chr18	51036670	51036670	G	C	SSC02638	within15kb_tss:SNRNP200:hhe_gene,omimCHD_gene,mouseCHD_gene
chr20	41177753	41177753	C	T	SSC02638	fetal_enhancer
chr5	78505129	78505129	A	G	SSC02638	fetal_enhancer
chr6	12148890	12148890	C	T	SSC02638	fetal_enhancer
chr9	136659000	136659000	C	T	SSC02638	within15kb_tss:SNRNP200:hhe_gene
chr1	183656270	183656270	A	G	SSC02640	fetal_enhancer
chr11	128894955	128894955	A	T	SSC02640	fetal_enhancer,within15kb_tss:NCAPH:hhe_gene
chr11	43301673	43301673	A	G	SSC02640	within15kb_tss:NCAPH:hhe_gene
chr14	55545561	55545561	C	T	SSC02640	within15kb_tss:NCAPH:hhe_gene
chr17	62997670	62997674	ATTAC	A	SSC02640	within15kb_tss:COX5B:hhe_gene
chr19	45190198	45190198	A	G	SSC02640	within15kb_tss:COA5:hhe_gene
chr22	20720764	20720764	G	T	SSC02640	within15kb_tss:COA5:hhe_gene
chr4	139073214	139073215	TA	T	SSC02640	within15kb_tss:C2orf15:hhe_gene
chr8	11864412	11864412	A	C	SSC02640	fetal_enhancer
chr1	117321776	117321776	A	T	SSC02647	fetal_enhancer
chr10	91598573	91598573	G	A	SSC02647	fetal_enhancer
chr11	126811732	126811732	G	A	SSC02647	fetal_enhancer
chr12	47798924	47798924	A	G	SSC02647	within15kb_tss:C2orf15:hhe_gene,mouseCHD_gene
chr2	107994390	107994390	T	C	SSC02647	within15kb_tss:C2orf15:mouseCHD_gene
chr2	219631244	219631244	G	A	SSC02647	fetal_enhancer,within15kb_tss:MRPL30:hhe_gene
chr6	35489258	35489258	C	T	SSC02647	fetal_enhancer,within15kb_tss:EIF5B:hhe_gene
chr7	130139613	130139613	C	T	SSC02647	fetal_enhancer
chr8	28090046	28090046	C	T	SSC02647	within15kb_tss:EIF5B:hhe_gene
chr1	232012359	232012359	C	T	SSC02658	fetal_enhancer
chr1	234498580	234498580	A	G	SSC02658	fetal_enhancer
chr1	23561748	23561748	A	G	SSC02658	fetal_enhancer,within15kb_tss:PDCL3:hhe_gene
chr1	8340843	8340843	A	G	SSC02658	within15kb_tss:MRPS9:hhe_gene,mouseCHD_gene
chr11	10741438	10741438	C	A	SSC02658	within15kb_tss:SLC5A7:hhe_gene
chr11	10743599	10743599	G	C	SSC02658	within15kb_tss:LIMS1:hhe_gene
chr11	3680807	3680807	C	T	SSC02658	within15kb_tss:LIMS1:hhe_gene
chr11	46933529	46933529	T	C	SSC02658	within15kb_tss:LIMS1:hhe_gene
chr19	15244783	15244783	T	C	SSC02658	within15kb_tss:BCL2L11:hhe_gene
chr19	911312	911312	C	T	SSC02658	within15kb_tss:BCL2L11:hhe_gene
chr2	174008101	174008101	G	A	SSC02658	fetal_enhancer
chr3	132651608	132651608	T	C	SSC02658	within15kb_tss:CKAP2L:hhe_gene
chr6	167925108	167925108	C	T	SSC02658	fetal_enhancer
chr1	202106772	202106772	G	A	SSC02660	fetal_enhancer
chr12	106149492	106149492	G	A	SSC02660	fetal_enhancer
chr12	45909706	45909706	G	C	SSC02660	within15kb_tss:SLC35F5:hhe_gene
chr13	103350560	103350561	G	GA	SSC02660	fetal_enhancer
chr19	45588845	45588845	C	T	SSC02660	within15kb_tss:SLC35F5:mouseCHD_gene
chr22	29343613	29343613	G	A	SSC02660	within15kb_tss:SLC35F5:hhe_gene
chr3	172289535	172289535	A	C	SSC02660	fetal_enhancer
chr4	140649008	140649008	T	G	SSC02660	fetal_enhancer
chr8	30444664	30444664	T	G	SSC02660	fetal_enhancer
chr9	707347	707347	C	T	SSC02660	fetal_enhancer
chr1	53186214	53186214	C	T	SSC02667	within15kb_tss:ACTR3:hhe_gene
chr14	52009877	52009877	C	T	SSC02667	fetal_enhancer,within15kb_tss:ACTR3:hhe_gene
chr19	17862800	17862800	C	G	SSC02667	within15kb_tss:DBI:hhe_gene
chr2	200844099	200844099	C	G	SSC02667	within15kb_tss:CLASP1:hhe_gene
chr3	28578328	28578328	G	C	SSC02667	within15kb_tss:RNU4ATAC:hhe_gene
chr8	116862178	116862178	A	G	SSC02667	within15kb_tss:RNU4ATAC:hhe_gene,omimCHD_gene
chr1	115327368	115327368	A	G	SSC02698	within15kb_tss:RNU4ATAC:mouseCHD_gene
chr11	13953535	13953535	G	A	SSC02698	within15kb_tss:TSN:hhe_gene
chr11	65820277	65820277	A	G	SSC02698	within15kb_tss:ERCC3:hhe_gene
chr2	219296133	219296133	G	A	SSC02698	fetal_enhancer
chr3	133611649	133611649	C	T	SSC02698	within15kb_tss:ERCC3:hhe_gene
chr3	156551496	156551496	T	C	SSC02698	fetal_enhancer,within15kb_tss:MYO7B:hhe_gene
chr4	99059916	99059916	A	G	SSC02698	fetal_enhancer
chr5	44382114	44382114	T	C	SSC02698	within15kb_tss:MYO7B:mouseCHD_gene
chr8	38899249	38899249	G	A	SSC02698	fetal_enhancer,within15kb_tss:WDR33:hhe_gene
chr9	19228674	19228674	G	C	SSC02698	fetal_enhancer
chr9	19230362	19230362	G	C	SSC02698	fetal_enhancer
chr9	19230956	19230956	G	A	SSC02698	fetal_enhancer
chr9	19233705	19233705	G	T	SSC02698	fetal_enhancer
chr1	156480933	156480933	G	A	SSC02703	fetal_enhancer,within15kb_tss:WDR33:hhe_gene
chr1	165901242	165901242	T	C	SSC02703	fetal_enhancer
chr11	112835357	112835357	G	A	SSC02703	fetal_enhancer
chr12	716378	716378	C	T	SSC02705	fetal_enhancer
chr13	23658540	23658540	G	T	SSC02705	fetal_enhancer
chr19	910254	910254	G	A	SSC02705	within15kb_tss:WDR33:hhe_gene
chr9	13651305	13651305	A	T	SSC02705	fetal_enhancer
chr10	79169962	79169962	C	G	SSC02709	fetal_enhancer
chr11	65435467	65435467	G	A	SSC02709	fetal_enhancer
chr16	89373480	89373480	G	A	SSC02709	fetal_enhancer
chr18	21697803	21697803	T	C	SSC02709	within15kb_tss:AMMECR1L:hhe_gene,mouseCHD_gene
chr2	216541792	216541792	A	G	SSC02709	fetal_enhancer
chr3	44921858	44921858	A	C	SSC02709	within15kb_tss:AMMECR1L:hhe_gene
chr17	35133960	35133960	T	C	SSC02712	within15kb_tss:AMMECR1L:hhe_gene
chr5	176538467	176538467	T	C	SSC02712	fetal_enhancer,within15kb_tss:AMMECR1L:hhe_gene
chr1	1005512	1005512	C	T	SSC02714	fetal_enhancer,within15kb_tss:SAP130:hhe_gene
chr20	57258495	57258495	T	C	SSC02714	fetal_enhancer
chr3	150405373	150405373	T	C	SSC02714	within15kb_tss:SAP130:hhe_gene
chr6	16565010	16565010	C	T	SSC02714	fetal_enhancer
chr1	202342031	202342031	A	G	SSC02716	within15kb_tss:UGGT1:hhe_gene
chr1	67821904	67821904	A	G	SSC02716	within15kb_tss:HS6ST1:hhe_gene
chr12	14255495	14255495	G	A	SSC02716	fetal_enhancer
chr2	163133713	163133713	G	T	SSC02716	fetal_enhancer
chr3	120400375	120400375	T	A	SSC02716	within15kb_tss:FAM168B:hhe_gene,mouseCHD_gene
chr8	38901663	38901663	C	A	SSC02716	fetal_enhancer,within15kb_tss:CCNT2:hhe_gene
chrX	63561075	63561075	T	A	SSC02716	fetal_enhancer
chr1	206725787	206725787	C	T	SSC02751	fetal_enhancer
chr10	73233820	73233820	A	C	SSC02751	fetal_enhancer,within15kb_tss:RAB3GAP1:hhe_gene
chr12	49867275	49867275	G	A	SSC02751	fetal_enhancer
chr18	74603258	74603258	G	A	SSC02751	fetal_enhancer
chr2	169523964	169523964	A	G	SSC02751	within15kb_tss:RAB3GAP1:hhe_gene
chr4	158793370	158793370	A	G	SSC02751	fetal_enhancer
chr4	7255476	7255476	G	C	SSC02751	fetal_enhancer
chr8	15430297	15430297	A	G	SSC02751	within15kb_tss:UBXN4:hhe_gene
chr2	127819976	127819976	G	A	SSC02761	within15kb_tss:UBXN4:hhe_gene
chr6	53354992	53354992	G	T	SSC02761	within15kb_tss:MCM6:hhe_gene
chr1	94904523	94904523	G	A	SSC02764	within15kb_tss:MCM6:hhe_gene
chr10	100332867	100332867	C	T	SSC02764	within15kb_tss:MCM6:hhe_gene
chr17	64187448	64187448	C	T	SSC02764	fetal_enhancer
chr18	31770262	31770262	A	G	SSC02764	within15kb_tss:DARS:hhe_gene
chr19	32374223	32374223	T	G	SSC02764	fetal_enhancer
chr4	153555526	153555527	TC	T	SSC02764	fetal_enhancer
chr6	166689616	166689616	C	G	SSC02764	fetal_enhancer
chr1	111439825	111439825	C	T	SSC02775	within15kb_tss:LRP1B:hhe_gene
chr10	71547585	71547585	G	A	SSC02775	fetal_enhancer
chr11	2172027	2172027	C	G	SSC02775	within15kb_tss:ZEB2:mouseCHD_gene
chr16	30761350	30761350	G	C	SSC02775	within15kb_tss:ZEB2:hhe_gene
chr2	85267103	85267103	G	A	SSC02775	fetal_enhancer
chr20	36321164	36321164	C	T	SSC02775	within15kb_tss:ZEB2:hhe_gene
chr22	38221428	38221428	C	T	SSC02775	within15kb_tss:MMADHC:hhe_gene
chr7	77243312	77243312	A	G	SSC02775	fetal_enhancer
chr8	106362210	106362210	C	G	SSC02775	within15kb_tss:ARL5A:hhe_gene
chr9	37423477	37423477	G	A	SSC02775	fetal_enhancer,within15kb_tss:PRPF40A:hhe_gene
chr11	117284896	117284896	C	T	SSC02789	within15kb_tss:ARL6IP6:hhe_gene
chr18	13029552	13029552	T	G	SSC02789	fetal_enhancer
chr19	18507005	18507005	C	T	SSC02789	fetal_enhancer
chr21	25898199	25898199	T	C	SSC02789	within15kb_tss:ARL6IP6:hhe_gene
chr7	154948753	154948753	C	T	SSC02789	within15kb_tss:ACVR1:mouseCHD_gene
chr9	37436817	37436817	C	T	SSC02789	within15kb_tss:ACVR1:hhe_gene
chr5	15735139	15735139	G	A	SSC02791	fetal_enhancer
chr10	18621113	18621113	T	C	SSC02793	fetal_enhancer
chr11	64293975	64293975	C	T	SSC02793	within15kb_tss:BAZ2B:hhe_gene
chr14	75080787	75080787	C	T	SSC02793	within15kb_tss:BAZ2B:hhe_gene
chr2	101764981	101764981	T	C	SSC02793	fetal_enhancer
chr3	52501592	52501592	G	A	SSC02793	within15kb_tss:RBMS1:hhe_gene
chr6	35261953	35261953	C	T	SSC02793	fetal_enhancer
chr7	1123043	1123043	G	A	SSC02793	fetal_enhancer
chr7	23093387	23093387	T	C	SSC02793	within15kb_tss:PSMD14:hhe_gene
chr11	28477318	28477318	A	G	SSC02794	fetal_enhancer
chr15	58528811	58528811	C	T	SSC02794	fetal_enhancer
chr3	47608567	47608567	G	A	SSC02794	within15kb_tss:GRB14:hhe_gene
chr7	155797820	155797820	C	T	SSC02794	within15kb_tss:XIRP2:omimCHD_gene,mouseCHD_gene
chr22	41840429	41840429	A	G	SSC02806	within15kb_tss:BBS5:hhe_gene
chr5	142689021	142689021	A	G	SSC02806	fetal_enhancer
chr8	57701355	57701355	A	G	SSC02806	fetal_enhancer
chr1	10403486	10403486	G	A	SSC02808	within15kb_tss:KLHL41:hhe_gene
chr12	109777088	109777089	TG	T	SSC02808	fetal_enhancer
chr12	6526780	6526780	C	G	SSC02808	within15kb_tss:KLHL41:hhe_gene
chr14	55302726	55302726	G	A	SSC02808	fetal_enhancer
chr9	130591463	130591463	A	G	SSC02808	fetal_enhancer,within15kb_tss:KLHL41:hhe_gene
chr1	36454584	36454584	C	T	SSC02823	within15kb_tss:KLHL41:hhe_gene
chr10	43421540	43421540	G	T	SSC02823	fetal_enhancer
chr10	78024056	78024056	G	A	SSC02823	within15kb_tss:PPIG:hhe_gene,omimCHD_gene
chr12	45336547	45336547	C	G	SSC02823	fetal_enhancer
chr12	92807309	92807309	G	C	SSC02823	within15kb_tss:KLHL23:hhe_gene
chr15	89823524	89823524	C	T	SSC02848	within15kb_tss:UBR3:hhe_gene
chr17	19345561	19345561	C	T	SSC02848	within15kb_tss:GORASP2:mouseCHD_gene
chr17	30254368	30254368	G	A	SSC02848	within15kb_tss:TLK1:hhe_gene
chr17	41790949	41790949	G	A	SSC02848	fetal_enhancer
chr3	30452315	30452315	C	T	SSC02848	fetal_enhancer
chr4	1886167	1886168	G	GT	SSC02848	within15kb_tss:TLK1:mouseCHD_gene
chr12	109468862	109468862	C	T	SSC02850	fetal_enhancer,within15kb_tss:TLK1:hhe_gene,hhe_gene,mouseCHD_gene
chr12	6679501	6679501	T	C	SSC02850	within15kb_tss:DYNC1I2:hhe_gene
chr16	85568207	85568207	C	T	SSC02850	fetal_enhancer
chr18	44666641	44666641	A	T	SSC02850	within15kb_tss:DYNC1I2:omimCHD_gene
chr3	183948974	183948974	C	T	SSC02850	within15kb_tss:SLC25A12:hhe_gene
chr7	5325767	5325767	C	T	SSC02850	within15kb_tss:SLC25A12:hhe_gene
chr12	108307005	108307005	C	G	SSC02858	fetal_enhancer
chr12	45732689	45732689	T	C	SSC02858	within15kb_tss:SLC25A12:hhe_gene,mouseCHD_gene
chr13	110152261	110152261	C	A	SSC02858	within15kb_tss:HAT1:hhe_gene
chr13	77045036	77045036	G	A	SSC02858	within15kb_tss:ITGA6:hhe_gene
chr14	32708471	32708471	C	G	SSC02858	fetal_enhancer
chr17	20269981	20269981	G	A	SSC02858	fetal_enhancer
chr3	135958355	135958356	GA	G	SSC02858	within15kb_tss:ITGA6:hhe_gene
chr6	149059592	149059592	G	A	SSC02858	fetal_enhancer
chr1	17395285	17395285	C	T	SSC02867	within15kb_tss:PDK1:hhe_gene
chr1	37951988	37951988	G	T	SSC02867	within15kb_tss:SP3:hhe_gene
chr1	42322217	42322217	G	A	SSC02867	fetal_enhancer
chr12	92987042	92987042	C	T	SSC02867	fetal_enhancer
chr17	75873187	75873187	A	G	SSC02867	fetal_enhancer
chr6	166922153	166922153	T	C	SSC02867	within15kb_tss:SP3:hhe_gene
chr1	153673900	153673900	C	A	SSC02869	within15kb_tss:SP3:hhe_gene
chr11	46520112	46520112	C	A	SSC02869	fetal_enhancer
chr16	66356372	66356372	T	C	SSC02869	within15kb_tss:SP3:hhe_gene,mouseCHD_gene
chr17	20089726	20089726	G	A	SSC02869	fetal_enhancer
chr3	48597506	48597506	A	G	SSC02869	fetal_enhancer,within15kb_tss:MTX2:hhe_gene
chr4	84966616	84966616	C	T	SSC02869	fetal_enhancer
chr5	159002240	159002240	A	G	SSC02869	fetal_enhancer
chr6	75612373	75612373	A	G	SSC02869	within15kb_tss:MTX2:hhe_gene
chrX	47193181	47193181	C	G	SSC02869	fetal_enhancer,within15kb_tss:NFE2L2:hhe_gene
chr10	29723380	29723380	A	C	SSC02886	fetal_enhancer
chr13	26965255	26965255	T	C	SSC02886	fetal_enhancer
chr18	21710101	21710101	A	T	SSC02886	within15kb_tss:AGPS:hhe_gene,mouseCHD_gene
chr6	130856922	130856922	C	T	SSC02886	within15kb_tss:UBE2E3:hhe_gene
chr6	144283730	144283730	C	T	SSC02886	fetal_enhancer,within15kb_tss:UBE2E3:hhe_gene
chr1	223688361	223688361	C	T	SSC02899	within15kb_tss:DNAJC10:hhe_gene
chr20	38215739	38215739	G	A	SSC02899	fetal_enhancer
chr22	30914247	30914247	T	C	SSC02901	within15kb_tss:ZC3H15:hhe_gene
chr4	17233351	17233351	T	C	SSC02901	fetal_enhancer
chr6	43504897	43504897	C	T	SSC02901	within15kb_tss:ZC3H15:hhe_gene
chr12	93467296	93467296	G	T	SSC02903	within15kb_tss:ITGAV:hhe_gene
chr2	240424236	240424236	G	A	SSC02903	within15kb_tss:TFPI:hhe_gene
chr3	76845505	76845505	C	T	SSC02903	nearest_gene_ ROBO2
chr7	4725534	4725547	AGCAAGGACCTCAC	A	SSC02903	fetal_enhancer
chr8	30727098	30727098	G	C	SSC02903	fetal_enhancer
chr11	14291720	14291720	T	A	SSC02905	within15kb_tss:COL3A1:hhe_gene
chr11	61887035	61887037	TGC	T	SSC02905	within15kb_tss:ASNSD1:hhe_gene
chr12	46198189	46198189	T	C	SSC02905	within15kb_tss:ASNSD1:hhe_gene
chr2	37219317	37219317	C	T	SSC02905	within15kb_tss:GLS:hhe_gene
chr21	39366265	39366265	C	T	SSC02905	within15kb_tss:GLS:hhe_gene
chr9	91811795	91811795	C	G	SSC02905	fetal_enhancer
chrX	102733119	102733119	T	G	SSC02905	within15kb_tss:GLS:hhe_gene
chr2	127533056	127533056	T	G	SSC02916	within15kb_tss:SF3B1:multihitWES_gene
chr2	42040295	42040295	T	C	SSC02916	within15kb_tss:SF3B1:hhe_gene
chr20	63962093	63962093	C	T	SSC02916	within15kb_tss:SF3B1:hhe_gene
chr1	10645312	10645312	C	T	SSC02919	within15kb_tss:HSPD1:hhe_gene,mouseCHD_gene
chr1	61432298	61432298	T	C	SSC02919	fetal_enhancer
chr10	22306612	22306612	A	G	SSC02919	within15kb_tss:BZW1:hhe_gene
chr12	1355032	1355032	G	T	SSC02919	fetal_enhancer
chr13	97242504	97242504	G	A	SSC02919	fetal_enhancer
chr9	134663560	134663564	AATAC	A	SSC02919	fetal_enhancer
chr9	3526492	3526492	G	A	SSC02919	fetal_enhancer
chr1	154173962	154173962	A	C	SSC02934	within15kb_tss:BZW1:hhe_gene
chr1	43393966	43393966	A	G	SSC02934	within15kb_tss:CLK1:hhe_gene
chr1	99853514	99853514	G	A	SSC02934	within15kb_tss:CLK1:hhe_gene
chr15	90111241	90111241	G	T	SSC02934	within15kb_tss:CASP8:hhe_gene
chr16	4226258	4226258	C	G	SSC02934	within15kb_tss:CASP8:hhe_gene
chr19	49755090	49755090	C	T	SSC02934	within15kb_tss:TRAK2:hhe_gene
chr3	37850178	37850178	G	C	SSC02934	within15kb_tss:TRAK2:hhe_gene
chr4	107989291	107989291	T	C	SSC02934	fetal_enhancer,within15kb_tss:SUMO1:hhe_gene
chr5	139303480	139303480	C	G	SSC02934	within15kb_tss:SUMO1:hhe_gene,mouseCHD_gene
chr6	117661305	117661305	A	G	SSC02934	within15kb_tss:NOP58:hhe_gene
chr6	166489030	166489030	C	T	SSC02934	fetal_enhancer
chr1	54276095	54276095	G	A	SSC02949	fetal_enhancer
chr1	68179083	68179083	C	T	SSC02949	fetal_enhancer
chr12	104452324	104452324	G	C	SSC02949	within15kb_tss:BMPR2:mouseCHD_gene
chr17	9009830	9009830	G	A	SSC02949	within15kb_tss:BMPR2:hhe_gene
chr18	36536447	36536447	G	A	SSC02949	fetal_enhancer
chr2	135984506	135984506	C	T	SSC02949	fetal_enhancer
chr3	191317338	191317338	G	A	SSC02949	within15kb_tss:ABI2:hhe_gene
chr3	99919498	99919498	T	A	SSC02949	fetal_enhancer
chr5	137646957	137646957	G	T	SSC02949	fetal_enhancer
chr10	3102989	3102989	C	T	SSC02956	fetal_enhancer
chr12	25249884	25249889	TTCTGC	T	SSC02956	within15kb_tss:ABI2:omimCHD_gene,mouseCHD_gene
chr2	26245697	26245697	T	C	SSC02956	fetal_enhancer,within15kb_tss:EEF1B2:hhe_gene
chr5	62312061	62312061	T	C	SSC02956	within15kb_tss:EEF1B2:hhe_gene
chr6	139379183	139379183	T	C	SSC02956	within15kb_tss:PIKFYVE:hhe_gene,omimCHD_gene,mouseCHD_gene
chr9	34187891	34187891	C	T	SSC02956	within15kb_tss:ACADL:hhe_gene
chr10	27678303	27678303	T	C	SSC02959	fetal_enhancer
chr11	33738501	33738501	G	A	SSC02959	within15kb_tss:LANCL1:hhe_gene
chr11	59552649	59552649	C	T	SSC02959	fetal_enhancer
chr14	101871479	101871479	G	A	SSC02959	fetal_enhancer
chr20	13784444	13784444	T	A	SSC02959	fetal_enhancer
chr4	71857726	71857726	G	A	SSC02959	fetal_enhancer
chr1	211630117	211630117	G	A	SSC02968	fetal_enhancer
chr19	10324752	10324752	C	T	SSC02968	within15kb_tss:LANCL1:hhe_gene
chr19	36064027	36064027	A	G	SSC02968	within15kb_tss:ATIC:mouseCHD_gene
chr19	45314759	45314759	T	C	SSC02968	within15kb_tss:ATIC:hhe_gene
chr3	55488496	55488497	A	AG	SSC02968	fetal_enhancer
chr4	120073889	120073889	G	A	SSC02968	within15kb_tss:ATIC:hhe_gene
chr7	132577661	132577661	A	T	SSC02968	fetal_enhancer
chr9	126125217	126125217	G	A	SSC02968	fetal_enhancer
chr15	57591944	57591944	C	T	SSC02970	within15kb_tss:RPL37A:hhe_gene
chr16	74309298	74309298	G	A	SSC02970	within15kb_tss:IGFBP2:hhe_gene
chr3	48437561	48437561	G	C	SSC02970	within15kb_tss:IGFBP5:hhe_gene
chr5	83922771	83922771	C	G	SSC02970	fetal_enhancer
chr7	158828445	158828445	C	G	SSC02970	fetal_enhancer
chr1	201499238	201499238	C	T	SSC02979	fetal_enhancer,within15kb_tss:IGFBP5:hhe_gene
chr1	201948648	201948648	A	G	SSC02979	within15kb_tss:IGFBP5:hhe_gene
chr1	27787636	27787636	C	G	SSC02979	within15kb_tss:IGFBP5:hhe_gene
chr1	27787708	27787708	G	A	SSC02979	within15kb_tss:TNS1:hhe_gene
chr11	1288962	1288962	C	T	SSC02979	within15kb_tss:TNS1:hhe_gene
chr12	2326269	2326269	G	A	SSC02979	fetal_enhancer
chr13	47918853	47918853	A	C	SSC02979	within15kb_tss:ARPC2:hhe_gene
chr15	55186001	55186001	T	C	SSC02979	within15kb_tss:GPBAR1:hhe_gene
chr6	3117411	3117412	G	GT	SSC02979	fetal_enhancer
chr6	43617782	43617782	G	T	SSC02979	within15kb_tss:AAMP,GPBAR1,PNKD,TMBIM1:hhe_gene
chr9	99091406	99091406	T	G	SSC02979	within15kb_tss:AAMP,GPBAR1,PNKD,TMBIM1:hhe_gene,omimCHD_gene
chr11	47553400	47553400	A	C	SSC02986	within15kb_tss:AAMP,GPBAR1,PNKD,TMBIM1:hhe_gene
chr17	44198717	44198717	T	C	SSC02986	within15kb_tss:AAMP,GPBAR1,PNKD,TMBIM1:hhe_gene,hhe_gene
chr17	73212972	73212972	G	A	SSC02986	within15kb_tss:PNKD,TMBIM1:hhe_gene
chr19	17556089	17556089	C	T	SSC02986	within15kb_tss:PNKD,TMBIM1:hhe_gene
chr2	167142279	167142279	A	G	SSC02986	fetal_enhancer
chr2	230715981	230715981	G	A	SSC02986	within15kb_tss:CTDSP1:hhe_gene
chr2	33294167	33294167	G	A	SSC02986	fetal_enhancer
chr20	2862060	2862060	G	A	SSC02986	within15kb_tss:CTDSP1:hhe_gene
chr4	79320776	79320776	G	C	SSC02986	within15kb_tss:CNPPD1:hhe_gene
chr5	112910663	112910663	C	T	SSC02986	within15kb_tss:CNPPD1:hhe_gene
chr6	129592679	129592679	A	T	SSC02986	within15kb_tss:ANKZF1,ATG9A:hhe_gene
chr1	185033770	185033770	T	C	SSC03001	within15kb_tss:ANKZF1,ATG9A:hhe_gene
chr12	51596216	51596216	G	A	SSC03001	within15kb_tss:ANKZF1,ATG9A,STK16:mouseCHD_gene
chr4	109445610	109445610	C	T	SSC03001	within15kb_tss:ANKZF1,ATG9A,STK16:hhe_gene,mouseCHD_gene
chrX	15599008	15599008	G	A	SSC03001	fetal_enhancer
chr1	234880726	234880726	C	T	SSC03007	fetal_enhancer
chr1	5864179	5864179	G	A	SSC03007	within15kb_tss:ANKZF1,ATG9A,STK16:omimCHD_gene
chr11	34253160	34253160	C	G	SSC03007	fetal_enhancer
chr13	43364174	43364174	G	T	SSC03007	fetal_enhancer
chr17	40643454	40643454	T	C	SSC03007	within15kb_tss:GMPPA:hhe_gene,omimCHD_gene
chr18	74310429	74310429	A	G	SSC03007	fetal_enhancer
chr19	1223587	1223587	G	A	SSC03007	fetal_enhancer
chr22	42623362	42623362	T	C	SSC03007	within15kb_tss:GMPPA:hhe_gene
chr5	44378559	44378559	G	A	SSC03007	within15kb_tss:OBSL1:mouseCHD_gene
chr7	30933148	30933148	C	T	SSC03007	fetal_enhancer
chr11	124630705	124630705	C	T	SSC03009	within15kb_tss:SLC4A3:hhe_gene
chr11	63997294	63997320	ACAGGGCCTGGGGCGGGGTGCGGAGAC	A	SSC03009	within15kb_tss:SLC4A3:hhe_gene
chr15	75727016	75727016	T	A	SSC03009	within15kb_tss:SLC4A3:hhe_gene
chr2	73385776	73385776	C	T	SSC03009	fetal_enhancer
chr19	18665725	18665725	C	T	SSC03023	fetal_enhancer
chr2	180955166	180955166	G	T	SSC03023	within15kb_tss:EPHA4:hhe_gene
chr4	76261098	76261098	C	T	SSC03023	within15kb_tss:EPHA4:hhe_gene
chr9	130705693	130705693	A	T	SSC03023	within15kb_tss:PAX3:hhe_gene,mouseCHD_gene
chr13	72741937	72741937	C	A	SSC03026	within15kb_tss:CUL3:hhe_gene
chr19	1805477	1805478	G	GA	SSC03026	within15kb_tss:CUL3:hhe_gene
chr2	128088698	128088698	T	C	SSC03026	within15kb_tss:IRS1:hhe_gene
chr22	36276189	36276190	AT	A	SSC03026	within15kb_tss:TRIP12:hhe_gene
chr5	151120221	151120221	A	G	SSC03026	within15kb_tss:CAB39:hhe_gene
chr9	134434499	134434499	T	C	SSC03026	fetal_enhancer
chr9	14339777	14339777	A	G	SSC03026	fetal_enhancer
chr1	20521145	20521145	A	G	SSC03037	within15kb_tss:CAB39:hhe_gene
chr15	43880277	43880277	G	T	SSC03037	fetal_enhancer
chr19	49857726	49857726	G	A	SSC03037	within15kb_tss:CAB39:hhe_gene
chr3	150703457	150703457	C	G	SSC03037	fetal_enhancer
chr9	134434402	134434402	C	T	SSC03037	fetal_enhancer
chr1	158026745	158026746	GC	G	SSC03038	fetal_enhancer
chr12	124542576	124542576	C	T	SSC03038	fetal_enhancer
chrX	16869721	16869721	C	T	SSC03038	fetal_enhancer
chr10	3794643	3794643	G	A	SSC03048	within15kb_tss:PSMD1:hhe_gene
chr12	8028300	8028300	T	C	SSC03048	fetal_enhancer
chr2	157804766	157804769	TAGA	T	SSC03048	fetal_enhancer,within15kb_tss:NCL:mouseCHD_gene
chr2	54483386	54483386	A	T	SSC03048	fetal_enhancer
chr4	94538206	94538206	C	G	SSC03048	fetal_enhancer
chr6	139711185	139711185	G	A	SSC03048	fetal_enhancer
chr11	96227069	96227069	T	G	SSC03052	fetal_enhancer
chr12	57391145	57391145	T	C	SSC03052	fetal_enhancer
chr12	6957111	6957111	G	T	SSC03052	within15kb_tss:PTMA:hhe_gene,hhe_gene
chr4	139534206	139534206	C	T	SSC03052	within15kb_tss:PTMA:hhe_gene
chr5	15500119	15500119	A	G	SSC03052	fetal_enhancer
chr9	1968138	1968138	C	T	SSC03052	within15kb_tss:PDE6D:hhe_gene
chr17	80538488	80538488	T	A	SSC03057	within15kb_tss:EIF4E2:hhe_gene
chr2	33585994	33585994	T	C	SSC03057	within15kb_tss:GIGYF2:hhe_gene
chr1	40732953	40732953	T	G	SSC03060	fetal_enhancer
chr12	53171480	53171480	G	A	SSC03060	within15kb_tss:ATG16L1:hhe_gene
chr20	33665718	33665718	C	T	SSC03060	fetal_enhancer
chr1	17410477	17410477	A	C	SSC03062	within15kb_tss:ATG16L1:hhe_gene
chr6	24495643	24495644	T	TA	SSC03062	fetal_enhancer
chr10	132193481	132193481	A	G	SSC03080	fetal_enhancer
chr10	71842454	71842454	A	C	SSC03080	fetal_enhancer
chr18	48801142	48801142	G	A	SSC03080	fetal_enhancer
chr2	169691966	169691966	A	G	SSC03080	within15kb_tss:ATG16L1:hhe_gene
chr3	141401414	141401414	G	A	SSC03080	fetal_enhancer
chr3	72962733	72962733	A	G	SSC03080	fetal_enhancer
chr1	94801795	94801795	G	A	SSC03082	fetal_enhancer
chr11	64306321	64306321	G	A	SSC03082	within15kb_tss:DGKD:hhe_gene,hhe_gene,hhe_gene
chr12	64674349	64674353	GCTGA	G	SSC03082	fetal_enhancer
chr13	102595460	102595460	A	G	SSC03082	within15kb_tss:HJURP:hhe_gene
chr16	56420905	56420905	A	G	SSC03082	within15kb_tss:SH3BP4:hhe_gene
chr18	46408705	46408705	C	T	SSC03082	fetal_enhancer
chr4	159150519	159150520	TA	T	SSC03082	fetal_enhancer
chr7	77535932	77535932	T	G	SSC03082	fetal_enhancer
chr16	54178297	54178297	C	T	SSC03085	fetal_enhancer
chr19	42249705	42249705	G	A	SSC03085	fetal_enhancer,within15kb_tss:AGAP1:hhe_gene
chr19	5223894	5223894	G	C	SSC03085	within15kb_tss:AGAP1:hhe_gene
chr2	206457686	206457686	C	T	SSC03085	fetal_enhancer
chr3	49353576	49353576	T	A	SSC03085	within15kb_tss:GBX2:hhe_gene
chr3	89097629	89097629	C	T	SSC03085	within15kb_tss:GBX2:mouseCHD_gene
chr4	15460669	15460669	T	G	SSC03085	within15kb_tss:COPS8:mouseCHD_gene
chr5	111729226	111729226	T	C	SSC03085	fetal_enhancer
chr5	150302042	150302042	G	C	SSC03085	fetal_enhancer
chr7	22943136	22943136	T	C	SSC03085	within15kb_tss:LRRFIP1:hhe_gene
chr7	36157461	36157461	G	A	SSC03085	within15kb_tss:LRRFIP1:multihitWES_gene
chr1	42921262	42921262	C	T	SSC03093	within15kb_tss:KLHL30:hhe_gene
chr10	48709920	48709920	T	C	SSC03093	fetal_enhancer
chr13	29068179	29068179	G	C	SSC03093	fetal_enhancer
chr2	60439791	60439791	G	A	SSC03093	fetal_enhancer
chr20	38956190	38956190	G	A	SSC03093	within15kb_tss:ILKAP:mouseCHD_gene
chr22	31393885	31393885	C	G	SSC03093	within15kb_tss:NDUFA10:hhe_gene
chr22	31393886	31393886	T	G	SSC03093	within15kb_tss:GPC1:hhe_gene
chr22	50289331	50289331	C	T	SSC03093	within15kb_tss:GPC1:hhe_gene
chr4	23371351	23371351	A	G	SSC03093	fetal_enhancer
chr5	95646924	95646924	G	C	SSC03093	fetal_enhancer
chr6	128645339	128645339	C	T	SSC03093	fetal_enhancer
chr6	93415882	93415882	A	T	SSC03093	fetal_enhancer,within15kb_tss:RNPEPL1:hhe_gene
chr8	130640536	130640536	G	A	SSC03093	fetal_enhancer
chr10	73378333	73378333	G	A	SSC03100	within15kb_tss:RNPEPL1:hhe_gene
chr11	740349	740349	C	T	SSC03100	within15kb_tss:RNPEPL1:hhe_gene
chr19	5963505	5963505	C	T	SSC03100	fetal_enhancer
chr4	183841544	183841544	A	G	SSC03100	fetal_enhancer
chr5	123422688	123422688	G	A	SSC03100	fetal_enhancer
chr1	164600329	164600329	G	T	SSC03103	fetal_enhancer
chr15	36928254	36928254	A	G	SSC03103	fetal_enhancer
chr19	46844454	46844454	T	C	SSC03103	within15kb_tss:PPP1R7:hhe_gene
chr20	36605921	36605921	C	T	SSC03103	fetal_enhancer
chr5	40846607	40846607	C	T	SSC03103	within15kb_tss:PPP1R7:hhe_gene
chr6	36744976	36744976	T	C	SSC03103	within15kb_tss:HDLBP:hhe_gene
chr1	9903478	9903478	G	A	SSC03120	fetal_enhancer
chr2	134119985	134119985	A	T	SSC03120	fetal_enhancer
chr2	237323093	237323093	A	G	SSC03120	fetal_enhancer
chr1	37704430	37704430	A	G	SSC03122	within15kb_tss:HDLBP:hhe_gene
chr11	61787268	61787268	G	A	SSC03122	fetal_enhancer,within15kb_tss:SEPT2:hhe_gene,hhe_gene
chr14	72789319	72789319	T	C	SSC03122	fetal_enhancer
chr16	67198680	67198680	C	G	SSC03122	within15kb_tss:SEPT2:hhe_gene
chr17	77445902	77445902	T	C	SSC03122	fetal_enhancer
chr19	14515795	14515795	G	T	SSC03122	within15kb_tss:STK25:hhe_gene,hhe_gene
chr22	37893521	37893521	A	G	SSC03122	within15kb_tss:THAP4:hhe_gene
chr3	123096226	123096230	TCTCA	T	SSC03122	fetal_enhancer
chrX	123961766	123961766	C	T	SSC03122	fetal_enhancer,within15kb_tss:THAP4:hhe_gene
chr1	65248040	65248040	T	C	SSC03127	fetal_enhancer
chr11	59961314	59961314	G	A	SSC03127	fetal_enhancer
chr13	30873214	30873214	G	A	SSC03127	fetal_enhancer
chr20	17939529	17939529	G	C	SSC03127	fetal_enhancer,within15kb_tss:THAP4:hhe_gene
chr3	76474131	76474131	T	C	SSC03127	nearest_gene_ ROBO2
chr4	73089825	73089825	A	G	SSC03127	within15kb_tss:DTYMK:hhe_gene
chr1	207996031	207996031	G	T	SSC03129	fetal_enhancer
chr4	150237660	150237660	T	C	SSC03129	fetal_enhancer
chr6	55814765	55814765	T	C	SSC03129	fetal_enhancer
chr11	64331196	64331196	T	C	SSC03130	within15kb_tss:DTYMK:hhe_gene,hhe_gene
chr14	72865588	72865588	G	C	SSC03130	fetal_enhancer
chr17	68021307	68021311	AGCAT	A	SSC03130	fetal_enhancer,within15kb_tss:DTYMK:hhe_gene
chr19	17143790	17143790	A	G	SSC03130	fetal_enhancer
chr2	202372483	202372484	AT	A	SSC03130	within15kb_tss:CRBN:mouseCHD_gene
chr4	147790182	147790182	C	G	SSC03130	fetal_enhancer
chr8	17788160	17788160	G	A	SSC03130	fetal_enhancer
chr11	71995878	71995878	G	A	SSC03145	fetal_enhancer,within15kb_tss:CRBN:hhe_gene
chr14	76959936	76959936	C	T	SSC03145	fetal_enhancer
chr3	141243707	141243707	C	T	SSC03145	fetal_enhancer
chr3	150083679	150083679	A	C	SSC03145	fetal_enhancer
chr5	42416373	42416373	A	T	SSC03145	within15kb_tss:ITPR1:hhe_gene
chr9	121324704	121324704	A	G	SSC03145	fetal_enhancer
chrX	117962830	117962830	T	A	SSC03145	within15kb_tss:ARL8B:hhe_gene
chr10	113273835	113273835	C	G	SSC03146	fetal_enhancer
chr12	12530891	12530891	T	A	SSC03146	fetal_enhancer
chr18	13549054	13549054	C	T	SSC03146	fetal_enhancer
chr5	137767163	137767163	A	C	SSC03146	within15kb_tss:ARL8B:hhe_gene
chr5	59038640	59038640	A	C	SSC03146	fetal_enhancer
chr6	12281418	12281418	G	T	SSC03146	within15kb_tss:CAV3:mouseCHD_gene
chr1	28456424	28456424	A	G	SSC03152	fetal_enhancer
chr16	1531921	1531921	A	C	SSC03152	fetal_enhancer,within15kb_tss:CAV3:omimCHD_gene,mouseCHD_gene
chr19	39418884	39418884	T	C	SSC03152	within15kb_tss:SETD5:hhe_gene,hhe_gene
chr3	65625478	65625478	T	A	SSC03152	fetal_enhancer
chr9	33037836	33037836	T	C	SSC03152	within15kb_tss:CAMK1:hhe_gene
chr1	11908253	11908253	T	C	SSC03154	fetal_enhancer
chr1	206670419	206670419	G	A	SSC03154	fetal_enhancer,within15kb_tss:ARPC4:hhe_gene
chr14	75013133	75013135	AGT	A	SSC03154	within15kb_tss:ARPC4:hhe_gene
chr19	2598777	2598777	C	A	SSC03154	fetal_enhancer
chr19	55106376	55106376	G	A	SSC03154	within15kb_tss:CRELD1:hhe_gene
chr2	160969182	160969182	T	C	SSC03154	fetal_enhancer
chr2	239245484	239245484	G	A	SSC03154	fetal_enhancer
chr2	63155184	63155184	T	G	SSC03154	within15kb_tss:CRELD1:mouseCHD_gene
chr4	1161793	1161793	G	A	SSC03154	within15kb_tss:EMC3:hhe_gene
chr9	131394088	131394088	G	T	SSC03154	fetal_enhancer
chr1	43232856	43232856	G	A	SSC03165	fetal_enhancer
chr12	53657895	53657899	T	TTTAG	SSC03165	fetal_enhancer
chr2	230701479	230701479	G	A	SSC03165	within15kb_tss:BRK1:hhe_gene
chr3	195886391	195886391	A	G	SSC03165	fetal_enhancer
chr3	49503526	49503526	G	A	SSC03165	fetal_enhancer
chr1	53951672	53951672	G	A	SSC03167	within15kb_tss:BRK1:hhe_gene
chr19	40361127	40361127	C	T	SSC03167	within15kb_tss:BRK1,VHL:hhe_gene
chr5	172321431	172321431	G	A	SSC03167	within15kb_tss:BRK1,VHL:hhe_gene,omimCHD_gene,mouseCHD_gene
chr6	158628778	158628778	G	T	SSC03167	fetal_enhancer,within15kb_tss:PPARG:hhe_gene
chr15	92032997	92032997	C	T	SSC03187	fetal_enhancer
chr16	4242177	4242177	A	C	SSC03187	within15kb_tss:PPARG:hhe_gene
chr3	183649017	183649019	GAC	G	SSC03187	within15kb_tss:PPARG:hhe_gene
chr4	181330750	181330750	G	A	SSC03187	fetal_enhancer
chr4	83458257	83458257	C	T	SSC03187	within15kb_tss:RAF1:hhe_gene
chr4	88274182	88274182	G	A	SSC03187	within15kb_tss:RAF1:hhe_gene
chr5	38555742	38555742	T	G	SSC03187	fetal_enhancer
chr9	33677335	33677335	C	T	SSC03187	fetal_enhancer
chr9	97983545	97983547	A	AAG	SSC03187	fetal_enhancer,within15kb_tss:RAF1:hhe_gene
chr12	93378612	93378612	G	A	SSC03194	within15kb_tss:CAND2:hhe_gene
chr17	76147604	76147604	G	A	SSC03194	within15kb_tss:RPL32:mouseCHD_gene
chr3	168092149	168092149	C	T	SSC03194	fetal_enhancer
chr12	6976750	6976750	A	G	SSC03197	within15kb_tss:RPL32:hhe_gene,hhe_gene
chr15	41919847	41919847	C	T	SSC03197	fetal_enhancer
chr19	18448582	18448582	A	G	SSC03197	within15kb_tss:RPL32:hhe_gene
chr5	175716274	175716274	G	A	SSC03197	fetal_enhancer
chr5	60940601	60940601	C	A	SSC03197	within15kb_tss:IQSEC1:hhe_gene
chr4	185578078	185578078	A	G	SSC03201	fetal_enhancer,within15kb_tss:IQSEC1:hhe_gene
chr8	140589186	140589186	G	A	SSC03201	fetal_enhancer
chr1	12604269	12604269	A	T	SSC03211	fetal_enhancer,within15kb_tss:FBLN2:mouseCHD_gene
chr1	81412817	81412817	A	G	SSC03211	fetal_enhancer
chr1	96414878	96414878	A	C	SSC03211	fetal_enhancer
chr12	123258524	123258524	G	A	SSC03211	within15kb_tss:CHCHD4:hhe_gene
chr14	58290471	58290475	AATCT	A	SSC03211	within15kb_tss:LSM3:hhe_gene
chr22	45153464	45153464	C	T	SSC03211	within15kb_tss:LSM3:hhe_gene
chr4	39188450	39188450	C	T	SSC03211	within15kb_tss:SLC6A6:omimCHD_gene
chr8	130065701	130065701	T	C	SSC03211	fetal_enhancer
chr10	11063435	11063435	A	C	SSC03240	fetal_enhancer
chr7	46457042	46457042	C	T	SSC03240	fetal_enhancer
chr1	54876515	54876515	G	A	SSC03243	within15kb_tss:GRIP2:hhe_gene
chr11	9362743	9362743	G	A	SSC03243	fetal_enhancer
chr13	50707243	50707243	C	T	SSC03243	fetal_enhancer
chr3	51386624	51386624	G	T	SSC03243	fetal_enhancer,within15kb_tss:NR2C2:hhe_gene
chr4	145940145	145940145	G	C	SSC03243	fetal_enhancer
chr6	34935320	34935320	C	G	SSC03243	fetal_enhancer
chr8	140799967	140799967	A	G	SSC03243	fetal_enhancer
chr1	21226875	21226875	G	A	SSC03246	within15kb_tss:MRPS25:hhe_gene,omimCHD_gene,mouseCHD_gene
chr11	43575571	43575571	G	A	SSC03246	fetal_enhancer
chr2	200378102	200378102	C	A	SSC03246	fetal_enhancer
chr2	235008567	235008567	C	T	SSC03246	fetal_enhancer
chr22	20072567	20072567	G	A	SSC03246	within15kb_tss:CAPN7:hhe_gene,mouseCHD_gene
chr12	6522761	6522761	G	T	SSC03254	within15kb_tss:CAPN7:hhe_gene
chr15	99564281	99564281	T	G	SSC03254	within15kb_tss:CAPN7:hhe_gene
chr16	49857988	49857988	C	G	SSC03254	fetal_enhancer
chr12	6540948	6540948	G	C	SSC03255	fetal_enhancer,within15kb_tss:RAB5A:hhe_gene
chr14	69727600	69727600	G	C	SSC03255	within15kb_tss:RAB5A:hhe_gene
chr17	42818557	42818557	A	G	SSC03255	within15kb_tss:TOP2B:hhe_gene,hhe_gene
chr18	76452102	76452102	A	G	SSC03255	fetal_enhancer
chr19	35771610	35771610	C	T	SSC03255	within15kb_tss:TOP2B:hhe_gene
chr2	40126892	40126892	C	A	SSC03255	fetal_enhancer
chr7	139030044	139030044	C	G	SSC03255	within15kb_tss:TOP2B:hhe_gene
chr1	215972129	215972129	T	C	SSC03259	fetal_enhancer
chr16	30927940	30927940	G	A	SSC03259	fetal_enhancer
chr17	42026337	42026337	C	T	SSC03259	within15kb_tss:TOP2B:hhe_gene
chr2	1730081	1730081	C	T	SSC03259	fetal_enhancer
chr20	44115272	44115272	G	A	SSC03259	fetal_enhancer
chr21	34531973	34531973	C	T	SSC03259	within15kb_tss:TOP2B:hhe_gene
chr3	12835019	12835019	A	G	SSC03259	within15kb_tss:RBMS3:hhe_gene
chr4	39289001	39289001	C	T	SSC03259	within15kb_tss:RBMS3:hhe_gene
chr5	168408119	168408120	CG	C	SSC03259	fetal_enhancer
chr16	29808004	29808004	T	C	SSC03271	within15kb_tss:RBMS3:hhe_gene
chr18	58055176	58055176	C	G	SSC03271	within15kb_tss:RBMS3:hhe_gene
chr10	128298109	128298109	C	G	SSC03288	fetal_enhancer
chr17	7892656	7892656	C	T	SSC03288	within15kb_tss:TGFBR2:hhe_gene
chr6	37243520	37243520	T	C	SSC03288	fetal_enhancer
chr7	121361223	121361223	G	T	SSC03288	within15kb_tss:TGFBR2:hhe_gene
chr9	134649814	134649814	A	C	SSC03288	within15kb_tss:TGFBR2:hhe_gene,omimCHD_gene
chr11	119894004	119894004	G	A	SSC03310	fetal_enhancer
chr19	44742159	44742159	G	A	SSC03310	fetal_enhancer
chr3	65372019	65372020	A	AT	SSC03310	within15kb_tss:STT3B:hhe_gene
chr5	892119	892119	C	G	SSC03310	fetal_enhancer
chr1	23420436	23420436	G	T	SSC03312	fetal_enhancer
chr11	27514526	27514526	C	T	SSC03312	within15kb_tss:DYNC1LI1:hhe_gene
chr15	66739944	66739944	T	C	SSC03312	fetal_enhancer
chr19	7210673	7210673	G	A	SSC03312	fetal_enhancer
chr7	47254530	47254530	G	C	SSC03312	fetal_enhancer
chr1	54700939	54700939	G	A	SSC03341	within15kb_tss:CRTAP,TMPPE:hhe_gene
chr12	94075417	94075417	A	T	SSC03341	fetal_enhancer
chr17	47652232	47652232	A	G	SSC03341	within15kb_tss:CRTAP,TMPPE:hhe_gene
chr19	49839190	49839191	AG	A	SSC03341	fetal_enhancer,within15kb_tss:CRTAP,TMPPE:hhe_gene
chr20	25550920	25550920	G	C	SSC03341	fetal_enhancer
chr3	119832172	119832172	A	G	SSC03341	within15kb_tss:CRTAP,TMPPE:hhe_gene
chr8	58063146	58063146	C	A	SSC03341	fetal_enhancer
chrX	155186366	155186366	T	A	SSC03341	within15kb_tss:UBP1:hhe_gene
chr1	54306346	54306346	C	T	SSC03362	fetal_enhancer
chr11	67489531	67489531	G	A	SSC03362	within15kb_tss:CLASP2:hhe_gene,mouseCHD_gene
chr12	12818688	12818688	C	T	SSC03362	within15kb_tss:PDCD6IP:hhe_gene
chr12	76376731	76376731	G	A	SSC03362	within15kb_tss:LRRFIP2:hhe_gene
chr16	289874	289874	G	C	SSC03362	within15kb_tss:ITGA9:mouseCHD_gene
chr16	4824113	4824113	G	T	SSC03362	within15kb_tss:CTDSPL:hhe_gene
chr22	24960930	24960930	A	G	SSC03362	within15kb_tss:ACAA1:hhe_gene
chr3	119288871	119288871	T	A	SSC03362	within15kb_tss:ACAA1:hhe_gene,omimCHD_gene
chr5	154689997	154689997	C	T	SSC03362	fetal_enhancer
chr9	136420704	136420704	C	T	SSC03362	within15kb_tss:ACAA1:hhe_gene
chr11	92706153	92706153	T	C	SSC03363	fetal_enhancer
chr14	68364807	68364807	T	C	SSC03363	fetal_enhancer
chr15	80071617	80071619	CTT	C	SSC03363	within15kb_tss:ACVR2B:hhe_gene
chr17	35147700	35147700	G	T	SSC03363	within15kb_tss:ACVR2B:hhe_gene
chr21	44025478	44025478	T	A	SSC03363	within15kb_tss:ACVR2B:mouseCHD_gene
chr3	122395514	122395514	A	T	SSC03363	within15kb_tss:SCN5A:hhe_gene
chr4	71235938	71235938	G	T	SSC03363	fetal_enhancer
chr1	28734429	28734429	G	T	SSC03367	within15kb_tss:SCN10A:hhe_gene
chr20	49975181	49975181	G	C	SSC03367	within15kb_tss:WDR48:mouseCHD_gene
chr3	53237261	53237261	G	A	SSC03367	within15kb_tss:RPSA:hhe_gene
chr4	15631252	15631252	A	C	SSC03367	within15kb_tss:RPSA:hhe_gene
chr8	20208464	20208464	T	C	SSC03367	within15kb_tss:EIF1B:hhe_gene
chr1	35267759	35267759	A	G	SSC03371	within15kb_tss:EIF1B:hhe_gene
chr11	33762917	33762917	G	T	SSC03371	within15kb_tss:EIF1B:hhe_gene
[truncated: 8,225 more rows]
