# Supplementary material for: Functional dissection of human cardiac enhancers and noncoding de novo variants in congenital heart disease
Source: Nat Genet. Author manuscript; Available in PMC 2024 Jul 2. (PMC11218660; doi:10.1038/s41588-024-01669-y)
Supplement: Supplemental Tables.1_7. [file NIHMS2001652-supplement-Supplemental_Tables_1_7_.xlsx]

## Sheet: SupplementaryTable1
Table S1. Candidate regions used to establish lentiMPRA platform. VISTA regions are active cardiac enhancers from the VISTA Enhancer Browser (https://enhancer.lbl.gov/)
Enh. NO.	Name	Flanking genes	chr(hg19)	start	end	Length (bp)
E1	OCT4 PE	POU5F1	chr6	31139552	31140053	502
E2	OCT4 DE	POU5F1	chr6	31140633	31141114	482
E3	SOX2 Enh	SOX2	chr3	181433685	181434154	470
E4	FGFR1 Enh	FGFR1	chr8	38297928	38298523	596
E5	hs2205-1 (VISTA)	GATA4	chr8	11596784	11599069	2286
E6	hs2205-2 (VISTA)	GATA4	chr8	11599070	11601556	2507
E7	hs2205 (VISTA)	GATA4	chr8	11596784	11601556	4773
E8	hs508 (VISTA)	GATA4	chr8	11604182	11604695	514
E9	hs503 (VISTA)	MEF2C	chr13	88548400	88550500	2101
E10	hs2330 (VISTA)	NGDN/MYH7	chr14	23911613	23912923	1311
E11	hs2177 (VISTA)	SCN5A	chr3	38619853	38622987	3135
E12	hs1675 (VISTA)	SSH2	chr17	27994702	27996874	2170
E13	hs502 (VISTA)	GATA6	chr18	19773983	19774532	550
E14	hs1670 (VISTA)	NGDN/MYH7	chr14	23906587	23908214	1626
E15	hs1760 (VISTA)	PDP2	chr16	66937076	66939560	2483
E16	hs2059 (VISTA)	DDC	chr7	50564242	50565706	1645
E17	hs2357 (VISTA)	PROX1	chr1	214280595	214282080	1486
E18	hs2414 (VISTA)	NFXL1	chr4	47826466	47828052	1587
E19	VEGFA Enh	VEGFA	chr6	43761599	43761985	387

## Sheet: SupplementaryTable2
Table S2. 24 candidate genomic regions with cardiac enhancer activity by MPRA and validated by individual reporter assay in iPSC-CMs.
No.	name	chr:start-end (hg19)	location	d24 rank	active	MPRA	FACS FC	gene	400bp_sequence
1	GBE1_Enh	chr3:82149507-82149907	Intron	1	1	2.18684	22.02	GBE1	CTTATTGGAAGGCgcattagttacatcttgctgtacagaaaactaaccaaaacttaatggcttaaaatggtatcagtatatttaattcacaattctgtggggttagaatttagggtatcacgctggtatgagctatgtttggttgatcatggctgaactcacagacctgtcagttcatgggttggctggagctgcttggctgatgtctgggatgtctgggatgactggaattcctctggacagggtttttcatgctccagcaggctagcctgaacttgttcCTAAATTGATGGCTTTATTTCCTCGATGTATACTAACGACATAATCCTACTCTTGCAGACTGAAGCACACAACTGAAATCTTTCTCATTAAAGAAATGTTTCCTGAAATATATGAATTA
2	PKP2_Enh1	chr12:33136295-33136695	DistalIntergenic	4	1	1.94621	13.5	PKP2	acaagcctctcattctaaagttcaccttaataaaaaaatcgcctaaatccaaagggcaccagcctaatggctaaggtcagtacgaccataaaccacaaataacatcttcaaccagaaacattccaaactcctccccgaccagagacatgctagcctcgagataacccacctccggccgggaagatgccagccccgagataacccctctccaagccagaaagatgtttgccccaagataacctcccttcctcccagagacattccaaccccgcgataaaacttctccctcacatagaaacattccaaccttgtaataagccccctcaccctaaaaccaatagatactcttggtctgtaagagaaagcgctcctgattgaaactggccagaagcccctctca
3	COL5A1_Enh	chr9:137494462-137494862	DistalIntergenic	8	1	1.76876	6.41	COL5A1	ACACCACATCTGGGATGAGCCCCAAACCTCAGTTGGCTTTGATGCTGCAACTTTTTCCAAACCCTGAGCATGATTCACAGCCCAGACCGGCAGTGGAATTTCTGCAAACAGAGCCGGGGGCTCCGTCTGCGCTCTTGAGAGGTCCGCAGCTCCCACCTTCGGAATGGCCCGAGAAAGAGACTGGGAACGCGCGAGCCACATTCTTCCTGGATGAAACACTGGCCTTATCAGGAGGAAGTAATGACAAATGGCCTGAGCAGCTCCCAGCCAGGGGGCTGGCTCTTCTTAAATTTGCTTAGATGGATTTTCTTTGATGAGCCCAGCAATTATGGGAACCCGCAGGCCTGCTCAAGGCCTGCATCATTGCCATTTCCTGACAAAGACTGGATCATCCGTCCTT
4	SALL1_Enh	chr16:51046302-51046702	DistalIntergenic	14	1	1.68655	10.74	SALL1	CATACTCCTTCAGTTTATTTTCCCATGGTCCAAGATGGGAGATACAATTTCTATACCTTAAAAAAATCTCATAATTGCACCCACCCTAGATTCTCCATCCCTGAGTAGCACCCCCAGTCACACAGGAACAAAGACCAGTCTGTTCTTGGCTAGACAGCCGAGCCAGGCCCAGTCACTGTGTGGTATGCGACCCTGACCGGCTGGCTGAATTCTTCAGCTGATAAGAAGGCTGCACCTCATTGCTAGGAGGGAGCGTGCAGATTAGGTGAGGAGATCTCCCTGTGGCTCACTCTGTCACTGCCCCCACAGGGAAGGGACCCCCAAGTTCCACAGGGTTTCCCCTTACTCTCCCCAAACCTCAGTTGTATTCTAATCATCCCTTAGTATCCAGGCTGTCTCT
5	PTPN1_Enh	chr20:49157407-49157807	Intron	15	1	1.64572	20.86	PTPN1	CTGCCACTGGGAATGCTGTGGATTATACTAGGTCTCTATCTGGCTTGTTTCAGGGCTCCATGTGAAAACCTTCTTGATATCCTAGCCATCCACCTGCTCAGTCCCTAGTTTGCAAGGAGGCTGTGGGGAGCCTAGATTCTGTGTCAGATAGAATGTACTACATTCCGTCTCAGGAATGTACCACATCAGAAAACAGTGCGACCTGCAGGAGAAGTAGAGGTGAAGAGGCACATTCTTCCGAGAAATGTTTCTCTCAACACCCAGCATTCCCTGGATATCAGCAGGAAATTACTCACTGCTAGAAAATGCCCCATGAGCCTTCTGTTAAGGAGGTCAAGGGAGAGAACAGAGAAAGTTCTCAAAGTTGACTTGGTCACTGGTACTTTCTTATGCGGTTCTT
6	COL1A2_Enh	chr7:93870775-93871175	DistalIntergenic	31	1	1.57245	2.7	COL1A2	CTGGAACCTTCGTGGAAGCAAGTCAAAGGAATTTGAAGGAAAAGCTGAAGGAATCACATGGAGCCATGCATGAAACAATGGGACCACCTAGTGTCATCTGAACTTTTCCACTAAAGGGCTTATCATCACCCAGTTTCCTCTTGCCTATGGTGTACGACTAGTGACTGAGTAGAGGGCTGGGTAGGAAAAAACATCCATTTCTATTTGGGATTTGGAGTTTGGGTGGAAGTAGAACAAGATAACAACTGTCACCAGGATCTATTACCTTCTGATAAGCTCTGGAAGGACCTGGTGCTCATCTGACTGTTCACAGATCCTTTTTATCAAGACTGTTATTCAGCTAATCCAGATGTCCTACTGAAACTGATTATTTTTTTCAACCTAGTGTCTTCTTTTGGTC
7	NR2F2_Enh	chr15:96808175-96808575	Downstream(1-2kb)	73	1	1.36491	8.27	NR2F2	CGTGAATGCCTCCTCCAATAACTTGTCCAGTAATTGGTATATTGATTGCTAATGTCATCATGTTTTAGTATATATAAACCCCTCACTCTATTACACAGCCCCCAACAATCCAAAAAGTCATTGTTTATTCATTGTGACTCCCAAACTGGCCCTTGTCAGCTCCTGCTGGAGAGCTTGCTGATAAAAATCAGCAGATGATTGGACGCACACATTCTTAACATGACTGACCCATGACATCTCAGAGGGCAGCTCGAGAGCCTGTCATTACAGTACAATACATTTCTTTCTTCTTTCTTATCTAGCCCAGATGACTTCGAGATTTTTATTAACTCATTAATGACTGAAGATGTCATTAGAACCAGTGGGAAGGGTTATTTTTCTGTCTCTCTCTCTCTCTCTT
8	TGFBR1_Enh	chr9:101837589-101837989	DistalIntergenic	79	1	1.35234	16.34	TGFBR1	GTGTCTTCCAATCTGCCTGGCTTCTCTGCCTGTCTTCAGGCACAGGGCTGGGACTCAATGTATACATAGCAGTACAGCTCTGCCTGCTgttggtaaatatccgttgtcccacgaccccgaatgtctggactatcctggccctctgctcctgcccttcataatccaacaagtaaaatgttatcatctggctcattagcggcTGCTGACAAGAGGGCTGAATTCCTTCTGATAGACAGGCACACATGCCACAGCGACTGTTTAGTCATCTCATCATCCCCCTGCATGAGCCTGCTGGGGGCCCTGAGTTCCAAGAAGGACCCAGAGCACCCTGTTATCTGATATGTTTGTGGGAGGAAATTGCCTCCCTCTCCTCTCCTTCCAAACTTGTGCCTTTTCCTCT
9	NOTCH2_Enh	chr1:120557155-120557555	Intron	114	1	1.24215	4.11	NOTCH2	CCTCCTAATGGAACTAGAAAACATTCCATTTGAAGGATACCCCTACAGTTTCCTCTCACTTAAGCAGATGAAAACCAGACCCCAACCCTCACATCTCACTAGCAGCCTGGATTAGTTTACATGTAGCCACTTTACAGATTTCAACGAAGCTGGGATCTGAATAGCAATTCCAATCTATCTGGCAATGGCTGCAGTTCAGGATCAGTCTCCCTAGTAATACAGGACAGAAAAATTTGTTCTTTCACGTTTCCTAAGTGAATAGCCACTCGTCTACAGAAAAGCTTAAAACAGTGTAGCAGCTTGTGTCAGCTCCAAGATGACTGAAGTCTGAGCAGGAAATAAGCCCCTTTTCCAAATAAAAGCCAGTGTTCTCTCCCCTTGTTTTCTCCACCGAATGTTC
10	SHROOM3_Enh	chr4:77586893-77587293	Intron	142	1	1.16502	3.56	SHROOM3	ACAGTTGTTTTGAGAAACAGATTCAAGTTGATGGAGCTAGGACCTGGCTTGCATCCTTTTTTTGTAGCATAAAATTCAAAACCTCTCTCTCCTGTTTACTGGTATATGTCTAATCTTTCTCTCTGCCATCAGGCGTGACATCCTGACCCCACGCCATACCTTCATTCCCTGATAAGCGCTGCCCTGGTAAGTTCCACTGCATCAGTGCTGACCTACCTGACCTGGCATACTACAGAAATCTTTAAGTGCATTAGGACGTTCCAGCTGAACACTTTTATCACAAAAGCAAACAAGACTGGGTCACCCTTAGGACCCCTATGGATTACTGGGAAAAAAAGAAAATTTTATGAGGAAAATCTGGGGTTAAAGTGTTGTTGACTTACGGTGGTACCTCTAAAAT
11	JARID2_Enh1	chr6:15036948-15037348	DistalIntergenic	405	1	0.72456	4.13174	JARID2	AAGAGGTATAGGCGTGGACTGCAGCGCAATGAGCCAGAGGAATGCCTGGACTGGATATTCAACTCAGAGTGACATTTTCACAACTCTGGTCATGAGGCTTGAAGTGACAAACTGCAAGATCAGGATGACTGCTCCCAGATAAGAGTCTGCCCCTGGTGAGCAGCCATCAGGCAGCTGACAGGGAGCACAGAACAGGGATTATGTACTCGAGTGACAGCCTGGCGTGGTGACCTGGCTTCCTGCCAGGGCCAACCTCCCTGTTGGCTAAATGACCCAGGGCATTCTCCCCCACAGCAGCGGAATCTTCCAGAGCCTCCTTAACCAGCCTGTTTGCTCCTACCACCACCTTGTGCGTGAGATTATGCTGGGCGTGACACAGTGATGACACCGTTGCTTGCTC
12	RBM20_Enh1	chr10:112444998-112445398	Intron	537	1	0.509834	11.7202	RBM20	ATTTTATTCCATAAGTGCTCAGCGCGTTTCATGTAACTCCTGGAGGCCTCTGAGATAAGAGTGGAAAAGTGCCCTGTGCCCTTCTGAGTGGTGGGTGATCTATTTTCGACTTGGAGACTGGTGACAAAGCTGTCTTCTGTCAGGTCAGACTCGCAGGGACTTTCTTGTTTTCTGTTCCTCTGTTGACAGCTGTGCCTGTGTTCAGAATGGTCATGGGGTAGCTGGAAGATAGCTCTGGCATTTAAACACCTAGATAGGAAGGAGACGATGGAATGTATTTTTCTTTGCTATTTTGGTTAGCAAGTCCCTAGTAGTCCATACTGAGAGGGGAAGAAGCAGAGAGACCTTTGGGAGGGCGGGCAGGAAAAGATGTCCAACTTCAGGTTTAGAAGGCACAGAG
13	MEF2C_Enh	chr5:88609588-88609988	DistalIntergenic	550	1	0.490643	5.8601	MEF2C	TAAACCAAACGCTCTTGAACTCTAGAATTCAGTTTGCTCTTCAGAGAGACTGAATATAATGCACTTCAGAATGCCTGTGTAACTGAACACATAGTGACCACCTGGGCTCCTATCCTTTTCTCAAGAATGGGGGTAGAGGCTGCTCAGGCTTCATTCTGAGGCTCTGTTGTTACTGCCACTATAATTAGAACCAGGGGGACTTCCAGTTATGACTCATCCTAACCCTAGCTCACTGGATATGGTCAGAACCCATTAGGCTGAAGAACATAGCAAGTCAAATCCTTACTTGACTCACCCCTTTTGGCTCCTACTGAAGGTAGTGCATTATCTTCTCTAGTGTCTAATCTCACCATTGGTCTTTTCTTCCTCTTTCCACCCACAAAGTGCAACGTGAGCTGTA
14	PKP2_Enh2	chr12:33013177-33013577	Intron	701	1	0.288908	2.26726	PKP2	agagctgaacagaaacagaactcctgagatgtgcagaggacctgcctgctagtattcagtagagtattaattagtacatgtggtatgaggaaactgtctgaggccagggaaataatcatccaaaaggatttaagggaacagctcctcatgttcacacaggcctaggaacaatgactattcttatcagccagccagaaaaatctcaaaaattcctgctacattagatagagttctcagaagtgtcttgccttaagaagcagggattaattatctctagaataaatgctgctctggttccacttaacaaatcttaaaagtagaatttgagggcaaggagagggaaagcattaggacaaatacctaatgcacgcggggcttaaaacctagatgacaggttgat
15	JAG1_Enh1	chr20:10767281-10767681	DistalIntergenic	734	1	0.244034	2.42939	JAG1	AATATTGAAACAAGCATTGATATTAGTAATAAGGATGATAAAAGAATATTCAGTTATTTAGTTGAAATAAAACAAATTTGCAGCACAAATTTGAATTAATGAGAACATATTTCTGTGCCTTATTCCTAGTAGTCTAAGGCCTTTTTATTCAAGGACATTCAGCTTCACTGGATGTTATTTAGTTGTTCACATGTCCCTGTGAGGTCAAGATAAGACAGATAGCCGTTATCTACTGTTAGCTGTCACATGGAGAAGAAACAGACTTTCAAGGTACAAGAATTGAAGCATGTGTAGGAAGCAGAGAGGTGTCTCATCATTGCTTCAATCTTTCACTGTCACACTCTCCATCATAAGGTCAGCTGTTGAAGTTTGTAGGTGTCATGATACAGGTACAGCCTGA
16	SOX11_Enh	chr2:5906817-5907217	DistalIntergenic	876	1	0.0881536	2.43041	SOX11	CTTAAAGTTAAGATGAATTCATCAACTGACAAAAATTGTCTTTTCTTCCTGAGACTTTCTGCTGCTACATTACTTTGCATGAGTTATACTTATTTCATCACTGCTATTAACATTCTGGTTTCTGCCATTCCTGAACAGCTCAAAGCATTATGTCATTACCCTTGCATAGCCTCTGGTATGAGCTAATCAATAGAGAGATGTTTGTAACTAAGAGCGATGAAGAAATGTTGAGGAGGTGCATGAGGTTATCTCCTACCTTCTGATTCTGCTCTGATTCCCAGGAGAAATGATTTTTATCCCATCCACCCTGACATGACTAACCTACAGTCCTGGCCACGCATACTCACAATAGAACAGAGGGACAGGGAACAGCTTTCTCAGGTACCCTTTCCTCTTGTGA
17	JARID2_Enh2	chr6:15409469-15409869	Intron	916	1	0.0417117	0.664321	JARID2	attggtggaaggactagaagagcaaaaatcaaggggccactccgtatttttggcttcaagatcaagcaccgtaaaactgCAGATGCTGTGCTAGCAGTGCTGCTCCTGCCCAGTTCTGGTTGCCTTCGAGGGTTGTGACTAGATAGTGGACAGCGGGTCTAGTTGCTGTGGACATGTCTTATCAGTGGAAGCTTCTTGTTGGCAGAACCTACATTGATGTAAGGGACTCTGAGGCTTTGTTATTCACCCGTTTCCCTATAGTGTGACCTTACTGCTGGttagaatacttccatatcagttagtacacagctgctttttagagcccccaagggccTGCAGCTTCTTTCCATATTTTGGTTACTAAAAGCACATCCATGAGCACCAAGACTCCCCTGCTTAT
18	JAG1_Enh2	chr20:10699331-10699731	DistalIntergenic	1301	0	-0.352692	2.21118	JAG1	CCATTAAAGAAATTTCAGATGGCTGCAAAGCTGTGAGAGTCCAGGTATAGGGTGATGAAGCCCTGGTTAGGAGGTTGATTTATTGGCTGGCTTAACCCATGCGTTACTTGGAACCTGTGGAGCAGTAGTCTGGGTCAAACCTGGGTGCCCTGCACCATCCTCAGAGAGGGAAGCAGTGATGAGATTAAACCCAGGAAGGAATACATTCCCCATCCTTTAAGTGTTGCATTCCGGGGGTTGACAGCTGGCTATATATCTTCTCTTAGTAGCCTGGAATATCTGCAGTGGCTGAACGTCACCATCTCATATGAAGCATGTGAAGGCATGTTAGTTCTTCAGGCAAACTCTCCCAACCAAATAGTGTTGATTGGTGAACCATGAGATTTCAAGTGTGCAAGCT
19	RBM20_Enh2	chr10:112477558-112477958	Intron	1521	0	-0.549405	0.656674	RBM20	aaagggatcttcctcactcactggagtgggcaggtgacccaaagcgctccattgcactggccccactcactgtgcgagggaggagcctcattctcaagcaaccccagttagcatttctcctgggactagtgcatggagagaaacaatcccttttgcacatgggctgcctagaaagaatgtgagtctggggcttcgggcatctgttctgtttgacatgtggcaatatcctttgagaatgaagaaaaacagacaagcagcctgagagctagggcgggggacagaggcttggccacatggcttccacccttgcatgcagtgggcctggagtcagcaccacccctgacttcccaaggacagaagccagcacttcccctttttgtttcagcaactttgggttggg
20	PKP2_Enh3	chr12:33034576-33034976	Intron	1588	0	-0.5997	0.359947	PKP2	TCATATTATTATTGTTATTATTAttttttcagacggagtttcgctcttgttgcccaggctggagtgcaatggcacgatctcggctcactgcaacctctgcctcctgggttcaaggaattctcctgcctcagcctcTGTGAGCCACCGTGTCTGGCCTCATATTATTATTTTATGTTGGCTGAGGCTCGCGCCTAGGCTAACCCTTTATCCTCTACTCTGCACTCCTTCTCTCCTCCCCAGGCCACTAGGGAGGTAGGCCTGCAAGGGCCAGGCTGCTGTGGGAAAGGAGGCTAGCAGGCCAGGTACAGGGAACATAAAAAGGTTCTAATCCTGAAGAGTCCGGGGGCCAGAGTACCCTCAGCACTGGGAATATGCAGAAAGGGGAAGGGTTCGGGGTAGA
21	BMP10_Enh	chr2:69081145-69081545	DistalIntergenic	1640	0	-0.640171	0.620475	BMP10	CATATGGAAATCTCTCGTTCTGCTGCTGAATTTTCATATTTGGTCTTTGTTTGTCAAGCCAGTTAAGGAAAGTCACTTCCTCAAGTGACAGCTGTGGATCCAAAAACATCTACCAAAGATAAGCAGTTGTCATGGCAAAAAACAACAAACCTAAAGGTGATAGATCATGGGACTCGGTTACTGTACTTGCTGTGTAAATCCGCACTGCCTTCACCCTTTACTTAACTCCACACGCAGCTTTTCAACACCATGCCCTGGGATGTGTCAAAAGCACTTTGCTTCTCACTTTGCAACTCCTCAAGCAAATAACATTCTGCTGCATCATGTGGACCTCTACTTATTAAATAATATTTCTTGGCAGCATTTATTTATTAAAATCTGGCTTTTGTTCAAGTATATT
22	RBM20_Enh3	chr10:112389543-112389943	DistalIntergenic	1796	0	-0.787433	0.914143	RBM20	ACTTTGTAATTGAAGCTATGATTGACTCTCCCATGCAGCATGAATGAAACAGAGAAAGTTGACACTGTGCCAACAGGTGCAAAAGAAGCTGCTGGACTTTTAAAACAAAAGGACTCCAAATACACCCAACTGTTTACATTTAGCATGAGTGGTCCCTGATCCAACTTCTGTCTGTGTATTCTCAGAGGGAGTGGGTAGAACACACAGAGGCAAGGAATGCGTGCTATTTCTGGAGCCAGAAAGCAACACATCCAGCAGCAGGAATAACCTTCGTGGTGCTGATCAGTTGCTATGACTCTGTAGATGCAGAATTTAACCAGCCAAGACCTGTGTTTTTCTTAGCCTGGGGATAGAGTCAAAGAAAGGCTCATGTCATTCGGAACCAAACTGCCAATACTAA
23	JARID2_Enh3	chr6:15421129-15421529	Intron	1944	0	-0.905548	0.583767	JARID2	gcttttacaatttggatactgttcctgctaatcctttctggaaatactttctcttgggtagcttcctaacacaaatgtgcttgttagtactcagcggaagacatgaggagcgcctttggcagattccattgttgtctgtgtggctctggcctctgctgtgctctgccttacacattatatcaccttggcctccccttgtgtttctcaaccccggctctgcttgccctttccgtaactgctgcagcctggacattctctcagggcagtgagctggagggatcatttgttttccatccgtcagggatcacagtatgttgctatatggtggccgttgttttgtgtggatttttagttctttcagacaggcaagaggtataaatcctgtctagcttcactaaaa
24	JAG1_Enh3	chr20:10539348-10539748	Intron	2312	0	-1.30193	1.02427	JAG1	AGCGAGCACAGCCCGTTAGCCTAGAGATGCCCTCTGCATCTCTGTCTTGAGCACTGATTTTAACTTGTTCTTCTTATCTGCCCCTCAAAGGTAGCTGAGAAGTTTTCTTTTCTTGCATTGTTGTGGTTCTGAAGAGAAAGCTTCATGACGTGTGGTGTGGTCGGTTACTGGTGTCTATCACACTGCACTTGGTCTACCTTGCATTCGTCAAACTGACTCACAGAAGGAAAGCCCCACAGCTAGAGGGAGAAAGTTTGTGTGTATGAGCCTTTGCTTTATTTTTGTCATGCTATTTTTAGTTTTAGCCTTATAGGGCATTTATAGCCAAATTTTAGCAATCCTTGTTTCCATGTATGTCTTTCACATATTTTCTAGCCCAGTCATAGTTGAACTCTGCATG

## Sheet: SupplementaryTable3
Table S3. DNVs detected by WGS of CHD Trios
	Total DNVs	Probands	Median DNVs	1st quartile	3rd quartile
WGS Cohort, n=750
All DNVs	57154	750	76	64	87
All ncDNVs	52338	750	70	59	79
MPRA ncDNVs	6590	750	8	6	11
MPRA-DA	189	170	1	1	1
MPRA-IA	214	183	1	1	1
Left Outflow Obstruction, n=215
All DNVs	16392	215	76	64	88
All ncDNVs	14982	215	69	59	81
MPRA ncDNVs	1857	215	9	6	11
MPRA-DA	53	50	1	1	1
MPRA-IA	60	55	1	1	1
Right Outflow Obstruction, n=18
All DNVs	1446	18	83	71	89
All ncDNVs	1318	18	73	65	80
MPRA ncDNVs	165	18	9	7	11
MPRA-DA	9	9	1	1	1
MPRA-IA	5	4	1	1	1
Conotruncal CHD, n=295
All DNVs	22313	295	77	63	86
All ncDNVs	20562	295	70	59	79
MPRA ncDNVs	2608	295	8	6	11
MPRA-DA	87	75	1	1	1
MPRA-IA	82	66	1	1	1
Other CHD, n=222
All ncDNVs	17003	222	75	66	86
MPRA ncDNVs	15476	222	69	60	78
MPRA DNVs	1960	222	8	6	11
MPRA-DA	40	36	1	1	1
MPRA-IA	67	58	1	1	1

## Sheet: SupplementaryTable4
Table S4. Summary of 15 CHD ncDNVs tested by knockin at the endogenous locus. Knockin of 15 CHD-associated ncDNVs into iPSCs. 7 regions decreased MPRA activity, 3 increated activity, and 5 had no effect on activity.
DNVs (hg38)	Type	KI efficiency % (#)	# cell lines	Adjacent CHD gene (distance to TSS)	DNV effect on CHD gene
1-04445:chrX:40475263:C:T	MPRA-DA	33% (24)	5	BCOR (-377860	Down
1-09786:chr4:39182259:G:A	MPRA-DA	21% (24)	3	WDR19 (-145	NC
1-01557:chr9:99107879:G:A	MPRA-DA	17% (24)	2	TGFBR1 (+2729	NC
1-01913:chr17:4986336:G:C	MPRA-DA	50% (24)	2	CAMTA2 (+776	NC
1-04975:chr17:47867409:T:C	MPRA-DA	21% (24)	3	SP2 (-28741	NC
1-04502:chr17:12121771:T:C	MPRA-DA	4% (48)	2	MYOCD (-544218	Down
1-07278:chr7:156383623:A:G	MPRA-DA	13% (48)	3	SHH (-571350)	NC
1-01982:chr5:65051269:C:T	MPRA-IA	54% (24)	3	ADAMTS6 (+430651	Up
1-01892:chr12:51871343:C:G	MPRA-IA	21% (24)	3	ACVRL1 (-35128	Up (GALNT6)
1-09585:chr16:1453708:C:A	MPRA-IA	17% (24)	2	CCDC154 (-9219)	NC
1-00150:chr10:27776816:C:CATTCT	MPRA-NC	42% (24)	2	ARMC4 (+222230)	-
1-06149:chr12:30969905:G:A	MPRA-NC	17% (24)	2	DDX11 (-103989)	-
1-04112:chr18:34632452:C:A	MPRA-NC	21% (24)	2	DTNA (+39113)	-
1-07593:chr11:72713031:G:A	MPRA-NC	25% (24)	2	PDE2A (-38578)	-
1-06284:chr17:72107844:C:T	MPRA-NC	29% (24)	1	SOX9 (-13176)	-

## Sheet: SupplementaryTable5
Table S5. Oligonucleotides used in this study. The HDR templates were the same sequence as the 171 nt ALT sequence used in the MPRA. ALT variant is indicated in red. sgRNAs were selected to overlap the ALT variant.
CRISPR
Name	Description	Sequence
BCOR ncDNV KI	sgRNA	ATTCTTCAGTTATTGCTGTC
	HDR template	TATAATGCAAGCCCGACAGTCGCCTCAGCTGGCCTCACGGAGGGCTCTGTGTTTGGCGGAGGGCTCTGTATATGGCAGATGCGCTTGACAGCAATAACTGAAGAATGACCCTGAGAATGACCATGTGGTCTAAGAAGAGTGTGTATTCCAAGTCCCAAGCTAAGTAATCCC
	KI genotyping-F	AGATGCTGAGACTGAGAGTAGCAG
	KI genotyping-R	CTGTATGGCCTGCATTCCAAGGGAT
WDR19 ncDNV KI	sgRNA	TGATTGGATGAGATTCGTCC
	HDR template	CCTTTGGCCAGCACTGACATCTTAGTCATCGCGGTCCAAAATTTACGCACGCGCCTTTGAGGGCTCACAGAGCCCGTCTCTCCCAGACGAATCTCATCCAATCAGAGCCAGCCAGGAAGCCGAGGCTCAGCAAGGCCTCGCGACGCCCAACTTCCCAGGGTTAGCGTCTCT
	KI genotyping-F	TTTCCTTCAGCTTCTCGGCG
	KI genotyping-R	CGAGTGCTAATTGAAAGGCGG
TGFBR1 ncDNV KI	sgRNA	TCTCGCACTCCCAAAAAAAG
	HDR template	ACCTTCGAGCAATTTCTCTTTCTCACTGACTCCTGACTGTTCAGCCTTTTCACTACACATTTAGTTTTGCCCCTTTTTTTGGGAATGCGAGAAGTTCTCAGCCCTGACTTCCTGTGCTGGTTTAGTTCTTGAATTCTTTGTCTTCCAGAACTCTGCAACACTTAACAGTTT
	KI genotyping-F	TTGGGGCCATCTCTGAGTATCC
	KI genotyping-R	AGAGTTAAGTAGCAGCACAGGC
CAMTA2 ncDNV KI	sgRNA	CTACCTCATACTTCTCATCC
	HDR template	CCGGCCTGAGGGGCCGGGGGGAGGGGGAGTCTGTGCTGGGAAGGGAGAGAACAAGGTCATGGCAGAAGCCCCCACATTAATCCACGATGAGAAGTATGAGGTAGGGAGTGGGTATAGAACTGGGTCATAGTATCTGGGAAGGATGAGGAAAGGGAGGGAGGGGCTGACTGT
	KI genotyping-F	CTTGGTATTCATGGTGAGGGCT
	KI genotyping-R	AACCCATTTCTTCCTGCTCACT
SP2 ncDNV KI	sgRNA	TATCTAAGAATTCTGACAGT
	HDR template	GAGTGGAGAAACCATCATGTCAGTGACCCTGACTTGAGGATCCAGGGTCCTGGTTGTCAATTCTTCGTGTCTATCTAAGAATTCCGACAGTGGGAGGGCAGGGCCCTGGCTAGGCCTGAAATACCTCTAGAGGACTTGGGTTAGACACCAAAACTTATTTGCTTTTTGGTG
	KI genotyping-F	ACATTTCCCAGAGACAGGCG
	KI genotyping-R	AAGTGGTGGTCTACCCTTGC
MYOCD ncDNV KI	sgRNA	ACATGCATACTTCATGTATG
	HDR template	TGTTTTCAGAAGGTCTCGCATTCTTATAATATCTGATTGTTCCCTCATGATTAGATTCAGACTACAACTATTTTTAGACATGCACACTTCATGTATGAGGAGTGTTTTTTATTGCATAACATTGCAAAGCACATAATGGTTACTATTTGTAATGTTTACAGACATGCCTTT
	KI genotyping-F	TGACATTGGCGGTTTTGGAA
	KI genotyping-R	ATTCTGCAACTGTTTTAACTGC
SHH ncDNV KI	sgRNA	TTATCTCTGAAGTGCACTGC
	HDR template	TTGGCCAAATTAAAAGATGCATAGAAGGCTGAGGTCTGCTTTTCTTGAATTCTTGCCGATAGACCAGCAGTGCACTTCAGAGATGAGAGCCACGAAGCTCAGAAGACATGGAGATGCAGAAGCATGTTTGGAATTCAGAATGACTATAGAGATTATGGAATGTGTGTCATT
	KI genotyping-F	CAGGTACCGGCATTTAATGGGA
	KI genotyping-R	TTATCTTTTCCAAGGAAGCCGC
ADAMTS6 ncDNV KI	sgRNA	ATGCATCTGCTTGCTTCACT
	HDR template	TTTGGGCTGGCTGCCTTTATGGCAGCGGTGTCAGGCCAAGAGGTTGTAAACATGCCATCCTCTGGAATGCATCTGCTTGCTTCATTTGGCAGATTCCTCAAGAGTTGGATGAACTCCAGCCAATGTCTGAGTCTCTGTATCCCATGTGGGGCCCCATGAGAATATGTCTTG
	KI genotyping-F	CCTCGGGCTCATTAGTACC
	KI genotyping-R	TCAGACCAGTACTAGAGTTGGGA
ACVRL1 ncDNV KI	sgRNA	GGCAAGATCACCCCTCTGGT
	HDR template	TTGAGCCTCAGCCCACGCCCATATTCTGAGTCCCCACAGCACTTGGAGTGGTGCGGAGGGTGGTTCCTGGTTCAGTTCTGCTACGCACCAGAGGGGTGATCTTGCCCACCAGAGGGCAACCGTTTACCCTCTTGAGACCACATTAGCAAAATGGTGGGGGAGGCGTACATA
	KI genotyping-F	GAAAGCTCAGCATGGGGGTC
	KI genotyping-R	CACCCTTTCATCAGCAAGCC
CCDC154 ncDNV KI	sgRNA	GTATGCAGCGTCCTTCCTGA
	HDR template	CTCCTAGCCTTGGGCTAGTCCGTCACCCTCCAGGCCCCGGGACACATCTCTGACCAGCTCCACCGGGGAAACCATCAGGAAGGAAGCTGCATACACAGCCTTTCTTTCGGCTGTGGCCTAGGAGTGTAAACCCCATTCCACCACGTCCGCTTTCAAAGGGCCTGTGTGGCC
	KI genotyping-F	AGGCGGTGAAGGTTGGGCATG
	KI genotyping-R	CATTGCATATCGCGTTGGCAG
PDE2A ncDNV KI	sgRNA	CGTGACTCCTGACCCCCGTA
	HDR template	CATACAGCCAGGGCCTGGGGGAGCCACACCAGAGCCCCGACCCCTGGCCCAGAGCGCTGTGGCTACACGTGACTCCTGACCCCCATATGGCAAGAGAGTGAGGTGGGGGAAGGGGAAGCCTCCCGGGAAATGGCTGCCCACTCTCTGTCTGGTAGTCCTCAGGGTCTGACA
	KI genotyping-F	ACAGGACACGAGTTCCTAACAC
	KI genotyping-R	AGAGTGATGACCAAGAAGGTGG
DTNA ncDNV KI	sgRNA	CACTAGGGAACTGTTAAATA
	HDR template	GCATTTCAGCTCTTTCAAATGTGGTGGCTGCAAATGATGCTGCTGTGCTTTGTTGTAGGTTTCTATATAACGCTGGGCATGGTGACTTATTTAACAGTTCCCTAGTGCTATTTTGGAAAAGCCCTCTGCAGAAAATGCCAGAACACAGCTTGAACTCTTGTCCCCTGTCAG
	KI genotyping-F	AGGGGAGGATCATTTAGCAAGC
	KI genotyping-R	CCGGTAAAGGGCTGAATGATTTC
DDX11 ncDNV KI	sgRNA	ACAAATTTAAACTGCCCGCA
	HDR template	GGAAAAAGGGACTCTGACCCAGTTCTAGGCTTAGAGTCTAGTGAGGAACATGAGGCGCCTGTATTAAAAGGCAAAGGACCATGCAGGCAGTTTAAATTTGTATTGGATTTGGTCAGAGGCTCTGACCTCTCTGGGCTTTCCCTAACTTCCAGGCTGCCCTGTTCCCTGGAG
	KI genotyping-F	TGCATTGATGGGACTGCCTAAT
	KI genotyping-R	GACCAATTGCTACTTCCTCCCA
ARMC4 ncDNV KI	sgRNA	AGAATGTTGATAACGTGAAC
	HDR template	TGATGACCGAGAAGGCAAAAGGTGTTATCTAATGAACTTGTGGCACTGGCAAGGAGATTCTGAATCAGAATGTTGATAACATTCTGTGAACAGGCTGCAATTCTCAGCATTTGAAAAAGTGCCACAAGAGATAAGCTCAGAAAAGAATTGGCCAGTTTTCAAGCAAAATTG
	KI genotyping-F	TGCCCTACATATGTCTGCCTGACGA
	KI genotyping-R	GACGAGTTTGCGCCTGGATTGTGTCAT
SOX9 ncDNV KI	sgRNA	ATTTCTTGAACGGCTAGGAG
	HDR template	CACTGCCTGACATGCTGAATTAAGAATGAAGTTGCCCTTGGGTTGGTAAATTTGGGTAGTCGGATAGCACGCAGCCAGGCCTCTTCTAGCCGTTCAAGAAATGTTTGTGGAATGAATGTGCACTGCTTGTTTAAAGAGCACGCTGTCATTGTTAGAACACACTGGACGCTT
	KI genotyping-F	AAAGGGCTACACAGACAAGGG
	KI genotyping-R	AAATGTTAAAACTCCTGCCTTGGG
COL5A1 Enh CRISPRi	sgRNA	ATAAGGCCAGTGTTTCATCC
TGFBR1 Enh CRISPRi	sgRNA	CTGAATTCCTTCTGATAGAC
Gene Expression
COL5A1	qPCR-For	GGAGATGATGGTCCCAAAGGCA
	qPCR-Rev	CCATCATCTCCTTTGTCACCAGG
TGFBR1	qPCR-For	GACAACGTCAGGTTCTGGCTCA
	qPCR-Rev	CCGCCACTTTCCTCTCCAAACT
ADAMTS6	qPCR-For	GTGATCCTGACAGTAAGCCACC
	qPCR-Rev	CCACCATCACAAGTCTTGCTGC
CWC27	qPCR-For	ACGGGAACTCTTAGCAGCAAAAC
	qPCR-Rev	TTCGGCAACAGCACCATCTGGA
BCOR	qPCR-For	TGTCTACCCGCTGCTTACTGTG
	qPCR-Rev	TCTCGGAGTCTTTGGTTGCTGG
ATP6AP2	qPCR-For	ATCCCAGACGTGGCTGCATTGT
	qPCR-Rev	GTAGAGCCAGTTTGTTCACTCCC
MYOCD	qPCR-For	GCAACACCGATTCAGCTACCTAG
	qPCR-Rev	GGTATTGCTCAGTGGCGTTGAAG
MAP2K4	qPCR-For	GCTCTGTGACTTCGGCATCAGT
	qPCR-Rev	CTCCAGACATCAGAGCGGACAT
ZNF18	qPCR-For	GATCCCAAGACCCACCTGCATA
	qPCR-Rev	GCTCATCCTCAGTGAAGAAGCC
ARHGAP44	qPCR-For	AGCCAAGTTGGTGCTGGACATG
	qPCR-Rev	GCAAATCTCCACTCTGTTGGCAG
FIGNL2	qPCR-For	GAGCCCTTTGAAAAGTTCCCGG
	qPCR-Rev	CAGTCCACCATCTTGCTCGTCA
ACVRL1	qPCR-For	GCGACTTCAAGAGCCGCAATGT
	qPCR-Rev	TAATCGCTGCCCTGTGAGTGCA
SLC4A8	qPCR-For	GACGGCGTCCTCAGCTATC
	qPCR-Rev	GCATCCGAACTCCCACATACA
GALNT6	qPCR-For	ACAACGAAGCCTGGTCCACACT
	qPCR-Rev	TCACGTACTGCTCCAGCTTCTC
ACVR1B	qPCR-For	TCAGAAGCTGCGTCCCAACATC
	qPCR-Rev	CGTTGGCATACCAACACTCTCG
RPL37A	qPCR-For	GTGGTTCCTGCATGAAGACAGTG
	qPCR-Rev	TTCTGATGGCGGACTTTACCG
MPRA library construction
pLSmP	STARR-F	GGCATGGACGAGCTGTACAAGTAGG (400 bp MPRA library cloning)
	STARR-R	AAGTTATTAGGTCCCTCGACG
pLSmP	AG-F	GGCCCGCTCTAGACCTAGGACCGGATCAACT (Mutagenesis and CHD MPRA library cloning)
	AG-R	GTCCCTCGACGAATTGTCGGTTCACGCAATG
pLSmP	Universal RT primer	CCAGAGGTTGATTATCGATAAGC (mRNA reverse transcription)
pLSmP	Amplicon-F	CTCGGCATGGACGAGCTGTACAAGTAG
pLSmP	Amplicon-R	TGGAACCGGAACCCTTAAACATG
EMSA probes
COL5A1-CRE	EMSA-WT1-F	AGGTCCGCAGCTCCCACCTTCGGAATGGCCCGAGAAAGA
COL5A1-CRE	EMSA-WT1-R	TCTTTCTCGGGCCATTCCGAAGGTGGGAGCTGCGGACCT
COL5A1-CRE	EMSA-Mut1-F	AGGTCCGCAGCTCCCAGGCCCGAGAAAGA
COL5A1-CRE	EMSA-Mut1-R	TCTTTCTCGGGCCTGGGAGCTGCGGACCT
COL5A1-CRE	EMSA-WT2-F	CTGGATGAAACACTGGCCTTATCAGGAGGAAGTAATGAC
COL5A1-CRE	EMSA-WT2-R	GTCATTACTTCCTCCTGATAAGGCCAGTGTTTCATCCAG
COL5A1-CRE	EMSA-Mut2-F	CTGGATGAATATCAGGAGGAAGTAATGAC
COL5A1-CRE	EMSA-Mut2-R	GTCATTACTTCCTCCTGATATTCATCCAG
PLEKHA7-CRE	EMSA-WT-F	CACTTCAACACTCCCTTTTTTGGTCCTCCTATCACTGCA
PLEKHA7-CRE	EMSA-WT-R	TGCAGTGATAGGAGGACCAAAAAAGGGAGTGTTGAAGTG
PLEKHA7-CRE	EMSA-Mut-F	CACTTCAACACTCCCTTTTTATCACTGCA
PLEKHA7-CRE	EMSA-Mut-R	TGCAGTGATAAAAAGGGAGTGTTGAAGTG
PCHD7-CRE	EMSA-WT-F	gactgttaatgattacacagacagttggtagtcctt
PCHD7-CRE	EMSA-WT-R	aaggactaccaactgtctgtgtaatcattaacagtc
PCHD7-CRE	EMSA-Mut-F	gactgttaatgaagttggtagtcctt
PCHD7-CRE	EMSA-Mut-R	aaggactaccaacttcattaacagtc
TNS3-CRE	EMSA-WT-F	CTATTTATAGCCTCTTGCTTATCTTACGCAGTCCAGTCC
TNS3-CRE	EMSA-WT-R	GGACTGGACTGCGTAAGATAAGCAAGAGGCTATAAATAG
TNS3-CRE	EMSA-Mut-F	CTATTTATAGCCTCTACGCAGTCCAGTCC
TNS3-CRE	EMSA-Mut-R	GGACTGGACTGCGTAGAGGCTATAAATAG
GLB1L3-CRE	EMSA-REF-F	GAGGGAGGGGAGCGATCTCTCCTTTCTTGGAGAAAATAGTATCGC
GLB1L3-CRE	EMSA-REF-R	GCGATACTATTTTCTCCAAGAAAGGAGAGATCGCTCCCCTCCCTC
GLB1L3-CRE	EMSA-ALT-F	GAGGGAGGGGAGAAAATAGTATCGC
GLB1L3-CRE	EMSA-ALT-R	GCGATACTATTTTCTCCCCTCCCTC
PIP4K2A-CRE	EMSA-REF-F	GACTTGGTTTCCCATCTTTAAAGGG
PIP4K2A-CRE	EMSA-REF-R	CCCTTTAAAGATGGGAAACCAAGTC
PIP4K2A-CRE	EMSA-ALT-F	GACTTGGTTTCCCACCTTTAAAGGG
PIP4K2A-CRE	EMSA-ALT-R	CCCTTTAAAGGTGGGAAACCAAGTC
BCOR-CRE	EMSA-REF-F	GTATATGGCAGATGCGCCTGACAGCAATAACTGAAGaat
BCOR-CRE	EMSA-REF-R	attCTTCAGTTATTGCTGTCAGGCGCATCTGCCATATAC
BCOR-CRE	EMSA-ALT-F	GTATATGGCAGATGCGCtTGACAGCAATAACTGAAGaat
BCOR-CRE	EMSA-ALT-R	attCTTCAGTTATTGCTGTCAaGCGCATCTGCCATATAC
MYOCD-CRE	EMSA-REF-F	TTTAGACATGCATACTTCATGTATG
MYOCD-CRE	EMSA-REF-R	CATACATGAAGTATGCATGTCTAAA
MYOCD-CRE	EMSA-ALT-F	TTTAGACATGCACACTTCATGTATG
MYOCD-CRE	EMSA-ALT-R	CATACATGAAGTGTGCATGTCTAAA
ADAMTS6-CRE	EMSA-REF-F	AATGCATCTGCTTGCTTCACTTGGCAGATTCCTCAAGAGT
ADAMTS6-CRE	EMSA-REF-R	ACTCTTGAGGAATCTGCCAAGTGAAGCAAGCAGATGCATT
ADAMTS6-CRE	EMSA-ALT-F	AATGCATCTGCTTGCTTCAtTTGGCAGATTCCTCAAGAGT
ADAMTS6-CRE	EMSA-ALT-R	ACTCTTGAGGAATCTGCCAAaTGAAGCAAGCAGATGCATT
ACVRL1-CRE	EMSA-REF-F	CCTGGTTCAGTTCTGCTACCCACCAGAGGGGTGATCTTG
ACVRL1-CRE	EMSA-REF-R	CAAGATCACCCCTCTGGTGGGTAGCAGAACTGAACCAGG
ACVRL1-CRE	EMSA-ALT-F	CCTGGTTCAGTTCTGCTACgCACCAGAGGGGTGATCTTG
ACVRL1-CRE	EMSA-ALT-R	CAAGATCACCCCTCTGGTGcGTAGCAGAACTGAACCAGG

## Sheet: SupplementaryTable6
Table S6. Correlation of MPRA activity with human fetal heart chromatin features.
Histone ChIP	Pearson r	Pearson p	Spearman r	Spearman p	Kendall r	Kendall p	Source
H3K9ac	-0.01	0.59	-0.02	0.1	-0.02	0.1	ENCODE, PMID 31713622
H3K27me3	-0.02	0.15	-0.02	0.13	-0.02	0.13	ENCODE, PMID 31713622
H3K36me3	0	0.75	-0.02	0.27	-0.01	0.27	ENCODE, PMID 31713622
H3K9me3	-0.01	0.35	-0.02	0.32	-0.01	0.32	ENCODE, PMID 31713622
H3K4me3	0.02	0.15	0.01	0.44	0.01	0.44	ENCODE, PMID 31713622
H3K4me1	0.04	0.02	0.03	0.07	0.02	0.07	ENCODE, PMID 31713622

## Sheet: SupplementaryTable7
Table S7. List of inputs used for Lasso model.
Files to load into Lasso model can be obtained at https://github.com/pulab/CHD_DNVs
Feature description	Feature type	Data source	hg38 or lift
ENCODE cCRE (https://screen.encodeproject.org/)	promoter-like, proximal enhancer-like, distal enhancer-like, CTCF, Dnase-H3K4me3	ENCODE	hg38
GWAS catalog	GWAS associations	www.ebi.ac.uk/gwas/	hg38
Prioritized cardiac enhancers	ATAC + H3K27ac	PMID: 32601476	lifted
CAGE peaks, TSS confirmed from CAGE, permissive enhancers	CAGE	FANTOM	lifted
Cardiac tissue, differentiated cells and primary cells	Histone marks, Dnase, ATAC, TF ChIP, DNAme, RAMPAGE, WGBS, RRBS	ENCODE consortium	hg38
Human cells (downloading all)	Transcription factor, histone and chromatin accessibility	Cistrome	hg38
phastCons 100, 30, 7	conservation by alignment	UCSC	hg38
Segway	functional genomics regions with scores	http://noble.gs.washington.edu/proj/segway/	lifted
Human embryonic heart enhancers	enhancers	Cotney lab data track on UCSC	lifted
chromHMM	muiltiple chromatin state datasets	UCSC: hESC, HUVEC	lifted
Expression STR	STR	PMID: 31676866	hg38
TF and histone marks in cardiomyocytes	ChIP-seq	ENCODE consortium	hg38
Cardiomyocyte TADs	TAD	GSE106687, PMID: 31427791	hg38
Cardiac superenhancers	superenhancers	PMID: 27984724	hg38
Cistrome mitochondrial	mito	Cistrome	lifted
Seidman iPSC on d0, 4 8, 17, 30	ATAC, histone marks	PMID: 33054971	lifted
Human fetal, infant and adult histone marks	ChIP-seq, chromatin accessibility	University of Washington GSMS	lifted
Ultraconserved elements	UCE	UCSC	lifted
Human fetal histone marks	ChiP-seq	PMID: 27703156	lifted
Cardiac TFs: GATA4, TBX5, NKX2-5	ChIP-seq	UCSC	lifted
Cardiac eQTL	eQTL	GTEx	lifted
Mesoderm, fetal heart, RA, LA, RV, Aorta	Histone marks, Dnase hypersensitivity	Roadmap epigenomics	lifted
TF binding site predictions	score	DeepBind	generated based on sequence
